# Supplementary material for: Folic Acid–Peptide Conjugates Combine Selective Cancer Cell Internalization with Thymidylate Synthase Dimer Interface Targeting
Source: J Med Chem. 2021 Mar 12;64(6):3204–21. doi: 10.1021/acs.jmedchem.0c02107 (PMC8041318; doi:10.1021/acs.jmedchem.0c02107)
Supplement: Supplementary file 2 — jm0c02107_si_002.pdb [file jm0c02107_si_002.pdb]

HETATM    1  N   D16_D  16_      0.985  15.590  18.463  0.00  0.00           N  
HETATM    2  CA  D16_D  16_      0.683  16.449  19.622  0.00  0.00           C  
HETATM    3  C   D16_D  16_      1.485  14.358  18.534  0.00  0.00           C  
HETATM    4  O   D16_D  16_      1.750  13.804  19.608  0.00  0.00           O  
HETATM    5  CB  D16_D  16_      1.711  17.525  19.908  0.00  0.00           C  
HETATM    6  CG  D16_D  16_      2.260  17.759  21.277  0.00  0.00           C  
HETATM    7  CD  D16_D  16_      3.553  18.542  21.126  0.00  0.00           C  
HETATM    8  OE1 D16_D  16_      4.633  17.954  21.227  0.00  0.00           O  
HETATM    9  OE2 D16_D  16_      3.510  19.759  20.903  0.00  0.00           O1-
HETATM   10  CM2 D16_D  16_     -2.588   6.039  19.605  0.00  0.00           C  
HETATM   11  N1  D16_D  16_     -0.374   6.489  18.616  0.00  0.00           N  
HETATM   12  O1  D16_D  16_     -0.974  17.367  18.152  0.00  0.00           O  
HETATM   13  C2  D16_D  16_     -1.691   6.830  18.758  0.00  0.00           C  
HETATM   14  O2  D16_D  16_     -1.363  17.434  20.284  0.00  0.00           O1-
HETATM   15  N3  D16_D  16_     -2.190   7.915  18.107  0.00  0.00           N  
HETATM   16  C4  D16_D  16_     -1.398   8.690  17.313  0.00  0.00           C  
HETATM   17  C4A D16_D  16_     -0.026   8.389  17.149  0.00  0.00           C  
HETATM   18  O4  D16_D  16_     -1.962   9.754  16.662  0.00  0.00           O  
HETATM   19  C5  D16_D  16_      0.849   9.177  16.365  0.00  0.00           C  
HETATM   20  C6  D16_D  16_      2.244   8.825  16.246  0.00  0.00           C  
HETATM   21  C7  D16_D  16_      2.728   7.667  16.915  0.00  0.00           C  
HETATM   22  C8  D16_D  16_      1.850   6.874  17.709  0.00  0.00           C  
HETATM   23  C8A D16_D  16_      0.467   7.227  17.841  0.00  0.00           C  
HETATM   24  C9  D16_D  16_      3.227   9.642  15.450  0.00  0.00           C  
HETATM   25  N10 D16_D  16_      2.711  10.873  14.788  0.00  0.00           N  
HETATM   26  C11 D16_D  16_      1.721  13.642  17.307  0.00  0.00           C  
HETATM   27  S13 D16_D  16_      2.347  12.072  17.242  0.00  0.00           S  
HETATM   28  C14 D16_D  16_      2.309  11.975  15.508  0.00  0.00           C  
HETATM   29  C15 D16_D  16_      1.813  13.153  14.976  0.00  0.00           C  
HETATM   30  C16 D16_D  16_      1.464  14.143  16.054  0.00  0.00           C  
HETATM   31  CP1 D16_D  16_      2.647  10.863  13.320  0.00  0.00           C  
HETATM   32  CT  D16_D  16_     -0.645  17.135  19.335  0.00  0.00           C  
ATOM     33  N   PRO A  26     -14.335  21.198  -9.125  0.00  0.00      A    N  
ATOM     34  CA  PRO A  26     -12.992  21.290  -8.496  0.00  0.00      A    C  
ATOM     35  C   PRO A  26     -13.036  20.795  -7.047  0.00  0.00      A    C  
ATOM     36  O   PRO A  26     -12.694  21.537  -6.124  0.00  0.00      A    O  
ATOM     37  CB  PRO A  26     -12.579  22.759  -8.543  0.00  0.00      A    C  
ATOM     38  CG  PRO A  26     -13.459  23.298  -9.673  0.00  0.00      A    C  
ATOM     39  CD  PRO A  26     -14.786  22.541  -9.531  0.00  0.00      A    C  
ATOM     40  N   PRO A  27     -13.452  19.533  -6.833  0.00  0.00      A    N  
ATOM     41  CA  PRO A  27     -13.550  18.928  -5.497  0.00  0.00      A    C  
ATOM     42  C   PRO A  27     -12.335  19.186  -4.612  0.00  0.00      A    C  
ATOM     43  O   PRO A  27     -11.209  18.827  -4.962  0.00  0.00      A    O  
ATOM     44  CB  PRO A  27     -13.731  17.445  -5.807  0.00  0.00      A    C  
ATOM     45  CG  PRO A  27     -14.509  17.475  -7.075  0.00  0.00      A    C  
ATOM     46  CD  PRO A  27     -13.791  18.546  -7.873  0.00  0.00      A    C  
ATOM     47  N   HIS A  28     -12.567  19.800  -3.457  0.00  0.00      A    N  
ATOM     48  CA  HIS A  28     -11.477  20.099  -2.540  0.00  0.00      A    C  
ATOM     49  C   HIS A  28     -10.811  18.790  -2.109  0.00  0.00      A    C  
ATOM     50  O   HIS A  28     -11.495  17.807  -1.818  0.00  0.00      A    O  
ATOM     51  CB  HIS A  28     -12.017  20.860  -1.324  0.00  0.00      A    C  
ATOM     52  CG  HIS A  28     -10.951  21.453  -0.456  0.00  0.00      A    C  
ATOM     53  CD2 HIS A  28     -10.705  22.736  -0.097  0.00  0.00      A    C  
ATOM     54  ND1 HIS A  28      -9.992  20.689   0.172  0.00  0.00      A    N  
ATOM     55  CE1 HIS A  28      -9.204  21.475   0.885  0.00  0.00      A    C  
ATOM     56  NE2 HIS A  28      -9.616  22.723   0.739  0.00  0.00      A    N  
ATOM     57  N   GLY A  29      -9.480  18.788  -2.067  0.00  0.00      A    N  
ATOM     58  CA  GLY A  29      -8.740  17.594  -1.688  0.00  0.00      A    C  
ATOM     59  C   GLY A  29      -9.028  17.066  -0.298  0.00  0.00      A    C  
ATOM     60  O   GLY A  29      -8.971  15.856  -0.052  0.00  0.00      A    O  
ATOM     61  N   GLU A  30      -9.334  17.970   0.624  0.00  0.00      A    N  
ATOM     62  CA  GLU A  30      -9.623  17.573   1.991  0.00  0.00      A    C  
ATOM     63  C   GLU A  30     -10.884  16.710   2.125  0.00  0.00      A    C  
ATOM     64  O   GLU A  30     -11.043  15.988   3.113  0.00  0.00      A    O  
ATOM     65  CB  GLU A  30      -9.738  18.817   2.876  0.00  0.00      A    C  
ATOM     66  CG  GLU A  30      -9.863  18.523   4.345  0.00  0.00      A    C  
ATOM     67  CD  GLU A  30      -9.530  19.733   5.205  0.00  0.00      A    C  
ATOM     68  OE1 GLU A  30      -9.639  19.627   6.442  0.00  0.00      A    O  
ATOM     69  OE2 GLU A  30      -9.147  20.786   4.639  0.00  0.00      A    O1-
ATOM     70  N   LEU A  31     -11.772  16.773   1.140  0.00  0.00      A    N  
ATOM     71  CA  LEU A  31     -12.996  15.978   1.193  0.00  0.00      A    C  
ATOM     72  C   LEU A  31     -12.703  14.474   1.244  0.00  0.00      A    C  
ATOM     73  O   LEU A  31     -13.540  13.686   1.674  0.00  0.00      A    O  
ATOM     74  CB  LEU A  31     -13.899  16.301  -0.001  0.00  0.00      A    C  
ATOM     75  CG  LEU A  31     -14.517  17.709   0.037  0.00  0.00      A    C  
ATOM     76  CD1 LEU A  31     -15.417  17.927  -1.168  0.00  0.00      A    C  
ATOM     77  CD2 LEU A  31     -15.302  17.873   1.328  0.00  0.00      A    C  
ATOM     78  N   GLN A  32     -11.515  14.074   0.815  0.00  0.00      A    N  
ATOM     79  CA  GLN A  32     -11.171  12.657   0.859  0.00  0.00      A    C  
ATOM     80  C   GLN A  32     -10.979  12.203   2.302  0.00  0.00      A    C  
ATOM     81  O   GLN A  32     -11.529  11.180   2.715  0.00  0.00      A    O  
ATOM     82  CB  GLN A  32      -9.909  12.401   0.060  0.00  0.00      A    C  
ATOM     83  CG  GLN A  32     -10.054  12.800  -1.374  0.00  0.00      A    C  
ATOM     84  CD  GLN A  32      -8.807  12.530  -2.145  0.00  0.00      A    C  
ATOM     85  NE2 GLN A  32      -7.983  13.566  -2.312  0.00  0.00      A    N  
ATOM     86  OE1 GLN A  32      -8.560  11.398  -2.576  0.00  0.00      A    O  
ATOM     87  N   TYR A  33     -10.201  12.966   3.066  0.00  0.00      A    N  
ATOM     88  CA  TYR A  33      -9.962  12.639   4.459  0.00  0.00      A    C  
ATOM     89  C   TYR A  33     -11.271  12.672   5.233  0.00  0.00      A    C  
ATOM     90  O   TYR A  33     -11.527  11.806   6.071  0.00  0.00      A    O  
ATOM     91  CB  TYR A  33      -8.966  13.620   5.083  0.00  0.00      A    C  
ATOM     92  CG  TYR A  33      -8.908  13.548   6.595  0.00  0.00      A    C  
ATOM     93  CD1 TYR A  33      -9.727  14.360   7.384  0.00  0.00      A    C  
ATOM     94  CD2 TYR A  33      -8.060  12.647   7.238  0.00  0.00      A    C  
ATOM     95  CE1 TYR A  33      -9.704  14.275   8.778  0.00  0.00      A    C  
ATOM     96  CE2 TYR A  33      -8.030  12.557   8.627  0.00  0.00      A    C  
ATOM     97  CZ  TYR A  33      -8.856  13.375   9.391  0.00  0.00      A    C  
ATOM     98  OH  TYR A  33      -8.824  13.278  10.766  0.00  0.00      A    O  
ATOM     99  N   LEU A  34     -12.097  13.675   4.948  0.00  0.00      A    N  
ATOM    100  CA  LEU A  34     -13.385  13.812   5.622  0.00  0.00      A    C  
ATOM    101  C   LEU A  34     -14.314  12.661   5.225  0.00  0.00      A    C  
ATOM    102  O   LEU A  34     -15.073  12.158   6.049  0.00  0.00      A    O  
ATOM    103  CB  LEU A  34     -14.022  15.160   5.272  0.00  0.00      A    C  
ATOM    104  CG  LEU A  34     -13.206  16.376   5.731  0.00  0.00      A    C  
ATOM    105  CD1 LEU A  34     -13.822  17.650   5.182  0.00  0.00      A    C  
ATOM    106  CD2 LEU A  34     -13.147  16.412   7.251  0.00  0.00      A    C  
ATOM    107  N   GLY A  35     -14.251  12.253   3.965  0.00  0.00      A    N  
ATOM    108  CA  GLY A  35     -15.076  11.145   3.506  0.00  0.00      A    C  
ATOM    109  C   GLY A  35     -14.644   9.839   4.163  0.00  0.00      A    C  
ATOM    110  O   GLY A  35     -15.472   8.974   4.458  0.00  0.00      A    O  
ATOM    111  N   GLN A  36     -13.342   9.691   4.393  0.00  0.00      A    N  
ATOM    112  CA  GLN A  36     -12.822   8.488   5.034  0.00  0.00      A    C  
ATOM    113  C   GLN A  36     -13.298   8.437   6.484  0.00  0.00      A    C  
ATOM    114  O   GLN A  36     -13.561   7.357   7.018  0.00  0.00      A    O  
ATOM    115  CB  GLN A  36     -11.292   8.463   4.986  0.00  0.00      A    C  
ATOM    116  CG  GLN A  36     -10.697   8.429   3.577  0.00  0.00      A    C  
ATOM    117  CD  GLN A  36      -9.191   8.212   3.587  0.00  0.00      A    C  
ATOM    118  NE2 GLN A  36      -8.693   7.442   2.621  0.00  0.00      A    N  
ATOM    119  OE1 GLN A  36      -8.484   8.729   4.451  0.00  0.00      A    O  
ATOM    120  N   ILE A  37     -13.409   9.603   7.122  0.00  0.00      A    N  
ATOM    121  CA  ILE A  37     -13.885   9.672   8.504  0.00  0.00      A    C  
ATOM    122  C   ILE A  37     -15.361   9.287   8.528  0.00  0.00      A    C  
ATOM    123  O   ILE A  37     -15.806   8.553   9.415  0.00  0.00      A    O  
ATOM    124  CB  ILE A  37     -13.750  11.105   9.108  0.00  0.00      A    C  
ATOM    125  CG1 ILE A  37     -12.280  11.497   9.221  0.00  0.00      A    C  
ATOM    126  CG2 ILE A  37     -14.401  11.157  10.487  0.00  0.00      A    C  
ATOM    127  CD1 ILE A  37     -11.456  10.569  10.092  0.00  0.00      A    C  
ATOM    128  N   GLN A  38     -16.111   9.793   7.551  0.00  0.00      A    N  
ATOM    129  CA  GLN A  38     -17.539   9.506   7.439  0.00  0.00      A    C  
ATOM    130  C   GLN A  38     -17.720   8.005   7.297  0.00  0.00      A    C  
ATOM    131  O   GLN A  38     -18.453   7.376   8.056  0.00  0.00      A    O  
ATOM    132  CB  GLN A  38     -18.143  10.172   6.201  0.00  0.00      A    C  
ATOM    133  CG  GLN A  38     -18.359  11.674   6.281  0.00  0.00      A    C  
ATOM    134  CD  GLN A  38     -18.880  12.243   4.965  0.00  0.00      A    C  
ATOM    135  NE2 GLN A  38     -18.223  13.286   4.464  0.00  0.00      A    N  
ATOM    136  OE1 GLN A  38     -19.862  11.747   4.407  0.00  0.00      A    O  
ATOM    137  N   HIS A  39     -17.049   7.447   6.299  0.00  0.00      A    N  
ATOM    138  CA  HIS A  39     -17.131   6.021   6.027  0.00  0.00      A    C  
ATOM    139  C   HIS A  39     -16.882   5.167   7.266  0.00  0.00      A    C  
ATOM    140  O   HIS A  39     -17.672   4.270   7.582  0.00  0.00      A    O  
ATOM    141  CB  HIS A  39     -16.130   5.637   4.945  0.00  0.00      A    C  
ATOM    142  CG  HIS A  39     -16.152   4.181   4.604  0.00  0.00      A    C  
ATOM    143  CD2 HIS A  39     -15.277   3.187   4.883  0.00  0.00      A    C  
ATOM    144  ND1 HIS A  39     -17.197   3.594   3.925  0.00  0.00      A    N  
ATOM    145  CE1 HIS A  39     -16.964   2.299   3.800  0.00  0.00      A    C  
ATOM    146  NE2 HIS A  39     -15.806   2.026   4.373  0.00  0.00      A    N  
ATOM    147  N   ILE A  40     -15.787   5.443   7.966  0.00  0.00      A    N  
ATOM    148  CA  ILE A  40     -15.441   4.688   9.164  0.00  0.00      A    C  
ATOM    149  C   ILE A  40     -16.476   4.845  10.285  0.00  0.00      A    C  
ATOM    150  O   ILE A  40     -16.776   3.889  11.001  0.00  0.00      A    O  
ATOM    151  CB  ILE A  40     -14.057   5.102   9.695  0.00  0.00      A    C  
ATOM    152  CG1 ILE A  40     -13.004   4.902   8.603  0.00  0.00      A    C  
ATOM    153  CG2 ILE A  40     -13.697   4.279  10.925  0.00  0.00      A    C  
ATOM    154  CD1 ILE A  40     -11.610   5.289   9.033  0.00  0.00      A    C  
ATOM    155  N   LEU A  41     -17.017   6.046  10.446  0.00  0.00      A    N  
ATOM    156  CA  LEU A  41     -18.017   6.266  11.486  0.00  0.00      A    C  
ATOM    157  C   LEU A  41     -19.290   5.512  11.133  0.00  0.00      A    C  
ATOM    158  O   LEU A  41     -19.988   4.988  12.001  0.00  0.00      A    O  
ATOM    159  CB  LEU A  41     -18.336   7.760  11.626  0.00  0.00      A    C  
ATOM    160  CG  LEU A  41     -17.324   8.650  12.350  0.00  0.00      A    C  
ATOM    161  CD1 LEU A  41     -17.800  10.104  12.303  0.00  0.00      A    C  
ATOM    162  CD2 LEU A  41     -17.173   8.190  13.787  0.00  0.00      A    C  
ATOM    163  N   ARG A  42     -19.574   5.458   9.842  0.00  0.00      A    N  
ATOM    164  CA  ARG A  42     -20.763   4.802   9.332  0.00  0.00      A    C  
ATOM    165  C   ARG A  42     -20.624   3.294   9.101  0.00  0.00      A    C  
ATOM    166  O   ARG A  42     -21.512   2.531   9.473  0.00  0.00      A    O  
ATOM    167  CB  ARG A  42     -21.181   5.498   8.036  0.00  0.00      A    C  
ATOM    168  CG  ARG A  42     -22.181   4.761   7.176  0.00  0.00      A    C  
ATOM    169  CD  ARG A  42     -22.644   5.671   6.043  0.00  0.00      A    C  
ATOM    170  NE  ARG A  42     -23.311   4.947   4.965  0.00  0.00      A    N1+
ATOM    171  CZ  ARG A  42     -22.685   4.174   4.081  0.00  0.00      A    C  
ATOM    172  NH1 ARG A  42     -21.369   4.020   4.144  0.00  0.00      A    N1+
ATOM    173  NH2 ARG A  42     -23.375   3.558   3.128  0.00  0.00      A    N  
ATOM    174  N   CME A  43     -19.512   2.866   8.509  0.00  0.00      A    N  
ATOM    175  CA  CME A  43     -19.312   1.451   8.200  0.00  0.00      A    C  
ATOM    176  C   CME A  43     -18.215   0.769   9.015  0.00  0.00      A    C  
ATOM    177  O   CME A  43     -18.109  -0.458   8.994  0.00  0.00      A    O  
ATOM    178  CB  CME A  43     -18.967   1.283   6.725  0.00  0.00      A    C  
ATOM    179  SG  CME A  43     -20.199   1.935   5.619  0.00  0.00      A    S  
ATOM    180  SD  CME A  43     -21.916   1.026   6.216  0.00  0.00      A    S  
ATOM    181  CE  CME A  43     -21.485  -0.735   6.271  0.00  0.00      A    C  
ATOM    182  CZ  CME A  43     -21.212  -1.256   7.683  0.00  0.00      A    C  
ATOM    183  OH  CME A  43     -22.354  -1.284   8.529  0.00  0.00      A    O  
ATOM    184  N   GLY A  44     -17.396   1.544   9.715  0.00  0.00      A    N  
ATOM    185  CA  GLY A  44     -16.339   0.941  10.505  0.00  0.00      A    C  
ATOM    186  C   GLY A  44     -16.891  -0.106  11.460  0.00  0.00      A    C  
ATOM    187  O   GLY A  44     -18.065  -0.046  11.842  0.00  0.00      A    O  
ATOM    188  N   VAL A  45     -16.057  -1.073  11.836  0.00  0.00      A    N  
ATOM    189  CA  VAL A  45     -16.482  -2.117  12.762  0.00  0.00      A    C  
ATOM    190  C   VAL A  45     -15.742  -1.964  14.081  0.00  0.00      A    C  
ATOM    191  O   VAL A  45     -14.562  -1.623  14.101  0.00  0.00      A    O  
ATOM    192  CB  VAL A  45     -16.209  -3.541  12.199  0.00  0.00      A    C  
ATOM    193  CG1 VAL A  45     -16.983  -3.753  10.916  0.00  0.00      A    C  
ATOM    194  CG2 VAL A  45     -14.727  -3.733  11.956  0.00  0.00      A    C  
ATOM    195  N   ARG A  46     -16.443  -2.200  15.184  0.00  0.00      A    N  
ATOM    196  CA  ARG A  46     -15.840  -2.098  16.505  0.00  0.00      A    C  
ATOM    197  C   ARG A  46     -14.658  -3.072  16.590  0.00  0.00      A    C  
ATOM    198  O   ARG A  46     -14.786  -4.253  16.253  0.00  0.00      A    O  
ATOM    199  CB  ARG A  46     -16.889  -2.429  17.572  0.00  0.00      A    C  
ATOM    200  CG  ARG A  46     -16.440  -2.226  19.002  0.00  0.00      A    C  
ATOM    201  CD  ARG A  46     -16.064  -0.779  19.280  0.00  0.00      A    C  
ATOM    202  NE  ARG A  46     -15.898  -0.544  20.711  0.00  0.00      A    N1+
ATOM    203  CZ  ARG A  46     -16.906  -0.383  21.565  0.00  0.00      A    C  
ATOM    204  NH1 ARG A  46     -16.661  -0.179  22.854  0.00  0.00      A    N1+
ATOM    205  NH2 ARG A  46     -18.160  -0.407  21.129  0.00  0.00      A    N  
ATOM    206  N   LYS A  47     -13.511  -2.575  17.044  0.00  0.00      A    N  
ATOM    207  CA  LYS A  47     -12.314  -3.401  17.141  0.00  0.00      A    C  
ATOM    208  C   LYS A  47     -11.448  -2.981  18.322  0.00  0.00      A    C  
ATOM    209  O   LYS A  47     -10.977  -1.839  18.377  0.00  0.00      A    O  
ATOM    210  CB  LYS A  47     -11.524  -3.290  15.828  0.00  0.00      A    C  
ATOM    211  CG  LYS A  47     -10.279  -4.172  15.696  0.00  0.00      A    C  
ATOM    212  CD  LYS A  47      -9.762  -4.120  14.253  0.00  0.00      A    C  
ATOM    213  CE  LYS A  47      -8.530  -4.998  14.015  0.00  0.00      A    C  
ATOM    214  NZ  LYS A  47      -7.267  -4.423  14.570  0.00  0.00      A    N1+
ATOM    215  N   ASP A  48     -11.261  -3.896  19.276  0.00  0.00      A    N  
ATOM    216  CA  ASP A  48     -10.423  -3.625  20.439  0.00  0.00      A    C  
ATOM    217  C   ASP A  48      -9.019  -3.356  19.910  0.00  0.00      A    C  
ATOM    218  O   ASP A  48      -8.700  -3.717  18.780  0.00  0.00      A    O  
ATOM    219  CB  ASP A  48     -10.377  -4.832  21.384  0.00  0.00      A    C  
ATOM    220  CG  ASP A  48     -11.698  -5.076  22.109  0.00  0.00      A    C  
ATOM    221  OD1 ASP A  48     -11.774  -6.057  22.880  0.00  0.00      A    O  
ATOM    222  OD2 ASP A  48     -12.654  -4.296  21.916  0.00  0.00      A    O1-
ATOM    223  N   ASP A  49      -8.174  -2.739  20.722  0.00  0.00      A    N  
ATOM    224  CA  ASP A  49      -6.824  -2.450  20.272  0.00  0.00      A    C  
ATOM    225  C   ASP A  49      -5.815  -2.527  21.399  0.00  0.00      A    C  
ATOM    226  O   ASP A  49      -6.173  -2.550  22.575  0.00  0.00      A    O  
ATOM    227  CB  ASP A  49      -6.760  -1.059  19.636  0.00  0.00      A    C  
ATOM    228  CG  ASP A  49      -6.742   0.055  20.671  0.00  0.00      A    C  
ATOM    229  OD1 ASP A  49      -7.783   0.289  21.324  0.00  0.00      A    O  
ATOM    230  OD2 ASP A  49      -5.677   0.692  20.834  0.00  0.00      A    O1-
ATOM    231  N   ARG A  50      -4.546  -2.550  21.011  0.00  0.00      A    N  
ATOM    232  CA  ARG A  50      -3.416  -2.622  21.928  0.00  0.00      A    C  
ATOM    233  C   ARG A  50      -3.518  -1.679  23.126  0.00  0.00      A    C  
ATOM    234  O   ARG A  50      -3.149  -2.045  24.243  0.00  0.00      A    O  
ATOM    235  CB  ARG A  50      -2.131  -2.326  21.148  0.00  0.00      A    C  
ATOM    236  CG  ARG A  50      -0.862  -2.221  21.980  0.00  0.00      A    C  
ATOM    237  CD  ARG A  50       0.315  -1.867  21.082  0.00  0.00      A    C  
ATOM    238  NE  ARG A  50       0.114  -0.598  20.381  0.00  0.00      A    N1+
ATOM    239  CZ  ARG A  50       0.200   0.600  20.955  0.00  0.00      A    C  
ATOM    240  NH1 ARG A  50       0.490   0.703  22.245  0.00  0.00      A    N1+
ATOM    241  NH2 ARG A  50      -0.007   1.698  20.240  0.00  0.00      A    N  
ATOM    242  N   THR A  51      -4.022  -0.469  22.892  0.00  0.00      A    N  
ATOM    243  CA  THR A  51      -4.137   0.534  23.952  0.00  0.00      A    C  
ATOM    244  C   THR A  51      -5.320   0.334  24.894  0.00  0.00      A    C  
ATOM    245  O   THR A  51      -5.403   0.989  25.933  0.00  0.00      A    O  
ATOM    246  CB  THR A  51      -4.253   1.950  23.359  0.00  0.00      A    C  
ATOM    247  CG2 THR A  51      -3.225   2.149  22.256  0.00  0.00      A    C  
ATOM    248  OG1 THR A  51      -5.565   2.134  22.816  0.00  0.00      A    O  
ATOM    249  N   GLY A  52      -6.237  -0.555  24.525  0.00  0.00      A    N  
ATOM    250  CA  GLY A  52      -7.403  -0.804  25.355  0.00  0.00      A    C  
ATOM    251  C   GLY A  52      -8.459   0.282  25.245  0.00  0.00      A    C  
ATOM    252  O   GLY A  52      -9.459   0.260  25.958  0.00  0.00      A    O  
ATOM    253  N   THR A  53      -8.246   1.235  24.343  0.00  0.00      A    N  
ATOM    254  CA  THR A  53      -9.184   2.340  24.156  0.00  0.00      A    C  
ATOM    255  C   THR A  53     -10.426   1.959  23.365  0.00  0.00      A    C  
ATOM    256  O   THR A  53     -11.530   2.400  23.685  0.00  0.00      A    O  
ATOM    257  CB  THR A  53      -8.496   3.528  23.444  0.00  0.00      A    C  
ATOM    258  CG2 THR A  53      -9.506   4.625  23.111  0.00  0.00      A    C  
ATOM    259  OG1 THR A  53      -7.471   4.059  24.294  0.00  0.00      A    O  
ATOM    260  N   GLY A  54     -10.241   1.143  22.333  0.00  0.00      A    N  
ATOM    261  CA  GLY A  54     -11.355   0.733  21.496  0.00  0.00      A    C  
ATOM    262  C   GLY A  54     -11.406   1.597  20.253  0.00  0.00      A    C  
ATOM    263  O   GLY A  54     -11.139   2.794  20.325  0.00  0.00      A    O  
ATOM    264  N   THR A  55     -11.753   1.006  19.114  0.00  0.00      A    N  
ATOM    265  CA  THR A  55     -11.814   1.764  17.871  0.00  0.00      A    C  
ATOM    266  C   THR A  55     -12.911   1.291  16.941  0.00  0.00      A    C  
ATOM    267  O   THR A  55     -13.505   0.226  17.129  0.00  0.00      A    O  
ATOM    268  CB  THR A  55     -10.504   1.645  17.058  0.00  0.00      A    C  
ATOM    269  CG2 THR A  55      -9.298   1.723  17.960  0.00  0.00      A    C  
ATOM    270  OG1 THR A  55     -10.484   0.384  16.371  0.00  0.00      A    O  
ATOM    271  N   LEU A  56     -13.174   2.116  15.937  0.00  0.00      A    N  
ATOM    272  CA  LEU A  56     -14.119   1.814  14.881  0.00  0.00      A    C  
ATOM    273  C   LEU A  56     -13.074   1.593  13.802  0.00  0.00      A    C  
ATOM    274  O   LEU A  56     -12.207   2.450  13.608  0.00  0.00      A    O  
ATOM    275  CB  LEU A  56     -14.981   3.029  14.571  0.00  0.00      A    C  
ATOM    276  CG  LEU A  56     -16.495   2.820  14.636  0.00  0.00      A    C  
ATOM    277  CD1 LEU A  56     -16.862   2.107  15.929  0.00  0.00      A    C  
ATOM    278  CD2 LEU A  56     -17.200   4.166  14.554  0.00  0.00      A    C  
ATOM    279  N   SER A  57     -13.127   0.458  13.114  0.00  0.00      A    N  
ATOM    280  CA  SER A  57     -12.096   0.153  12.129  0.00  0.00      A    C  
ATOM    281  C   SER A  57     -12.539  -0.252  10.737  0.00  0.00      A    C  
ATOM    282  O   SER A  57     -13.617  -0.805  10.539  0.00  0.00      A    O  
ATOM    283  CB  SER A  57     -11.180  -0.941  12.701  0.00  0.00      A    C  
ATOM    284  OG  SER A  57     -10.184  -1.339  11.773  0.00  0.00      A    O  
ATOM    285  N   VAL A  58     -11.669   0.034   9.772  0.00  0.00      A    N  
ATOM    286  CA  VAL A  58     -11.877  -0.298   8.367  0.00  0.00      A    C  
ATOM    287  C   VAL A  58     -10.498  -0.684   7.823  0.00  0.00      A    C  
ATOM    288  O   VAL A  58      -9.505  -0.016   8.114  0.00  0.00      A    O  
ATOM    289  CB  VAL A  58     -12.419   0.905   7.568  0.00  0.00      A    C  
ATOM    290  CG1 VAL A  58     -12.419   0.584   6.078  0.00  0.00      A    C  
ATOM    291  CG2 VAL A  58     -13.836   1.236   8.024  0.00  0.00      A    C  
ATOM    292  N   PHE A  59     -10.432  -1.765   7.051  0.00  0.00      A    N  
ATOM    293  CA  PHE A  59      -9.155  -2.217   6.508  0.00  0.00      A    C  
ATOM    294  C   PHE A  59      -9.053  -1.909   5.022  0.00  0.00      A    C  
ATOM    295  O   PHE A  59      -9.913  -2.300   4.224  0.00  0.00      A    O  
ATOM    296  CB  PHE A  59      -8.969  -3.726   6.749  0.00  0.00      A    C  
ATOM    297  CG  PHE A  59      -7.575  -4.231   6.448  0.00  0.00      A    C  
ATOM    298  CD1 PHE A  59      -7.350  -5.104   5.389  0.00  0.00      A    C  
ATOM    299  CD2 PHE A  59      -6.493  -3.837   7.231  0.00  0.00      A    C  
ATOM    300  CE1 PHE A  59      -6.062  -5.585   5.110  0.00  0.00      A    C  
ATOM    301  CE2 PHE A  59      -5.199  -4.309   6.965  0.00  0.00      A    C  
ATOM    302  CZ  PHE A  59      -4.985  -5.188   5.899  0.00  0.00      A    C  
ATOM    303  N   GLY A  60      -8.000  -1.185   4.661  0.00  0.00      A    N  
ATOM    304  CA  GLY A  60      -7.790  -0.832   3.275  0.00  0.00      A    C  
ATOM    305  C   GLY A  60      -8.520   0.417   2.809  0.00  0.00      A    C  
ATOM    306  O   GLY A  60      -9.737   0.406   2.634  0.00  0.00      A    O  
ATOM    307  N   MET A  61      -7.773   1.504   2.623  0.00  0.00      A    N  
ATOM    308  CA  MET A  61      -8.329   2.755   2.113  0.00  0.00      A    C  
ATOM    309  C   MET A  61      -7.230   3.429   1.291  0.00  0.00      A    C  
ATOM    310  O   MET A  61      -6.048   3.096   1.429  0.00  0.00      A    O  
ATOM    311  CB  MET A  61      -8.759   3.695   3.249  0.00  0.00      A    C  
ATOM    312  CG  MET A  61      -9.852   3.164   4.159  0.00  0.00      A    C  
ATOM    313  SD  MET A  61     -10.390   4.396   5.378  0.00  0.00      A    S  
ATOM    314  CE  MET A  61     -11.959   4.901   4.659  0.00  0.00      A    C  
ATOM    315 LPD1 MET A  61     -10.473   4.121   5.993  0.00  0.00      A   LP  
ATOM    316 LPD2 MET A  61      -9.954   4.915   5.419  0.00  0.00      A   LP  
ATOM    317  N   GLN A  62      -7.624   4.353   0.420  0.00  0.00      A    N  
ATOM    318  CA  GLN A  62      -6.664   5.083  -0.399  0.00  0.00      A    C  
ATOM    319  C   GLN A  62      -7.221   6.455  -0.768  0.00  0.00      A    C  
ATOM    320  O   GLN A  62      -8.395   6.595  -1.106  0.00  0.00      A    O  
ATOM    321  CB  GLN A  62      -6.310   4.311  -1.682  0.00  0.00      A    C  
ATOM    322  CG  GLN A  62      -5.099   4.895  -2.429  0.00  0.00      A    C  
ATOM    323  CD  GLN A  62      -4.693   4.108  -3.660  0.00  0.00      A    C  
ATOM    324  NE2 GLN A  62      -3.688   3.258  -3.508  0.00  0.00      A    N  
ATOM    325  OE1 GLN A  62      -5.277   4.251  -4.724  0.00  0.00      A    O  
ATOM    326  N   ALA A  63      -6.362   7.462  -0.690  0.00  0.00      A    N  
ATOM    327  CA  ALA A  63      -6.742   8.829  -1.022  0.00  0.00      A    C  
ATOM    328  C   ALA A  63      -5.593   9.452  -1.804  0.00  0.00      A    C  
ATOM    329  O   ALA A  63      -4.430   9.150  -1.544  0.00  0.00      A    O  
ATOM    330  CB  ALA A  63      -7.009   9.628   0.261  0.00  0.00      A    C  
ATOM    331  N   ARG A  64      -5.924  10.301  -2.774  0.00  0.00      A    N  
ATOM    332  CA  ARG A  64      -4.910  10.969  -3.589  0.00  0.00      A    C  
ATOM    333  C   ARG A  64      -4.970  12.466  -3.315  0.00  0.00      A    C  
ATOM    334  O   ARG A  64      -5.993  13.088  -3.557  0.00  0.00      A    O  
ATOM    335  CB  ARG A  64      -5.174  10.726  -5.078  0.00  0.00      A    C  
ATOM    336  CG  ARG A  64      -4.126  11.329  -6.013  0.00  0.00      A    C  
ATOM    337  CD  ARG A  64      -4.515  11.127  -7.468  0.00  0.00      A    C  
ATOM    338  NE  ARG A  64      -4.633   9.709  -7.780  0.00  0.00      A    N1+
ATOM    339  CZ  ARG A  64      -3.612   8.918  -8.104  0.00  0.00      A    C  
ATOM    340  NH1 ARG A  64      -3.829   7.630  -8.354  0.00  0.00      A    N1+
ATOM    341  NH2 ARG A  64      -2.382   9.411  -8.211  0.00  0.00      A    N  
ATOM    342  N   TYR A  65      -3.878  13.032  -2.813  0.00  0.00      A    N  
ATOM    343  CA  TYR A  65      -3.816  14.462  -2.531  0.00  0.00      A    C  
ATOM    344  C   TYR A  65      -2.886  15.124  -3.537  0.00  0.00      A    C  
ATOM    345  O   TYR A  65      -1.696  14.825  -3.579  0.00  0.00      A    O  
ATOM    346  CB  TYR A  65      -3.286  14.694  -1.121  0.00  0.00      A    C  
ATOM    347  CG  TYR A  65      -4.183  14.127  -0.057  0.00  0.00      A    C  
ATOM    348  CD1 TYR A  65      -5.375  14.765   0.287  0.00  0.00      A    C  
ATOM    349  CD2 TYR A  65      -3.867  12.923   0.580  0.00  0.00      A    C  
ATOM    350  CE1 TYR A  65      -6.237  14.219   1.237  0.00  0.00      A    C  
ATOM    351  CE2 TYR A  65      -4.723  12.366   1.537  0.00  0.00      A    C  
ATOM    352  CZ  TYR A  65      -5.904  13.018   1.859  0.00  0.00      A    C  
ATOM    353  OH  TYR A  65      -6.746  12.481   2.811  0.00  0.00      A    O  
ATOM    354  N   SER A  66      -3.440  16.000  -4.364  0.00  0.00      A    N  
ATOM    355  CA  SER A  66      -2.643  16.712  -5.354  0.00  0.00      A    C  
ATOM    356  C   SER A  66      -1.649  17.620  -4.638  0.00  0.00      A    C  
ATOM    357  O   SER A  66      -1.968  18.222  -3.617  0.00  0.00      A    O  
ATOM    358  CB  SER A  66      -3.548  17.559  -6.251  0.00  0.00      A    C  
ATOM    359  OG  SER A  66      -2.776  18.341  -7.149  0.00  0.00      A    O  
ATOM    360  N   LEU A  67      -0.439  17.711  -5.168  0.00  0.00      A    N  
ATOM    361  CA  LEU A  67       0.573  18.575  -4.573  0.00  0.00      A    C  
ATOM    362  C   LEU A  67       0.895  19.688  -5.573  0.00  0.00      A    C  
ATOM    363  O   LEU A  67       1.865  20.418  -5.405  0.00  0.00      A    O  
ATOM    364  CB  LEU A  67       1.846  17.780  -4.269  0.00  0.00      A    C  
ATOM    365  CG  LEU A  67       1.713  16.507  -3.427  0.00  0.00      A    C  
ATOM    366  CD1 LEU A  67       3.068  15.800  -3.354  0.00  0.00      A    C  
ATOM    367  CD2 LEU A  67       1.215  16.854  -2.034  0.00  0.00      A    C  
ATOM    368  N   ARG A  68       0.070  19.806  -6.610  0.00  0.00      A    N  
ATOM    369  CA  ARG A  68       0.282  20.797  -7.659  0.00  0.00      A    C  
ATOM    370  C   ARG A  68      -0.267  22.182  -7.310  0.00  0.00      A    C  
ATOM    371  O   ARG A  68      -1.477  22.415  -7.319  0.00  0.00      A    O  
ATOM    372  CB  ARG A  68      -0.328  20.290  -8.967  0.00  0.00      A    C  
ATOM    373  CG  ARG A  68       0.188  18.907  -9.365  0.00  0.00      A    C  
ATOM    374  CD  ARG A  68      -0.441  18.409 -10.651  0.00  0.00      A    C  
ATOM    375  NE  ARG A  68      -0.123  17.003 -10.900  0.00  0.00      A    N1+
ATOM    376  CZ  ARG A  68      -0.664  15.985 -10.238  0.00  0.00      A    C  
ATOM    377  NH1 ARG A  68      -1.562  16.212  -9.285  0.00  0.00      A    N1+
ATOM    378  NH2 ARG A  68      -0.294  14.737 -10.517  0.00  0.00      A    N  
ATOM    379  N   ASP A  69       0.648  23.094  -6.996  0.00  0.00      A    N  
ATOM    380  CA  ASP A  69       0.300  24.464  -6.627  0.00  0.00      A    C  
ATOM    381  C   ASP A  69      -0.568  24.537  -5.379  0.00  0.00      A    C  
ATOM    382  O   ASP A  69      -1.351  25.468  -5.206  0.00  0.00      A    O  
ATOM    383  CB  ASP A  69      -0.400  25.179  -7.783  0.00  0.00      A    C  
ATOM    384  CG  ASP A  69       0.561  25.577  -8.884  0.00  0.00      A    C  
ATOM    385  OD1 ASP A  69       1.656  26.092  -8.561  0.00  0.00      A    O  
ATOM    386  OD2 ASP A  69       0.222  25.389 -10.073  0.00  0.00      A    O1-
ATOM    387  N   GLU A  70      -0.424  23.541  -4.513  0.00  0.00      A    N  
ATOM    388  CA  GLU A  70      -1.163  23.501  -3.263  0.00  0.00      A    C  
ATOM    389  C   GLU A  70      -0.524  22.462  -2.349  0.00  0.00      A    C  
ATOM    390  O   GLU A  70       0.154  21.545  -2.815  0.00  0.00      A    O  
ATOM    391  CB  GLU A  70      -2.639  23.176  -3.511  0.00  0.00      A    C  
ATOM    392  CG  GLU A  70      -2.948  21.736  -3.872  0.00  0.00      A    C  
ATOM    393  CD  GLU A  70      -4.434  21.513  -4.093  0.00  0.00      A    C  
ATOM    394  OE1 GLU A  70      -4.972  22.053  -5.079  0.00  0.00      A    O  
ATOM    395  OE2 GLU A  70      -5.070  20.811  -3.279  0.00  0.00      A    O1-
ATOM    396  N   PHE A  71      -0.723  22.629  -1.048  0.00  0.00      A    N  
ATOM    397  CA  PHE A  71      -0.167  21.727  -0.057  0.00  0.00      A    C  
ATOM    398  C   PHE A  71      -1.313  21.230   0.816  0.00  0.00      A    C  
ATOM    399  O   PHE A  71      -2.063  22.023   1.397  0.00  0.00      A    O  
ATOM    400  CB  PHE A  71       0.885  22.442   0.785  0.00  0.00      A    C  
ATOM    401  CG  PHE A  71       1.672  21.519   1.668  0.00  0.00      A    C  
ATOM    402  CD1 PHE A  71       1.225  21.208   2.949  0.00  0.00      A    C  
ATOM    403  CD2 PHE A  71       2.851  20.934   1.206  0.00  0.00      A    C  
ATOM    404  CE1 PHE A  71       1.940  20.328   3.760  0.00  0.00      A    C  
ATOM    405  CE2 PHE A  71       3.569  20.055   2.009  0.00  0.00      A    C  
ATOM    406  CZ  PHE A  71       3.116  19.750   3.287  0.00  0.00      A    C  
ATOM    407  N   PRO A  72      -1.465  19.900   0.916  0.00  0.00      A    N  
ATOM    408  CA  PRO A  72      -2.529  19.276   1.705  0.00  0.00      A    C  
ATOM    409  C   PRO A  72      -2.433  19.359   3.222  0.00  0.00      A    C  
ATOM    410  O   PRO A  72      -2.368  18.336   3.901  0.00  0.00      A    O  
ATOM    411  CB  PRO A  72      -2.522  17.839   1.192  0.00  0.00      A    C  
ATOM    412  CG  PRO A  72      -1.075  17.604   0.937  0.00  0.00      A    C  
ATOM    413  CD  PRO A  72      -0.658  18.876   0.228  0.00  0.00      A    C  
ATOM    414  N   LEU A  73      -2.416  20.577   3.758  0.00  0.00      A    N  
ATOM    415  CA  LEU A  73      -2.391  20.755   5.202  0.00  0.00      A    C  
ATOM    416  C   LEU A  73      -3.871  20.984   5.511  0.00  0.00      A    C  
ATOM    417  O   LEU A  73      -4.454  21.995   5.092  0.00  0.00      A    O  
ATOM    418  CB  LEU A  73      -1.559  21.982   5.588  0.00  0.00      A    C  
ATOM    419  CG  LEU A  73      -1.387  22.247   7.085  0.00  0.00      A    C  
ATOM    420  CD1 LEU A  73      -0.685  21.066   7.738  0.00  0.00      A    C  
ATOM    421  CD2 LEU A  73      -0.574  23.543   7.295  0.00  0.00      A    C  
ATOM    422  N   LEU A  74      -4.482  20.033   6.215  0.00  0.00      A    N  
ATOM    423  CA  LEU A  74      -5.910  20.106   6.530  0.00  0.00      A    C  
ATOM    424  C   LEU A  74      -6.351  21.429   7.155  0.00  0.00      A    C  
ATOM    425  O   LEU A  74      -5.656  21.993   8.003  0.00  0.00      A    O  
ATOM    426  CB  LEU A  74      -6.315  18.946   7.442  0.00  0.00      A    C  
ATOM    427  CG  LEU A  74      -5.978  17.523   6.975  0.00  0.00      A    C  
ATOM    428  CD1 LEU A  74      -6.835  16.544   7.764  0.00  0.00      A    C  
ATOM    429  CD2 LEU A  74      -6.243  17.360   5.487  0.00  0.00      A    C  
ATOM    430  N   THR A  75      -7.520  21.902   6.733  0.00  0.00      A    N  
ATOM    431  CA  THR A  75      -8.063  23.168   7.219  0.00  0.00      A    C  
ATOM    432  C   THR A  75      -9.271  23.047   8.143  0.00  0.00      A    C  
ATOM    433  O   THR A  75      -9.630  24.017   8.818  0.00  0.00      A    O  
ATOM    434  CB  THR A  75      -8.450  24.094   6.042  0.00  0.00      A    C  
ATOM    435  CG2 THR A  75      -7.230  24.390   5.172  0.00  0.00      A    C  
ATOM    436  OG1 THR A  75      -9.452  23.460   5.241  0.00  0.00      A    O  
ATOM    437  N   THR A  76      -9.900  21.872   8.195  0.00  0.00      A    N  
ATOM    438  CA  THR A  76     -11.063  21.728   9.067  0.00  0.00      A    C  
ATOM    439  C   THR A  76     -10.678  21.723  10.538  0.00  0.00      A    C  
ATOM    440  O   THR A  76     -11.531  21.646  11.425  0.00  0.00      A    O  
ATOM    441  CB  THR A  76     -11.913  20.495   8.691  0.00  0.00      A    C  
ATOM    442  CG2 THR A  76     -12.639  20.762   7.383  0.00  0.00      A    C  
ATOM    443  OG1 THR A  76     -11.078  19.341   8.551  0.00  0.00      A    O  
ATOM    444  N   LYS A  77      -9.375  21.829  10.773  0.00  0.00      A    N  
ATOM    445  CA  LYS A  77      -8.782  21.935  12.102  0.00  0.00      A    C  
ATOM    446  C   LYS A  77      -7.362  22.459  11.859  0.00  0.00      A    C  
ATOM    447  O   LYS A  77      -6.800  22.249  10.785  0.00  0.00      A    O  
ATOM    448  CB  LYS A  77      -8.732  20.583  12.828  0.00  0.00      A    C  
ATOM    449  CG  LYS A  77      -7.592  19.654  12.417  0.00  0.00      A    C  
ATOM    450  CD  LYS A  77      -7.530  18.445  13.347  0.00  0.00      A    C  
ATOM    451  CE  LYS A  77      -6.270  17.617  13.108  0.00  0.00      A    C  
ATOM    452  NZ  LYS A  77      -6.196  16.462  14.060  0.00  0.00      A    N1+
ATOM    453  N   ARG A  78      -6.785  23.151  12.829  0.00  0.00      A    N  
ATOM    454  CA  ARG A  78      -5.431  23.665  12.649  0.00  0.00      A    C  
ATOM    455  C   ARG A  78      -4.426  22.557  12.954  0.00  0.00      A    C  
ATOM    456  O   ARG A  78      -4.371  22.049  14.071  0.00  0.00      A    O  
ATOM    457  CB  ARG A  78      -5.181  24.870  13.567  0.00  0.00      A    C  
ATOM    458  CG  ARG A  78      -3.743  25.367  13.584  0.00  0.00      A    C  
ATOM    459  CD  ARG A  78      -3.597  26.628  14.449  0.00  0.00      A    C  
ATOM    460  NE  ARG A  78      -4.230  27.801  13.847  0.00  0.00      A    N1+
ATOM    461  CZ  ARG A  78      -3.727  28.483  12.819  0.00  0.00      A    C  
ATOM    462  NH1 ARG A  78      -2.574  28.115  12.274  0.00  0.00      A    N1+
ATOM    463  NH2 ARG A  78      -4.384  29.529  12.327  0.00  0.00      A    N  
ATOM    464  N   VAL A  79      -3.640  22.186  11.948  0.00  0.00      A    N  
ATOM    465  CA  VAL A  79      -2.636  21.139  12.106  0.00  0.00      A    C  
ATOM    466  C   VAL A  79      -1.333  21.745  12.613  0.00  0.00      A    C  
ATOM    467  O   VAL A  79      -0.919  22.823  12.164  0.00  0.00      A    O  
ATOM    468  CB  VAL A  79      -2.378  20.405  10.767  0.00  0.00      A    C  
ATOM    469  CG1 VAL A  79      -1.311  19.334  10.945  0.00  0.00      A    C  
ATOM    470  CG2 VAL A  79      -3.666  19.783  10.265  0.00  0.00      A    C  
ATOM    471  N   PHE A  80      -0.699  21.040  13.548  0.00  0.00      A    N  
ATOM    472  CA  PHE A  80       0.557  21.462  14.166  0.00  0.00      A    C  
ATOM    473  C   PHE A  80       1.706  21.374  13.162  0.00  0.00      A    C  
ATOM    474  O   PHE A  80       2.580  20.519  13.280  0.00  0.00      A    O  
ATOM    475  CB  PHE A  80       0.820  20.572  15.394  0.00  0.00      A    C  
ATOM    476  CG  PHE A  80       2.050  20.940  16.183  0.00  0.00      A    C  
ATOM    477  CD1 PHE A  80       2.462  22.262  16.295  0.00  0.00      A    C  
ATOM    478  CD2 PHE A  80       2.775  19.955  16.847  0.00  0.00      A    C  
ATOM    479  CE1 PHE A  80       3.582  22.601  17.058  0.00  0.00      A    C  
ATOM    480  CE2 PHE A  80       3.894  20.280  17.614  0.00  0.00      A    C  
ATOM    481  CZ  PHE A  80       4.298  21.606  17.719  0.00  0.00      A    C  
ATOM    482  N   TRP A  81       1.699  22.274  12.181  0.00  0.00      A    N  
ATOM    483  CA  TRP A  81       2.718  22.292  11.134  0.00  0.00      A    C  
ATOM    484  C   TRP A  81       4.154  22.302  11.639  0.00  0.00      A    C  
ATOM    485  O   TRP A  81       5.013  21.627  11.068  0.00  0.00      A    O  
ATOM    486  CB  TRP A  81       2.491  23.479  10.187  0.00  0.00      A    C  
ATOM    487  CG  TRP A  81       3.634  23.721   9.247  0.00  0.00      A    C  
ATOM    488  CD1 TRP A  81       4.572  24.708   9.340  0.00  0.00      A    C  
ATOM    489  CD2 TRP A  81       3.999  22.928   8.108  0.00  0.00      A    C  
ATOM    490  CE2 TRP A  81       5.174  23.495   7.562  0.00  0.00      A    C  
ATOM    491  CE3 TRP A  81       3.449  21.792   7.498  0.00  0.00      A    C  
ATOM    492  NE1 TRP A  81       5.500  24.579   8.333  0.00  0.00      A    N  
ATOM    493  CZ2 TRP A  81       5.813  22.965   6.433  0.00  0.00      A    C  
ATOM    494  CZ3 TRP A  81       4.086  21.264   6.372  0.00  0.00      A    C  
ATOM    495  CH2 TRP A  81       5.255  21.853   5.855  0.00  0.00      A    C  
ATOM    496  N   LYS A  82       4.422  23.047  12.709  0.00  0.00      A    N  
ATOM    497  CA  LYS A  82       5.780  23.103  13.249  0.00  0.00      A    C  
ATOM    498  C   LYS A  82       6.233  21.692  13.613  0.00  0.00      A    C  
ATOM    499  O   LYS A  82       7.378  21.299  13.355  0.00  0.00      A    O  
ATOM    500  CB  LYS A  82       5.849  23.988  14.495  0.00  0.00      A    C  
ATOM    501  CG  LYS A  82       7.205  23.916  15.179  0.00  0.00      A    C  
ATOM    502  CD  LYS A  82       7.317  24.829  16.389  0.00  0.00      A    C  
ATOM    503  CE  LYS A  82       8.735  24.795  16.942  0.00  0.00      A    C  
ATOM    504  NZ  LYS A  82       8.932  25.730  18.078  0.00  0.00      A    N1+
ATOM    505  N   GLY A  83       5.327  20.937  14.223  0.00  0.00      A    N  
ATOM    506  CA  GLY A  83       5.652  19.572  14.601  0.00  0.00      A    C  
ATOM    507  C   GLY A  83       5.982  18.739  13.375  0.00  0.00      A    C  
ATOM    508  O   GLY A  83       6.944  17.979  13.379  0.00  0.00      A    O  
ATOM    509  N   VAL A  84       5.182  18.886  12.326  0.00  0.00      A    N  
ATOM    510  CA  VAL A  84       5.378  18.146  11.079  0.00  0.00      A    C  
ATOM    511  C   VAL A  84       6.763  18.388  10.478  0.00  0.00      A    C  
ATOM    512  O   VAL A  84       7.526  17.457  10.210  0.00  0.00      A    O  
ATOM    513  CB  VAL A  84       4.335  18.564  10.029  0.00  0.00      A    C  
ATOM    514  CG1 VAL A  84       4.599  17.839   8.712  0.00  0.00      A    C  
ATOM    515  CG2 VAL A  84       2.926  18.269  10.543  0.00  0.00      A    C  
ATOM    516  N   LEU A  85       7.066  19.659  10.250  0.00  0.00      A    N  
ATOM    517  CA  LEU A  85       8.339  20.066   9.677  0.00  0.00      A    C  
ATOM    518  C   LEU A  85       9.506  19.584  10.526  0.00  0.00      A    C  
ATOM    519  O   LEU A  85      10.426  18.939  10.032  0.00  0.00      A    O  
ATOM    520  CB  LEU A  85       8.362  21.597   9.565  0.00  0.00      A    C  
ATOM    521  CG  LEU A  85       9.638  22.297   9.094  0.00  0.00      A    C  
ATOM    522  CD1 LEU A  85      10.118  21.694   7.796  0.00  0.00      A    C  
ATOM    523  CD2 LEU A  85       9.349  23.778   8.924  0.00  0.00      A    C  
ATOM    524  N   GLU A  86       9.449  19.898  11.813  0.00  0.00      A    N  
ATOM    525  CA  GLU A  86      10.485  19.532  12.765  0.00  0.00      A    C  
ATOM    526  C   GLU A  86      10.708  18.011  12.858  0.00  0.00      A    C  
ATOM    527  O   GLU A  86      11.852  17.545  12.935  0.00  0.00      A    O  
ATOM    528  CB  GLU A  86      10.114  20.114  14.131  0.00  0.00      A    C  
ATOM    529  CG  GLU A  86      11.283  20.637  14.938  0.00  0.00      A    C  
ATOM    530  CD  GLU A  86      12.111  21.686  14.202  0.00  0.00      A    C  
ATOM    531  OE1 GLU A  86      11.662  22.845  14.067  0.00  0.00      A    O  
ATOM    532  OE2 GLU A  86      13.222  21.339  13.754  0.00  0.00      A    O1-
ATOM    533  N   GLU A  87       9.622  17.239  12.854  0.00  0.00      A    N  
ATOM    534  CA  GLU A  87       9.750  15.785  12.935  0.00  0.00      A    C  
ATOM    535  C   GLU A  87      10.486  15.235  11.711  0.00  0.00      A    C  
ATOM    536  O   GLU A  87      11.355  14.378  11.837  0.00  0.00      A    O  
ATOM    537  CB  GLU A  87       8.374  15.110  13.039  0.00  0.00      A    C  
ATOM    538  CG  GLU A  87       8.471  13.569  13.036  0.00  0.00      A    C  
ATOM    539  CD  GLU A  87       7.135  12.873  12.797  0.00  0.00      A    C  
ATOM    540  OE1 GLU A  87       6.349  13.369  11.956  0.00  0.00      A    O  
ATOM    541  OE2 GLU A  87       6.879  11.819  13.435  0.00  0.00      A    O1-
ATOM    542  N   LEU A  88      10.133  15.731  10.528  0.00  0.00      A    N  
ATOM    543  CA  LEU A  88      10.761  15.270   9.298  0.00  0.00      A    C  
ATOM    544  C   LEU A  88      12.239  15.652   9.218  0.00  0.00      A    C  
ATOM    545  O   LEU A  88      13.060  14.869   8.745  0.00  0.00      A    O  
ATOM    546  CB  LEU A  88      10.013  15.812   8.080  0.00  0.00      A    C  
ATOM    547  CG  LEU A  88      10.542  15.297   6.741  0.00  0.00      A    C  
ATOM    548  CD1 LEU A  88      10.516  13.763   6.725  0.00  0.00      A    C  
ATOM    549  CD2 LEU A  88       9.713  15.863   5.615  0.00  0.00      A    C  
ATOM    550  N   LEU A  89      12.585  16.854   9.669  0.00  0.00      A    N  
ATOM    551  CA  LEU A  89      13.988  17.266   9.644  0.00  0.00      A    C  
ATOM    552  C   LEU A  89      14.727  16.314  10.579  0.00  0.00      A    C  
ATOM    553  O   LEU A  89      15.867  15.919  10.333  0.00  0.00      A    O  
ATOM    554  CB  LEU A  89      14.143  18.708  10.146  0.00  0.00      A    C  
ATOM    555  CG  LEU A  89      13.569  19.834   9.277  0.00  0.00      A    C  
ATOM    556  CD1 LEU A  89      13.812  21.168   9.954  0.00  0.00      A    C  
ATOM    557  CD2 LEU A  89      14.232  19.822   7.908  0.00  0.00      A    C  
ATOM    558  N   TRP A  90      14.040  15.949  11.653  0.00  0.00      A    N  
ATOM    559  CA  TRP A  90      14.568  15.057  12.670  0.00  0.00      A    C  
ATOM    560  C   TRP A  90      14.789  13.646  12.088  0.00  0.00      A    C  
ATOM    561  O   TRP A  90      15.773  12.984  12.422  0.00  0.00      A    O  
ATOM    562  CB  TRP A  90      13.584  15.058  13.840  0.00  0.00      A    C  
ATOM    563  CG  TRP A  90      13.916  14.191  14.988  0.00  0.00      A    C  
ATOM    564  CD1 TRP A  90      14.938  14.346  15.880  0.00  0.00      A    C  
ATOM    565  CD2 TRP A  90      13.155  13.073  15.437  0.00  0.00      A    C  
ATOM    566  CE2 TRP A  90      13.764  12.598  16.619  0.00  0.00      A    C  
ATOM    567  CE3 TRP A  90      12.008  12.426  14.957  0.00  0.00      A    C  
ATOM    568  NE1 TRP A  90      14.852  13.393  16.869  0.00  0.00      A    N  
ATOM    569  CZ2 TRP A  90      13.265  11.502  17.329  0.00  0.00      A    C  
ATOM    570  CZ3 TRP A  90      11.511  11.337  15.664  0.00  0.00      A    C  
ATOM    571  CH2 TRP A  90      12.141  10.887  16.838  0.00  0.00      A    C  
ATOM    572  N   PHE A  91      13.882  13.201  11.215  0.00  0.00      A    N  
ATOM    573  CA  PHE A  91      14.009  11.895  10.561  0.00  0.00      A    C  
ATOM    574  C   PHE A  91      15.235  11.919   9.640  0.00  0.00      A    C  
ATOM    575  O   PHE A  91      16.041  10.989   9.619  0.00  0.00      A    O  
ATOM    576  CB  PHE A  91      12.797  11.582   9.667  0.00  0.00      A    C  
ATOM    577  CG  PHE A  91      11.536  11.226  10.407  0.00  0.00      A    C  
ATOM    578  CD1 PHE A  91      11.575  10.658  11.675  0.00  0.00      A    C  
ATOM    579  CD2 PHE A  91      10.298  11.392   9.787  0.00  0.00      A    C  
ATOM    580  CE1 PHE A  91      10.395  10.253  12.313  0.00  0.00      A    C  
ATOM    581  CE2 PHE A  91       9.119  10.994  10.410  0.00  0.00      A    C  
ATOM    582  CZ  PHE A  91       9.167  10.422  11.675  0.00  0.00      A    C  
ATOM    583  N   ILE A  92      15.339  12.989   8.857  0.00  0.00      A    N  
ATOM    584  CA  ILE A  92      16.434  13.160   7.908  0.00  0.00      A    C  
ATOM    585  C   ILE A  92      17.805  13.183   8.584  0.00  0.00      A    C  
ATOM    586  O   ILE A  92      18.778  12.675   8.033  0.00  0.00      A    O  
ATOM    587  CB  ILE A  92      16.215  14.444   7.078  0.00  0.00      A    C  
ATOM    588  CG1 ILE A  92      14.937  14.282   6.249  0.00  0.00      A    C  
ATOM    589  CG2 ILE A  92      17.420  14.709   6.176  0.00  0.00      A    C  
ATOM    590  CD1 ILE A  92      14.416  15.559   5.625  0.00  0.00      A    C  
ATOM    591  N   LYS A  93      17.872  13.761   9.779  0.00  0.00      A    N  
ATOM    592  CA  LYS A  93      19.115  13.828  10.544  0.00  0.00      A    C  
ATOM    593  C   LYS A  93      19.548  12.416  10.933  0.00  0.00      A    C  
ATOM    594  O   LYS A  93      20.699  12.194  11.301  0.00  0.00      A    O  
ATOM    595  CB  LYS A  93      18.910  14.635  11.830  0.00  0.00      A    C  
ATOM    596  CG  LYS A  93      18.480  16.065  11.622  0.00  0.00      A    C  
ATOM    597  CD  LYS A  93      17.913  16.674  12.904  0.00  0.00      A    C  
ATOM    598  CE  LYS A  93      18.946  16.757  14.010  0.00  0.00      A    C  
ATOM    599  NZ  LYS A  93      18.457  17.591  15.148  0.00  0.00      A    N1+
ATOM    600  N   GLY A  94      18.601  11.479  10.875  0.00  0.00      A    N  
ATOM    601  CA  GLY A  94      18.873  10.094  11.224  0.00  0.00      A    C  
ATOM    602  C   GLY A  94      18.743   9.848  12.714  0.00  0.00      A    C  
ATOM    603  O   GLY A  94      19.183   8.821  13.237  0.00  0.00      A    O  
ATOM    604  N   SER A  95      18.123  10.793  13.406  0.00  0.00      A    N  
ATOM    605  CA  SER A  95      17.960  10.687  14.842  0.00  0.00      A    C  
ATOM    606  C   SER A  95      16.862   9.723  15.272  0.00  0.00      A    C  
ATOM    607  O   SER A  95      15.829   9.599  14.612  0.00  0.00      A    O  
ATOM    608  CB  SER A  95      17.679  12.068  15.429  0.00  0.00      A    C  
ATOM    609  OG  SER A  95      17.399  11.986  16.816  0.00  0.00      A    O  
ATOM    610  N   THR A  96      17.106   9.033  16.381  0.00  0.00      A    N  
ATOM    611  CA  THR A  96      16.138   8.104  16.956  0.00  0.00      A    C  
ATOM    612  C   THR A  96      16.016   8.512  18.419  0.00  0.00      A    C  
ATOM    613  O   THR A  96      15.537   7.750  19.258  0.00  0.00      A    O  
ATOM    614  CB  THR A  96      16.617   6.619  16.883  0.00  0.00      A    C  
ATOM    615  CG2 THR A  96      16.777   6.166  15.440  0.00  0.00      A    C  
ATOM    616  OG1 THR A  96      17.869   6.481  17.565  0.00  0.00      A    O  
ATOM    617  N   ASN A  97      16.462   9.732  18.713  0.00  0.00      A    N  
ATOM    618  CA  ASN A  97      16.429  10.276  20.068  0.00  0.00      A    C  
ATOM    619  C   ASN A  97      15.293  11.290  20.214  0.00  0.00      A    C  
ATOM    620  O   ASN A  97      15.352  12.387  19.659  0.00  0.00      A    O  
ATOM    621  CB  ASN A  97      17.762  10.958  20.392  0.00  0.00      A    C  
ATOM    622  CG  ASN A  97      17.858  11.399  21.840  0.00  0.00      A    C  
ATOM    623  ND2 ASN A  97      19.084  11.496  22.347  0.00  0.00      A    N  
ATOM    624  OD1 ASN A  97      16.846  11.662  22.493  0.00  0.00      A    O  
ATOM    625  N   ALA A  98      14.267  10.919  20.972  0.00  0.00      A    N  
ATOM    626  CA  ALA A  98      13.119  11.790  21.189  0.00  0.00      A    C  
ATOM    627  C   ALA A  98      13.515  13.154  21.745  0.00  0.00      A    C  
ATOM    628  O   ALA A  98      12.893  14.162  21.426  0.00  0.00      A    O  
ATOM    629  CB  ALA A  98      12.132  11.115  22.128  0.00  0.00      A    C  
ATOM    630  N   LYS A  99      14.546  13.181  22.579  0.00  0.00      A    N  
ATOM    631  CA  LYS A  99      14.998  14.427  23.181  0.00  0.00      A    C  
ATOM    632  C   LYS A  99      15.448  15.461  22.152  0.00  0.00      A    C  
ATOM    633  O   LYS A  99      15.281  16.657  22.373  0.00  0.00      A    O  
ATOM    634  CB  LYS A  99      16.128  14.151  24.179  0.00  0.00      A    C  
ATOM    635  CG  LYS A  99      15.752  13.133  25.242  0.00  0.00      A    C  
ATOM    636  CD  LYS A  99      16.791  13.037  26.345  0.00  0.00      A    C  
ATOM    637  CE  LYS A  99      16.769  14.267  27.240  0.00  0.00      A    C  
ATOM    638  NZ  LYS A  99      17.761  14.172  28.355  0.00  0.00      A    N1+
ATOM    639  N   GLU A 100      16.009  15.008  21.030  0.00  0.00      A    N  
ATOM    640  CA  GLU A 100      16.469  15.926  19.983  0.00  0.00      A    C  
ATOM    641  C   GLU A 100      15.304  16.627  19.292  0.00  0.00      A    C  
ATOM    642  O   GLU A 100      15.463  17.717  18.745  0.00  0.00      A    O  
ATOM    643  CB  GLU A 100      17.312  15.189  18.935  0.00  0.00      A    C  
ATOM    644  CG  GLU A 100      18.686  14.743  19.429  0.00  0.00      A    C  
ATOM    645  CD  GLU A 100      19.511  14.064  18.342  0.00  0.00      A    C  
ATOM    646  OE1 GLU A 100      19.692  14.674  17.264  0.00  0.00      A    O  
ATOM    647  OE2 GLU A 100      19.983  12.927  18.565  0.00  0.00      A    O1-
ATOM    648  N   LEU A 101      14.134  15.996  19.304  0.00  0.00      A    N  
ATOM    649  CA  LEU A 101      12.956  16.597  18.694  0.00  0.00      A    C  
ATOM    650  C   LEU A 101      12.287  17.453  19.760  0.00  0.00      A    C  
ATOM    651  O   LEU A 101      11.805  18.554  19.487  0.00  0.00      A    O  
ATOM    652  CB  LEU A 101      11.984  15.516  18.206  0.00  0.00      A    C  
ATOM    653  CG  LEU A 101      10.683  15.984  17.542  0.00  0.00      A    C  
ATOM    654  CD1 LEU A 101      10.994  16.964  16.412  0.00  0.00      A    C  
ATOM    655  CD2 LEU A 101       9.919  14.776  17.005  0.00  0.00      A    C  
ATOM    656  N   SER A 102      12.271  16.932  20.981  0.00  0.00      A    N  
ATOM    657  CA  SER A 102      11.670  17.626  22.108  0.00  0.00      A    C  
ATOM    658  C   SER A 102      12.344  18.984  22.311  0.00  0.00      A    C  
ATOM    659  O   SER A 102      11.686  19.974  22.640  0.00  0.00      A    O  
ATOM    660  CB  SER A 102      11.811  16.779  23.374  0.00  0.00      A    C  
ATOM    661  OG  SER A 102      11.003  17.289  24.420  0.00  0.00      A    O  
ATOM    662  N   SER A 103      13.656  19.026  22.101  0.00  0.00      A    N  
ATOM    663  CA  SER A 103      14.414  20.259  22.269  0.00  0.00      A    C  
ATOM    664  C   SER A 103      14.032  21.316  21.233  0.00  0.00      A    C  
ATOM    665  O   SER A 103      14.438  22.471  21.343  0.00  0.00      A    O  
ATOM    666  CB  SER A 103      15.917  19.972  22.190  0.00  0.00      A    C  
ATOM    667  OG  SER A 103      16.289  19.524  20.898  0.00  0.00      A    O  
ATOM    668  N   LYS A 104      13.254  20.926  20.229  0.00  0.00      A    N  
ATOM    669  CA  LYS A 104      12.820  21.867  19.197  0.00  0.00      A    C  
ATOM    670  C   LYS A 104      11.439  22.391  19.561  0.00  0.00      A    C  
ATOM    671  O   LYS A 104      10.872  23.223  18.850  0.00  0.00      A    O  
ATOM    672  CB  LYS A 104      12.739  21.185  17.828  0.00  0.00      A    C  
ATOM    673  CG  LYS A 104      14.015  20.526  17.361  0.00  0.00      A    C  
ATOM    674  CD  LYS A 104      15.071  21.535  16.972  0.00  0.00      A    C  
ATOM    675  CE  LYS A 104      16.359  20.825  16.578  0.00  0.00      A    C  
ATOM    676  NZ  LYS A 104      17.391  21.775  16.082  0.00  0.00      A    N1+
ATOM    677  N   GLY A 105      10.900  21.892  20.670  0.00  0.00      A    N  
ATOM    678  CA  GLY A 105       9.581  22.312  21.107  0.00  0.00      A    C  
ATOM    679  C   GLY A 105       8.485  21.397  20.584  0.00  0.00      A    C  
ATOM    680  O   GLY A 105       7.301  21.717  20.682  0.00  0.00      A    O  
ATOM    681  N   VAL A 106       8.883  20.256  20.023  0.00  0.00      A    N  
ATOM    682  CA  VAL A 106       7.939  19.277  19.483  0.00  0.00      A    C  
ATOM    683  C   VAL A 106       8.037  18.024  20.355  0.00  0.00      A    C  
ATOM    684  O   VAL A 106       9.025  17.289  20.302  0.00  0.00      A    O  
ATOM    685  CB  VAL A 106       8.280  18.957  18.016  0.00  0.00      A    C  
ATOM    686  CG1 VAL A 106       7.389  17.849  17.497  0.00  0.00      A    C  
ATOM    687  CG2 VAL A 106       8.113  20.217  17.168  0.00  0.00      A    C  
ATOM    688  N   LYS A 107       7.002  17.790  21.155  0.00  0.00      A    N  
ATOM    689  CA  LYS A 107       6.980  16.675  22.104  0.00  0.00      A    C  
ATOM    690  C   LYS A 107       6.226  15.407  21.685  0.00  0.00      A    C  
ATOM    691  O   LYS A 107       5.957  14.538  22.523  0.00  0.00      A    O  
ATOM    692  CB  LYS A 107       6.381  17.174  23.419  0.00  0.00      A    C  
ATOM    693  CG  LYS A 107       6.807  18.586  23.824  0.00  0.00      A    C  
ATOM    694  CD  LYS A 107       8.256  18.642  24.272  0.00  0.00      A    C  
ATOM    695  CE  LYS A 107       8.625  20.037  24.774  0.00  0.00      A    C  
ATOM    696  NZ  LYS A 107       9.962  20.056  25.439  0.00  0.00      A    N1+
ATOM    697  N   ILE A 108       5.901  15.285  20.404  0.00  0.00      A    N  
ATOM    698  CA  ILE A 108       5.141  14.135  19.926  0.00  0.00      A    C  
ATOM    699  C   ILE A 108       5.707  12.730  20.187  0.00  0.00      A    C  
ATOM    700  O   ILE A 108       4.946  11.764  20.193  0.00  0.00      A    O  
ATOM    701  CB  ILE A 108       4.847  14.257  18.417  0.00  0.00      A    C  
ATOM    702  CG1 ILE A 108       6.155  14.249  17.625  0.00  0.00      A    C  
ATOM    703  CG2 ILE A 108       4.048  15.532  18.146  0.00  0.00      A    C  
ATOM    704  CD1 ILE A 108       5.950  14.352  16.133  0.00  0.00      A    C  
ATOM    705  N   TRP A 109       7.016  12.604  20.402  0.00  0.00      A    N  
ATOM    706  CA  TRP A 109       7.609  11.283  20.641  0.00  0.00      A    C  
ATOM    707  C   TRP A 109       8.178  11.075  22.039  0.00  0.00      A    C  
ATOM    708  O   TRP A 109       8.805  10.047  22.315  0.00  0.00      A    O  
ATOM    709  CB  TRP A 109       8.718  11.002  19.623  0.00  0.00      A    C  
ATOM    710  CG  TRP A 109       8.221  10.687  18.253  0.00  0.00      A    C  
ATOM    711  CD1 TRP A 109       8.301  11.485  17.147  0.00  0.00      A    C  
ATOM    712  CD2 TRP A 109       7.574   9.481  17.832  0.00  0.00      A    C  
ATOM    713  CE2 TRP A 109       7.292   9.618  16.453  0.00  0.00      A    C  
ATOM    714  CE3 TRP A 109       7.203   8.296  18.486  0.00  0.00      A    C  
ATOM    715  NE1 TRP A 109       7.746  10.849  16.061  0.00  0.00      A    N  
ATOM    716  CZ2 TRP A 109       6.655   8.612  15.711  0.00  0.00      A    C  
ATOM    717  CZ3 TRP A 109       6.566   7.295  17.746  0.00  0.00      A    C  
ATOM    718  CH2 TRP A 109       6.300   7.462  16.373  0.00  0.00      A    C  
ATOM    719  N   ASP A 110       7.966  12.037  22.925  0.00  0.00      A    N  
ATOM    720  CA  ASP A 110       8.498  11.929  24.277  0.00  0.00      A    C  
ATOM    721  C   ASP A 110       7.920  10.763  25.071  0.00  0.00      A    C  
ATOM    722  O   ASP A 110       8.656  10.043  25.751  0.00  0.00      A    O  
ATOM    723  CB  ASP A 110       8.272  13.243  25.028  0.00  0.00      A    C  
ATOM    724  CG  ASP A 110       9.062  14.391  24.433  0.00  0.00      A    C  
ATOM    725  OD1 ASP A 110       9.757  14.176  23.413  0.00  0.00      A    O  
ATOM    726  OD2 ASP A 110       8.990  15.509  24.985  0.00  0.00      A    O1-
ATOM    727  N   ALA A 111       6.608  10.573  24.977  0.00  0.00      A    N  
ATOM    728  CA  ALA A 111       5.945   9.495  25.700  0.00  0.00      A    C  
ATOM    729  C   ALA A 111       6.535   8.134  25.318  0.00  0.00      A    C  
ATOM    730  O   ALA A 111       6.819   7.304  26.189  0.00  0.00      A    O  
ATOM    731  CB  ALA A 111       4.442   9.525  25.421  0.00  0.00      A    C  
ATOM    732  N   ASN A 112       6.728   7.909  24.022  0.00  0.00      A    N  
ATOM    733  CA  ASN A 112       7.287   6.644  23.557  0.00  0.00      A    C  
ATOM    734  C   ASN A 112       8.760   6.486  23.912  0.00  0.00      A    C  
ATOM    735  O   ASN A 112       9.361   5.443  23.654  0.00  0.00      A    O  
ATOM    736  CB  ASN A 112       7.103   6.503  22.045  0.00  0.00      A    C  
ATOM    737  CG  ASN A 112       5.668   6.204  21.660  0.00  0.00      A    C  
ATOM    738  ND2 ASN A 112       5.432   4.995  21.159  0.00  0.00      A    N  
ATOM    739  OD1 ASN A 112       4.778   7.044  21.820  0.00  0.00      A    O  
ATOM    740  N   GLY A 113       9.339   7.520  24.511  0.00  0.00      A    N  
ATOM    741  CA  GLY A 113      10.737   7.457  24.887  0.00  0.00      A    C  
ATOM    742  C   GLY A 113      10.925   7.583  26.384  0.00  0.00      A    C  
ATOM    743  O   GLY A 113      12.054   7.628  26.873  0.00  0.00      A    O  
ATOM    744  N   SER A 114       9.819   7.644  27.117  0.00  0.00      A    N  
ATOM    745  CA  SER A 114       9.873   7.771  28.568  0.00  0.00      A    C  
ATOM    746  C   SER A 114      10.336   6.487  29.249  0.00  0.00      A    C  
ATOM    747  O   SER A 114      10.124   5.392  28.737  0.00  0.00      A    O  
ATOM    748  CB  SER A 114       8.502   8.161  29.121  0.00  0.00      A    C  
ATOM    749  OG  SER A 114       7.539   7.149  28.880  0.00  0.00      A    O  
ATOM    750  N   ARG A 115      10.966   6.649  30.409  0.00  0.00      A    N  
ATOM    751  CA  ARG A 115      11.470   5.539  31.212  0.00  0.00      A    C  
ATOM    752  C   ARG A 115      10.395   4.467  31.384  0.00  0.00      A    C  
ATOM    753  O   ARG A 115      10.570   3.321  30.961  0.00  0.00      A    O  
ATOM    754  CB  ARG A 115      11.905   6.066  32.586  0.00  0.00      A    C  
ATOM    755  CG  ARG A 115      12.428   5.023  33.581  0.00  0.00      A    C  
ATOM    756  CD  ARG A 115      13.799   4.487  33.191  0.00  0.00      A    C  
ATOM    757  NE  ARG A 115      13.723   3.502  32.118  0.00  0.00      A    N1+
ATOM    758  CZ  ARG A 115      14.527   3.487  31.061  0.00  0.00      A    C  
ATOM    759  NH1 ARG A 115      15.471   4.409  30.929  0.00  0.00      A    N1+
ATOM    760  NH2 ARG A 115      14.390   2.546  30.138  0.00  0.00      A    N  
ATOM    761  N   ASP A 116       9.279   4.856  31.997  0.00  0.00      A    N  
ATOM    762  CA  ASP A 116       8.162   3.949  32.250  0.00  0.00      A    C  
ATOM    763  C   ASP A 116       7.666   3.212  31.012  0.00  0.00      A    C  
ATOM    764  O   ASP A 116       7.428   2.003  31.061  0.00  0.00      A    O  
ATOM    765  CB  ASP A 116       6.998   4.714  32.889  0.00  0.00      A    C  
ATOM    766  CG  ASP A 116       7.304   5.169  34.306  0.00  0.00      A    C  
ATOM    767  OD1 ASP A 116       6.479   5.912  34.881  0.00  0.00      A    O  
ATOM    768  OD2 ASP A 116       8.362   4.782  34.848  0.00  0.00      A    O1-
ATOM    769  N   PHE A 117       7.501   3.928  29.904  0.00  0.00      A    N  
ATOM    770  CA  PHE A 117       7.032   3.281  28.687  0.00  0.00      A    C  
ATOM    771  C   PHE A 117       8.082   2.311  28.153  0.00  0.00      A    C  
ATOM    772  O   PHE A 117       7.749   1.235  27.662  0.00  0.00      A    O  
ATOM    773  CB  PHE A 117       6.691   4.311  27.605  0.00  0.00      A    C  
ATOM    774  CG  PHE A 117       6.132   3.696  26.354  0.00  0.00      A    C  
ATOM    775  CD1 PHE A 117       4.850   3.159  26.342  0.00  0.00      A    C  
ATOM    776  CD2 PHE A 117       6.910   3.592  25.207  0.00  0.00      A    C  
ATOM    777  CE1 PHE A 117       4.350   2.521  25.210  0.00  0.00      A    C  
ATOM    778  CE2 PHE A 117       6.421   2.955  24.068  0.00  0.00      A    C  
ATOM    779  CZ  PHE A 117       5.136   2.417  24.072  0.00  0.00      A    C  
ATOM    780  N   LEU A 118       9.351   2.696  28.246  0.00  0.00      A    N  
ATOM    781  CA  LEU A 118      10.430   1.844  27.768  0.00  0.00      A    C  
ATOM    782  C   LEU A 118      10.494   0.583  28.622  0.00  0.00      A    C  
ATOM    783  O   LEU A 118      10.636  -0.524  28.103  0.00  0.00      A    O  
ATOM    784  CB  LEU A 118      11.772   2.589  27.826  0.00  0.00      A    C  
ATOM    785  CG  LEU A 118      11.952   3.800  26.901  0.00  0.00      A    C  
ATOM    786  CD1 LEU A 118      13.323   4.427  27.132  0.00  0.00      A    C  
ATOM    787  CD2 LEU A 118      11.804   3.369  25.454  0.00  0.00      A    C  
ATOM    788  N   ASP A 119      10.380   0.753  29.934  0.00  0.00      A    N  
ATOM    789  CA  ASP A 119      10.422  -0.387  30.838  0.00  0.00      A    C  
ATOM    790  C   ASP A 119       9.245  -1.319  30.579  0.00  0.00      A    C  
ATOM    791  O   ASP A 119       9.395  -2.538  30.627  0.00  0.00      A    O  
ATOM    792  CB  ASP A 119      10.396   0.076  32.296  0.00  0.00      A    C  
ATOM    793  CG  ASP A 119      11.596   0.918  32.661  0.00  0.00      A    C  
ATOM    794  OD1 ASP A 119      12.597   0.899  31.911  0.00  0.00      A    O  
ATOM    795  OD2 ASP A 119      11.545   1.591  33.711  0.00  0.00      A    O1-
ATOM    796  N   SER A 120       8.081  -0.749  30.288  0.00  0.00      A    N  
ATOM    797  CA  SER A 120       6.892  -1.556  30.038  0.00  0.00      A    C  
ATOM    798  C   SER A 120       7.089  -2.518  28.869  0.00  0.00      A    C  
ATOM    799  O   SER A 120       6.461  -3.574  28.816  0.00  0.00      A    O  
ATOM    800  CB  SER A 120       5.678  -0.662  29.764  0.00  0.00      A    C  
ATOM    801  OG  SER A 120       5.670  -0.190  28.428  0.00  0.00      A    O  
ATOM    802  N   LEU A 121       7.961  -2.153  27.934  0.00  0.00      A    N  
ATOM    803  CA  LEU A 121       8.220  -2.997  26.774  0.00  0.00      A    C  
ATOM    804  C   LEU A 121       9.464  -3.858  26.978  0.00  0.00      A    C  
ATOM    805  O   LEU A 121       9.883  -4.587  26.075  0.00  0.00      A    O  
ATOM    806  CB  LEU A 121       8.377  -2.137  25.516  0.00  0.00      A    C  
ATOM    807  CG  LEU A 121       7.155  -1.310  25.094  0.00  0.00      A    C  
ATOM    808  CD1 LEU A 121       7.459  -0.592  23.785  0.00  0.00      A    C  
ATOM    809  CD2 LEU A 121       5.941  -2.210  24.931  0.00  0.00      A    C  
ATOM    810  N   GLY A 122      10.050  -3.765  28.168  0.00  0.00      A    N  
ATOM    811  CA  GLY A 122      11.230  -4.552  28.476  0.00  0.00      A    C  
ATOM    812  C   GLY A 122      12.532  -3.938  28.002  0.00  0.00      A    C  
ATOM    813  O   GLY A 122      13.490  -4.661  27.724  0.00  0.00      A    O  
ATOM    814  N   PHE A 123      12.568  -2.608  27.912  0.00  0.00      A    N  
ATOM    815  CA  PHE A 123      13.762  -1.888  27.471  0.00  0.00      A    C  
ATOM    816  C   PHE A 123      14.386  -1.085  28.615  0.00  0.00      A    C  
ATOM    817  O   PHE A 123      14.895   0.018  28.403  0.00  0.00      A    O  
ATOM    818  CB  PHE A 123      13.416  -0.937  26.318  0.00  0.00      A    C  
ATOM    819  CG  PHE A 123      12.949  -1.631  25.068  0.00  0.00      A    C  
ATOM    820  CD1 PHE A 123      13.762  -2.554  24.421  0.00  0.00      A    C  
ATOM    821  CD2 PHE A 123      11.701  -1.351  24.527  0.00  0.00      A    C  
ATOM    822  CE1 PHE A 123      13.339  -3.186  23.255  0.00  0.00      A    C  
ATOM    823  CE2 PHE A 123      11.269  -1.979  23.360  0.00  0.00      A    C  
ATOM    824  CZ  PHE A 123      12.089  -2.897  22.724  0.00  0.00      A    C  
ATOM    825  N   SER A 124      14.351  -1.641  29.823  0.00  0.00      A    N  
ATOM    826  CA  SER A 124      14.908  -0.966  30.996  0.00  0.00      A    C  
ATOM    827  C   SER A 124      16.396  -0.644  30.859  0.00  0.00      A    C  
ATOM    828  O   SER A 124      16.901   0.267  31.517  0.00  0.00      A    O  
ATOM    829  CB  SER A 124      14.686  -1.814  32.254  0.00  0.00      A    C  
ATOM    830  OG  SER A 124      15.352  -3.064  32.158  0.00  0.00      A    O  
ATOM    831  N   THR A 125      17.098  -1.393  30.013  0.00  0.00      A    N  
ATOM    832  CA  THR A 125      18.528  -1.175  29.798  0.00  0.00      A    C  
ATOM    833  C   THR A 125      18.765  -0.058  28.779  0.00  0.00      A    C  
ATOM    834  O   THR A 125      19.906   0.301  28.485  0.00  0.00      A    O  
ATOM    835  CB  THR A 125      19.179  -2.456  29.272  0.00  0.00      A    C  
ATOM    836  CG2 THR A 125      19.253  -3.564  30.324  0.00  0.00      A    C  
ATOM    837  OG1 THR A 125      18.437  -2.962  28.173  0.00  0.00      A    O  
ATOM    838  N   ARG A 126      17.683   0.490  28.238  0.00  0.00      A    N  
ATOM    839  CA  ARG A 126      17.786   1.558  27.251  0.00  0.00      A    C  
ATOM    840  C   ARG A 126      17.602   2.940  27.885  0.00  0.00      A    C  
ATOM    841  O   ARG A 126      16.803   3.112  28.809  0.00  0.00      A    O  
ATOM    842  CB  ARG A 126      16.746   1.335  26.150  0.00  0.00      A    C  
ATOM    843  CG  ARG A 126      16.796   2.343  25.020  0.00  0.00      A    C  
ATOM    844  CD  ARG A 126      15.723   2.042  23.991  0.00  0.00      A    C  
ATOM    845  NE  ARG A 126      15.932   0.749  23.349  0.00  0.00      A    N1+
ATOM    846  CZ  ARG A 126      15.110   0.217  22.451  0.00  0.00      A    C  
ATOM    847  NH1 ARG A 126      14.010   0.864  22.081  0.00  0.00      A    N1+
ATOM    848  NH2 ARG A 126      15.392  -0.961  21.918  0.00  0.00      A    N  
ATOM    849  N   GLU A 127      18.345   3.922  27.385  0.00  0.00      A    N  
ATOM    850  CA  GLU A 127      18.264   5.281  27.913  0.00  0.00      A    C  
ATOM    851  C   GLU A 127      16.948   5.955  27.535  0.00  0.00      A    C  
ATOM    852  O   GLU A 127      16.371   5.668  26.485  0.00  0.00      A    O  
ATOM    853  CB  GLU A 127      19.425   6.127  27.387  0.00  0.00      A    C  
ATOM    854  CG  GLU A 127      20.175   6.867  28.475  0.00  0.00      A    C  
ATOM    855  CD  GLU A 127      21.058   5.947  29.296  0.00  0.00      A    C  
ATOM    856  OE1 GLU A 127      21.544   6.325  30.361  0.00  0.00      A    O  
ATOM    857  OE2 GLU A 127      21.282   4.735  28.796  0.00  0.00      A    O1-
ATOM    858  N   GLU A 128      16.476   6.857  28.389  0.00  0.00      A    N  
ATOM    859  CA  GLU A 128      15.228   7.552  28.106  0.00  0.00      A    C  
ATOM    860  C   GLU A 128      15.424   8.404  26.854  0.00  0.00      A    C  
ATOM    861  O   GLU A 128      16.443   9.082  26.705  0.00  0.00      A    O  
ATOM    862  CB  GLU A 128      14.826   8.442  29.287  0.00  0.00      A    C  
ATOM    863  CG  GLU A 128      15.550   9.778  29.342  0.00  0.00      A    C  
ATOM    864  CD  GLU A 128      15.185  10.593  30.567  0.00  0.00      A    C  
ATOM    865  OE1 GLU A 128      13.975  10.719  30.863  0.00  0.00      A    O  
ATOM    866  OE2 GLU A 128      16.111  11.115  31.226  0.00  0.00      A    O1-
ATOM    867  N   GLY A 129      14.450   8.358  25.952  0.00  0.00      A    N  
ATOM    868  CA  GLY A 129      14.547   9.131  24.728  0.00  0.00      A    C  
ATOM    869  C   GLY A 129      14.950   8.266  23.550  0.00  0.00      A    C  
ATOM    870  O   GLY A 129      14.770   8.649  22.396  0.00  0.00      A    O  
ATOM    871  N   ASP A 130      15.493   7.088  23.841  0.00  0.00      A    N  
ATOM    872  CA  ASP A 130      15.921   6.171  22.791  0.00  0.00      A    C  
ATOM    873  C   ASP A 130      14.727   5.359  22.284  0.00  0.00      A    C  
ATOM    874  O   ASP A 130      14.232   4.456  22.967  0.00  0.00      A    O  
ATOM    875  CB  ASP A 130      17.020   5.251  23.330  0.00  0.00      A    C  
ATOM    876  CG  ASP A 130      17.745   4.507  22.236  0.00  0.00      A    C  
ATOM    877  OD1 ASP A 130      18.857   4.003  22.500  0.00  0.00      A    O  
ATOM    878  OD2 ASP A 130      17.206   4.417  21.115  0.00  0.00      A    O1-
ATOM    879  N   LEU A 131      14.272   5.692  21.081  0.00  0.00      A    N  
ATOM    880  CA  LEU A 131      13.127   5.029  20.465  0.00  0.00      A    C  
ATOM    881  C   LEU A 131      13.502   3.750  19.725  0.00  0.00      A    C  
ATOM    882  O   LEU A 131      12.641   3.075  19.163  0.00  0.00      A    O  
ATOM    883  CB  LEU A 131      12.446   5.990  19.489  0.00  0.00      A    C  
ATOM    884  CG  LEU A 131      11.984   7.326  20.075  0.00  0.00      A    C  
ATOM    885  CD1 LEU A 131      11.588   8.268  18.943  0.00  0.00      A    C  
ATOM    886  CD2 LEU A 131      10.818   7.090  21.029  0.00  0.00      A    C  
ATOM    887  N   GLY A 132      14.787   3.419  19.726  0.00  0.00      A    N  
ATOM    888  CA  GLY A 132      15.230   2.227  19.029  0.00  0.00      A    C  
ATOM    889  C   GLY A 132      15.435   2.499  17.548  0.00  0.00      A    C  
ATOM    890  O   GLY A 132      15.433   3.656  17.121  0.00  0.00      A    O  
ATOM    891  N   PRO A 133      15.600   1.448  16.732  0.00  0.00      A    N  
ATOM    892  CA  PRO A 133      15.812   1.585  15.288  0.00  0.00      A    C  
ATOM    893  C   PRO A 133      14.576   2.062  14.526  0.00  0.00      A    C  
ATOM    894  O   PRO A 133      13.990   1.309  13.748  0.00  0.00      A    O  
ATOM    895  CB  PRO A 133      16.245   0.181  14.884  0.00  0.00      A    C  
ATOM    896  CG  PRO A 133      15.408  -0.675  15.791  0.00  0.00      A    C  
ATOM    897  CD  PRO A 133      15.563   0.025  17.122  0.00  0.00      A    C  
ATOM    898  N   VAL A 134      14.191   3.317  14.750  0.00  0.00      A    N  
ATOM    899  CA  VAL A 134      13.026   3.898  14.091  0.00  0.00      A    C  
ATOM    900  C   VAL A 134      13.368   4.569  12.753  0.00  0.00      A    C  
ATOM    901  O   VAL A 134      14.452   4.368  12.220  0.00  0.00      A    O  
ATOM    902  CB  VAL A 134      12.317   4.920  15.018  0.00  0.00      A    C  
ATOM    903  CG1 VAL A 134      11.816   4.219  16.266  0.00  0.00      A    C  
ATOM    904  CG2 VAL A 134      13.269   6.048  15.393  0.00  0.00      A    C  
ATOM    905  N   TYR A 135      12.431   5.358  12.225  0.00  0.00      A    N  
ATOM    906  CA  TYR A 135      12.572   6.045  10.932  0.00  0.00      A    C  
ATOM    907  C   TYR A 135      13.931   6.624  10.571  0.00  0.00      A    C  
ATOM    908  O   TYR A 135      14.462   6.334   9.503  0.00  0.00      A    O  
ATOM    909  CB  TYR A 135      11.527   7.157  10.816  0.00  0.00      A    C  
ATOM    910  CG  TYR A 135      10.108   6.654  10.847  0.00  0.00      A    C  
ATOM    911  CD1 TYR A 135       9.574   5.937   9.773  0.00  0.00      A    C  
ATOM    912  CD2 TYR A 135       9.306   6.862  11.967  0.00  0.00      A    C  
ATOM    913  CE1 TYR A 135       8.273   5.438   9.819  0.00  0.00      A    C  
ATOM    914  CE2 TYR A 135       8.009   6.365  12.027  0.00  0.00      A    C  
ATOM    915  CZ  TYR A 135       7.500   5.654  10.952  0.00  0.00      A    C  
ATOM    916  OH  TYR A 135       6.223   5.150  11.026  0.00  0.00      A    O  
ATOM    917  N   GLY A 136      14.478   7.456  11.448  0.00  0.00      A    N  
ATOM    918  CA  GLY A 136      15.767   8.069  11.182  0.00  0.00      A    C  
ATOM    919  C   GLY A 136      16.826   7.035  10.868  0.00  0.00      A    C  
ATOM    920  O   GLY A 136      17.601   7.169   9.915  0.00  0.00      A    O  
ATOM    921  N   PHE A 137      16.842   5.986  11.679  0.00  0.00      A    N  
ATOM    922  CA  PHE A 137      17.794   4.908  11.525  0.00  0.00      A    C  
ATOM    923  C   PHE A 137      17.547   4.096  10.252  0.00  0.00      A    C  
ATOM    924  O   PHE A 137      18.445   3.933   9.433  0.00  0.00      A    O  
ATOM    925  CB  PHE A 137      17.727   4.004  12.753  0.00  0.00      A    C  
ATOM    926  CG  PHE A 137      18.703   2.879  12.722  0.00  0.00      A    C  
ATOM    927  CD1 PHE A 137      20.058   3.115  12.916  0.00  0.00      A    C  
ATOM    928  CD2 PHE A 137      18.274   1.580  12.483  0.00  0.00      A    C  
ATOM    929  CE1 PHE A 137      20.974   2.072  12.873  0.00  0.00      A    C  
ATOM    930  CE2 PHE A 137      19.184   0.528  12.439  0.00  0.00      A    C  
ATOM    931  CZ  PHE A 137      20.537   0.777  12.635  0.00  0.00      A    C  
ATOM    932  N   GLN A 138      16.328   3.594  10.081  0.00  0.00      A    N  
ATOM    933  CA  GLN A 138      15.996   2.791   8.904  0.00  0.00      A    C  
ATOM    934  C   GLN A 138      16.184   3.539   7.585  0.00  0.00      A    C  
ATOM    935  O   GLN A 138      16.666   2.977   6.604  0.00  0.00      A    O  
ATOM    936  CB  GLN A 138      14.549   2.289   8.991  0.00  0.00      A    C  
ATOM    937  CG  GLN A 138      14.257   1.402  10.192  0.00  0.00      A    C  
ATOM    938  CD  GLN A 138      15.139   0.171  10.245  0.00  0.00      A    C  
ATOM    939  NE2 GLN A 138      15.323  -0.375  11.443  0.00  0.00      A    N  
ATOM    940  OE1 GLN A 138      15.636  -0.296   9.222  0.00  0.00      A    O  
ATOM    941  N   TRP A 139      15.789   4.806   7.558  0.00  0.00      A    N  
ATOM    942  CA  TRP A 139      15.916   5.607   6.348  0.00  0.00      A    C  
ATOM    943  C   TRP A 139      17.360   5.835   5.908  0.00  0.00      A    C  
ATOM    944  O   TRP A 139      17.652   5.810   4.716  0.00  0.00      A    O  
ATOM    945  CB  TRP A 139      15.229   6.967   6.539  0.00  0.00      A    C  
ATOM    946  CG  TRP A 139      13.729   6.922   6.445  0.00  0.00      A    C  
ATOM    947  CD1 TRP A 139      12.945   5.811   6.364  0.00  0.00      A    C  
ATOM    948  CD2 TRP A 139      12.838   8.045   6.406  0.00  0.00      A    C  
ATOM    949  CE2 TRP A 139      11.527   7.534   6.297  0.00  0.00      A    C  
ATOM    950  CE3 TRP A 139      13.021   9.431   6.451  0.00  0.00      A    C  
ATOM    951  NE1 TRP A 139      11.622   6.168   6.273  0.00  0.00      A    N  
ATOM    952  CZ2 TRP A 139      10.399   8.364   6.231  0.00  0.00      A    C  
ATOM    953  CZ3 TRP A 139      11.896  10.259   6.385  0.00  0.00      A    C  
ATOM    954  CH2 TRP A 139      10.604   9.717   6.276  0.00  0.00      A    C  
ATOM    955  N   ARG A 140      18.257   6.048   6.864  0.00  0.00      A    N  
ATOM    956  CA  ARG A 140      19.657   6.321   6.544  0.00  0.00      A    C  
ATOM    957  C   ARG A 140      20.652   5.178   6.788  0.00  0.00      A    C  
ATOM    958  O   ARG A 140      21.769   5.222   6.275  0.00  0.00      A    O  
ATOM    959  CB  ARG A 140      20.143   7.558   7.325  0.00  0.00      A    C  
ATOM    960  CG  ARG A 140      19.205   8.778   7.307  0.00  0.00      A    C  
ATOM    961  CD  ARG A 140      18.785   9.160   5.900  0.00  0.00      A    C  
ATOM    962  NE  ARG A 140      19.904   9.588   5.064  0.00  0.00      A    N1+
ATOM    963  CZ  ARG A 140      20.301  10.849   4.917  0.00  0.00      A    C  
ATOM    964  NH1 ARG A 140      19.674  11.838   5.550  0.00  0.00      A    N1+
ATOM    965  NH2 ARG A 140      21.322  11.125   4.118  0.00  0.00      A    N  
ATOM    966  N   HIS A 141      20.260   4.166   7.562  0.00  0.00      A    N  
ATOM    967  CA  HIS A 141      21.159   3.052   7.883  0.00  0.00      A    C  
ATOM    968  C   HIS A 141      20.489   1.669   7.890  0.00  0.00      A    C  
ATOM    969  O   HIS A 141      20.877   0.796   8.669  0.00  0.00      A    O  
ATOM    970  CB  HIS A 141      21.788   3.296   9.257  0.00  0.00      A    C  
ATOM    971  CG  HIS A 141      22.415   4.649   9.405  0.00  0.00      A    C  
ATOM    972  CD2 HIS A 141      22.035   5.734  10.121  0.00  0.00      A    C  
ATOM    973  ND1 HIS A 141      23.567   5.014   8.741  0.00  0.00      A    N  
ATOM    974  CE1 HIS A 141      23.870   6.266   9.041  0.00  0.00      A    C  
ATOM    975  NE2 HIS A 141      22.956   6.726   9.877  0.00  0.00      A    N  
ATOM    976  N   PHE A 142      19.497   1.466   7.026  0.00  0.00      A    N  
ATOM    977  CA  PHE A 142      18.783   0.190   6.972  0.00  0.00      A    C  
ATOM    978  C   PHE A 142      19.726  -1.003   6.920  0.00  0.00      A    C  
ATOM    979  O   PHE A 142      20.610  -1.068   6.069  0.00  0.00      A    O  
ATOM    980  CB  PHE A 142      17.864   0.127   5.750  0.00  0.00      A    C  
ATOM    981  CG  PHE A 142      16.912  -1.033   5.773  0.00  0.00      A    C  
ATOM    982  CD1 PHE A 142      15.589  -0.855   6.169  0.00  0.00      A    C  
ATOM    983  CD2 PHE A 142      17.345  -2.314   5.440  0.00  0.00      A    C  
ATOM    984  CE1 PHE A 142      14.710  -1.937   6.237  0.00  0.00      A    C  
ATOM    985  CE2 PHE A 142      16.477  -3.402   5.505  0.00  0.00      A    C  
ATOM    986  CZ  PHE A 142      15.155  -3.214   5.906  0.00  0.00      A    C  
ATOM    987  N   GLY A 143      19.519  -1.951   7.827  0.00  0.00      A    N  
ATOM    988  CA  GLY A 143      20.354  -3.143   7.852  0.00  0.00      A    C  
ATOM    989  C   GLY A 143      21.486  -3.107   8.859  0.00  0.00      A    C  
ATOM    990  O   GLY A 143      21.989  -4.154   9.267  0.00  0.00      A    O  
ATOM    991  N   ALA A 144      21.903  -1.909   9.255  0.00  0.00      A    N  
ATOM    992  CA  ALA A 144      22.978  -1.774  10.226  0.00  0.00      A    C  
ATOM    993  C   ALA A 144      22.522  -2.342  11.569  0.00  0.00      A    C  
ATOM    994  O   ALA A 144      21.324  -2.442  11.832  0.00  0.00      A    O  
ATOM    995  CB  ALA A 144      23.363  -0.308  10.379  0.00  0.00      A    C  
ATOM    996  N   GLU A 145      23.474  -2.721  12.415  0.00  0.00      A    N  
ATOM    997  CA  GLU A 145      23.134  -3.260  13.723  0.00  0.00      A    C  
ATOM    998  C   GLU A 145      22.968  -2.108  14.701  0.00  0.00      A    C  
ATOM    999  O   GLU A 145      23.912  -1.378  14.987  0.00  0.00      A    O  
ATOM   1000  CB  GLU A 145      24.220  -4.229  14.203  0.00  0.00      A    C  
ATOM   1001  CG  GLU A 145      25.619  -3.644  14.243  0.00  0.00      A    C  
ATOM   1002  CD  GLU A 145      26.682  -4.708  14.465  0.00  0.00      A    C  
ATOM   1003  OE1 GLU A 145      26.600  -5.431  15.484  0.00  0.00      A    O  
ATOM   1004  OE2 GLU A 145      27.599  -4.820  13.618  0.00  0.00      A    O1-
ATOM   1005  N   TYR A 146      21.753  -1.945  15.205  0.00  0.00      A    N  
ATOM   1006  CA  TYR A 146      21.451  -0.868  16.134  0.00  0.00      A    C  
ATOM   1007  C   TYR A 146      22.030  -1.081  17.529  0.00  0.00      A    C  
ATOM   1008  O   TYR A 146      21.870  -2.146  18.119  0.00  0.00      A    O  
ATOM   1009  CB  TYR A 146      19.938  -0.695  16.243  0.00  0.00      A    C  
ATOM   1010  CG  TYR A 146      19.527   0.576  16.944  0.00  0.00      A    C  
ATOM   1011  CD1 TYR A 146      19.636   1.813  16.306  0.00  0.00      A    C  
ATOM   1012  CD2 TYR A 146      19.040   0.546  18.249  0.00  0.00      A    C  
ATOM   1013  CE1 TYR A 146      19.266   2.991  16.956  0.00  0.00      A    C  
ATOM   1014  CE2 TYR A 146      18.670   1.714  18.906  0.00  0.00      A    C  
ATOM   1015  CZ  TYR A 146      18.784   2.931  18.253  0.00  0.00      A    C  
ATOM   1016  OH  TYR A 146      18.400   4.079  18.902  0.00  0.00      A    O  
ATOM   1017  N   ARG A 147      22.713  -0.064  18.047  0.00  0.00      A    N  
ATOM   1018  CA  ARG A 147      23.286  -0.114  19.390  0.00  0.00      A    C  
ATOM   1019  C   ARG A 147      22.403   0.773  20.272  0.00  0.00      A    C  
ATOM   1020  O   ARG A 147      21.543   0.273  20.997  0.00  0.00      A    O  
ATOM   1021  CB  ARG A 147      24.732   0.389  19.377  0.00  0.00      A    C  
ATOM   1022  CG  ARG A 147      25.736  -0.635  18.842  0.00  0.00      A    C  
ATOM   1023  CD  ARG A 147      26.450  -0.145  17.591  0.00  0.00      A    C  
ATOM   1024  NE  ARG A 147      27.258   1.045  17.842  0.00  0.00      A    N1+
ATOM   1025  CZ  ARG A 147      27.894   1.728  16.894  0.00  0.00      A    C  
ATOM   1026  NH1 ARG A 147      27.815   1.334  15.628  0.00  0.00      A    N1+
ATOM   1027  NH2 ARG A 147      28.599   2.811  17.209  0.00  0.00      A    N  
ATOM   1028  N   ASP A 148      22.618   2.086  20.218  0.00  0.00      A    N  
ATOM   1029  CA  ASP A 148      21.784   3.020  20.968  0.00  0.00      A    C  
ATOM   1030  C   ASP A 148      21.604   4.298  20.152  0.00  0.00      A    C  
ATOM   1031  O   ASP A 148      22.183   4.437  19.078  0.00  0.00      A    O  
ATOM   1032  CB  ASP A 148      22.362   3.320  22.364  0.00  0.00      A    C  
ATOM   1033  CG  ASP A 148      23.724   3.980  22.320  0.00  0.00      A    C  
ATOM   1034  OD1 ASP A 148      23.839   5.102  21.785  0.00  0.00      A    O  
ATOM   1035  OD2 ASP A 148      24.685   3.373  22.839  0.00  0.00      A    O1-
ATOM   1036  N   MET A 149      20.782   5.213  20.652  0.00  0.00      A    N  
ATOM   1037  CA  MET A 149      20.491   6.465  19.962  0.00  0.00      A    C  
ATOM   1038  C   MET A 149      21.688   7.397  19.769  0.00  0.00      A    C  
ATOM   1039  O   MET A 149      21.651   8.293  18.932  0.00  0.00      A    O  
ATOM   1040  CB  MET A 149      19.402   7.217  20.717  0.00  0.00      A    C  
ATOM   1041  CG  MET A 149      19.769   7.487  22.161  0.00  0.00      A    C  
ATOM   1042  SD  MET A 149      18.594   8.562  22.983  0.00  0.00      A    S  
ATOM   1043  CE  MET A 149      19.470   8.901  24.512  0.00  0.00      A    C  
ATOM   1044 LPD1 MET A 149      18.482   9.130  22.627  0.00  0.00      A   LP  
ATOM   1045 LPD2 MET A 149      18.004   8.247  23.097  0.00  0.00      A   LP  
ATOM   1046  N   GLU A 150      22.745   7.193  20.544  0.00  0.00      A    N  
ATOM   1047  CA  GLU A 150      23.922   8.049  20.441  0.00  0.00      A    C  
ATOM   1048  C   GLU A 150      25.017   7.498  19.524  0.00  0.00      A    C  
ATOM   1049  O   GLU A 150      25.912   8.232  19.102  0.00  0.00      A    O  
ATOM   1050  CB  GLU A 150      24.490   8.292  21.842  0.00  0.00      A    C  
ATOM   1051  CG  GLU A 150      23.539   9.048  22.769  0.00  0.00      A    C  
ATOM   1052  CD  GLU A 150      23.816   8.779  24.239  0.00  0.00      A    C  
ATOM   1053  OE1 GLU A 150      24.981   8.932  24.668  0.00  0.00      A    O  
ATOM   1054  OE2 GLU A 150      22.865   8.417  24.970  0.00  0.00      A    O1-
ATOM   1055  N   SER A 151      24.940   6.211  19.207  0.00  0.00      A    N  
ATOM   1056  CA  SER A 151      25.941   5.569  18.361  0.00  0.00      A    C  
ATOM   1057  C   SER A 151      26.126   6.234  17.003  0.00  0.00      A    C  
ATOM   1058  O   SER A 151      25.198   6.820  16.449  0.00  0.00      A    O  
ATOM   1059  CB  SER A 151      25.580   4.096  18.144  0.00  0.00      A    C  
ATOM   1060  OG  SER A 151      25.438   3.416  19.377  0.00  0.00      A    O  
ATOM   1061  N   ASP A 152      27.342   6.139  16.474  0.00  0.00      A    N  
ATOM   1062  CA  ASP A 152      27.652   6.694  15.164  0.00  0.00      A    C  
ATOM   1063  C   ASP A 152      27.485   5.574  14.144  0.00  0.00      A    C  
ATOM   1064  O   ASP A 152      28.194   4.571  14.196  0.00  0.00      A    O  
ATOM   1065  CB  ASP A 152      29.092   7.211  15.122  0.00  0.00      A    C  
ATOM   1066  CG  ASP A 152      29.473   7.750  13.756  0.00  0.00      A    C  
ATOM   1067  OD1 ASP A 152      29.477   6.972  12.780  0.00  0.00      A    O  
ATOM   1068  OD2 ASP A 152      29.761   8.958  13.655  0.00  0.00      A    O1-
ATOM   1069  N   TYR A 153      26.548   5.746  13.219  0.00  0.00      A    N  
ATOM   1070  CA  TYR A 153      26.289   4.734  12.203  0.00  0.00      A    C  
ATOM   1071  C   TYR A 153      26.803   5.136  10.825  0.00  0.00      A    C  
ATOM   1072  O   TYR A 153      26.483   4.495   9.824  0.00  0.00      A    O  
ATOM   1073  CB  TYR A 153      24.787   4.444  12.126  0.00  0.00      A    C  
ATOM   1074  CG  TYR A 153      24.202   3.949  13.430  0.00  0.00      A    C  
ATOM   1075  CD1 TYR A 153      23.456   4.796  14.253  0.00  0.00      A    C  
ATOM   1076  CD2 TYR A 153      24.416   2.637  13.855  0.00  0.00      A    C  
ATOM   1077  CE1 TYR A 153      22.934   4.343  15.469  0.00  0.00      A    C  
ATOM   1078  CE2 TYR A 153      23.903   2.177  15.065  0.00  0.00      A    C  
ATOM   1079  CZ  TYR A 153      23.165   3.032  15.866  0.00  0.00      A    C  
ATOM   1080  OH  TYR A 153      22.664   2.571  17.060  0.00  0.00      A    O  
ATOM   1081  N   SER A 154      27.603   6.196  10.781  0.00  0.00      A    N  
ATOM   1082  CA  SER A 154      28.159   6.688   9.524  0.00  0.00      A    C  
ATOM   1083  C   SER A 154      28.746   5.550   8.698  0.00  0.00      A    C  
ATOM   1084  O   SER A 154      29.564   4.775   9.191  0.00  0.00      A    O  
ATOM   1085  CB  SER A 154      29.242   7.732   9.805  0.00  0.00      A    C  
ATOM   1086  OG  SER A 154      28.720   8.809  10.564  0.00  0.00      A    O  
ATOM   1087  N   GLY A 155      28.309   5.447   7.447  0.00  0.00      A    N  
ATOM   1088  CA  GLY A 155      28.810   4.408   6.566  0.00  0.00      A    C  
ATOM   1089  C   GLY A 155      28.284   3.008   6.835  0.00  0.00      A    C  
ATOM   1090  O   GLY A 155      28.706   2.051   6.187  0.00  0.00      A    O  
ATOM   1091  N   GLN A 156      27.372   2.882   7.794  0.00  0.00      A    N  
ATOM   1092  CA  GLN A 156      26.791   1.586   8.125  0.00  0.00      A    C  
ATOM   1093  C   GLN A 156      25.381   1.498   7.565  0.00  0.00      A    C  
ATOM   1094  O   GLN A 156      24.623   2.467   7.604  0.00  0.00      A    O  
ATOM   1095  CB  GLN A 156      26.744   1.388   9.643  0.00  0.00      A    C  
ATOM   1096  CG  GLN A 156      28.100   1.246  10.306  0.00  0.00      A    C  
ATOM   1097  CD  GLN A 156      27.995   1.068  11.810  0.00  0.00      A    C  
ATOM   1098  NE2 GLN A 156      28.273  -0.139  12.281  0.00  0.00      A    N  
ATOM   1099  OE1 GLN A 156      27.660   2.002  12.538  0.00  0.00      A    O  
ATOM   1100  N   GLY A 157      25.035   0.331   7.040  0.00  0.00      A    N  
ATOM   1101  CA  GLY A 157      23.708   0.142   6.492  0.00  0.00      A    C  
ATOM   1102  C   GLY A 157      23.490   0.851   5.172  0.00  0.00      A    C  
ATOM   1103  O   GLY A 157      24.406   1.468   4.613  0.00  0.00      A    O  
ATOM   1104  N   VAL A 158      22.261   0.756   4.676  0.00  0.00      A    N  
ATOM   1105  CA  VAL A 158      21.884   1.373   3.415  0.00  0.00      A    C  
ATOM   1106  C   VAL A 158      21.196   2.724   3.620  0.00  0.00      A    C  
ATOM   1107  O   VAL A 158      20.180   2.814   4.309  0.00  0.00      A    O  
ATOM   1108  CB  VAL A 158      20.922   0.461   2.616  0.00  0.00      A    C  
ATOM   1109  CG1 VAL A 158      20.406   1.195   1.386  0.00  0.00      A    C  
ATOM   1110  CG2 VAL A 158      21.635  -0.820   2.205  0.00  0.00      A    C  
ATOM   1111  N   ASP A 159      21.760   3.768   3.024  0.00  0.00      A    N  
ATOM   1112  CA  ASP A 159      21.177   5.103   3.109  0.00  0.00      A    C  
ATOM   1113  C   ASP A 159      20.114   5.133   2.016  0.00  0.00      A    C  
ATOM   1114  O   ASP A 159      20.367   5.599   0.904  0.00  0.00      A    O  
ATOM   1115  CB  ASP A 159      22.235   6.175   2.821  0.00  0.00      A    C  
ATOM   1116  CG  ASP A 159      21.702   7.596   3.001  0.00  0.00      A    C  
ATOM   1117  OD1 ASP A 159      20.472   7.810   2.895  0.00  0.00      A    O  
ATOM   1118  OD2 ASP A 159      22.522   8.505   3.236  0.00  0.00      A    O1-
ATOM   1119  N   GLN A 160      18.927   4.628   2.333  0.00  0.00      A    N  
ATOM   1120  CA  GLN A 160      17.845   4.574   1.368  0.00  0.00      A    C  
ATOM   1121  C   GLN A 160      17.449   5.941   0.843  0.00  0.00      A    C  
ATOM   1122  O   GLN A 160      17.155   6.093  -0.334  0.00  0.00      A    O  
ATOM   1123  CB  GLN A 160      16.603   3.931   1.983  0.00  0.00      A    C  
ATOM   1124  CG  GLN A 160      16.818   2.573   2.606  0.00  0.00      A    C  
ATOM   1125  CD  GLN A 160      15.519   1.998   3.137  0.00  0.00      A    C  
ATOM   1126  NE2 GLN A 160      15.302   2.144   4.431  0.00  0.00      A    N  
ATOM   1127  OE1 GLN A 160      14.708   1.457   2.382  0.00  0.00      A    O  
ATOM   1128  N   LEU A 161      17.421   6.926   1.732  0.00  0.00      A    N  
ATOM   1129  CA  LEU A 161      17.015   8.276   1.362  0.00  0.00      A    C  
ATOM   1130  C   LEU A 161      17.849   8.842   0.216  0.00  0.00      A    C  
ATOM   1131  O   LEU A 161      17.307   9.253  -0.809  0.00  0.00      A    O  
ATOM   1132  CB  LEU A 161      17.099   9.192   2.584  0.00  0.00      A    C  
ATOM   1133  CG  LEU A 161      16.761  10.673   2.378  0.00  0.00      A    C  
ATOM   1134  CD1 LEU A 161      15.453  10.835   1.626  0.00  0.00      A    C  
ATOM   1135  CD2 LEU A 161      16.693  11.337   3.739  0.00  0.00      A    C  
ATOM   1136  N   GLN A 162      19.166   8.849   0.385  0.00  0.00      A    N  
ATOM   1137  CA  GLN A 162      20.043   9.374  -0.652  0.00  0.00      A    C  
ATOM   1138  C   GLN A 162      19.937   8.547  -1.928  0.00  0.00      A    C  
ATOM   1139  O   GLN A 162      19.965   9.097  -3.025  0.00  0.00      A    O  
ATOM   1140  CB  GLN A 162      21.493   9.415  -0.159  0.00  0.00      A    C  
ATOM   1141  CG  GLN A 162      22.441  10.218  -1.052  0.00  0.00      A    C  
ATOM   1142  CD  GLN A 162      21.923  11.618  -1.340  0.00  0.00      A    C  
ATOM   1143  NE2 GLN A 162      21.800  11.955  -2.622  0.00  0.00      A    N  
ATOM   1144  OE1 GLN A 162      21.635  12.389  -0.420  0.00  0.00      A    O  
ATOM   1145  N   ARG A 163      19.808   7.225  -1.791  0.00  0.00      A    N  
ATOM   1146  CA  ARG A 163      19.687   6.367  -2.967  0.00  0.00      A    C  
ATOM   1147  C   ARG A 163      18.413   6.710  -3.727  0.00  0.00      A    C  
ATOM   1148  O   ARG A 163      18.391   6.718  -4.960  0.00  0.00      A    O  
ATOM   1149  CB  ARG A 163      19.672   4.893  -2.564  0.00  0.00      A    C  
ATOM   1150  CG  ARG A 163      21.044   4.356  -2.184  0.00  0.00      A    C  
ATOM   1151  CD  ARG A 163      20.930   2.965  -1.616  0.00  0.00      A    C  
ATOM   1152  NE  ARG A 163      22.222   2.420  -1.211  0.00  0.00      A    N1+
ATOM   1153  CZ  ARG A 163      23.147   1.965  -2.050  0.00  0.00      A    C  
ATOM   1154  NH1 ARG A 163      22.933   1.987  -3.364  0.00  0.00      A    N1+
ATOM   1155  NH2 ARG A 163      24.284   1.472  -1.572  0.00  0.00      A    N  
ATOM   1156  N   VAL A 164      17.343   6.987  -2.990  0.00  0.00      A    N  
ATOM   1157  CA  VAL A 164      16.088   7.349  -3.628  0.00  0.00      A    C  
ATOM   1158  C   VAL A 164      16.308   8.635  -4.424  0.00  0.00      A    C  
ATOM   1159  O   VAL A 164      15.951   8.733  -5.592  0.00  0.00      A    O  
ATOM   1160  CB  VAL A 164      14.981   7.566  -2.574  0.00  0.00      A    C  
ATOM   1161  CG1 VAL A 164      13.845   8.393  -3.156  0.00  0.00      A    C  
ATOM   1162  CG2 VAL A 164      14.448   6.211  -2.126  0.00  0.00      A    C  
ATOM   1163  N   ILE A 165      16.911   9.617  -3.771  0.00  0.00      A    N  
ATOM   1164  CA  ILE A 165      17.195  10.896  -4.409  0.00  0.00      A    C  
ATOM   1165  C   ILE A 165      18.065  10.700  -5.654  0.00  0.00      A    C  
ATOM   1166  O   ILE A 165      17.762  11.244  -6.714  0.00  0.00      A    O  
ATOM   1167  CB  ILE A 165      17.881  11.842  -3.397  0.00  0.00      A    C  
ATOM   1168  CG1 ILE A 165      16.859  12.225  -2.311  0.00  0.00      A    C  
ATOM   1169  CG2 ILE A 165      18.443  13.077  -4.108  0.00  0.00      A    C  
ATOM   1170  CD1 ILE A 165      17.464  12.753  -1.026  0.00  0.00      A    C  
ATOM   1171  N   ASP A 166      19.128   9.910  -5.526  0.00  0.00      A    N  
ATOM   1172  CA  ASP A 166      20.028   9.658  -6.652  0.00  0.00      A    C  
ATOM   1173  C   ASP A 166      19.324   9.007  -7.835  0.00  0.00      A    C  
ATOM   1174  O   ASP A 166      19.567   9.378  -8.982  0.00  0.00      A    O  
ATOM   1175  CB  ASP A 166      21.201   8.780  -6.220  0.00  0.00      A    C  
ATOM   1176  CG  ASP A 166      22.198   9.524  -5.363  0.00  0.00      A    C  
ATOM   1177  OD1 ASP A 166      23.201   8.902  -4.955  0.00  0.00      A    O  
ATOM   1178  OD2 ASP A 166      21.983  10.729  -5.101  0.00  0.00      A    O1-
ATOM   1179  N   THR A 167      18.456   8.034  -7.561  0.00  0.00      A    N  
ATOM   1180  CA  THR A 167      17.728   7.357  -8.632  0.00  0.00      A    C  
ATOM   1181  C   THR A 167      16.744   8.298  -9.322  0.00  0.00      A    C  
ATOM   1182  O   THR A 167      16.617   8.292 -10.541  0.00  0.00      A    O  
ATOM   1183  CB  THR A 167      16.950   6.132  -8.103  0.00  0.00      A    C  
ATOM   1184  CG2 THR A 167      16.152   5.476  -9.217  0.00  0.00      A    C  
ATOM   1185  OG1 THR A 167      17.878   5.184  -7.578  0.00  0.00      A    O  
ATOM   1186  N   ILE A 168      16.038   9.105  -8.541  0.00  0.00      A    N  
ATOM   1187  CA  ILE A 168      15.084  10.040  -9.126  0.00  0.00      A    C  
ATOM   1188  C   ILE A 168      15.792  10.969 -10.113  0.00  0.00      A    C  
ATOM   1189  O   ILE A 168      15.265  11.270 -11.184  0.00  0.00      A    O  
ATOM   1190  CB  ILE A 168      14.380  10.870  -8.026  0.00  0.00      A    C  
ATOM   1191  CG1 ILE A 168      13.339   9.993  -7.324  0.00  0.00      A    C  
ATOM   1192  CG2 ILE A 168      13.689  12.092  -8.637  0.00  0.00      A    C  
ATOM   1193  CD1 ILE A 168      12.953  10.476  -5.964  0.00  0.00      A    C  
ATOM   1194  N   LYS A 169      17.002  11.384  -9.756  0.00  0.00      A    N  
ATOM   1195  CA  LYS A 169      17.800  12.285 -10.588  0.00  0.00      A    C  
ATOM   1196  C   LYS A 169      18.421  11.638 -11.828  0.00  0.00      A    C  
ATOM   1197  O   LYS A 169      18.701  12.327 -12.815  0.00  0.00      A    O  
ATOM   1198  CB  LYS A 169      18.912  12.910  -9.735  0.00  0.00      A    C  
ATOM   1199  CG  LYS A 169      18.383  13.674  -8.525  0.00  0.00      A    C  
ATOM   1200  CD  LYS A 169      19.481  14.134  -7.573  0.00  0.00      A    C  
ATOM   1201  CE  LYS A 169      20.138  15.418  -8.038  0.00  0.00      A    C  
ATOM   1202  NZ  LYS A 169      21.073  15.951  -7.000  0.00  0.00      A    N1+
ATOM   1203  N   THR A 170      18.616  10.322 -11.797  0.00  0.00      A    N  
ATOM   1204  CA  THR A 170      19.251   9.630 -12.920  0.00  0.00      A    C  
ATOM   1205  C   THR A 170      18.389   8.670 -13.737  0.00  0.00      A    C  
ATOM   1206  O   THR A 170      18.531   8.591 -14.956  0.00  0.00      A    O  
ATOM   1207  CB  THR A 170      20.471   8.853 -12.436  0.00  0.00      A    C  
ATOM   1208  CG2 THR A 170      21.516   9.798 -11.870  0.00  0.00      A    C  
ATOM   1209  OG1 THR A 170      20.072   7.950 -11.402  0.00  0.00      A    O  
ATOM   1210  N   ASN A 171      17.514   7.921 -13.076  0.00  0.00      A    N  
ATOM   1211  CA  ASN A 171      16.663   6.977 -13.790  0.00  0.00      A    C  
ATOM   1212  C   ASN A 171      15.239   7.097 -13.258  0.00  0.00      A    C  
ATOM   1213  O   ASN A 171      14.738   6.189 -12.592  0.00  0.00      A    O  
ATOM   1214  CB  ASN A 171      17.198   5.553 -13.586  0.00  0.00      A    C  
ATOM   1215  CG  ASN A 171      16.524   4.540 -14.487  0.00  0.00      A    C  
ATOM   1216  ND2 ASN A 171      16.058   4.994 -15.637  0.00  0.00      A    N  
ATOM   1217  OD1 ASN A 171      16.437   3.353 -14.153  0.00  0.00      A    O  
ATOM   1218  N   PRO A 172      14.567   8.230 -13.546  0.00  0.00      A    N  
ATOM   1219  CA  PRO A 172      13.195   8.513 -13.111  0.00  0.00      A    C  
ATOM   1220  C   PRO A 172      12.121   7.461 -13.400  0.00  0.00      A    C  
ATOM   1221  O   PRO A 172      11.123   7.397 -12.684  0.00  0.00      A    O  
ATOM   1222  CB  PRO A 172      12.885   9.852 -13.786  0.00  0.00      A    C  
ATOM   1223  CG  PRO A 172      13.789   9.858 -14.987  0.00  0.00      A    C  
ATOM   1224  CD  PRO A 172      15.063   9.317 -14.406  0.00  0.00      A    C  
ATOM   1225  N   ASP A 173      12.314   6.652 -14.439  0.00  0.00      A    N  
ATOM   1226  CA  ASP A 173      11.334   5.613 -14.794  0.00  0.00      A    C  
ATOM   1227  C   ASP A 173      11.376   4.396 -13.873  0.00  0.00      A    C  
ATOM   1228  O   ASP A 173      10.468   3.558 -13.893  0.00  0.00      A    O  
ATOM   1229  CB  ASP A 173      11.551   5.131 -16.234  0.00  0.00      A    C  
ATOM   1230  CG  ASP A 173      11.300   6.216 -17.266  0.00  0.00      A    C  
ATOM   1231  OD1 ASP A 173      10.377   7.029 -17.072  0.00  0.00      A    O  
ATOM   1232  OD2 ASP A 173      12.015   6.241 -18.285  0.00  0.00      A    O1-
ATOM   1233  N   ASP A 174      12.430   4.299 -13.075  0.00  0.00      A    N  
ATOM   1234  CA  ASP A 174      12.627   3.181 -12.154  0.00  0.00      A    C  
ATOM   1235  C   ASP A 174      11.387   2.887 -11.294  0.00  0.00      A    C  
ATOM   1236  O   ASP A 174      10.903   3.762 -10.567  0.00  0.00      A    O  
ATOM   1237  CB  ASP A 174      13.830   3.483 -11.264  0.00  0.00      A    C  
ATOM   1238  CG  ASP A 174      14.294   2.284 -10.472  0.00  0.00      A    C  
ATOM   1239  OD1 ASP A 174      15.489   1.952 -10.566  0.00  0.00      A    O  
ATOM   1240  OD2 ASP A 174      13.478   1.680  -9.749  0.00  0.00      A    O1-
ATOM   1241  N   ARG A 175      10.880   1.654 -11.377  0.00  0.00      A    N  
ATOM   1242  CA  ARG A 175       9.693   1.258 -10.607  0.00  0.00      A    C  
ATOM   1243  C   ARG A 175      10.034   0.626  -9.259  0.00  0.00      A    C  
ATOM   1244  O   ARG A 175       9.185   0.007  -8.621  0.00  0.00      A    O  
ATOM   1245  CB  ARG A 175       8.827   0.298 -11.432  0.00  0.00      A    C  
ATOM   1246  CG  ARG A 175       8.248   0.939 -12.690  0.00  0.00      A    C  
ATOM   1247  CD  ARG A 175       7.494  -0.040 -13.581  0.00  0.00      A    C  
ATOM   1248  NE  ARG A 175       8.381  -1.032 -14.186  0.00  0.00      A    N1+
ATOM   1249  CZ  ARG A 175       8.184  -1.585 -15.380  0.00  0.00      A    C  
ATOM   1250  NH1 ARG A 175       7.130  -1.246 -16.111  0.00  0.00      A    N1+
ATOM   1251  NH2 ARG A 175       9.043  -2.479 -15.848  0.00  0.00      A    N  
ATOM   1252  N   ARG A 176      11.273   0.813  -8.814  0.00  0.00      A    N  
ATOM   1253  CA  ARG A 176      11.737   0.260  -7.548  0.00  0.00      A    C  
ATOM   1254  C   ARG A 176      12.231   1.329  -6.564  0.00  0.00      A    C  
ATOM   1255  O   ARG A 176      13.031   1.040  -5.669  0.00  0.00      A    O  
ATOM   1256  CB  ARG A 176      12.859  -0.748  -7.817  0.00  0.00      A    C  
ATOM   1257  CG  ARG A 176      12.505  -1.764  -8.885  0.00  0.00      A    C  
ATOM   1258  CD  ARG A 176      13.743  -2.405  -9.497  0.00  0.00      A    C  
ATOM   1259  NE  ARG A 176      13.379  -3.423 -10.483  0.00  0.00      A    N1+
ATOM   1260  CZ  ARG A 176      14.251  -4.078 -11.240  0.00  0.00      A    C  
ATOM   1261  NH1 ARG A 176      15.548  -3.818 -11.129  0.00  0.00      A    N1+
ATOM   1262  NH2 ARG A 176      13.828  -4.998 -12.101  0.00  0.00      A    N  
ATOM   1263  N   ILE A 177      11.755   2.560  -6.724  0.00  0.00      A    N  
ATOM   1264  CA  ILE A 177      12.174   3.644  -5.837  0.00  0.00      A    C  
ATOM   1265  C   ILE A 177      11.382   3.541  -4.548  0.00  0.00      A    C  
ATOM   1266  O   ILE A 177      10.363   4.212  -4.368  0.00  0.00      A    O  
ATOM   1267  CB  ILE A 177      11.921   5.013  -6.476  0.00  0.00      A    C  
ATOM   1268  CG1 ILE A 177      12.613   5.077  -7.840  0.00  0.00      A    C  
ATOM   1269  CG2 ILE A 177      12.448   6.106  -5.562  0.00  0.00      A    C  
ATOM   1270  CD1 ILE A 177      12.256   6.302  -8.661  0.00  0.00      A    C  
ATOM   1271  N   ILE A 178      11.872   2.698  -3.647  0.00  0.00      A    N  
ATOM   1272  CA  ILE A 178      11.204   2.456  -2.384  0.00  0.00      A    C  
ATOM   1273  C   ILE A 178      12.076   2.726  -1.180  0.00  0.00      A    C  
ATOM   1274  O   ILE A 178      13.265   2.410  -1.168  0.00  0.00      A    O  
ATOM   1275  CB  ILE A 178      10.701   0.989  -2.326  0.00  0.00      A    C  
ATOM   1276  CG1 ILE A 178       9.591   0.793  -3.363  0.00  0.00      A    C  
ATOM   1277  CG2 ILE A 178      10.230   0.645  -0.921  0.00  0.00      A    C  
ATOM   1278  CD1 ILE A 178       9.131  -0.632  -3.519  0.00  0.00      A    C  
ATOM   1279  N   MET A 179      11.477   3.338  -0.169  0.00  0.00      A    N  
ATOM   1280  CA  MET A 179      12.166   3.613   1.075  0.00  0.00      A    C  
ATOM   1281  C   MET A 179      11.372   2.852   2.127  0.00  0.00      A    C  
ATOM   1282  O   MET A 179      10.208   3.162   2.385  0.00  0.00      A    O  
ATOM   1283  CB  MET A 179      12.172   5.110   1.388  0.00  0.00      A    C  
ATOM   1284  CG  MET A 179      12.842   5.437   2.709  0.00  0.00      A    C  
ATOM   1285  SD  MET A 179      13.640   7.072   2.672  0.00  0.00      A    S  
ATOM   1286  CE  MET A 179      12.195   8.123   2.763  0.00  0.00      A    C  
ATOM   1287 LPD1 MET A 179      14.052   7.163   3.204  0.00  0.00      A   LP  
ATOM   1288 LPD2 MET A 179      13.987   7.170   2.097  0.00  0.00      A   LP  
ATOM   1289  N   CYS A 180      12.009   1.855   2.727  0.00  0.00      A    N  
ATOM   1290  CA  CYS A 180      11.350   1.006   3.712  0.00  0.00      A    C  
ATOM   1291  C   CYS A 180      11.790   1.290   5.153  0.00  0.00      A    C  
ATOM   1292  O   CYS A 180      12.969   1.499   5.423  0.00  0.00      A    O  
ATOM   1293  CB  CYS A 180      11.627  -0.460   3.347  0.00  0.00      A    C  
ATOM   1294  SG  CYS A 180      10.342  -1.657   3.802  0.00  0.00      A    S  
ATOM   1295 LPG1 CYS A 180      10.250  -1.646   4.475  0.00  0.00      A   LP  
ATOM   1296 LPG2 CYS A 180       9.760  -1.494   3.492  0.00  0.00      A   LP  
ATOM   1297  N   ALA A 181      10.829   1.318   6.072  0.00  0.00      A    N  
ATOM   1298  CA  ALA A 181      11.128   1.545   7.487  0.00  0.00      A    C  
ATOM   1299  C   ALA A 181      10.828   0.253   8.260  0.00  0.00      A    C  
ATOM   1300  O   ALA A 181      11.339   0.032   9.357  0.00  0.00      A    O  
ATOM   1301  CB  ALA A 181      10.281   2.692   8.029  0.00  0.00      A    C  
ATOM   1302  N   TRP A 182       9.997  -0.599   7.670  0.00  0.00      A    N  
ATOM   1303  CA  TRP A 182       9.632  -1.863   8.292  0.00  0.00      A    C  
ATOM   1304  C   TRP A 182      10.770  -2.847   8.111  0.00  0.00      A    C  
ATOM   1305  O   TRP A 182      11.094  -3.227   6.990  0.00  0.00      A    O  
ATOM   1306  CB  TRP A 182       8.368  -2.430   7.647  0.00  0.00      A    C  
ATOM   1307  CG  TRP A 182       7.799  -3.598   8.394  0.00  0.00      A    C  
ATOM   1308  CD1 TRP A 182       8.042  -4.926   8.165  0.00  0.00      A    C  
ATOM   1309  CD2 TRP A 182       6.935  -3.539   9.535  0.00  0.00      A    C  
ATOM   1310  CE2 TRP A 182       6.696  -4.869   9.951  0.00  0.00      A    C  
ATOM   1311  CE3 TRP A 182       6.339  -2.489  10.248  0.00  0.00      A    C  
ATOM   1312  NE1 TRP A 182       7.382  -5.695   9.098  0.00  0.00      A    N  
ATOM   1313  CZ2 TRP A 182       5.887  -5.178  11.050  0.00  0.00      A    C  
ATOM   1314  CZ3 TRP A 182       5.535  -2.794  11.339  0.00  0.00      A    C  
ATOM   1315  CH2 TRP A 182       5.317  -4.132  11.729  0.00  0.00      A    C  
ATOM   1316  N   ASN A 183      11.371  -3.257   9.220  0.00  0.00      A    N  
ATOM   1317  CA  ASN A 183      12.483  -4.198   9.185  0.00  0.00      A    C  
ATOM   1318  C   ASN A 183      12.187  -5.340  10.147  0.00  0.00      A    C  
ATOM   1319  O   ASN A 183      12.344  -5.195  11.361  0.00  0.00      A    O  
ATOM   1320  CB  ASN A 183      13.780  -3.503   9.606  0.00  0.00      A    C  
ATOM   1321  CG  ASN A 183      15.009  -4.316   9.272  0.00  0.00      A    C  
ATOM   1322  ND2 ASN A 183      16.098  -3.632   8.930  0.00  0.00      A    N  
ATOM   1323  OD1 ASN A 183      14.988  -5.541   9.331  0.00  0.00      A    O  
ATOM   1324  N   PRO A 184      11.750  -6.492   9.616  0.00  0.00      A    N  
ATOM   1325  CA  PRO A 184      11.428  -7.667  10.433  0.00  0.00      A    C  
ATOM   1326  C   PRO A 184      12.481  -7.964  11.502  0.00  0.00      A    C  
ATOM   1327  O   PRO A 184      12.150  -8.278  12.643  0.00  0.00      A    O  
ATOM   1328  CB  PRO A 184      11.326  -8.782   9.397  0.00  0.00      A    C  
ATOM   1329  CG  PRO A 184      10.746  -8.074   8.217  0.00  0.00      A    C  
ATOM   1330  CD  PRO A 184      11.550  -6.779   8.184  0.00  0.00      A    C  
ATOM   1331  N   ARG A 185      13.748  -7.848  11.127  0.00  0.00      A    N  
ATOM   1332  CA  ARG A 185      14.849  -8.121  12.044  0.00  0.00      A    C  
ATOM   1333  C   ARG A 185      14.953  -7.147  13.221  0.00  0.00      A    C  
ATOM   1334  O   ARG A 185      15.375  -7.533  14.311  0.00  0.00      A    O  
ATOM   1335  CB  ARG A 185      16.173  -8.120  11.277  0.00  0.00      A    C  
ATOM   1336  CG  ARG A 185      17.368  -8.546  12.115  0.00  0.00      A    C  
ATOM   1337  CD  ARG A 185      18.676  -8.049  11.515  0.00  0.00      A    C  
ATOM   1338  NE  ARG A 185      18.689  -6.591  11.432  0.00  0.00      A    N1+
ATOM   1339  CZ  ARG A 185      19.726  -5.865  11.026  0.00  0.00      A    C  
ATOM   1340  NH1 ARG A 185      20.857  -6.460  10.659  0.00  0.00      A    N1+
ATOM   1341  NH2 ARG A 185      19.631  -4.541  10.987  0.00  0.00      A    N  
ATOM   1342  N   ASP A 186      14.571  -5.892  13.007  0.00  0.00      A    N  
ATOM   1343  CA  ASP A 186      14.663  -4.877  14.059  0.00  0.00      A    C  
ATOM   1344  C   ASP A 186      13.420  -4.684  14.925  0.00  0.00      A    C  
ATOM   1345  O   ASP A 186      13.513  -4.151  16.028  0.00  0.00      A    O  
ATOM   1346  CB  ASP A 186      15.043  -3.527  13.445  0.00  0.00      A    C  
ATOM   1347  CG  ASP A 186      16.461  -3.504  12.912  0.00  0.00      A    C  
ATOM   1348  OD1 ASP A 186      16.828  -2.511  12.255  0.00  0.00      A    O  
ATOM   1349  OD2 ASP A 186      17.211  -4.472  13.154  0.00  0.00      A    O1-
ATOM   1350  N   LEU A 187      12.262  -5.109  14.432  0.00  0.00      A    N  
ATOM   1351  CA  LEU A 187      11.012  -4.951  15.175  0.00  0.00      A    C  
ATOM   1352  C   LEU A 187      11.105  -5.210  16.686  0.00  0.00      A    C  
ATOM   1353  O   LEU A 187      10.619  -4.405  17.485  0.00  0.00      A    O  
ATOM   1354  CB  LEU A 187       9.927  -5.848  14.572  0.00  0.00      A    C  
ATOM   1355  CG  LEU A 187       9.640  -5.654  13.082  0.00  0.00      A    C  
ATOM   1356  CD1 LEU A 187       8.480  -6.549  12.679  0.00  0.00      A    C  
ATOM   1357  CD2 LEU A 187       9.316  -4.195  12.790  0.00  0.00      A    C  
ATOM   1358  N   PRO A 188      11.731  -6.330  17.097  0.00  0.00      A    N  
ATOM   1359  CA  PRO A 188      11.860  -6.659  18.522  0.00  0.00      A    C  
ATOM   1360  C   PRO A 188      12.694  -5.681  19.341  0.00  0.00      A    C  
ATOM   1361  O   PRO A 188      12.977  -5.931  20.514  0.00  0.00      A    O  
ATOM   1362  CB  PRO A 188      12.472  -8.056  18.497  0.00  0.00      A    C  
ATOM   1363  CG  PRO A 188      13.316  -8.023  17.267  0.00  0.00      A    C  
ATOM   1364  CD  PRO A 188      12.400  -7.351  16.270  0.00  0.00      A    C  
ATOM   1365  N   LEU A 189      13.095  -4.576  18.718  0.00  0.00      A    N  
ATOM   1366  CA  LEU A 189      13.888  -3.552  19.395  0.00  0.00      A    C  
ATOM   1367  C   LEU A 189      13.202  -2.198  19.323  0.00  0.00      A    C  
ATOM   1368  O   LEU A 189      13.562  -1.278  20.052  0.00  0.00      A    O  
ATOM   1369  CB  LEU A 189      15.275  -3.429  18.757  0.00  0.00      A    C  
ATOM   1370  CG  LEU A 189      16.348  -4.448  19.134  0.00  0.00      A    C  
ATOM   1371  CD1 LEU A 189      17.609  -4.171  18.329  0.00  0.00      A    C  
ATOM   1372  CD2 LEU A 189      16.631  -4.363  20.629  0.00  0.00      A    C  
ATOM   1373  N   MET A 190      12.218  -2.083  18.439  0.00  0.00      A    N  
ATOM   1374  CA  MET A 190      11.500  -0.829  18.253  0.00  0.00      A    C  
ATOM   1375  C   MET A 190      10.501  -0.551  19.369  0.00  0.00      A    C  
ATOM   1376  O   MET A 190       9.774  -1.447  19.798  0.00  0.00      A    O  
ATOM   1377  CB  MET A 190      10.779  -0.837  16.901  0.00  0.00      A    C  
ATOM   1378  CG  MET A 190      11.705  -0.979  15.695  0.00  0.00      A    C  
ATOM   1379  SD  MET A 190      10.808  -1.105  14.129  0.00  0.00      A    S  
ATOM   1380  CE  MET A 190      12.153  -1.042  12.924  0.00  0.00      A    C  
ATOM   1381 LPD1 MET A 190      10.466  -1.690  14.087  0.00  0.00      A   LP  
ATOM   1382 LPD2 MET A 190      10.379  -0.585  14.048  0.00  0.00      A   LP  
ATOM   1383  N   ALA A 191      10.482   0.694  19.842  0.00  0.00      A    N  
ATOM   1384  CA  ALA A 191       9.559   1.104  20.895  0.00  0.00      A    C  
ATOM   1385  C   ALA A 191       8.160   1.095  20.290  0.00  0.00      A    C  
ATOM   1386  O   ALA A 191       7.160   0.914  20.984  0.00  0.00      A    O  
ATOM   1387  CB  ALA A 191       9.914   2.505  21.391  0.00  0.00      A    C  
ATOM   1388  N   LEU A 192       8.107   1.300  18.980  0.00  0.00      A    N  
ATOM   1389  CA  LEU A 192       6.854   1.300  18.248  0.00  0.00      A    C  
ATOM   1390  C   LEU A 192       7.114   0.957  16.790  0.00  0.00      A    C  
ATOM   1391  O   LEU A 192       7.687   1.758  16.048  0.00  0.00      A    O  
ATOM   1392  CB  LEU A 192       6.171   2.669  18.334  0.00  0.00      A    C  
ATOM   1393  CG  LEU A 192       4.890   2.814  17.505  0.00  0.00      A    C  
ATOM   1394  CD1 LEU A 192       3.882   1.764  17.944  0.00  0.00      A    C  
ATOM   1395  CD2 LEU A 192       4.309   4.217  17.667  0.00  0.00      A    C  
ATOM   1396  N   PRO A 193       6.723  -0.255  16.362  0.00  0.00      A    N  
ATOM   1397  CA  PRO A 193       6.945  -0.627  14.965  0.00  0.00      A    C  
ATOM   1398  C   PRO A 193       6.356   0.508  14.134  0.00  0.00      A    C  
ATOM   1399  O   PRO A 193       5.302   1.048  14.473  0.00  0.00      A    O  
ATOM   1400  CB  PRO A 193       6.167  -1.930  14.836  0.00  0.00      A    C  
ATOM   1401  CG  PRO A 193       6.345  -2.537  16.202  0.00  0.00      A    C  
ATOM   1402  CD  PRO A 193       6.084  -1.354  17.106  0.00  0.00      A    C  
ATOM   1403  N   PRO A 194       7.030   0.888  13.043  0.00  0.00      A    N  
ATOM   1404  CA  PRO A 194       6.576   1.977  12.173  0.00  0.00      A    C  
ATOM   1405  C   PRO A 194       5.145   1.874  11.665  0.00  0.00      A    C  
ATOM   1406  O   PRO A 194       4.752   0.847  11.113  0.00  0.00      A    O  
ATOM   1407  CB  PRO A 194       7.584   1.947  11.022  0.00  0.00      A    C  
ATOM   1408  CG  PRO A 194       8.813   1.335  11.645  0.00  0.00      A    C  
ATOM   1409  CD  PRO A 194       8.226   0.236  12.486  0.00  0.00      A    C  
ATOM   1410  N   CYS A 195       4.371   2.944  11.850  0.00  0.00      A    N  
ATOM   1411  CA  CYS A 195       3.002   2.973  11.352  0.00  0.00      A    C  
ATOM   1412  C   CYS A 195       3.136   3.168   9.843  0.00  0.00      A    C  
ATOM   1413  O   CYS A 195       2.247   2.800   9.075  0.00  0.00      A    O  
ATOM   1414  CB  CYS A 195       2.215   4.129  11.987  0.00  0.00      A    C  
ATOM   1415  SG  CYS A 195       1.986   3.939  13.769  0.00  0.00      A    S  
ATOM   1416 LPG1 CYS A 195       1.514   3.465  13.883  0.00  0.00      A   LP  
ATOM   1417 LPG2 CYS A 195       2.573   3.746  14.049  0.00  0.00      A   LP  
ATOM   1418  N   HIS A 196       4.268   3.725   9.422  0.00  0.00      A    N  
ATOM   1419  CA  HIS A 196       4.541   3.945   8.006  0.00  0.00      A    C  
ATOM   1420  C   HIS A 196       5.562   2.913   7.537  0.00  0.00      A    C  
ATOM   1421  O   HIS A 196       6.778   3.158   7.554  0.00  0.00      A    O  
ATOM   1422  CB  HIS A 196       5.084   5.350   7.794  0.00  0.00      A    C  
ATOM   1423  CG  HIS A 196       4.298   6.400   8.512  0.00  0.00      A    C  
ATOM   1424  CD2 HIS A 196       4.652   7.266   9.490  0.00  0.00      A    C  
ATOM   1425  ND1 HIS A 196       2.956   6.612   8.278  0.00  0.00      A    N  
ATOM   1426  CE1 HIS A 196       2.518   7.563   9.083  0.00  0.00      A    C  
ATOM   1427  NE2 HIS A 196       3.526   7.976   9.829  0.00  0.00      A    N  
ATOM   1428  N   ALA A 197       5.051   1.759   7.120  0.00  0.00      A    N  
ATOM   1429  CA  ALA A 197       5.879   0.647   6.651  0.00  0.00      A    C  
ATOM   1430  C   ALA A 197       6.833   1.025   5.529  0.00  0.00      A    C  
ATOM   1431  O   ALA A 197       8.002   0.660   5.562  0.00  0.00      A    O  
ATOM   1432  CB  ALA A 197       4.992  -0.501   6.192  0.00  0.00      A    C  
ATOM   1433  N   LEU A 198       6.332   1.741   4.528  0.00  0.00      A    N  
ATOM   1434  CA  LEU A 198       7.177   2.142   3.411  0.00  0.00      A    C  
ATOM   1435  C   LEU A 198       6.512   3.189   2.533  0.00  0.00      A    C  
ATOM   1436  O   LEU A 198       5.323   3.463   2.665  0.00  0.00      A    O  
ATOM   1437  CB  LEU A 198       7.534   0.916   2.543  0.00  0.00      A    C  
ATOM   1438  CG  LEU A 198       6.423   0.145   1.810  0.00  0.00      A    C  
ATOM   1439  CD1 LEU A 198       5.859   0.965   0.662  0.00  0.00      A    C  
ATOM   1440  CD2 LEU A 198       6.992  -1.167   1.251  0.00  0.00      A    C  
ATOM   1441  N   CYS A 199       7.293   3.777   1.637  0.00  0.00      A    N  
ATOM   1442  CA  CYS A 199       6.766   4.742   0.684  0.00  0.00      A    C  
ATOM   1443  C   CYS A 199       7.478   4.495  -0.640  0.00  0.00      A    C  
ATOM   1444  O   CYS A 199       8.620   4.018  -0.661  0.00  0.00      A    O  
ATOM   1445  CB  CYS A 199       6.988   6.189   1.154  0.00  0.00      A    C  
ATOM   1446  SG  CYS A 199       8.703   6.676   1.382  0.00  0.00      A    S  
ATOM   1447 LPG1 CYS A 199       8.991   6.277   1.849  0.00  0.00      A   LP  
ATOM   1448 LPG2 CYS A 199       9.036   6.613   0.794  0.00  0.00      A   LP  
ATOM   1449  N   GLN A 200       6.800   4.795  -1.740  0.00  0.00      A    N  
ATOM   1450  CA  GLN A 200       7.377   4.601  -3.063  0.00  0.00      A    C  
ATOM   1451  C   GLN A 200       7.249   5.888  -3.859  0.00  0.00      A    C  
ATOM   1452  O   GLN A 200       6.210   6.544  -3.819  0.00  0.00      A    O  
ATOM   1453  CB  GLN A 200       6.653   3.481  -3.819  0.00  0.00      A    C  
ATOM   1454  CG  GLN A 200       7.281   3.148  -5.162  0.00  0.00      A    C  
ATOM   1455  CD  GLN A 200       6.492   2.108  -5.952  0.00  0.00      A    C  
ATOM   1456  NE2 GLN A 200       5.385   1.649  -5.385  0.00  0.00      A    N  
ATOM   1457  OE1 GLN A 200       6.876   1.729  -7.065  0.00  0.00      A    O  
ATOM   1458  N   PHE A 201       8.306   6.246  -4.576  0.00  0.00      A    N  
ATOM   1459  CA  PHE A 201       8.285   7.459  -5.380  0.00  0.00      A    C  
ATOM   1460  C   PHE A 201       8.096   7.085  -6.829  0.00  0.00      A    C  
ATOM   1461  O   PHE A 201       8.448   5.976  -7.244  0.00  0.00      A    O  
ATOM   1462  CB  PHE A 201       9.576   8.254  -5.162  0.00  0.00      A    C  
ATOM   1463  CG  PHE A 201       9.699   8.806  -3.769  0.00  0.00      A    C  
ATOM   1464  CD1 PHE A 201       9.050   9.986  -3.416  0.00  0.00      A    C  
ATOM   1465  CD2 PHE A 201      10.412   8.122  -2.796  0.00  0.00      A    C  
ATOM   1466  CE1 PHE A 201       9.111  10.472  -2.113  0.00  0.00      A    C  
ATOM   1467  CE2 PHE A 201      10.478   8.599  -1.490  0.00  0.00      A    C  
ATOM   1468  CZ  PHE A 201       9.826   9.779  -1.148  0.00  0.00      A    C  
ATOM   1469  N   TYR A 202       7.551   8.022  -7.597  0.00  0.00      A    N  
ATOM   1470  CA  TYR A 202       7.244   7.809  -8.998  0.00  0.00      A    C  
ATOM   1471  C   TYR A 202       7.436   9.108  -9.779  0.00  0.00      A    C  
ATOM   1472  O   TYR A 202       7.080  10.183  -9.295  0.00  0.00      A    O  
ATOM   1473  CB  TYR A 202       5.783   7.357  -9.086  0.00  0.00      A    C  
ATOM   1474  CG  TYR A 202       5.181   7.230 -10.463  0.00  0.00      A    C  
ATOM   1475  CD1 TYR A 202       5.212   6.019 -11.156  0.00  0.00      A    C  
ATOM   1476  CD2 TYR A 202       4.489   8.293 -11.032  0.00  0.00      A    C  
ATOM   1477  CE1 TYR A 202       4.553   5.870 -12.378  0.00  0.00      A    C  
ATOM   1478  CE2 TYR A 202       3.832   8.161 -12.248  0.00  0.00      A    C  
ATOM   1479  CZ  TYR A 202       3.861   6.946 -12.917  0.00  0.00      A    C  
ATOM   1480  OH  TYR A 202       3.173   6.826 -14.103  0.00  0.00      A    O  
ATOM   1481  N   VAL A 203       7.981   9.003 -10.987  0.00  0.00      A    N  
ATOM   1482  CA  VAL A 203       8.188  10.180 -11.816  0.00  0.00      A    C  
ATOM   1483  C   VAL A 203       7.644  10.035 -13.221  0.00  0.00      A    C  
ATOM   1484  O   VAL A 203       7.865   9.026 -13.889  0.00  0.00      A    O  
ATOM   1485  CB  VAL A 203       9.680  10.534 -11.940  0.00  0.00      A    C  
ATOM   1486  CG1 VAL A 203       9.840  11.821 -12.763  0.00  0.00      A    C  
ATOM   1487  CG2 VAL A 203      10.291  10.696 -10.570  0.00  0.00      A    C  
ATOM   1488  N   VAL A 204       6.927  11.058 -13.667  0.00  0.00      A    N  
ATOM   1489  CA  VAL A 204       6.389  11.092 -15.015  0.00  0.00      A    C  
ATOM   1490  C   VAL A 204       6.115  12.574 -15.335  0.00  0.00      A    C  
ATOM   1491  O   VAL A 204       5.686  13.327 -14.462  0.00  0.00      A    O  
ATOM   1492  CB  VAL A 204       5.092  10.234 -15.129  0.00  0.00      A    C  
ATOM   1493  CG1 VAL A 204       3.872  11.017 -14.641  0.00  0.00      A    C  
ATOM   1494  CG2 VAL A 204       4.916   9.759 -16.552  0.00  0.00      A    C  
ATOM   1495  N   ASN A 205       6.390  12.993 -16.568  0.00  0.00      A    N  
ATOM   1496  CA  ASN A 205       6.174  14.388 -16.975  0.00  0.00      A    C  
ATOM   1497  C   ASN A 205       6.807  15.405 -16.024  0.00  0.00      A    C  
ATOM   1498  O   ASN A 205       6.207  16.443 -15.735  0.00  0.00      A    O  
ATOM   1499  CB  ASN A 205       4.682  14.708 -17.074  0.00  0.00      A    C  
ATOM   1500  CG  ASN A 205       4.007  14.012 -18.228  0.00  0.00      A    C  
ATOM   1501  ND2 ASN A 205       2.779  13.557 -18.000  0.00  0.00      A    N  
ATOM   1502  OD1 ASN A 205       4.568  13.897 -19.323  0.00  0.00      A    O  
ATOM   1503  N   SER A 206       8.001  15.097 -15.531  0.00  0.00      A    N  
ATOM   1504  CA  SER A 206       8.730  15.975 -14.622  0.00  0.00      A    C  
ATOM   1505  C   SER A 206       8.067  16.189 -13.264  0.00  0.00      A    C  
ATOM   1506  O   SER A 206       8.441  17.098 -12.519  0.00  0.00      A    O  
ATOM   1507  CB  SER A 206       8.975  17.328 -15.293  0.00  0.00      A    C  
ATOM   1508  OG  SER A 206       9.740  17.168 -16.474  0.00  0.00      A    O  
ATOM   1509  N   GLU A 207       7.090  15.349 -12.935  0.00  0.00      A    N  
ATOM   1510  CA  GLU A 207       6.397  15.456 -11.657  0.00  0.00      A    C  
ATOM   1511  C   GLU A 207       6.746  14.275 -10.761  0.00  0.00      A    C  
ATOM   1512  O   GLU A 207       6.717  13.125 -11.207  0.00  0.00      A    O  
ATOM   1513  CB  GLU A 207       4.884  15.479 -11.864  0.00  0.00      A    C  
ATOM   1514  CG  GLU A 207       4.398  16.507 -12.855  0.00  0.00      A    C  
ATOM   1515  CD  GLU A 207       2.912  16.745 -12.734  0.00  0.00      A    C  
ATOM   1516  OE1 GLU A 207       2.172  15.771 -12.484  0.00  0.00      A    O  
ATOM   1517  OE2 GLU A 207       2.481  17.904 -12.893  0.00  0.00      A    O1-
ATOM   1518  N   LEU A 208       7.079  14.565  -9.507  0.00  0.00      A    N  
ATOM   1519  CA  LEU A 208       7.417  13.532  -8.532  0.00  0.00      A    C  
ATOM   1520  C   LEU A 208       6.210  13.215  -7.649  0.00  0.00      A    C  
ATOM   1521  O   LEU A 208       5.645  14.109  -7.019  0.00  0.00      A    O  
ATOM   1522  CB  LEU A 208       8.568  13.989  -7.638  0.00  0.00      A    C  
ATOM   1523  CG  LEU A 208       8.939  13.021  -6.511  0.00  0.00      A    C  
ATOM   1524  CD1 LEU A 208       9.672  11.810  -7.083  0.00  0.00      A    C  
ATOM   1525  CD2 LEU A 208       9.807  13.725  -5.497  0.00  0.00      A    C  
ATOM   1526  N   SER A 209       5.806  11.945  -7.619  0.00  0.00      A    N  
ATOM   1527  CA  SER A 209       4.689  11.522  -6.781  0.00  0.00      A    C  
ATOM   1528  C   SER A 209       5.201  10.561  -5.718  0.00  0.00      A    C  
ATOM   1529  O   SER A 209       6.275   9.965  -5.869  0.00  0.00      A    O  
ATOM   1530  CB  SER A 209       3.592  10.855  -7.617  0.00  0.00      A    C  
ATOM   1531  OG  SER A 209       2.894  11.811  -8.403  0.00  0.00      A    O  
ATOM   1532  N   CYS A 210       4.431  10.420  -4.641  0.00  0.00      A    N  
ATOM   1533  CA  CYS A 210       4.804   9.555  -3.536  0.00  0.00      A    C  
ATOM   1534  C   CYS A 210       3.605   8.826  -2.931  0.00  0.00      A    C  
ATOM   1535  O   CYS A 210       2.567   9.433  -2.646  0.00  0.00      A    O  
ATOM   1536  CB  CYS A 210       5.495  10.385  -2.445  0.00  0.00      A    C  
ATOM   1537  SG  CYS A 210       5.777   9.553  -0.875  0.00  0.00      A    S  
ATOM   1538 LPG1 CYS A 210       5.182   9.357  -0.613  0.00  0.00      A   LP  
ATOM   1539 LPG2 CYS A 210       6.171   9.009  -0.975  0.00  0.00      A   LP  
ATOM   1540  N   GLN A 211       3.751   7.517  -2.751  0.00  0.00      A    N  
ATOM   1541  CA  GLN A 211       2.688   6.734  -2.139  0.00  0.00      A    C  
ATOM   1542  C   GLN A 211       3.200   6.172  -0.828  0.00  0.00      A    C  
ATOM   1543  O   GLN A 211       4.281   5.591  -0.759  0.00  0.00      A    O  
ATOM   1544  CB  GLN A 211       2.219   5.601  -3.055  0.00  0.00      A    C  
ATOM   1545  CG  GLN A 211       1.297   4.607  -2.329  0.00  0.00      A    C  
ATOM   1546  CD  GLN A 211       0.467   3.759  -3.277  0.00  0.00      A    C  
ATOM   1547  NE2 GLN A 211      -0.644   3.234  -2.772  0.00  0.00      A    N  
ATOM   1548  OE1 GLN A 211       0.821   3.569  -4.442  0.00  0.00      A    O  
ATOM   1549  N   LEU A 212       2.415   6.361   0.222  0.00  0.00      A    N  
ATOM   1550  CA  LEU A 212       2.772   5.898   1.546  0.00  0.00      A    C  
ATOM   1551  C   LEU A 212       1.894   4.719   1.915  0.00  0.00      A    C  
ATOM   1552  O   LEU A 212       0.683   4.748   1.673  0.00  0.00      A    O  
ATOM   1553  CB  LEU A 212       2.544   7.009   2.583  0.00  0.00      A    C  
ATOM   1554  CG  LEU A 212       2.455   6.592   4.060  0.00  0.00      A    C  
ATOM   1555  CD1 LEU A 212       3.820   6.193   4.584  0.00  0.00      A    C  
ATOM   1556  CD2 LEU A 212       1.896   7.723   4.896  0.00  0.00      A    C  
ATOM   1557  N   TYR A 213       2.509   3.683   2.478  0.00  0.00      A    N  
ATOM   1558  CA  TYR A 213       1.744   2.533   2.951  0.00  0.00      A    C  
ATOM   1559  C   TYR A 213       1.778   2.595   4.469  0.00  0.00      A    C  
ATOM   1560  O   TYR A 213       2.759   2.206   5.099  0.00  0.00      A    O  
ATOM   1561  CB  TYR A 213       2.321   1.189   2.494  0.00  0.00      A    C  
ATOM   1562  CG  TYR A 213       1.406   0.055   2.937  0.00  0.00      A    C  
ATOM   1563  CD1 TYR A 213       1.463  -0.448   4.239  0.00  0.00      A    C  
ATOM   1564  CD2 TYR A 213       0.404  -0.422   2.091  0.00  0.00      A    C  
ATOM   1565  CE1 TYR A 213       0.524  -1.401   4.696  0.00  0.00      A    C  
ATOM   1566  CE2 TYR A 213      -0.539  -1.375   2.537  0.00  0.00      A    C  
ATOM   1567  CZ  TYR A 213      -0.469  -1.849   3.837  0.00  0.00      A    C  
ATOM   1568  OH  TYR A 213      -1.416  -2.747   4.295  0.00  0.00      A    O  
ATOM   1569  N   GLN A 214       0.709   3.121   5.052  0.00  0.00      A    N  
ATOM   1570  CA  GLN A 214       0.616   3.239   6.492  0.00  0.00      A    C  
ATOM   1571  C   GLN A 214      -0.194   2.050   7.004  0.00  0.00      A    C  
ATOM   1572  O   GLN A 214      -1.396   1.978   6.771  0.00  0.00      A    O  
ATOM   1573  CB  GLN A 214      -0.080   4.549   6.867  0.00  0.00      A    C  
ATOM   1574  CG  GLN A 214      -0.176   4.768   8.364  0.00  0.00      A    C  
ATOM   1575  CD  GLN A 214      -0.598   6.178   8.708  0.00  0.00      A    C  
ATOM   1576  NE2 GLN A 214      -0.606   6.497   9.992  0.00  0.00      A    N  
ATOM   1577  OE1 GLN A 214      -0.912   6.970   7.824  0.00  0.00      A    O  
ATOM   1578  N   ARG A 215       0.470   1.136   7.704  0.00  0.00      A    N  
ATOM   1579  CA  ARG A 215      -0.183  -0.075   8.214  0.00  0.00      A    C  
ATOM   1580  C   ARG A 215      -1.268   0.177   9.255  0.00  0.00      A    C  
ATOM   1581  O   ARG A 215      -2.210  -0.616   9.387  0.00  0.00      A    O  
ATOM   1582  CB  ARG A 215       0.858  -1.009   8.828  0.00  0.00      A    C  
ATOM   1583  CG  ARG A 215       1.476  -0.463  10.086  0.00  0.00      A    C  
ATOM   1584  CD  ARG A 215       2.304  -1.484  10.838  0.00  0.00      A    C  
ATOM   1585  NE  ARG A 215       2.853  -0.885  12.050  0.00  0.00      A    N1+
ATOM   1586  CZ  ARG A 215       2.151  -0.629  13.151  0.00  0.00      A    C  
ATOM   1587  NH1 ARG A 215       0.859  -0.931  13.212  0.00  0.00      A    N1+
ATOM   1588  NH2 ARG A 215       2.740  -0.051  14.184  0.00  0.00      A    N  
ATOM   1589  N   SER A 216      -1.125   1.274   9.999  0.00  0.00      A    N  
ATOM   1590  CA  SER A 216      -2.063   1.617  11.058  0.00  0.00      A    C  
ATOM   1591  C   SER A 216      -2.258   3.130  11.101  0.00  0.00      A    C  
ATOM   1592  O   SER A 216      -1.290   3.889  11.251  0.00  0.00      A    O  
ATOM   1593  CB  SER A 216      -1.516   1.126  12.398  0.00  0.00      A    C  
ATOM   1594  OG  SER A 216      -2.471   1.257  13.430  0.00  0.00      A    O  
ATOM   1595  N   GLY A 217      -3.511   3.557  10.983  0.00  0.00      A    N  
ATOM   1596  CA  GLY A 217      -3.797   4.977  10.990  0.00  0.00      A    C  
ATOM   1597  C   GLY A 217      -4.812   5.460  12.004  0.00  0.00      A    C  
ATOM   1598  O   GLY A 217      -6.001   5.136  11.921  0.00  0.00      A    O  
ATOM   1599  N   ASP A 218      -4.322   6.220  12.976  0.00  0.00      A    N  
ATOM   1600  CA  ASP A 218      -5.151   6.842  14.003  0.00  0.00      A    C  
ATOM   1601  C   ASP A 218      -5.670   8.042  13.208  0.00  0.00      A    C  
ATOM   1602  O   ASP A 218      -4.988   9.063  13.089  0.00  0.00      A    O  
ATOM   1603  CB  ASP A 218      -4.251   7.272  15.168  0.00  0.00      A    C  
ATOM   1604  CG  ASP A 218      -4.988   8.056  16.247  0.00  0.00      A    C  
ATOM   1605  OD1 ASP A 218      -4.420   8.178  17.349  0.00  0.00      A    O  
ATOM   1606  OD2 ASP A 218      -6.107   8.558  16.007  0.00  0.00      A    O1-
ATOM   1607  N   MET A 219      -6.858   7.887  12.630  0.00  0.00      A    N  
ATOM   1608  CA  MET A 219      -7.457   8.908  11.785  0.00  0.00      A    C  
ATOM   1609  C   MET A 219      -7.601  10.295  12.399  0.00  0.00      A    C  
ATOM   1610  O   MET A 219      -7.421  11.294  11.704  0.00  0.00      A    O  
ATOM   1611  CB  MET A 219      -8.817   8.422  11.259  0.00  0.00      A    C  
ATOM   1612  CG  MET A 219      -8.741   7.154  10.393  0.00  0.00      A    C  
ATOM   1613  SD  MET A 219      -7.702   7.290   8.901  0.00  0.00      A    S  
ATOM   1614  CE  MET A 219      -8.846   7.924   7.741  0.00  0.00      A    C  
ATOM   1615 LPD1 MET A 219      -7.183   7.718   8.998  0.00  0.00      A   LP  
ATOM   1616 LPD2 MET A 219      -7.463   6.684   8.709  0.00  0.00      A   LP  
ATOM   1617  N   GLY A 220      -7.909  10.356  13.690  0.00  0.00      A    N  
ATOM   1618  CA  GLY A 220      -8.078  11.639  14.347  0.00  0.00      A    C  
ATOM   1619  C   GLY A 220      -6.794  12.374  14.690  0.00  0.00      A    C  
ATOM   1620  O   GLY A 220      -6.695  13.584  14.484  0.00  0.00      A    O  
ATOM   1621  N   LEU A 221      -5.808  11.641  15.198  0.00  0.00      A    N  
ATOM   1622  CA  LEU A 221      -4.531  12.210  15.610  0.00  0.00      A    C  
ATOM   1623  C   LEU A 221      -3.410  12.167  14.576  0.00  0.00      A    C  
ATOM   1624  O   LEU A 221      -3.060  13.180  13.965  0.00  0.00      A    O  
ATOM   1625  CB  LEU A 221      -4.041  11.514  16.877  0.00  0.00      A    C  
ATOM   1626  CG  LEU A 221      -3.982  12.307  18.179  0.00  0.00      A    C  
ATOM   1627  CD1 LEU A 221      -3.335  11.466  19.271  0.00  0.00      A    C  
ATOM   1628  CD2 LEU A 221      -3.176  13.570  17.959  0.00  0.00      A    C  
ATOM   1629  N   GLY A 222      -2.831  10.987  14.400  0.00  0.00      A    N  
ATOM   1630  CA  GLY A 222      -1.728  10.840  13.469  0.00  0.00      A    C  
ATOM   1631  C   GLY A 222      -1.933  11.123  11.992  0.00  0.00      A    C  
ATOM   1632  O   GLY A 222      -1.106  11.811  11.386  0.00  0.00      A    O  
ATOM   1633  N   VAL A 223      -3.014  10.620  11.400  0.00  0.00      A    N  
ATOM   1634  CA  VAL A 223      -3.227  10.795   9.967  0.00  0.00      A    C  
ATOM   1635  C   VAL A 223      -3.096  12.211   9.405  0.00  0.00      A    C  
ATOM   1636  O   VAL A 223      -2.325  12.430   8.475  0.00  0.00      A    O  
ATOM   1637  CB  VAL A 223      -4.568  10.169   9.510  0.00  0.00      A    C  
ATOM   1638  CG1 VAL A 223      -4.841  10.511   8.035  0.00  0.00      A    C  
ATOM   1639  CG2 VAL A 223      -4.490   8.641   9.677  0.00  0.00      A    C  
ATOM   1640  N   PRO A 224      -3.846  13.188   9.944  0.00  0.00      A    N  
ATOM   1641  CA  PRO A 224      -3.695  14.539   9.383  0.00  0.00      A    C  
ATOM   1642  C   PRO A 224      -2.218  14.960   9.361  0.00  0.00      A    C  
ATOM   1643  O   PRO A 224      -1.713  15.461   8.358  0.00  0.00      A    O  
ATOM   1644  CB  PRO A 224      -4.534  15.388  10.332  0.00  0.00      A    C  
ATOM   1645  CG  PRO A 224      -5.657  14.433  10.699  0.00  0.00      A    C  
ATOM   1646  CD  PRO A 224      -4.866  13.169  11.007  0.00  0.00      A    C  
ATOM   1647  N   PHE A 225      -1.543  14.731  10.481  0.00  0.00      A    N  
ATOM   1648  CA  PHE A 225      -0.130  15.051  10.661  0.00  0.00      A    C  
ATOM   1649  C   PHE A 225       0.713  14.269   9.649  0.00  0.00      A    C  
ATOM   1650  O   PHE A 225       1.577  14.833   8.968  0.00  0.00      A    O  
ATOM   1651  CB  PHE A 225       0.279  14.671  12.088  0.00  0.00      A    C  
ATOM   1652  CG  PHE A 225       1.568  15.283  12.553  0.00  0.00      A    C  
ATOM   1653  CD1 PHE A 225       1.559  16.404  13.376  0.00  0.00      A    C  
ATOM   1654  CD2 PHE A 225       2.791  14.709  12.215  0.00  0.00      A    C  
ATOM   1655  CE1 PHE A 225       2.754  16.945  13.866  0.00  0.00      A    C  
ATOM   1656  CE2 PHE A 225       3.986  15.241  12.698  0.00  0.00      A    C  
ATOM   1657  CZ  PHE A 225       3.965  16.364  13.529  0.00  0.00      A    C  
ATOM   1658  N   ASN A 226       0.452  12.966   9.551  0.00  0.00      A    N  
ATOM   1659  CA  ASN A 226       1.186  12.096   8.637  0.00  0.00      A    C  
ATOM   1660  C   ASN A 226       1.075  12.565   7.185  0.00  0.00      A    C  
ATOM   1661  O   ASN A 226       2.081  12.615   6.471  0.00  0.00      A    O  
ATOM   1662  CB  ASN A 226       0.671  10.650   8.757  0.00  0.00      A    C  
ATOM   1663  CG  ASN A 226       0.881  10.057  10.147  0.00  0.00      A    C  
ATOM   1664  ND2 ASN A 226       1.866  10.569  10.877  0.00  0.00      A    N  
ATOM   1665  OD1 ASN A 226       0.169   9.135  10.549  0.00  0.00      A    O  
ATOM   1666  N   ILE A 227      -0.144  12.894   6.749  0.00  0.00      A    N  
ATOM   1667  CA  ILE A 227      -0.381  13.360   5.386  0.00  0.00      A    C  
ATOM   1668  C   ILE A 227       0.479  14.596   5.061  0.00  0.00      A    C  
ATOM   1669  O   ILE A 227       1.006  14.732   3.947  0.00  0.00      A    O  
ATOM   1670  CB  ILE A 227      -1.877  13.716   5.175  0.00  0.00      A    C  
ATOM   1671  CG1 ILE A 227      -2.713  12.432   5.166  0.00  0.00      A    C  
ATOM   1672  CG2 ILE A 227      -2.070  14.477   3.870  0.00  0.00      A    C  
ATOM   1673  CD1 ILE A 227      -4.201  12.660   5.121  0.00  0.00      A    C  
ATOM   1674  N   ALA A 228       0.616  15.490   6.036  0.00  0.00      A    N  
ATOM   1675  CA  ALA A 228       1.414  16.699   5.839  0.00  0.00      A    C  
ATOM   1676  C   ALA A 228       2.891  16.317   5.780  0.00  0.00      A    C  
ATOM   1677  O   ALA A 228       3.661  16.865   4.990  0.00  0.00      A    O  
ATOM   1678  CB  ALA A 228       1.166  17.679   6.983  0.00  0.00      A    C  
ATOM   1679  N   SER A 229       3.272  15.358   6.618  0.00  0.00      A    N  
ATOM   1680  CA  SER A 229       4.645  14.891   6.681  0.00  0.00      A    C  
ATOM   1681  C   SER A 229       5.161  14.389   5.332  0.00  0.00      A    C  
ATOM   1682  O   SER A 229       6.236  14.796   4.876  0.00  0.00      A    O  
ATOM   1683  CB  SER A 229       4.762  13.779   7.724  0.00  0.00      A    C  
ATOM   1684  OG  SER A 229       6.089  13.301   7.795  0.00  0.00      A    O  
ATOM   1685  N   TYR A 230       4.402  13.508   4.687  0.00  0.00      A    N  
ATOM   1686  CA  TYR A 230       4.828  12.965   3.403  0.00  0.00      A    C  
ATOM   1687  C   TYR A 230       4.669  13.937   2.237  0.00  0.00      A    C  
ATOM   1688  O   TYR A 230       5.433  13.883   1.273  0.00  0.00      A    O  
ATOM   1689  CB  TYR A 230       4.123  11.630   3.150  0.00  0.00      A    C  
ATOM   1690  CG  TYR A 230       4.827  10.518   3.898  0.00  0.00      A    C  
ATOM   1691  CD1 TYR A 230       5.784   9.721   3.262  0.00  0.00      A    C  
ATOM   1692  CD2 TYR A 230       4.645  10.355   5.268  0.00  0.00      A    C  
ATOM   1693  CE1 TYR A 230       6.543   8.795   3.984  0.00  0.00      A    C  
ATOM   1694  CE2 TYR A 230       5.397   9.444   5.994  0.00  0.00      A    C  
ATOM   1695  CZ  TYR A 230       6.347   8.666   5.345  0.00  0.00      A    C  
ATOM   1696  OH  TYR A 230       7.099   7.771   6.071  0.00  0.00      A    O  
ATOM   1697  N   ALA A 231       3.698  14.837   2.321  0.00  0.00      A    N  
ATOM   1698  CA  ALA A 231       3.546  15.830   1.260  0.00  0.00      A    C  
ATOM   1699  C   ALA A 231       4.816  16.691   1.304  0.00  0.00      A    C  
ATOM   1700  O   ALA A 231       5.393  17.026   0.270  0.00  0.00      A    O  
ATOM   1701  CB  ALA A 231       2.318  16.694   1.507  0.00  0.00      A    C  
ATOM   1702  N   LEU A 232       5.246  17.024   2.516  0.00  0.00      A    N  
ATOM   1703  CA  LEU A 232       6.445  17.829   2.731  0.00  0.00      A    C  
ATOM   1704  C   LEU A 232       7.692  17.110   2.220  0.00  0.00      A    C  
ATOM   1705  O   LEU A 232       8.561  17.720   1.595  0.00  0.00      A    O  
ATOM   1706  CB  LEU A 232       6.609  18.143   4.222  0.00  0.00      A    C  
ATOM   1707  CG  LEU A 232       7.914  18.841   4.617  0.00  0.00      A    C  
ATOM   1708  CD1 LEU A 232       8.038  20.167   3.857  0.00  0.00      A    C  
ATOM   1709  CD2 LEU A 232       7.936  19.075   6.117  0.00  0.00      A    C  
ATOM   1710  N   LEU A 233       7.788  15.809   2.486  0.00  0.00      A    N  
ATOM   1711  CA  LEU A 233       8.939  15.046   2.022  0.00  0.00      A    C  
ATOM   1712  C   LEU A 233       9.022  15.105   0.495  0.00  0.00      A    C  
ATOM   1713  O   LEU A 233      10.104  15.284  -0.080  0.00  0.00      A    O  
ATOM   1714  CB  LEU A 233       8.827  13.589   2.485  0.00  0.00      A    C  
ATOM   1715  CG  LEU A 233       9.946  12.649   2.040  0.00  0.00      A    C  
ATOM   1716  CD1 LEU A 233      11.258  13.065   2.680  0.00  0.00      A    C  
ATOM   1717  CD2 LEU A 233       9.592  11.217   2.447  0.00  0.00      A    C  
ATOM   1718  N   THR A 234       7.873  14.954  -0.157  0.00  0.00      A    N  
ATOM   1719  CA  THR A 234       7.801  14.987  -1.603  0.00  0.00      A    C  
ATOM   1720  C   THR A 234       8.209  16.367  -2.129  0.00  0.00      A    C  
ATOM   1721  O   THR A 234       8.890  16.475  -3.144  0.00  0.00      A    O  
ATOM   1722  CB  THR A 234       6.387  14.631  -2.070  0.00  0.00      A    C  
ATOM   1723  CG2 THR A 234       6.358  14.395  -3.573  0.00  0.00      A    C  
ATOM   1724  OG1 THR A 234       5.973  13.432  -1.402  0.00  0.00      A    O  
ATOM   1725  N   TYR A 235       7.793  17.422  -1.436  0.00  0.00      A    N  
ATOM   1726  CA  TYR A 235       8.174  18.770  -1.846  0.00  0.00      A    C  
ATOM   1727  C   TYR A 235       9.691  18.909  -1.732  0.00  0.00      A    C  
ATOM   1728  O   TYR A 235      10.335  19.469  -2.622  0.00  0.00      A    O  
ATOM   1729  CB  TYR A 235       7.483  19.809  -0.958  0.00  0.00      A    C  
ATOM   1730  CG  TYR A 235       6.261  20.427  -1.598  0.00  0.00      A    C  
ATOM   1731  CD1 TYR A 235       6.321  21.697  -2.188  0.00  0.00      A    C  
ATOM   1732  CD2 TYR A 235       5.050  19.737  -1.644  0.00  0.00      A    C  
ATOM   1733  CE1 TYR A 235       5.206  22.261  -2.805  0.00  0.00      A    C  
ATOM   1734  CE2 TYR A 235       3.929  20.290  -2.262  0.00  0.00      A    C  
ATOM   1735  CZ  TYR A 235       4.012  21.550  -2.841  0.00  0.00      A    C  
ATOM   1736  OH  TYR A 235       2.908  22.084  -3.470  0.00  0.00      A    O  
ATOM   1737  N   MET A 236      10.256  18.384  -0.645  0.00  0.00      A    N  
ATOM   1738  CA  MET A 236      11.702  18.445  -0.417  0.00  0.00      A    C  
ATOM   1739  C   MET A 236      12.491  17.725  -1.510  0.00  0.00      A    C  
ATOM   1740  O   MET A 236      13.404  18.297  -2.110  0.00  0.00      A    O  
ATOM   1741  CB  MET A 236      12.067  17.838   0.938  0.00  0.00      A    C  
ATOM   1742  CG  MET A 236      11.597  18.622   2.166  0.00  0.00      A    C  
ATOM   1743  SD  MET A 236      12.153  17.822   3.676  0.00  0.00      A    S  
ATOM   1744  CE  MET A 236      11.971  19.085   4.895  0.00  0.00      A    C  
ATOM   1745 LPD1 MET A 236      11.766  17.284   3.823  0.00  0.00      A   LP  
ATOM   1746 LPD2 MET A 236      12.801  17.626   3.623  0.00  0.00      A   LP  
ATOM   1747  N   ILE A 237      12.145  16.464  -1.763  0.00  0.00      A    N  
ATOM   1748  CA  ILE A 237      12.835  15.689  -2.795  0.00  0.00      A    C  
ATOM   1749  C   ILE A 237      12.617  16.289  -4.185  0.00  0.00      A    C  
ATOM   1750  O   ILE A 237      13.532  16.316  -5.009  0.00  0.00      A    O  
ATOM   1751  CB  ILE A 237      12.380  14.192  -2.781  0.00  0.00      A    C  
ATOM   1752  CG1 ILE A 237      12.992  13.462  -1.585  0.00  0.00      A    C  
ATOM   1753  CG2 ILE A 237      12.855  13.481  -4.041  0.00  0.00      A    C  
ATOM   1754  CD1 ILE A 237      12.604  13.992  -0.255  0.00  0.00      A    C  
ATOM   1755  N   ALA A 238      11.415  16.797  -4.444  0.00  0.00      A    N  
ATOM   1756  CA  ALA A 238      11.126  17.393  -5.738  0.00  0.00      A    C  
ATOM   1757  C   ALA A 238      12.038  18.603  -5.949  0.00  0.00      A    C  
ATOM   1758  O   ALA A 238      12.559  18.828  -7.042  0.00  0.00      A    O  
ATOM   1759  CB  ALA A 238       9.669  17.814  -5.800  0.00  0.00      A    C  
ATOM   1760  N   HIS A 239      12.236  19.360  -4.878  0.00  0.00      A    N  
ATOM   1761  CA  HIS A 239      13.074  20.553  -4.914  0.00  0.00      A    C  
ATOM   1762  C   HIS A 239      14.532  20.217  -5.242  0.00  0.00      A    C  
ATOM   1763  O   HIS A 239      15.108  20.785  -6.171  0.00  0.00      A    O  
ATOM   1764  CB  HIS A 239      13.003  21.278  -3.565  0.00  0.00      A    C  
ATOM   1765  CG  HIS A 239      13.815  22.536  -3.515  0.00  0.00      A    C  
ATOM   1766  CD2 HIS A 239      15.006  22.806  -2.931  0.00  0.00      A    C  
ATOM   1767  ND1 HIS A 239      13.430  23.693  -4.156  0.00  0.00      A    N  
ATOM   1768  CE1 HIS A 239      14.349  24.624  -3.967  0.00  0.00      A    C  
ATOM   1769  NE2 HIS A 239      15.316  24.111  -3.228  0.00  0.00      A    N  
ATOM   1770  N   ILE A 240      15.128  19.292  -4.494  0.00  0.00      A    N  
ATOM   1771  CA  ILE A 240      16.522  18.931  -4.741  0.00  0.00      A    C  
ATOM   1772  C   ILE A 240      16.762  18.133  -6.024  0.00  0.00      A    C  
ATOM   1773  O   ILE A 240      17.903  17.995  -6.452  0.00  0.00      A    O  
ATOM   1774  CB  ILE A 240      17.140  18.148  -3.561  0.00  0.00      A    C  
ATOM   1775  CG1 ILE A 240      16.374  16.850  -3.330  0.00  0.00      A    C  
ATOM   1776  CG2 ILE A 240      17.146  19.011  -2.298  0.00  0.00      A    C  
ATOM   1777  CD1 ILE A 240      16.985  15.987  -2.236  0.00  0.00      A    C  
ATOM   1778  N   THR A 241      15.702  17.616  -6.643  0.00  0.00      A    N  
ATOM   1779  CA  THR A 241      15.863  16.850  -7.877  0.00  0.00      A    C  
ATOM   1780  C   THR A 241      15.400  17.627  -9.104  0.00  0.00      A    C  
ATOM   1781  O   THR A 241      15.407  17.111 -10.221  0.00  0.00      A    O  
ATOM   1782  CB  THR A 241      15.090  15.506  -7.824  0.00  0.00      A    C  
ATOM   1783  CG2 THR A 241      15.609  14.639  -6.682  0.00  0.00      A    C  
ATOM   1784  OG1 THR A 241      13.694  15.759  -7.638  0.00  0.00      A    O  
ATOM   1785  N   GLY A 242      15.001  18.877  -8.900  0.00  0.00      A    N  
ATOM   1786  CA  GLY A 242      14.559  19.690 -10.019  0.00  0.00      A    C  
ATOM   1787  C   GLY A 242      13.237  19.280 -10.640  0.00  0.00      A    C  
ATOM   1788  O   GLY A 242      12.986  19.547 -11.816  0.00  0.00      A    O  
ATOM   1789  N   LEU A 243      12.380  18.636  -9.854  0.00  0.00      A    N  
ATOM   1790  CA  LEU A 243      11.085  18.200 -10.350  0.00  0.00      A    C  
ATOM   1791  C   LEU A 243       9.977  18.965  -9.640  0.00  0.00      A    C  
ATOM   1792  O   LEU A 243      10.224  19.636  -8.649  0.00  0.00      A    O  
ATOM   1793  CB  LEU A 243      10.905  16.701 -10.093  0.00  0.00      A    C  
ATOM   1794  CG  LEU A 243      11.893  15.769 -10.797  0.00  0.00      A    C  
ATOM   1795  CD1 LEU A 243      11.692  14.337 -10.294  0.00  0.00      A    C  
ATOM   1796  CD2 LEU A 243      11.684  15.850 -12.297  0.00  0.00      A    C  
ATOM   1797  N   LYS A 244       8.759  18.852 -10.149  0.00  0.00      A    N  
ATOM   1798  CA  LYS A 244       7.620  19.519  -9.539  0.00  0.00      A    C  
ATOM   1799  C   LYS A 244       6.816  18.476  -8.765  0.00  0.00      A    C  
ATOM   1800  O   LYS A 244       6.698  17.326  -9.204  0.00  0.00      A    O  
ATOM   1801  CB  LYS A 244       6.746  20.137 -10.618  0.00  0.00      A    C  
ATOM   1802  CG  LYS A 244       7.512  21.023 -11.594  0.00  0.00      A    C  
ATOM   1803  CD  LYS A 244       6.631  21.425 -12.756  0.00  0.00      A    C  
ATOM   1804  CE  LYS A 244       6.085  20.198 -13.475  0.00  0.00      A    C  
ATOM   1805  NZ  LYS A 244       5.029  20.548 -14.470  0.00  0.00      A    N1+
ATOM   1806  N   PRO A 245       6.271  18.854  -7.597  0.00  0.00      A    N  
ATOM   1807  CA  PRO A 245       5.486  17.886  -6.823  0.00  0.00      A    C  
ATOM   1808  C   PRO A 245       4.254  17.454  -7.605  0.00  0.00      A    C  
ATOM   1809  O   PRO A 245       3.570  18.274  -8.224  0.00  0.00      A    O  
ATOM   1810  CB  PRO A 245       5.140  18.660  -5.556  0.00  0.00      A    C  
ATOM   1811  CG  PRO A 245       6.328  19.567  -5.392  0.00  0.00      A    C  
ATOM   1812  CD  PRO A 245       6.523  20.068  -6.805  0.00  0.00      A    C  
ATOM   1813  N   GLY A 246       3.973  16.157  -7.586  0.00  0.00      A    N  
ATOM   1814  CA  GLY A 246       2.824  15.659  -8.317  0.00  0.00      A    C  
ATOM   1815  C   GLY A 246       1.666  15.266  -7.423  0.00  0.00      A    C  
ATOM   1816  O   GLY A 246       0.824  16.092  -7.086  0.00  0.00      A    O  
ATOM   1817  N   ASP A 247       1.629  13.992  -7.042  0.00  0.00      A    N  
ATOM   1818  CA  ASP A 247       0.571  13.458  -6.196  0.00  0.00      A    C  
ATOM   1819  C   ASP A 247       1.121  12.769  -4.969  0.00  0.00      A    C  
ATOM   1820  O   ASP A 247       2.227  12.219  -4.984  0.00  0.00      A    O  
ATOM   1821  CB  ASP A 247      -0.246  12.398  -6.949  0.00  0.00      A    C  
ATOM   1822  CG  ASP A 247      -1.281  12.985  -7.873  0.00  0.00      A    C  
ATOM   1823  OD1 ASP A 247      -1.443  12.429  -8.982  0.00  0.00      A    O  
ATOM   1824  OD2 ASP A 247      -1.949  13.970  -7.490  0.00  0.00      A    O1-
ATOM   1825  N   PHE A 248       0.338  12.804  -3.899  0.00  0.00      A    N  
ATOM   1826  CA  PHE A 248       0.690  12.079  -2.699  0.00  0.00      A    C  
ATOM   1827  C   PHE A 248      -0.465  11.105  -2.527  0.00  0.00      A    C  
ATOM   1828  O   PHE A 248      -1.604  11.525  -2.314  0.00  0.00      A    O  
ATOM   1829  CB  PHE A 248       0.765  12.942  -1.446  0.00  0.00      A    C  
ATOM   1830  CG  PHE A 248       0.781  12.127  -0.181  0.00  0.00      A    C  
ATOM   1831  CD1 PHE A 248       1.724  11.114  -0.009  0.00  0.00      A    C  
ATOM   1832  CD2 PHE A 248      -0.174  12.326   0.811  0.00  0.00      A    C  
ATOM   1833  CE1 PHE A 248       1.715  10.316   1.124  0.00  0.00      A    C  
ATOM   1834  CE2 PHE A 248      -0.193  11.529   1.955  0.00  0.00      A    C  
ATOM   1835  CZ  PHE A 248       0.753  10.522   2.112  0.00  0.00      A    C  
ATOM   1836  N   ILE A 249      -0.175   9.812  -2.646  0.00  0.00      A    N  
ATOM   1837  CA  ILE A 249      -1.205   8.800  -2.480  0.00  0.00      A    C  
ATOM   1838  C   ILE A 249      -1.072   8.212  -1.074  0.00  0.00      A    C  
ATOM   1839  O   ILE A 249      -0.028   7.652  -0.726  0.00  0.00      A    O  
ATOM   1840  CB  ILE A 249      -1.060   7.656  -3.524  0.00  0.00      A    C  
ATOM   1841  CG1 ILE A 249      -1.229   8.199  -4.950  0.00  0.00      A    C  
ATOM   1842  CG2 ILE A 249      -2.110   6.583  -3.261  0.00  0.00      A    C  
ATOM   1843  CD1 ILE A 249       0.044   8.771  -5.560  0.00  0.00      A    C  
ATOM   1844  N   HIS A 250      -2.121   8.357  -0.264  0.00  0.00      A    N  
ATOM   1845  CA  HIS A 250      -2.125   7.829   1.102  0.00  0.00      A    C  
ATOM   1846  C   HIS A 250      -2.868   6.500   1.083  0.00  0.00      A    C  
ATOM   1847  O   HIS A 250      -4.041   6.449   0.715  0.00  0.00      A    O  
ATOM   1848  CB  HIS A 250      -2.862   8.776   2.061  0.00  0.00      A    C  
ATOM   1849  CG  HIS A 250      -2.756   8.386   3.505  0.00  0.00      A    C  
ATOM   1850  CD2 HIS A 250      -1.739   7.836   4.211  0.00  0.00      A    C  
ATOM   1851  ND1 HIS A 250      -3.765   8.622   4.414  0.00  0.00      A    N  
ATOM   1852  CE1 HIS A 250      -3.373   8.241   5.617  0.00  0.00      A    C  
ATOM   1853  NE2 HIS A 250      -2.147   7.761   5.522  0.00  0.00      A    N  
ATOM   1854  N   THR A 251      -2.180   5.435   1.468  0.00  0.00      A    N  
ATOM   1855  CA  THR A 251      -2.790   4.115   1.508  0.00  0.00      A    C  
ATOM   1856  C   THR A 251      -2.779   3.652   2.942  0.00  0.00      A    C  
ATOM   1857  O   THR A 251      -1.753   3.709   3.615  0.00  0.00      A    O  
ATOM   1858  CB  THR A 251      -2.029   3.116   0.622  0.00  0.00      A    C  
ATOM   1859  CG2 THR A 251      -2.477   1.675   0.909  0.00  0.00      A    C  
ATOM   1860  OG1 THR A 251      -2.294   3.429  -0.742  0.00  0.00      A    O  
ATOM   1861  N   LEU A 252      -3.936   3.194   3.406  0.00  0.00      A    N  
ATOM   1862  CA  LEU A 252      -4.076   2.746   4.773  0.00  0.00      A    C  
ATOM   1863  C   LEU A 252      -4.384   1.268   4.926  0.00  0.00      A    C  
ATOM   1864  O   LEU A 252      -5.073   0.677   4.097  0.00  0.00      A    O  
ATOM   1865  CB  LEU A 252      -5.186   3.543   5.460  0.00  0.00      A    C  
ATOM   1866  CG  LEU A 252      -4.836   4.956   5.934  0.00  0.00      A    C  
ATOM   1867  CD1 LEU A 252      -6.107   5.751   6.140  0.00  0.00      A    C  
ATOM   1868  CD2 LEU A 252      -4.023   4.875   7.218  0.00  0.00      A    C  
ATOM   1869  N   GLY A 253      -3.842   0.692   5.993  0.00  0.00      A    N  
ATOM   1870  CA  GLY A 253      -4.112  -0.697   6.319  0.00  0.00      A    C  
ATOM   1871  C   GLY A 253      -5.281  -0.585   7.285  0.00  0.00      A    C  
ATOM   1872  O   GLY A 253      -6.423  -0.411   6.865  0.00  0.00      A    O  
ATOM   1873  N   ASP A 254      -5.006  -0.645   8.580  0.00  0.00      A    N  
ATOM   1874  CA  ASP A 254      -6.082  -0.514   9.550  0.00  0.00      A    C  
ATOM   1875  C   ASP A 254      -6.352   0.968   9.794  0.00  0.00      A    C  
ATOM   1876  O   ASP A 254      -5.635   1.619  10.551  0.00  0.00      A    O  
ATOM   1877  CB  ASP A 254      -5.726  -1.174  10.884  0.00  0.00      A    C  
ATOM   1878  CG  ASP A 254      -6.880  -1.124  11.883  0.00  0.00      A    C  
ATOM   1879  OD1 ASP A 254      -7.710  -0.193  11.790  0.00  0.00      A    O  
ATOM   1880  OD2 ASP A 254      -6.951  -2.004  12.768  0.00  0.00      A    O1-
ATOM   1881  N   ALA A 255      -7.373   1.492   9.128  0.00  0.00      A    N  
ATOM   1882  CA  ALA A 255      -7.763   2.889   9.288  0.00  0.00      A    C  
ATOM   1883  C   ALA A 255      -8.768   2.894  10.431  0.00  0.00      A    C  
ATOM   1884  O   ALA A 255      -9.853   2.324  10.314  0.00  0.00      A    O  
ATOM   1885  CB  ALA A 255      -8.406   3.404   8.013  0.00  0.00      A    C  
ATOM   1886  N   HIS A 256      -8.418   3.539  11.536  0.00  0.00      A    N  
ATOM   1887  CA  HIS A 256      -9.309   3.539  12.683  0.00  0.00      A    C  
ATOM   1888  C   HIS A 256      -9.544   4.866  13.392  0.00  0.00      A    C  
ATOM   1889  O   HIS A 256      -8.678   5.740  13.451  0.00  0.00      A    O  
ATOM   1890  CB  HIS A 256      -8.798   2.540  13.715  0.00  0.00      A    C  
ATOM   1891  CG  HIS A 256      -7.354   2.724  14.062  0.00  0.00      A    C  
ATOM   1892  CD2 HIS A 256      -6.757   3.413  15.063  0.00  0.00      A    C  
ATOM   1893  ND1 HIS A 256      -6.335   2.172  13.316  0.00  0.00      A    N  
ATOM   1894  CE1 HIS A 256      -5.173   2.511  13.844  0.00  0.00      A    C  
ATOM   1895  NE2 HIS A 256      -5.401   3.263  14.905  0.00  0.00      A    N  
ATOM   1896  N   ILE A 257     -10.738   4.992  13.948  0.00  0.00      A    N  
ATOM   1897  CA  ILE A 257     -11.095   6.168  14.704  0.00  0.00      A    C  
ATOM   1898  C   ILE A 257     -11.203   5.684  16.136  0.00  0.00      A    C  
ATOM   1899  O   ILE A 257     -11.981   4.773  16.427  0.00  0.00      A    O  
ATOM   1900  CB  ILE A 257     -12.453   6.743  14.259  0.00  0.00      A    C  
ATOM   1901  CG1 ILE A 257     -12.375   7.208  12.805  0.00  0.00      A    C  
ATOM   1902  CG2 ILE A 257     -12.850   7.906  15.176  0.00  0.00      A    C  
ATOM   1903  CD1 ILE A 257     -13.652   7.852  12.294  0.00  0.00      A    C  
ATOM   1904  N   TYR A 258     -10.400   6.242  17.031  0.00  0.00      A    N  
ATOM   1905  CA  TYR A 258     -10.501   5.828  18.421  0.00  0.00      A    C  
ATOM   1906  C   TYR A 258     -11.862   6.293  18.936  0.00  0.00      A    C  
ATOM   1907  O   TYR A 258     -12.436   7.253  18.412  0.00  0.00      A    O  
ATOM   1908  CB  TYR A 258      -9.356   6.414  19.251  0.00  0.00      A    C  
ATOM   1909  CG  TYR A 258      -8.075   5.621  19.103  0.00  0.00      A    C  
ATOM   1910  CD1 TYR A 258      -7.079   6.015  18.209  0.00  0.00      A    C  
ATOM   1911  CD2 TYR A 258      -7.897   4.427  19.808  0.00  0.00      A    C  
ATOM   1912  CE1 TYR A 258      -5.939   5.235  18.016  0.00  0.00      A    C  
ATOM   1913  CE2 TYR A 258      -6.768   3.637  19.623  0.00  0.00      A    C  
ATOM   1914  CZ  TYR A 258      -5.798   4.039  18.727  0.00  0.00      A    C  
ATOM   1915  OH  TYR A 258      -4.723   3.215  18.503  0.00  0.00      A    O  
ATOM   1916  N   LEU A 259     -12.393   5.610  19.944  0.00  0.00      A    N  
ATOM   1917  CA  LEU A 259     -13.710   5.966  20.456  0.00  0.00      A    C  
ATOM   1918  C   LEU A 259     -13.802   7.368  21.052  0.00  0.00      A    C  
ATOM   1919  O   LEU A 259     -14.800   8.047  20.867  0.00  0.00      A    O  
ATOM   1920  CB  LEU A 259     -14.192   4.926  21.482  0.00  0.00      A    C  
ATOM   1921  CG  LEU A 259     -14.235   3.452  21.031  0.00  0.00      A    C  
ATOM   1922  CD1 LEU A 259     -14.998   2.643  22.062  0.00  0.00      A    C  
ATOM   1923  CD2 LEU A 259     -14.899   3.308  19.669  0.00  0.00      A    C  
ATOM   1924  N   ASN A 260     -12.774   7.806  21.764  0.00  0.00      A    N  
ATOM   1925  CA  ASN A 260     -12.810   9.134  22.362  0.00  0.00      A    C  
ATOM   1926  C   ASN A 260     -12.541  10.252  21.350  0.00  0.00      A    C  
ATOM   1927  O   ASN A 260     -12.297  11.389  21.739  0.00  0.00      A    O  
ATOM   1928  CB  ASN A 260     -11.811   9.216  23.520  0.00  0.00      A    C  
ATOM   1929  CG  ASN A 260     -10.382   9.023  23.071  0.00  0.00      A    C  
ATOM   1930  ND2 ASN A 260      -9.481   9.841  23.601  0.00  0.00      A    N  
ATOM   1931  OD1 ASN A 260     -10.086   8.143  22.262  0.00  0.00      A    O  
ATOM   1932  N   HIS A 261     -12.596   9.930  20.058  0.00  0.00      A    N  
ATOM   1933  CA  HIS A 261     -12.369  10.919  18.999  0.00  0.00      A    C  
ATOM   1934  C   HIS A 261     -13.618  11.097  18.155  0.00  0.00      A    C  
ATOM   1935  O   HIS A 261     -13.667  11.966  17.285  0.00  0.00      A    O  
ATOM   1936  CB  HIS A 261     -11.243  10.489  18.043  0.00  0.00      A    C  
ATOM   1937  CG  HIS A 261      -9.878  10.497  18.651  0.00  0.00      A    C  
ATOM   1938  CD2 HIS A 261      -9.456  10.792  19.902  0.00  0.00      A    C  
ATOM   1939  ND1 HIS A 261      -8.751  10.152  17.937  0.00  0.00      A    N  
ATOM   1940  CE1 HIS A 261      -7.693  10.233  18.724  0.00  0.00      A    C  
ATOM   1941  NE2 HIS A 261      -8.094  10.619  19.921  0.00  0.00      A    N  
ATOM   1942  N   ILE A 262     -14.624  10.264  18.398  0.00  0.00      A    N  
ATOM   1943  CA  ILE A 262     -15.843  10.332  17.618  0.00  0.00      A    C  
ATOM   1944  C   ILE A 262     -16.586  11.648  17.782  0.00  0.00      A    C  
ATOM   1945  O   ILE A 262     -17.070  12.209  16.799  0.00  0.00      A    O  
ATOM   1946  CB  ILE A 262     -16.789   9.152  17.952  0.00  0.00      A    C  
ATOM   1947  CG1 ILE A 262     -16.097   7.827  17.597  0.00  0.00      A    C  
ATOM   1948  CG2 ILE A 262     -18.081   9.288  17.156  0.00  0.00      A    C  
ATOM   1949  CD1 ILE A 262     -16.842   6.584  18.057  0.00  0.00      A    C  
ATOM   1950  N   GLU A 263     -16.672  12.145  19.012  0.00  0.00      A    N  
ATOM   1951  CA  GLU A 263     -17.363  13.407  19.245  0.00  0.00      A    C  
ATOM   1952  C   GLU A 263     -16.648  14.558  18.537  0.00  0.00      A    C  
ATOM   1953  O   GLU A 263     -17.252  15.260  17.728  0.00  0.00      A    O  
ATOM   1954  CB  GLU A 263     -17.482  13.704  20.744  0.00  0.00      A    C  
ATOM   1955  CG  GLU A 263     -18.651  13.012  21.420  0.00  0.00      A    C  
ATOM   1956  CD  GLU A 263     -19.926  13.143  20.617  0.00  0.00      A    C  
ATOM   1957  OE1 GLU A 263     -20.142  12.319  19.702  0.00  0.00      A    O  
ATOM   1958  OE2 GLU A 263     -20.705  14.081  20.883  0.00  0.00      A    O1-
ATOM   1959  N   PRO A 264     -15.353  14.769  18.833  0.00  0.00      A    N  
ATOM   1960  CA  PRO A 264     -14.668  15.870  18.148  0.00  0.00      A    C  
ATOM   1961  C   PRO A 264     -14.625  15.735  16.626  0.00  0.00      A    C  
ATOM   1962  O   PRO A 264     -14.684  16.734  15.921  0.00  0.00      A    O  
ATOM   1963  CB  PRO A 264     -13.279  15.886  18.799  0.00  0.00      A    C  
ATOM   1964  CG  PRO A 264     -13.131  14.521  19.396  0.00  0.00      A    C  
ATOM   1965  CD  PRO A 264     -14.506  14.205  19.896  0.00  0.00      A    C  
ATOM   1966  N   LEU A 265     -14.543  14.510  16.109  0.00  0.00      A    N  
ATOM   1967  CA  LEU A 265     -14.515  14.330  14.662  0.00  0.00      A    C  
ATOM   1968  C   LEU A 265     -15.849  14.715  14.055  0.00  0.00      A    C  
ATOM   1969  O   LEU A 265     -15.898  15.262  12.951  0.00  0.00      A    O  
ATOM   1970  CB  LEU A 265     -14.157  12.882  14.284  0.00  0.00      A    C  
ATOM   1971  CG  LEU A 265     -12.660  12.563  14.290  0.00  0.00      A    C  
ATOM   1972  CD1 LEU A 265     -12.438  11.060  14.151  0.00  0.00      A    C  
ATOM   1973  CD2 LEU A 265     -11.981  13.307  13.150  0.00  0.00      A    C  
ATOM   1974  N   LYS A 266     -16.936  14.428  14.768  0.00  0.00      A    N  
ATOM   1975  CA  LYS A 266     -18.264  14.782  14.274  0.00  0.00      A    C  
ATOM   1976  C   LYS A 266     -18.351  16.304  14.119  0.00  0.00      A    C  
ATOM   1977  O   LYS A 266     -18.939  16.811  13.165  0.00  0.00      A    O  
ATOM   1978  CB  LYS A 266     -19.354  14.303  15.245  0.00  0.00      A    C  
ATOM   1979  CG  LYS A 266     -19.600  12.799  15.223  0.00  0.00      A    C  
ATOM   1980  CD  LYS A 266     -20.770  12.413  16.127  0.00  0.00      A    C  
ATOM   1981  CE  LYS A 266     -21.075  10.920  16.020  0.00  0.00      A    C  
ATOM   1982  NZ  LYS A 266     -22.279  10.516  16.809  0.00  0.00      A    N1+
ATOM   1983  N   ILE A 267     -17.765  17.026  15.063  0.00  0.00      A    N  
ATOM   1984  CA  ILE A 267     -17.775  18.486  15.008  0.00  0.00      A    C  
ATOM   1985  C   ILE A 267     -16.934  18.943  13.818  0.00  0.00      A    C  
ATOM   1986  O   ILE A 267     -17.334  19.833  13.069  0.00  0.00      A    O  
ATOM   1987  CB  ILE A 267     -17.229  19.085  16.326  0.00  0.00      A    C  
ATOM   1988  CG1 ILE A 267     -18.201  18.764  17.458  0.00  0.00      A    C  
ATOM   1989  CG2 ILE A 267     -17.058  20.601  16.202  0.00  0.00      A    C  
ATOM   1990  CD1 ILE A 267     -17.679  19.101  18.824  0.00  0.00      A    C  
ATOM   1991  N   GLN A 268     -15.783  18.305  13.623  0.00  0.00      A    N  
ATOM   1992  CA  GLN A 268     -14.909  18.643  12.509  0.00  0.00      A    C  
ATOM   1993  C   GLN A 268     -15.615  18.435  11.173  0.00  0.00      A    C  
ATOM   1994  O   GLN A 268     -15.453  19.230  10.235  0.00  0.00      A    O  
ATOM   1995  CB  GLN A 268     -13.632  17.788  12.560  0.00  0.00      A    C  
ATOM   1996  CG  GLN A 268     -12.634  18.113  11.469  0.00  0.00      A    C  
ATOM   1997  CD  GLN A 268     -11.290  17.414  11.657  0.00  0.00      A    C  
ATOM   1998  NE2 GLN A 268     -10.431  17.514  10.653  0.00  0.00      A    N  
ATOM   1999  OE1 GLN A 268     -11.027  16.804  12.693  0.00  0.00      A    O  
ATOM   2000  N   LEU A 269     -16.405  17.367  11.084  0.00  0.00      A    N  
ATOM   2001  CA  LEU A 269     -17.125  17.061   9.856  0.00  0.00      A    C  
ATOM   2002  C   LEU A 269     -18.153  18.125   9.484  0.00  0.00      A    C  
ATOM   2003  O   LEU A 269     -18.567  18.210   8.331  0.00  0.00      A    O  
ATOM   2004  CB  LEU A 269     -17.817  15.697   9.969  0.00  0.00      A    C  
ATOM   2005  CG  LEU A 269     -16.912  14.472   9.805  0.00  0.00      A    C  
ATOM   2006  CD1 LEU A 269     -17.657  13.206  10.228  0.00  0.00      A    C  
ATOM   2007  CD2 LEU A 269     -16.454  14.384   8.351  0.00  0.00      A    C  
ATOM   2008  N   GLN A 270     -18.565  18.935  10.454  0.00  0.00      A    N  
ATOM   2009  CA  GLN A 270     -19.546  19.983  10.188  0.00  0.00      A    C  
ATOM   2010  C   GLN A 270     -18.898  21.219   9.562  0.00  0.00      A    C  
ATOM   2011  O   GLN A 270     -19.588  22.115   9.069  0.00  0.00      A    O  
ATOM   2012  CB  GLN A 270     -20.255  20.381  11.485  0.00  0.00      A    C  
ATOM   2013  CG  GLN A 270     -21.031  19.245  12.131  0.00  0.00      A    C  
ATOM   2014  CD  GLN A 270     -21.785  19.678  13.377  0.00  0.00      A    C  
ATOM   2015  NE2 GLN A 270     -23.103  19.507  13.357  0.00  0.00      A    N  
ATOM   2016  OE1 GLN A 270     -21.193  20.156  14.347  0.00  0.00      A    O  
ATOM   2017  N   ARG A 271     -17.568  21.249   9.576  0.00  0.00      A    N  
ATOM   2018  CA  ARG A 271     -16.808  22.371   9.042  0.00  0.00      A    C  
ATOM   2019  C   ARG A 271     -16.477  22.251   7.561  0.00  0.00      A    C  
ATOM   2020  O   ARG A 271     -16.021  21.208   7.090  0.00  0.00      A    O  
ATOM   2021  CB  ARG A 271     -15.520  22.533   9.839  0.00  0.00      A    C  
ATOM   2022  CG  ARG A 271     -15.752  22.728  11.320  0.00  0.00      A    C  
ATOM   2023  CD  ARG A 271     -14.448  22.740  12.069  0.00  0.00      A    C  
ATOM   2024  NE  ARG A 271     -14.634  23.109  13.463  0.00  0.00      A    N1+
ATOM   2025  CZ  ARG A 271     -13.637  23.276  14.322  0.00  0.00      A    C  
ATOM   2026  NH1 ARG A 271     -12.381  23.098  13.924  0.00  0.00      A    N1+
ATOM   2027  NH2 ARG A 271     -13.892  23.647  15.571  0.00  0.00      A    N  
ATOM   2028  N   GLU A 272     -16.702  23.336   6.833  0.00  0.00      A    N  
ATOM   2029  CA  GLU A 272     -16.426  23.373   5.407  0.00  0.00      A    C  
ATOM   2030  C   GLU A 272     -14.945  23.674   5.190  0.00  0.00      A    C  
ATOM   2031  O   GLU A 272     -14.418  24.646   5.728  0.00  0.00      A    O  
ATOM   2032  CB  GLU A 272     -17.283  24.456   4.748  0.00  0.00      A    C  
ATOM   2033  CG  GLU A 272     -18.116  23.963   3.580  0.00  0.00      A    C  
ATOM   2034  CD  GLU A 272     -17.267  23.561   2.389  0.00  0.00      A    C  
ATOM   2035  OE1 GLU A 272     -17.832  23.081   1.383  0.00  0.00      A    O  
ATOM   2036  OE2 GLU A 272     -16.031  23.730   2.457  0.00  0.00      A    O1-
ATOM   2037  N   PRO A 273     -14.248  22.832   4.413  0.00  0.00      A    N  
ATOM   2038  CA  PRO A 273     -12.827  23.102   4.188  0.00  0.00      A    C  
ATOM   2039  C   PRO A 273     -12.569  24.410   3.448  0.00  0.00      A    C  
ATOM   2040  O   PRO A 273     -13.397  24.877   2.661  0.00  0.00      A    O  
ATOM   2041  CB  PRO A 273     -12.356  21.878   3.394  0.00  0.00      A    C  
ATOM   2042  CG  PRO A 273     -13.606  21.384   2.725  0.00  0.00      A    C  
ATOM   2043  CD  PRO A 273     -14.649  21.556   3.796  0.00  0.00      A    C  
ATOM   2044  N   ARG A 274     -11.420  25.008   3.725  0.00  0.00      A    N  
ATOM   2045  CA  ARG A 274     -11.030  26.242   3.067  0.00  0.00      A    C  
ATOM   2046  C   ARG A 274      -9.878  25.898   2.138  0.00  0.00      A    C  
ATOM   2047  O   ARG A 274      -9.131  24.950   2.396  0.00  0.00      A    O  
ATOM   2048  CB  ARG A 274     -10.612  27.263   4.115  0.00  0.00      A    C  
ATOM   2049  CG  ARG A 274     -11.771  27.640   5.009  0.00  0.00      A    C  
ATOM   2050  CD  ARG A 274     -11.311  28.003   6.378  0.00  0.00      A    C  
ATOM   2051  NE  ARG A 274     -12.412  28.510   7.179  0.00  0.00      A    N1+
ATOM   2052  CZ  ARG A 274     -12.251  29.079   8.364  0.00  0.00      A    C  
ATOM   2053  NH1 ARG A 274     -11.031  29.202   8.869  0.00  0.00      A    N1+
ATOM   2054  NH2 ARG A 274     -13.303  29.526   9.039  0.00  0.00      A    N  
ATOM   2055  N   PRO A 275      -9.717  26.659   1.043  0.00  0.00      A    N  
ATOM   2056  CA  PRO A 275      -8.635  26.389   0.098  0.00  0.00      A    C  
ATOM   2057  C   PRO A 275      -7.340  26.028   0.796  0.00  0.00      A    C  
ATOM   2058  O   PRO A 275      -6.946  26.672   1.769  0.00  0.00      A    O  
ATOM   2059  CB  PRO A 275      -8.543  27.688  -0.687  0.00  0.00      A    C  
ATOM   2060  CG  PRO A 275      -9.973  28.090  -0.774  0.00  0.00      A    C  
ATOM   2061  CD  PRO A 275     -10.452  27.874   0.651  0.00  0.00      A    C  
ATOM   2062  N   PHE A 276      -6.699  24.970   0.310  0.00  0.00      A    N  
ATOM   2063  CA  PHE A 276      -5.443  24.514   0.882  0.00  0.00      A    C  
ATOM   2064  C   PHE A 276      -4.393  25.613   0.755  0.00  0.00      A    C  
ATOM   2065  O   PHE A 276      -4.427  26.409  -0.182  0.00  0.00      A    O  
ATOM   2066  CB  PHE A 276      -4.927  23.270   0.142  0.00  0.00      A    C  
ATOM   2067  CG  PHE A 276      -5.426  21.959   0.699  0.00  0.00      A    C  
ATOM   2068  CD1 PHE A 276      -5.432  21.722   2.071  0.00  0.00      A    C  
ATOM   2069  CD2 PHE A 276      -5.795  20.922  -0.159  0.00  0.00      A    C  
ATOM   2070  CE1 PHE A 276      -5.789  20.468   2.582  0.00  0.00      A    C  
ATOM   2071  CE2 PHE A 276      -6.153  19.661   0.344  0.00  0.00      A    C  
ATOM   2072  CZ  PHE A 276      -6.146  19.439   1.715  0.00  0.00      A    C  
ATOM   2073  N   PRO A 277      -3.448  25.665   1.699  0.00  0.00      A    N  
ATOM   2074  CA  PRO A 277      -2.405  26.685   1.632  0.00  0.00      A    C  
ATOM   2075  C   PRO A 277      -1.378  26.256   0.599  0.00  0.00      A    C  
ATOM   2076  O   PRO A 277      -1.561  25.251  -0.105  0.00  0.00      A    O  
ATOM   2077  CB  PRO A 277      -1.826  26.672   3.037  0.00  0.00      A    C  
ATOM   2078  CG  PRO A 277      -1.936  25.214   3.414  0.00  0.00      A    C  
ATOM   2079  CD  PRO A 277      -3.326  24.866   2.934  0.00  0.00      A    C  
ATOM   2080  N   LYS A 278      -0.300  27.021   0.507  0.00  0.00      A    N  
ATOM   2081  CA  LYS A 278       0.778  26.708  -0.408  0.00  0.00      A    C  
ATOM   2082  C   LYS A 278       2.047  26.584   0.414  0.00  0.00      A    C  
ATOM   2083  O   LYS A 278       2.131  27.140   1.512  0.00  0.00      A    O  
ATOM   2084  CB  LYS A 278       0.916  27.811  -1.461  0.00  0.00      A    C  
ATOM   2085  CG  LYS A 278      -0.187  27.776  -2.509  0.00  0.00      A    C  
ATOM   2086  CD  LYS A 278       0.025  28.813  -3.598  0.00  0.00      A    C  
ATOM   2087  CE  LYS A 278      -0.853  28.510  -4.811  0.00  0.00      A    C  
ATOM   2088  NZ  LYS A 278      -2.279  28.247  -4.439  0.00  0.00      A    N1+
ATOM   2089  N   LEU A 279       3.018  25.834  -0.095  0.00  0.00      A    N  
ATOM   2090  CA  LEU A 279       4.288  25.664   0.599  0.00  0.00      A    C  
ATOM   2091  C   LEU A 279       5.365  26.333  -0.233  0.00  0.00      A    C  
ATOM   2092  O   LEU A 279       5.482  26.081  -1.432  0.00  0.00      A    O  
ATOM   2093  CB  LEU A 279       4.635  24.181   0.780  0.00  0.00      A    C  
ATOM   2094  CG  LEU A 279       5.976  23.905   1.472  0.00  0.00      A    C  
ATOM   2095  CD1 LEU A 279       5.997  24.559   2.842  0.00  0.00      A    C  
ATOM   2096  CD2 LEU A 279       6.202  22.398   1.601  0.00  0.00      A    C  
ATOM   2097  N   ARG A 280       6.148  27.187   0.416  0.00  0.00      A    N  
ATOM   2098  CA  ARG A 280       7.217  27.915  -0.254  0.00  0.00      A    C  
ATOM   2099  C   ARG A 280       8.569  27.521   0.329  0.00  0.00      A    C  
ATOM   2100  O   ARG A 280       8.734  27.474   1.549  0.00  0.00      A    O  
ATOM   2101  CB  ARG A 280       7.026  29.428  -0.064  0.00  0.00      A    C  
ATOM   2102  CG  ARG A 280       5.639  29.960  -0.401  0.00  0.00      A    C  
ATOM   2103  CD  ARG A 280       5.344  29.918  -1.896  0.00  0.00      A    C  
ATOM   2104  NE  ARG A 280       4.067  30.552  -2.216  0.00  0.00      A    N1+
ATOM   2105  CZ  ARG A 280       3.588  30.695  -3.449  0.00  0.00      A    C  
ATOM   2106  NH1 ARG A 280       4.279  30.249  -4.490  0.00  0.00      A    N1+
ATOM   2107  NH2 ARG A 280       2.415  31.284  -3.642  0.00  0.00      A    N  
ATOM   2108  N   ILE A 281       9.530  27.229  -0.543  0.00  0.00      A    N  
ATOM   2109  CA  ILE A 281      10.876  26.894  -0.099  0.00  0.00      A    C  
ATOM   2110  C   ILE A 281      11.627  28.194  -0.403  0.00  0.00      A    C  
ATOM   2111  O   ILE A 281      11.784  28.581  -1.560  0.00  0.00      A    O  
ATOM   2112  CB  ILE A 281      11.461  25.695  -0.882  0.00  0.00      A    C  
ATOM   2113  CG1 ILE A 281      10.614  24.441  -0.629  0.00  0.00      A    C  
ATOM   2114  CG2 ILE A 281      12.874  25.392  -0.405  0.00  0.00      A    C  
ATOM   2115  CD1 ILE A 281       9.215  24.506  -1.202  0.00  0.00      A    C  
ATOM   2116  N   LEU A 282      12.063  28.859   0.662  0.00  0.00      A    N  
ATOM   2117  CA  LEU A 282      12.712  30.168   0.593  0.00  0.00      A    C  
ATOM   2118  C   LEU A 282      14.118  30.332   0.008  0.00  0.00      A    C  
ATOM   2119  O   LEU A 282      14.667  31.430   0.045  0.00  0.00      A    O  
ATOM   2120  CB  LEU A 282      12.656  30.801   1.988  0.00  0.00      A    C  
ATOM   2121  CG  LEU A 282      11.239  30.750   2.584  0.00  0.00      A    C  
ATOM   2122  CD1 LEU A 282      11.234  31.206   4.036  0.00  0.00      A    C  
ATOM   2123  CD2 LEU A 282      10.314  31.603   1.737  0.00  0.00      A    C  
ATOM   2124  N   ARG A 283      14.695  29.269  -0.539  0.00  0.00      A    N  
ATOM   2125  CA  ARG A 283      16.027  29.353  -1.130  0.00  0.00      A    C  
ATOM   2126  C   ARG A 283      16.347  28.045  -1.846  0.00  0.00      A    C  
ATOM   2127  O   ARG A 283      15.789  27.002  -1.507  0.00  0.00      A    O  
ATOM   2128  CB  ARG A 283      17.078  29.608  -0.045  0.00  0.00      A    C  
ATOM   2129  CG  ARG A 283      17.349  28.406   0.848  0.00  0.00      A    C  
ATOM   2130  CD  ARG A 283      18.397  28.710   1.909  0.00  0.00      A    C  
ATOM   2131  NE  ARG A 283      18.618  27.568   2.793  0.00  0.00      A    N1+
ATOM   2132  CZ  ARG A 283      19.539  26.629   2.602  0.00  0.00      A    C  
ATOM   2133  NH1 ARG A 283      20.351  26.690   1.554  0.00  0.00      A    N1+
ATOM   2134  NH2 ARG A 283      19.633  25.610   3.452  0.00  0.00      A    N  
ATOM   2135  N   LYS A 284      17.231  28.100  -2.839  0.00  0.00      A    N  
ATOM   2136  CA  LYS A 284      17.605  26.892  -3.563  0.00  0.00      A    C  
ATOM   2137  C   LYS A 284      18.481  26.013  -2.677  0.00  0.00      A    C  
ATOM   2138  O   LYS A 284      19.588  26.401  -2.294  0.00  0.00      A    O  
ATOM   2139  CB  LYS A 284      18.347  27.235  -4.858  0.00  0.00      A    C  
ATOM   2140  CG  LYS A 284      18.761  25.999  -5.651  0.00  0.00      A    C  
ATOM   2141  CD  LYS A 284      19.275  26.335  -7.046  0.00  0.00      A    C  
ATOM   2142  CE  LYS A 284      20.587  27.102  -7.005  0.00  0.00      A    C  
ATOM   2143  NZ  LYS A 284      21.085  27.423  -8.379  0.00  0.00      A    N1+
ATOM   2144  N   VAL A 285      17.970  24.831  -2.338  0.00  0.00      A    N  
ATOM   2145  CA  VAL A 285      18.702  23.894  -1.491  0.00  0.00      A    C  
ATOM   2146  C   VAL A 285      19.265  22.776  -2.372  0.00  0.00      A    C  
ATOM   2147  O   VAL A 285      18.588  22.291  -3.275  0.00  0.00      A    O  
ATOM   2148  CB  VAL A 285      17.779  23.319  -0.392  0.00  0.00      A    C  
ATOM   2149  CG1 VAL A 285      18.559  22.384   0.520  0.00  0.00      A    C  
ATOM   2150  CG2 VAL A 285      17.184  24.464   0.425  0.00  0.00      A    C  
ATOM   2151  N   GLU A 286      20.507  22.383  -2.104  0.00  0.00      A    N  
ATOM   2152  CA  GLU A 286      21.191  21.363  -2.899  0.00  0.00      A    C  
ATOM   2153  C   GLU A 286      21.057  19.931  -2.392  0.00  0.00      A    C  
ATOM   2154  O   GLU A 286      20.783  19.021  -3.172  0.00  0.00      A    O  
ATOM   2155  CB  GLU A 286      22.684  21.699  -3.000  0.00  0.00      A    C  
ATOM   2156  CG  GLU A 286      23.013  23.118  -3.455  0.00  0.00      A    C  
ATOM   2157  CD  GLU A 286      22.706  23.369  -4.920  0.00  0.00      A    C  
ATOM   2158  OE1 GLU A 286      21.540  23.672  -5.252  0.00  0.00      A    O  
ATOM   2159  OE2 GLU A 286      23.638  23.256  -5.747  0.00  0.00      A    O1-
ATOM   2160  N   LYS A 287      21.278  19.739  -1.094  0.00  0.00      A    N  
ATOM   2161  CA  LYS A 287      21.206  18.417  -0.475  0.00  0.00      A    C  
ATOM   2162  C   LYS A 287      20.077  18.309   0.534  0.00  0.00      A    C  
ATOM   2163  O   LYS A 287      19.753  19.278   1.216  0.00  0.00      A    O  
ATOM   2164  CB  LYS A 287      22.524  18.083   0.227  0.00  0.00      A    C  
ATOM   2165  CG  LYS A 287      23.600  17.509  -0.681  0.00  0.00      A    C  
ATOM   2166  CD  LYS A 287      24.000  18.477  -1.777  0.00  0.00      A    C  
ATOM   2167  CE  LYS A 287      25.161  17.921  -2.576  0.00  0.00      A    C  
ATOM   2168  NZ  LYS A 287      26.276  17.519  -1.666  0.00  0.00      A    N1+
ATOM   2169  N   ILE A 288      19.496  17.116   0.634  0.00  0.00      A    N  
ATOM   2170  CA  ILE A 288      18.400  16.871   1.560  0.00  0.00      A    C  
ATOM   2171  C   ILE A 288      18.789  17.233   2.999  0.00  0.00      A    C  
ATOM   2172  O   ILE A 288      17.976  17.778   3.744  0.00  0.00      A    O  
ATOM   2173  CB  ILE A 288      17.933  15.385   1.500  0.00  0.00      A    C  
ATOM   2174  CG1 ILE A 288      16.657  15.212   2.325  0.00  0.00      A    C  
ATOM   2175  CG2 ILE A 288      19.032  14.454   1.995  0.00  0.00      A    C  
ATOM   2176  CD1 ILE A 288      15.432  15.803   1.666  0.00  0.00      A    C  
ATOM   2177  N   ASP A 289      20.025  16.934   3.388  0.00  0.00      A    N  
ATOM   2178  CA  ASP A 289      20.490  17.255   4.731  0.00  0.00      A    C  
ATOM   2179  C   ASP A 289      20.650  18.765   4.938  0.00  0.00      A    C  
ATOM   2180  O   ASP A 289      20.804  19.219   6.073  0.00  0.00      A    O  
ATOM   2181  CB  ASP A 289      21.838  16.579   5.030  0.00  0.00      A    C  
ATOM   2182  CG  ASP A 289      21.724  15.069   5.192  0.00  0.00      A    C  
ATOM   2183  OD1 ASP A 289      21.735  14.349   4.174  0.00  0.00      A    O  
ATOM   2184  OD2 ASP A 289      21.617  14.602   6.348  0.00  0.00      A    O1-
ATOM   2185  N   ASP A 290      20.613  19.529   3.847  0.00  0.00      A    N  
ATOM   2186  CA  ASP A 290      20.779  20.988   3.894  0.00  0.00      A    C  
ATOM   2187  C   ASP A 290      19.559  21.765   4.367  0.00  0.00      A    C  
ATOM   2188  O   ASP A 290      19.686  22.903   4.817  0.00  0.00      A    O  
ATOM   2189  CB  ASP A 290      21.164  21.522   2.513  0.00  0.00      A    C  
ATOM   2190  CG  ASP A 290      22.555  21.120   2.099  0.00  0.00      A    C  
ATOM   2191  OD1 ASP A 290      22.903  21.331   0.916  0.00  0.00      A    O  
ATOM   2192  OD2 ASP A 290      23.302  20.602   2.954  0.00  0.00      A    O1-
ATOM   2193  N   PHE A 291      18.381  21.163   4.244  0.00  0.00      A    N  
ATOM   2194  CA  PHE A 291      17.150  21.824   4.652  0.00  0.00      A    C  
ATOM   2195  C   PHE A 291      17.119  22.189   6.127  0.00  0.00      A    C  
ATOM   2196  O   PHE A 291      17.501  21.394   6.989  0.00  0.00      A    O  
ATOM   2197  CB  PHE A 291      15.937  20.945   4.329  0.00  0.00      A    C  
ATOM   2198  CG  PHE A 291      15.556  20.946   2.878  0.00  0.00      A    C  
ATOM   2199  CD1 PHE A 291      15.078  22.102   2.273  0.00  0.00      A    C  
ATOM   2200  CD2 PHE A 291      15.660  19.790   2.119  0.00  0.00      A    C  
ATOM   2201  CE1 PHE A 291      14.707  22.104   0.941  0.00  0.00      A    C  
ATOM   2202  CE2 PHE A 291      15.292  19.779   0.782  0.00  0.00      A    C  
ATOM   2203  CZ  PHE A 291      14.812  20.933   0.187  0.00  0.00      A    C  
ATOM   2204  N   LYS A 292      16.661  23.408   6.400  0.00  0.00      A    N  
ATOM   2205  CA  LYS A 292      16.528  23.924   7.758  0.00  0.00      A    C  
ATOM   2206  C   LYS A 292      15.078  24.377   7.891  0.00  0.00      A    C  
ATOM   2207  O   LYS A 292      14.426  24.680   6.893  0.00  0.00      A    O  
ATOM   2208  CB  LYS A 292      17.457  25.119   7.978  0.00  0.00      A    C  
ATOM   2209  CG  LYS A 292      18.931  24.836   7.746  0.00  0.00      A    C  
ATOM   2210  CD  LYS A 292      19.439  23.704   8.625  0.00  0.00      A    C  
ATOM   2211  CE  LYS A 292      20.962  23.648   8.625  0.00  0.00      A    C  
ATOM   2212  NZ  LYS A 292      21.540  23.554   7.252  0.00  0.00      A    N1+
ATOM   2213  N   ALA A 293      14.572  24.439   9.115  0.00  0.00      A    N  
ATOM   2214  CA  ALA A 293      13.188  24.844   9.320  0.00  0.00      A    C  
ATOM   2215  C   ALA A 293      12.837  26.192   8.671  0.00  0.00      A    C  
ATOM   2216  O   ALA A 293      11.757  26.348   8.095  0.00  0.00      A    O  
ATOM   2217  CB  ALA A 293      12.883  24.873  10.810  0.00  0.00      A    C  
ATOM   2218  N   GLU A 294      13.755  27.156   8.735  0.00  0.00      A    N  
ATOM   2219  CA  GLU A 294      13.495  28.485   8.169  0.00  0.00      A    C  
ATOM   2220  C   GLU A 294      13.435  28.516   6.648  0.00  0.00      A    C  
ATOM   2221  O   GLU A 294      13.115  29.546   6.056  0.00  0.00      A    O  
ATOM   2222  CB  GLU A 294      14.545  29.493   8.647  0.00  0.00      A    C  
ATOM   2223  CG  GLU A 294      15.163  29.163   9.991  0.00  0.00      A    C  
ATOM   2224  CD  GLU A 294      16.169  28.029   9.889  0.00  0.00      A    C  
ATOM   2225  OE1 GLU A 294      17.119  28.168   9.083  0.00  0.00      A    O  
ATOM   2226  OE2 GLU A 294      16.011  27.009  10.603  0.00  0.00      A    O1-
ATOM   2227  N   ASP A 295      13.747  27.396   6.006  0.00  0.00      A    N  
ATOM   2228  CA  ASP A 295      13.699  27.340   4.552  0.00  0.00      A    C  
ATOM   2229  C   ASP A 295      12.278  27.149   4.044  0.00  0.00      A    C  
ATOM   2230  O   ASP A 295      12.050  27.189   2.838  0.00  0.00      A    O  
ATOM   2231  CB  ASP A 295      14.562  26.191   4.021  0.00  0.00      A    C  
ATOM   2232  CG  ASP A 295      16.043  26.413   4.251  0.00  0.00      A    C  
ATOM   2233  OD1 ASP A 295      16.785  25.413   4.308  0.00  0.00      A    O  
ATOM   2234  OD2 ASP A 295      16.471  27.584   4.366  0.00  0.00      A    O1-
ATOM   2235  N   PHE A 296      11.323  26.942   4.953  0.00  0.00      A    N  
ATOM   2236  CA  PHE A 296       9.931  26.721   4.548  0.00  0.00      A    C  
ATOM   2237  C   PHE A 296       8.927  27.729   5.078  0.00  0.00      A    C  
ATOM   2238  O   PHE A 296       9.018  28.182   6.214  0.00  0.00      A    O  
ATOM   2239  CB  PHE A 296       9.456  25.329   4.984  0.00  0.00      A    C  
ATOM   2240  CG  PHE A 296      10.372  24.224   4.567  0.00  0.00      A    C  
ATOM   2241  CD1 PHE A 296      11.464  23.879   5.352  0.00  0.00      A    C  
ATOM   2242  CD2 PHE A 296      10.171  23.565   3.363  0.00  0.00      A    C  
ATOM   2243  CE1 PHE A 296      12.353  22.886   4.938  0.00  0.00      A    C  
ATOM   2244  CE2 PHE A 296      11.045  22.577   2.938  0.00  0.00      A    C  
ATOM   2245  CZ  PHE A 296      12.139  22.236   3.726  0.00  0.00      A    C  
ATOM   2246  N   GLN A 297       7.944  28.044   4.245  0.00  0.00      A    N  
ATOM   2247  CA  GLN A 297       6.901  28.965   4.632  0.00  0.00      A    C  
ATOM   2248  C   GLN A 297       5.563  28.483   4.088  0.00  0.00      A    C  
ATOM   2249  O   GLN A 297       5.389  28.314   2.881  0.00  0.00      A    O  
ATOM   2250  CB  GLN A 297       7.219  30.364   4.101  0.00  0.00      A    C  
ATOM   2251  CG  GLN A 297       6.299  31.463   4.583  0.00  0.00      A    C  
ATOM   2252  CD  GLN A 297       6.774  32.839   4.115  0.00  0.00      A    C  
ATOM   2253  NE2 GLN A 297       5.979  33.484   3.262  0.00  0.00      A    N  
ATOM   2254  OE1 GLN A 297       7.850  33.306   4.509  0.00  0.00      A    O  
ATOM   2255  N   ILE A 298       4.634  28.221   4.994  0.00  0.00      A    N  
ATOM   2256  CA  ILE A 298       3.287  27.812   4.618  0.00  0.00      A    C  
ATOM   2257  C   ILE A 298       2.546  29.129   4.455  0.00  0.00      A    C  
ATOM   2258  O   ILE A 298       2.508  29.932   5.386  0.00  0.00      A    O  
ATOM   2259  CB  ILE A 298       2.610  26.996   5.742  0.00  0.00      A    C  
ATOM   2260  CG1 ILE A 298       3.162  25.567   5.753  0.00  0.00      A    C  
ATOM   2261  CG2 ILE A 298       1.095  26.994   5.553  0.00  0.00      A    C  
ATOM   2262  CD1 ILE A 298       2.768  24.751   4.542  0.00  0.00      A    C  
ATOM   2263  N   GLU A 299       1.971  29.375   3.286  0.00  0.00      A    N  
ATOM   2264  CA  GLU A 299       1.266  30.631   3.106  0.00  0.00      A    C  
ATOM   2265  C   GLU A 299      -0.197  30.448   2.730  0.00  0.00      A    C  
ATOM   2266  O   GLU A 299      -0.570  29.475   2.063  0.00  0.00      A    O  
ATOM   2267  CB  GLU A 299       1.979  31.505   2.070  0.00  0.00      A    C  
ATOM   2268  CG  GLU A 299       1.774  31.108   0.634  0.00  0.00      A    C  
ATOM   2269  CD  GLU A 299       2.343  32.141  -0.322  0.00  0.00      A    C  
ATOM   2270  OE1 GLU A 299       3.555  32.443  -0.212  0.00  0.00      A    O  
ATOM   2271  OE2 GLU A 299       1.578  32.650  -1.177  0.00  0.00      A    O1-
ATOM   2272  N   GLY A 300      -1.026  31.387   3.184  0.00  0.00      A    N  
ATOM   2273  CA  GLY A 300      -2.446  31.324   2.894  0.00  0.00      A    C  
ATOM   2274  C   GLY A 300      -3.172  30.254   3.691  0.00  0.00      A    C  
ATOM   2275  O   GLY A 300      -4.228  29.785   3.269  0.00  0.00      A    O  
ATOM   2276  N   TYR A 301      -2.611  29.868   4.836  0.00  0.00      A    N  
ATOM   2277  CA  TYR A 301      -3.229  28.850   5.690  0.00  0.00      A    C  
ATOM   2278  C   TYR A 301      -4.221  29.505   6.652  0.00  0.00      A    C  
ATOM   2279  O   TYR A 301      -3.844  30.298   7.517  0.00  0.00      A    O  
ATOM   2280  CB  TYR A 301      -2.152  28.083   6.476  0.00  0.00      A    C  
ATOM   2281  CG  TYR A 301      -2.664  26.898   7.291  0.00  0.00      A    C  
ATOM   2282  CD1 TYR A 301      -3.499  25.934   6.719  0.00  0.00      A    C  
ATOM   2283  CD2 TYR A 301      -2.280  26.729   8.621  0.00  0.00      A    C  
ATOM   2284  CE1 TYR A 301      -3.940  24.824   7.462  0.00  0.00      A    C  
ATOM   2285  CE2 TYR A 301      -2.707  25.631   9.370  0.00  0.00      A    C  
ATOM   2286  CZ  TYR A 301      -3.537  24.683   8.784  0.00  0.00      A    C  
ATOM   2287  OH  TYR A 301      -3.958  23.604   9.532  0.00  0.00      A    O  
ATOM   2288  N   ASN A 302      -5.497  29.177   6.487  0.00  0.00      A    N  
ATOM   2289  CA  ASN A 302      -6.538  29.732   7.344  0.00  0.00      A    C  
ATOM   2290  C   ASN A 302      -7.469  28.608   7.804  0.00  0.00      A    C  
ATOM   2291  O   ASN A 302      -8.583  28.455   7.310  0.00  0.00      A    O  
ATOM   2292  CB  ASN A 302      -7.326  30.795   6.582  0.00  0.00      A    C  
ATOM   2293  CG  ASN A 302      -8.380  31.456   7.446  0.00  0.00      A    C  
ATOM   2294  ND2 ASN A 302      -9.604  31.521   6.941  0.00  0.00      A    N  
ATOM   2295  OD1 ASN A 302      -8.092  31.903   8.557  0.00  0.00      A    O  
ATOM   2296  N   PRO A 303      -7.008  27.807   8.767  0.00  0.00      A    N  
ATOM   2297  CA  PRO A 303      -7.779  26.687   9.297  0.00  0.00      A    C  
ATOM   2298  C   PRO A 303      -8.858  27.085  10.269  0.00  0.00      A    C  
ATOM   2299  O   PRO A 303      -8.837  28.179  10.831  0.00  0.00      A    O  
ATOM   2300  CB  PRO A 303      -6.723  25.858   9.997  0.00  0.00      A    C  
ATOM   2301  CG  PRO A 303      -5.870  26.927  10.606  0.00  0.00      A    C  
ATOM   2302  CD  PRO A 303      -5.702  27.896   9.443  0.00  0.00      A    C  
ATOM   2303  N   HIS A 304      -9.797  26.167  10.454  0.00  0.00      A    N  
ATOM   2304  CA  HIS A 304     -10.873  26.322  11.411  0.00  0.00      A    C  
ATOM   2305  C   HIS A 304     -10.143  26.135  12.725  0.00  0.00      A    C  
ATOM   2306  O   HIS A 304      -8.960  25.790  12.737  0.00  0.00      A    O  
ATOM   2307  CB  HIS A 304     -11.909  25.215  11.221  0.00  0.00      A    C  
ATOM   2308  CG  HIS A 304     -12.853  25.464  10.088  0.00  0.00      A    C  
ATOM   2309  CD2 HIS A 304     -12.767  25.160   8.771  0.00  0.00      A    C  
ATOM   2310  ND1 HIS A 304     -14.061  26.106  10.255  0.00  0.00      A    N  
ATOM   2311  CE1 HIS A 304     -14.681  26.182   9.092  0.00  0.00      A    C  
ATOM   2312  NE2 HIS A 304     -13.918  25.616   8.175  0.00  0.00      A    N  
ATOM   2313  N   PRO A 305     -10.825  26.351  13.854  0.00  0.00      A    N  
ATOM   2314  CA  PRO A 305     -10.146  26.186  15.139  0.00  0.00      A    C  
ATOM   2315  C   PRO A 305      -9.568  24.795  15.372  0.00  0.00      A    C  
ATOM   2316  O   PRO A 305     -10.022  23.807  14.795  0.00  0.00      A    O  
ATOM   2317  CB  PRO A 305     -11.233  26.536  16.150  0.00  0.00      A    C  
ATOM   2318  CG  PRO A 305     -12.091  27.520  15.393  0.00  0.00      A    C  
ATOM   2319  CD  PRO A 305     -12.192  26.875  14.036  0.00  0.00      A    C  
ATOM   2320  N   THR A 306      -8.562  24.734  16.231  0.00  0.00      A    N  
ATOM   2321  CA  THR A 306      -7.914  23.480  16.561  0.00  0.00      A    C  
ATOM   2322  C   THR A 306      -8.896  22.555  17.276  0.00  0.00      A    C  
ATOM   2323  O   THR A 306      -9.789  23.008  17.987  0.00  0.00      A    O  
ATOM   2324  CB  THR A 306      -6.719  23.709  17.496  0.00  0.00      A    C  
ATOM   2325  CG2 THR A 306      -5.854  24.857  16.995  0.00  0.00      A    C  
ATOM   2326  OG1 THR A 306      -7.203  24.046  18.799  0.00  0.00      A    O  
ATOM   2327  N   ILE A 307      -8.722  21.255  17.069  0.00  0.00      A    N  
ATOM   2328  CA  ILE A 307      -9.555  20.244  17.708  0.00  0.00      A    C  
ATOM   2329  C   ILE A 307      -8.593  19.273  18.389  0.00  0.00      A    C  
ATOM   2330  O   ILE A 307      -7.787  18.625  17.721  0.00  0.00      A    O  
ATOM   2331  CB  ILE A 307     -10.416  19.471  16.679  0.00  0.00      A    C  
ATOM   2332  CG1 ILE A 307     -11.350  20.434  15.946  0.00  0.00      A    C  
ATOM   2333  CG2 ILE A 307     -11.245  18.399  17.394  0.00  0.00      A    C  
ATOM   2334  CD1 ILE A 307     -12.153  19.806  14.815  0.00  0.00      A    C  
ATOM   2335  N   LYS A 308      -8.652  19.201  19.714  0.00  0.00      A    N  
ATOM   2336  CA  LYS A 308      -7.779  18.300  20.456  0.00  0.00      A    C  
ATOM   2337  C   LYS A 308      -8.299  16.877  20.332  0.00  0.00      A    C  
ATOM   2338  O   LYS A 308      -9.502  16.643  20.440  0.00  0.00      A    O  
ATOM   2339  CB  LYS A 308      -7.732  18.678  21.937  0.00  0.00      A    C  
ATOM   2340  CG  LYS A 308      -7.001  19.969  22.247  0.00  0.00      A    C  
ATOM   2341  CD  LYS A 308      -7.089  20.308  23.737  0.00  0.00      A    C  
ATOM   2342  CE  LYS A 308      -6.418  19.250  24.613  0.00  0.00      A    C  
ATOM   2343  NZ  LYS A 308      -6.481  19.612  26.064  0.00  0.00      A    N1+
ATOM   2344  N   MET A 309      -7.383  15.941  20.104  0.00  0.00      A    N  
ATOM   2345  CA  MET A 309      -7.709  14.521  19.973  0.00  0.00      A    C  
ATOM   2346  C   MET A 309      -6.832  13.770  20.972  0.00  0.00      A    C  
ATOM   2347  O   MET A 309      -5.685  13.447  20.672  0.00  0.00      A    O  
ATOM   2348  CB  MET A 309      -7.386  14.037  18.559  0.00  0.00      A    C  
ATOM   2349  CG  MET A 309      -8.088  14.793  17.449  0.00  0.00      A    C  
ATOM   2350  SD  MET A 309      -9.754  14.207  17.097  0.00  0.00      A    S  
ATOM   2351  CE  MET A 309     -10.124  15.152  15.647  0.00  0.00      A    C  
ATOM   2352 LPD1 MET A 309      -9.764  13.540  16.971  0.00  0.00      A   LP  
ATOM   2353 LPD2 MET A 309     -10.182  14.348  17.605  0.00  0.00      A   LP  
ATOM   2354  N   GLU A 310      -7.367  13.496  22.156  0.00  0.00      A    N  
ATOM   2355  CA  GLU A 310      -6.614  12.796  23.192  0.00  0.00      A    C  
ATOM   2356  C   GLU A 310      -5.858  11.567  22.680  0.00  0.00      A    C  
ATOM   2357  O   GLU A 310      -6.375  10.792  21.876  0.00  0.00      A    O  
ATOM   2358  CB  GLU A 310      -7.554  12.376  24.326  0.00  0.00      A    C  
ATOM   2359  CG  GLU A 310      -6.860  11.669  25.487  0.00  0.00      A    C  
ATOM   2360  CD  GLU A 310      -7.822  11.287  26.600  0.00  0.00      A    C  
ATOM   2361  OE1 GLU A 310      -8.521  12.187  27.114  0.00  0.00      A    O  
ATOM   2362  OE2 GLU A 310      -7.875  10.091  26.964  0.00  0.00      A    O1-
ATOM   2363  N   MET A 311      -4.631  11.404  23.162  0.00  0.00      A    N  
ATOM   2364  CA  MET A 311      -3.780  10.279  22.790  0.00  0.00      A    C  
ATOM   2365  C   MET A 311      -4.290   9.001  23.447  0.00  0.00      A    C  
ATOM   2366  O   MET A 311      -4.644   9.000  24.627  0.00  0.00      A    O  
ATOM   2367  CB  MET A 311      -2.342  10.551  23.236  0.00  0.00      A    C  
ATOM   2368  CG  MET A 311      -1.390  10.880  22.103  0.00  0.00      A    C  
ATOM   2369  SD  MET A 311      -0.809   9.385  21.289  0.00  0.00      A    S  
ATOM   2370  CE  MET A 311       0.793   9.190  22.109  0.00  0.00      A    C  
ATOM   2371 LPD1 MET A 311      -1.219   8.857  21.408  0.00  0.00      A   LP  
ATOM   2372 LPD2 MET A 311      -0.741   9.472  20.619  0.00  0.00      A   LP  
ATOM   2373  N   ALA A 312      -4.319   7.914  22.684  0.00  0.00      A    N  
ATOM   2374  CA  ALA A 312      -4.803   6.637  23.199  0.00  0.00      A    C  
ATOM   2375  C   ALA A 312      -3.771   5.841  23.997  0.00  0.00      A    C  
ATOM   2376  O   ALA A 312      -2.584   5.833  23.663  0.00  0.00      A    O  
ATOM   2377  CB  ALA A 312      -5.335   5.786  22.049  0.00  0.00      A    C  
ATOM   2378  N   VAL A 313      -4.258   5.180  25.051  0.00  0.00      A    N  
ATOM   2379  CA  VAL A 313      -3.473   4.325  25.954  0.00  0.00      A    C  
ATOM   2380  C   VAL A 313      -3.963   4.458  27.395  0.00  0.00      A    C  
ATOM   2381  O   VAL A 313      -3.179   4.556  28.368  0.00  0.00      A    O  
ATOM   2382  CB  VAL A 313      -1.956   4.649  25.935  0.00  0.00      A    C  
ATOM   2383  CG1 VAL A 313      -1.698   6.018  26.554  0.00  0.00      A    C  
ATOM   2384  CG2 VAL A 313      -1.191   3.563  26.685  0.00  0.00      A    C  
ATOM   2385  OXT VAL A 313      -5.202   4.436  27.550  0.00  0.00      A    O1-
TER   
HETATM 2386  P   UMP A 314      -0.123   0.135  16.691  0.00  0.00      A    P  
HETATM 2387  C5' UMP A 314       0.128   2.810  16.754  0.00  0.00      A    C  
HETATM 2388  O5' UMP A 314      -0.320   1.556  17.325  0.00  0.00      A    O  
HETATM 2389  C4' UMP A 314      -1.077   3.732  16.794  0.00  0.00      A    C  
HETATM 2390  O4' UMP A 314      -0.641   5.071  16.403  0.00  0.00      A    O  
HETATM 2391  C3' UMP A 314      -2.126   3.422  15.901  0.00  0.00      A    C  
HETATM 2392  O3' UMP A 314      -3.375   3.977  16.389  0.00  0.00      A    O  
HETATM 2393  C2' UMP A 314      -1.693   4.159  14.630  0.00  0.00      A    C  
HETATM 2394  C1' UMP A 314      -1.022   5.412  15.120  0.00  0.00      A    C  
HETATM 2395  N1  UMP A 314       0.023   5.978  14.270  0.00  0.00      A    N  
HETATM 2396  C2  UMP A 314      -0.321   6.890  13.276  0.00  0.00      A    C  
HETATM 2397  O2  UMP A 314      -1.479   7.103  12.920  0.00  0.00      A    O  
HETATM 2398  N3  UMP A 314       0.739   7.552  12.689  0.00  0.00      A    N  
HETATM 2399  C4  UMP A 314       2.062   7.476  13.120  0.00  0.00      A    C  
HETATM 2400  O4  UMP A 314       2.913   8.227  12.657  0.00  0.00      A    O  
HETATM 2401  C5  UMP A 314       2.403   6.504  14.106  0.00  0.00      A    C  
HETATM 2402  C6  UMP A 314       1.445   5.527  14.534  0.00  0.00      A    C  
HETATM 2403  OP1 UMP A 314      -0.762  -0.823  17.610  0.00  0.00      A    O  
HETATM 2404  OP2 UMP A 314      -0.802   0.097  15.400  0.00  0.00      A    O1-
HETATM 2405  OP3 UMP A 314       1.297  -0.167  16.600  0.00  0.00      A    O1-
ATOM   2406  N   PRO B  26     -24.904  -6.709  -4.927  0.00  0.00      B    N  
ATOM   2407  CA  PRO B  26     -23.722  -5.887  -5.200  0.00  0.00      B    C  
ATOM   2408  C   PRO B  26     -23.099  -6.158  -6.572  0.00  0.00      B    C  
ATOM   2409  O   PRO B  26     -23.285  -7.230  -7.150  0.00  0.00      B    O  
ATOM   2410  CB  PRO B  26     -22.793  -6.246  -4.049  0.00  0.00      B    C  
ATOM   2411  CG  PRO B  26     -23.759  -6.415  -2.916  0.00  0.00      B    C  
ATOM   2412  CD  PRO B  26     -24.860  -7.243  -3.554  0.00  0.00      B    C  
ATOM   2413  N   PRO B  27     -22.346  -5.182  -7.106  0.00  0.00      B    N  
ATOM   2414  CA  PRO B  27     -21.688  -5.300  -8.413  0.00  0.00      B    C  
ATOM   2415  C   PRO B  27     -20.554  -6.330  -8.442  0.00  0.00      B    C  
ATOM   2416  O   PRO B  27     -19.946  -6.630  -7.419  0.00  0.00      B    O  
ATOM   2417  CB  PRO B  27     -21.196  -3.880  -8.675  0.00  0.00      B    C  
ATOM   2418  CG  PRO B  27     -20.859  -3.399  -7.294  0.00  0.00      B    C  
ATOM   2419  CD  PRO B  27     -22.048  -3.878  -6.486  0.00  0.00      B    C  
ATOM   2420  N   HIS B  28     -20.276  -6.860  -9.627  0.00  0.00      B    N  
ATOM   2421  CA  HIS B  28     -19.232  -7.862  -9.795  0.00  0.00      B    C  
ATOM   2422  C   HIS B  28     -17.850  -7.293  -9.448  0.00  0.00      B    C  
ATOM   2423  O   HIS B  28     -17.419  -6.300 -10.021  0.00  0.00      B    O  
ATOM   2424  CB  HIS B  28     -19.241  -8.368 -11.240  0.00  0.00      B    C  
ATOM   2425  CG  HIS B  28     -18.542  -9.676 -11.424  0.00  0.00      B    C  
ATOM   2426  CD2 HIS B  28     -18.911 -10.798 -12.086  0.00  0.00      B    C  
ATOM   2427  ND1 HIS B  28     -17.297  -9.936 -10.892  0.00  0.00      B    N  
ATOM   2428  CE1 HIS B  28     -16.930 -11.163 -11.218  0.00  0.00      B    C  
ATOM   2429  NE2 HIS B  28     -17.891 -11.707 -11.942  0.00  0.00      B    N  
ATOM   2430  N   GLY B  29     -17.158  -7.936  -8.514  0.00  0.00      B    N  
ATOM   2431  CA  GLY B  29     -15.840  -7.472  -8.109  0.00  0.00      B    C  
ATOM   2432  C   GLY B  29     -14.832  -7.323  -9.235  0.00  0.00      B    C  
ATOM   2433  O   GLY B  29     -13.910  -6.509  -9.141  0.00  0.00      B    O  
ATOM   2434  N   GLU B  30     -15.010  -8.094 -10.303  0.00  0.00      B    N  
ATOM   2435  CA  GLU B  30     -14.106  -8.047 -11.450  0.00  0.00      B    C  
ATOM   2436  C   GLU B  30     -14.173  -6.733 -12.233  0.00  0.00      B    C  
ATOM   2437  O   GLU B  30     -13.247  -6.397 -12.975  0.00  0.00      B    O  
ATOM   2438  CB  GLU B  30     -14.389  -9.223 -12.393  0.00  0.00      B    C  
ATOM   2439  CG  GLU B  30     -13.484  -9.258 -13.603  0.00  0.00      B    C  
ATOM   2440  CD  GLU B  30     -13.496 -10.593 -14.329  0.00  0.00      B    C  
ATOM   2441  OE1 GLU B  30     -12.775 -10.714 -15.341  0.00  0.00      B    O  
ATOM   2442  OE2 GLU B  30     -14.217 -11.520 -13.894  0.00  0.00      B    O1-
ATOM   2443  N   LEU B  31     -15.266  -5.993 -12.074  0.00  0.00      B    N  
ATOM   2444  CA  LEU B  31     -15.414  -4.723 -12.777  0.00  0.00      B    C  
ATOM   2445  C   LEU B  31     -14.370  -3.711 -12.293  0.00  0.00      B    C  
ATOM   2446  O   LEU B  31     -14.033  -2.770 -13.011  0.00  0.00      B    O  
ATOM   2447  CB  LEU B  31     -16.829  -4.161 -12.579  0.00  0.00      B    C  
ATOM   2448  CG  LEU B  31     -17.986  -4.935 -13.224  0.00  0.00      B    C  
ATOM   2449  CD1 LEU B  31     -19.306  -4.258 -12.894  0.00  0.00      B    C  
ATOM   2450  CD2 LEU B  31     -17.795  -5.003 -14.721  0.00  0.00      B    C  
ATOM   2451  N   GLN B  32     -13.861  -3.912 -11.079  0.00  0.00      B    N  
ATOM   2452  CA  GLN B  32     -12.852  -3.016 -10.517  0.00  0.00      B    C  
ATOM   2453  C   GLN B  32     -11.578  -3.144 -11.332  0.00  0.00      B    C  
ATOM   2454  O   GLN B  32     -10.944  -2.145 -11.680  0.00  0.00      B    O  
ATOM   2455  CB  GLN B  32     -12.546  -3.371  -9.063  0.00  0.00      B    C  
ATOM   2456  CG  GLN B  32     -13.730  -3.309  -8.137  0.00  0.00      B    C  
ATOM   2457  CD  GLN B  32     -13.355  -3.667  -6.723  0.00  0.00      B    C  
ATOM   2458  NE2 GLN B  32     -13.631  -4.910  -6.337  0.00  0.00      B    N  
ATOM   2459  OE1 GLN B  32     -12.804  -2.847  -5.985  0.00  0.00      B    O  
ATOM   2460  N   TYR B  33     -11.208  -4.385 -11.633  0.00  0.00      B    N  
ATOM   2461  CA  TYR B  33     -10.018  -4.637 -12.419  0.00  0.00      B    C  
ATOM   2462  C   TYR B  33     -10.217  -4.114 -13.828  0.00  0.00      B    C  
ATOM   2463  O   TYR B  33      -9.329  -3.471 -14.386  0.00  0.00      B    O  
ATOM   2464  CB  TYR B  33      -9.687  -6.136 -12.447  0.00  0.00      B    C  
ATOM   2465  CG  TYR B  33      -8.663  -6.499 -13.498  0.00  0.00      B    C  
ATOM   2466  CD1 TYR B  33      -9.060  -6.928 -14.766  0.00  0.00      B    C  
ATOM   2467  CD2 TYR B  33      -7.302  -6.359 -13.248  0.00  0.00      B    C  
ATOM   2468  CE1 TYR B  33      -8.123  -7.205 -15.761  0.00  0.00      B    C  
ATOM   2469  CE2 TYR B  33      -6.359  -6.633 -14.237  0.00  0.00      B    C  
ATOM   2470  CZ  TYR B  33      -6.777  -7.055 -15.490  0.00  0.00      B    C  
ATOM   2471  OH  TYR B  33      -5.845  -7.323 -16.467  0.00  0.00      B    O  
ATOM   2472  N   LEU B  34     -11.383  -4.379 -14.407  0.00  0.00      B    N  
ATOM   2473  CA  LEU B  34     -11.671  -3.909 -15.759  0.00  0.00      B    C  
ATOM   2474  C   LEU B  34     -11.663  -2.381 -15.782  0.00  0.00      B    C  
ATOM   2475  O   LEU B  34     -11.231  -1.764 -16.763  0.00  0.00      B    O  
ATOM   2476  CB  LEU B  34     -13.033  -4.436 -16.231  0.00  0.00      B    C  
ATOM   2477  CG  LEU B  34     -13.122  -5.959 -16.408  0.00  0.00      B    C  
ATOM   2478  CD1 LEU B  34     -14.538  -6.364 -16.780  0.00  0.00      B    C  
ATOM   2479  CD2 LEU B  34     -12.143  -6.402 -17.487  0.00  0.00      B    C  
ATOM   2480  N   GLY B  35     -12.144  -1.783 -14.694  0.00  0.00      B    N  
ATOM   2481  CA  GLY B  35     -12.178  -0.334 -14.587  0.00  0.00      B    C  
ATOM   2482  C   GLY B  35     -10.777   0.249 -14.503  0.00  0.00      B    C  
ATOM   2483  O   GLY B  35     -10.519   1.344 -15.010  0.00  0.00      B    O  
ATOM   2484  N   GLN B  36      -9.867  -0.478 -13.863  0.00  0.00      B    N  
ATOM   2485  CA  GLN B  36      -8.494  -0.010 -13.739  0.00  0.00      B    C  
ATOM   2486  C   GLN B  36      -7.814  -0.083 -15.099  0.00  0.00      B    C  
ATOM   2487  O   GLN B  36      -6.946   0.735 -15.414  0.00  0.00      B    O  
ATOM   2488  CB  GLN B  36      -7.728  -0.839 -12.711  0.00  0.00      B    C  
ATOM   2489  CG  GLN B  36      -8.303  -0.733 -11.308  0.00  0.00      B    C  
ATOM   2490  CD  GLN B  36      -7.473  -1.456 -10.268  0.00  0.00      B    C  
ATOM   2491  NE2 GLN B  36      -7.435  -0.906  -9.056  0.00  0.00      B    N  
ATOM   2492  OE1 GLN B  36      -6.885  -2.506 -10.542  0.00  0.00      B    O  
ATOM   2493  N   ILE B  37      -8.222  -1.060 -15.905  0.00  0.00      B    N  
ATOM   2494  CA  ILE B  37      -7.675  -1.226 -17.244  0.00  0.00      B    C  
ATOM   2495  C   ILE B  37      -8.193  -0.083 -18.123  0.00  0.00      B    C  
ATOM   2496  O   ILE B  37      -7.452   0.484 -18.926  0.00  0.00      B    O  
ATOM   2497  CB  ILE B  37      -8.118  -2.572 -17.857  0.00  0.00      B    C  
ATOM   2498  CG1 ILE B  37      -7.494  -3.731 -17.071  0.00  0.00      B    C  
ATOM   2499  CG2 ILE B  37      -7.726  -2.631 -19.314  0.00  0.00      B    C  
ATOM   2500  CD1 ILE B  37      -5.981  -3.772 -17.147  0.00  0.00      B    C  
ATOM   2501  N   GLN B  38      -9.475   0.236 -17.972  0.00  0.00      B    N  
ATOM   2502  CA  GLN B  38     -10.098   1.323 -18.727  0.00  0.00      B    C  
ATOM   2503  C   GLN B  38      -9.364   2.630 -18.436  0.00  0.00      B    C  
ATOM   2504  O   GLN B  38      -8.993   3.368 -19.346  0.00  0.00      B    O  
ATOM   2505  CB  GLN B  38     -11.563   1.484 -18.311  0.00  0.00      B    C  
ATOM   2506  CG  GLN B  38     -12.478   0.371 -18.780  0.00  0.00      B    C  
ATOM   2507  CD  GLN B  38     -13.017   0.626 -20.168  0.00  0.00      B    C  
ATOM   2508  NE2 GLN B  38     -14.196   0.082 -20.452  0.00  0.00      B    N  
ATOM   2509  OE1 GLN B  38     -12.378   1.294 -20.985  0.00  0.00      B    O  
ATOM   2510  N   HIS B  39      -9.162   2.903 -17.154  0.00  0.00      B    N  
ATOM   2511  CA  HIS B  39      -8.490   4.122 -16.728  0.00  0.00      B    C  
ATOM   2512  C   HIS B  39      -7.084   4.254 -17.316  0.00  0.00      B    C  
ATOM   2513  O   HIS B  39      -6.757   5.270 -17.939  0.00  0.00      B    O  
ATOM   2514  CB  HIS B  39      -8.426   4.178 -15.199  0.00  0.00      B    C  
ATOM   2515  CG  HIS B  39      -7.903   5.475 -14.666  0.00  0.00      B    C  
ATOM   2516  CD2 HIS B  39      -6.843   5.752 -13.870  0.00  0.00      B    C  
ATOM   2517  ND1 HIS B  39      -8.492   6.688 -14.954  0.00  0.00      B    N  
ATOM   2518  CE1 HIS B  39      -7.818   7.656 -14.358  0.00  0.00      B    C  
ATOM   2519  NE2 HIS B  39      -6.812   7.114 -13.694  0.00  0.00      B    N  
ATOM   2520  N   ILE B  40      -6.256   3.227 -17.146  0.00  0.00      B    N  
ATOM   2521  CA  ILE B  40      -4.894   3.287 -17.662  0.00  0.00      B    C  
ATOM   2522  C   ILE B  40      -4.836   3.469 -19.179  0.00  0.00      B    C  
ATOM   2523  O   ILE B  40      -4.006   4.228 -19.692  0.00  0.00      B    O  
ATOM   2524  CB  ILE B  40      -4.089   2.030 -17.258  0.00  0.00      B    C  
ATOM   2525  CG1 ILE B  40      -3.915   1.999 -15.738  0.00  0.00      B    C  
ATOM   2526  CG2 ILE B  40      -2.730   2.042 -17.927  0.00  0.00      B    C  
ATOM   2527  CD1 ILE B  40      -3.308   0.708 -15.206  0.00  0.00      B    C  
ATOM   2528  N   LEU B  41      -5.716   2.781 -19.898  0.00  0.00      B    N  
ATOM   2529  CA  LEU B  41      -5.743   2.882 -21.352  0.00  0.00      B    C  
ATOM   2530  C   LEU B  41      -6.180   4.260 -21.832  0.00  0.00      B    C  
ATOM   2531  O   LEU B  41      -5.659   4.778 -22.820  0.00  0.00      B    O  
ATOM   2532  CB  LEU B  41      -6.697   1.842 -21.947  0.00  0.00      B    C  
ATOM   2533  CG  LEU B  41      -6.218   0.394 -22.028  0.00  0.00      B    C  
ATOM   2534  CD1 LEU B  41      -7.303  -0.449 -22.682  0.00  0.00      B    C  
ATOM   2535  CD2 LEU B  41      -4.926   0.322 -22.826  0.00  0.00      B    C  
ATOM   2536  N   ARG B  42      -7.145   4.838 -21.127  0.00  0.00      B    N  
ATOM   2537  CA  ARG B  42      -7.692   6.142 -21.486  0.00  0.00      B    C  
ATOM   2538  C   ARG B  42      -6.903   7.329 -20.948  0.00  0.00      B    C  
ATOM   2539  O   ARG B  42      -6.726   8.326 -21.646  0.00  0.00      B    O  
ATOM   2540  CB  ARG B  42      -9.128   6.263 -20.968  0.00  0.00      B    C  
ATOM   2541  CG  ARG B  42     -10.113   5.247 -21.522  0.00  0.00      B    C  
ATOM   2542  CD  ARG B  42     -11.350   5.186 -20.640  0.00  0.00      B    C  
ATOM   2543  NE  ARG B  42     -12.350   4.246 -21.136  0.00  0.00      B    N1+
ATOM   2544  CZ  ARG B  42     -13.251   4.526 -22.074  0.00  0.00      B    C  
ATOM   2545  NH1 ARG B  42     -13.288   5.732 -22.627  0.00  0.00      B    N1+
ATOM   2546  NH2 ARG B  42     -14.120   3.598 -22.458  0.00  0.00      B    N  
ATOM   2547  N   CME B  43      -6.434   7.213 -19.711  0.00  0.00      B    N  
ATOM   2548  CA  CME B  43      -5.729   8.301 -19.048  0.00  0.00      B    C  
ATOM   2549  C   CME B  43      -4.292   7.992 -18.632  0.00  0.00      B    C  
ATOM   2550  O   CME B  43      -3.599   8.874 -18.134  0.00  0.00      B    O  
ATOM   2551  CB  CME B  43      -6.501   8.680 -17.789  0.00  0.00      B    C  
ATOM   2552  SG  CME B  43      -8.219   9.061 -18.119  0.00  0.00      B    S  
ATOM   2553  SD  CME B  43      -8.114  10.619 -19.421  0.00  0.00      B    S  
ATOM   2554  CE  CME B  43      -7.732  12.034 -18.371  0.00  0.00      B    C  
ATOM   2555  CZ  CME B  43      -7.573  11.670 -16.904  0.00  0.00      B    C  
ATOM   2556  OH  CME B  43      -8.800  11.481 -16.218  0.00  0.00      B    O  
ATOM   2557  N   GLY B  44      -3.839   6.757 -18.811  0.00  0.00      B    N  
ATOM   2558  CA  GLY B  44      -2.478   6.446 -18.422  0.00  0.00      B    C  
ATOM   2559  C   GLY B  44      -1.507   7.291 -19.222  0.00  0.00      B    C  
ATOM   2560  O   GLY B  44      -1.786   7.648 -20.363  0.00  0.00      B    O  
ATOM   2561  N   VAL B  45      -0.369   7.617 -18.626  0.00  0.00      B    N  
ATOM   2562  CA  VAL B  45       0.643   8.419 -19.309  0.00  0.00      B    C  
ATOM   2563  C   VAL B  45       1.722   7.502 -19.889  0.00  0.00      B    C  
ATOM   2564  O   VAL B  45       2.145   6.551 -19.232  0.00  0.00      B    O  
ATOM   2565  CB  VAL B  45       1.318   9.413 -18.330  0.00  0.00      B    C  
ATOM   2566  CG1 VAL B  45       2.305  10.290 -19.076  0.00  0.00      B    C  
ATOM   2567  CG2 VAL B  45       0.264  10.256 -17.627  0.00  0.00      B    C  
ATOM   2568  N   ARG B  46       2.156   7.779 -21.116  0.00  0.00      B    N  
ATOM   2569  CA  ARG B  46       3.204   6.983 -21.749  0.00  0.00      B    C  
ATOM   2570  C   ARG B  46       4.485   7.101 -20.930  0.00  0.00      B    C  
ATOM   2571  O   ARG B  46       5.041   8.195 -20.774  0.00  0.00      B    O  
ATOM   2572  CB  ARG B  46       3.442   7.466 -23.180  0.00  0.00      B    C  
ATOM   2573  CG  ARG B  46       2.614   6.737 -24.222  0.00  0.00      B    C  
ATOM   2574  CD  ARG B  46       3.530   5.952 -25.149  0.00  0.00      B    C  
ATOM   2575  NE  ARG B  46       4.537   5.227 -24.384  0.00  0.00      B    N1+
ATOM   2576  CZ  ARG B  46       5.680   4.774 -24.887  0.00  0.00      B    C  
ATOM   2577  NH1 ARG B  46       5.968   4.969 -26.167  0.00  0.00      B    N1+
ATOM   2578  NH2 ARG B  46       6.545   4.147 -24.101  0.00  0.00      B    N  
ATOM   2579  N   LYS B  47       4.952   5.969 -20.406  0.00  0.00      B    N  
ATOM   2580  CA  LYS B  47       6.148   5.943 -19.569  0.00  0.00      B    C  
ATOM   2581  C   LYS B  47       7.104   4.824 -20.002  0.00  0.00      B    C  
ATOM   2582  O   LYS B  47       6.730   3.652 -20.010  0.00  0.00      B    O  
ATOM   2583  CB  LYS B  47       5.711   5.756 -18.107  0.00  0.00      B    C  
ATOM   2584  CG  LYS B  47       6.805   5.815 -17.052  0.00  0.00      B    C  
ATOM   2585  CD  LYS B  47       6.209   5.656 -15.653  0.00  0.00      B    C  
ATOM   2586  CE  LYS B  47       7.267   5.729 -14.559  0.00  0.00      B    C  
ATOM   2587  NZ  LYS B  47       7.606   4.397 -13.989  0.00  0.00      B    N1+
ATOM   2588  N   ASP B  48       8.329   5.191 -20.378  0.00  0.00      B    N  
ATOM   2589  CA  ASP B  48       9.335   4.210 -20.792  0.00  0.00      B    C  
ATOM   2590  C   ASP B  48       9.612   3.294 -19.604  0.00  0.00      B    C  
ATOM   2591  O   ASP B  48       9.265   3.627 -18.470  0.00  0.00      B    O  
ATOM   2592  CB  ASP B  48      10.641   4.904 -21.192  0.00  0.00      B    C  
ATOM   2593  CG  ASP B  48      10.484   5.810 -22.392  0.00  0.00      B    C  
ATOM   2594  OD1 ASP B  48      11.472   6.486 -22.748  0.00  0.00      B    O  
ATOM   2595  OD2 ASP B  48       9.383   5.848 -22.983  0.00  0.00      B    O1-
ATOM   2596  N   ASP B  49      10.253   2.154 -19.844  0.00  0.00      B    N  
ATOM   2597  CA  ASP B  49      10.524   1.240 -18.744  0.00  0.00      B    C  
ATOM   2598  C   ASP B  49      11.767   0.382 -18.934  0.00  0.00      B    C  
ATOM   2599  O   ASP B  49      12.343   0.323 -20.020  0.00  0.00      B    O  
ATOM   2600  CB  ASP B  49       9.324   0.314 -18.517  0.00  0.00      B    C  
ATOM   2601  CG  ASP B  49       9.312  -0.873 -19.476  0.00  0.00      B    C  
ATOM   2602  OD1 ASP B  49       9.055  -0.672 -20.680  0.00  0.00      B    O  
ATOM   2603  OD2 ASP B  49       9.571  -2.009 -19.021  0.00  0.00      B    O1-
ATOM   2604  N   ARG B  50      12.152  -0.292 -17.854  0.00  0.00      B    N  
ATOM   2605  CA  ARG B  50      13.314  -1.174 -17.824  0.00  0.00      B    C  
ATOM   2606  C   ARG B  50      13.391  -2.157 -18.995  0.00  0.00      B    C  
ATOM   2607  O   ARG B  50      14.473  -2.407 -19.515  0.00  0.00      B    O  
ATOM   2608  CB  ARG B  50      13.329  -1.954 -16.504  0.00  0.00      B    C  
ATOM   2609  CG  ARG B  50      14.441  -2.993 -16.373  0.00  0.00      B    C  
ATOM   2610  CD  ARG B  50      14.312  -3.756 -15.053  0.00  0.00      B    C  
ATOM   2611  NE  ARG B  50      13.009  -4.413 -14.937  0.00  0.00      B    N1+
ATOM   2612  CZ  ARG B  50      12.648  -5.492 -15.626  0.00  0.00      B    C  
ATOM   2613  NH1 ARG B  50      13.494  -6.051 -16.481  0.00  0.00      B    N1+
ATOM   2614  NH2 ARG B  50      11.436  -6.006 -15.472  0.00  0.00      B    N  
ATOM   2615  N   THR B  51      12.255  -2.714 -19.409  0.00  0.00      B    N  
ATOM   2616  CA  THR B  51      12.255  -3.683 -20.506  0.00  0.00      B    C  
ATOM   2617  C   THR B  51      12.406  -3.023 -21.867  0.00  0.00      B    C  
ATOM   2618  O   THR B  51      12.787  -3.674 -22.838  0.00  0.00      B    O  
ATOM   2619  CB  THR B  51      10.960  -4.543 -20.530  0.00  0.00      B    C  
ATOM   2620  CG2 THR B  51      10.701  -5.151 -19.167  0.00  0.00      B    C  
ATOM   2621  OG1 THR B  51       9.840  -3.731 -20.900  0.00  0.00      B    O  
ATOM   2622  N   GLY B  52      12.102  -1.731 -21.939  0.00  0.00      B    N  
ATOM   2623  CA  GLY B  52      12.212  -1.024 -23.201  0.00  0.00      B    C  
ATOM   2624  C   GLY B  52      10.979  -1.173 -24.073  0.00  0.00      B    C  
ATOM   2625  O   GLY B  52      10.943  -0.671 -25.193  0.00  0.00      B    O  
ATOM   2626  N   THR B  53       9.963  -1.861 -23.561  0.00  0.00      B    N  
ATOM   2627  CA  THR B  53       8.723  -2.066 -24.304  0.00  0.00      B    C  
ATOM   2628  C   THR B  53       7.842  -0.811 -24.303  0.00  0.00      B    C  
ATOM   2629  O   THR B  53       7.079  -0.572 -25.240  0.00  0.00      B    O  
ATOM   2630  CB  THR B  53       7.898  -3.217 -23.700  0.00  0.00      B    C  
ATOM   2631  CG2 THR B  53       6.709  -3.540 -24.588  0.00  0.00      B    C  
ATOM   2632  OG1 THR B  53       8.721  -4.383 -23.566  0.00  0.00      B    O  
ATOM   2633  N   GLY B  54       7.953  -0.010 -23.249  0.00  0.00      B    N  
ATOM   2634  CA  GLY B  54       7.131   1.184 -23.155  0.00  0.00      B    C  
ATOM   2635  C   GLY B  54       5.810   0.814 -22.505  0.00  0.00      B    C  
ATOM   2636  O   GLY B  54       5.304  -0.298 -22.712  0.00  0.00      B    O  
ATOM   2637  N   THR B  55       5.244   1.727 -21.720  0.00  0.00      B    N  
ATOM   2638  CA  THR B  55       3.992   1.452 -21.036  0.00  0.00      B    C  
ATOM   2639  C   THR B  55       3.069   2.656 -20.928  0.00  0.00      B    C  
ATOM   2640  O   THR B  55       3.439   3.783 -21.257  0.00  0.00      B    O  
ATOM   2641  CB  THR B  55       4.235   0.984 -19.589  0.00  0.00      B    C  
ATOM   2642  CG2 THR B  55       5.284  -0.121 -19.540  0.00  0.00      B    C  
ATOM   2643  OG1 THR B  55       4.694   2.093 -18.805  0.00  0.00      B    O  
ATOM   2644  N   LEU B  56       1.852   2.377 -20.473  0.00  0.00      B    N  
ATOM   2645  CA  LEU B  56       0.847   3.391 -20.199  0.00  0.00      B    C  
ATOM   2646  C   LEU B  56       0.802   3.191 -18.694  0.00  0.00      B    C  
ATOM   2647  O   LEU B  56       0.572   2.079 -18.220  0.00  0.00      B    O  
ATOM   2648  CB  LEU B  56      -0.483   3.039 -20.865  0.00  0.00      B    C  
ATOM   2649  CG  LEU B  56      -0.907   3.949 -22.026  0.00  0.00      B    C  
ATOM   2650  CD1 LEU B  56       0.266   4.206 -22.952  0.00  0.00      B    C  
ATOM   2651  CD2 LEU B  56      -2.068   3.316 -22.788  0.00  0.00      B    C  
ATOM   2652  N   SER B  57       1.042   4.254 -17.937  0.00  0.00      B    N  
ATOM   2653  CA  SER B  57       1.118   4.128 -16.496  0.00  0.00      B    C  
ATOM   2654  C   SER B  57       0.304   5.108 -15.663  0.00  0.00      B    C  
ATOM   2655  O   SER B  57       0.048   6.243 -16.070  0.00  0.00      B    O  
ATOM   2656  CB  SER B  57       2.595   4.218 -16.102  0.00  0.00      B    C  
ATOM   2657  OG  SER B  57       2.769   4.335 -14.708  0.00  0.00      B    O  
ATOM   2658  N   VAL B  58      -0.089   4.637 -14.484  0.00  0.00      B    N  
ATOM   2659  CA  VAL B  58      -0.847   5.410 -13.509  0.00  0.00      B    C  
ATOM   2660  C   VAL B  58      -0.235   5.027 -12.173  0.00  0.00      B    C  
ATOM   2661  O   VAL B  58       0.024   3.846 -11.923  0.00  0.00      B    O  
ATOM   2662  CB  VAL B  58      -2.346   5.027 -13.517  0.00  0.00      B    C  
ATOM   2663  CG1 VAL B  58      -3.054   5.636 -12.315  0.00  0.00      B    C  
ATOM   2664  CG2 VAL B  58      -2.993   5.517 -14.799  0.00  0.00      B    C  
ATOM   2665  N   PHE B  59       0.013   6.007 -11.312  0.00  0.00      B    N  
ATOM   2666  CA  PHE B  59       0.615   5.707 -10.020  0.00  0.00      B    C  
ATOM   2667  C   PHE B  59      -0.413   5.774  -8.901  0.00  0.00      B    C  
ATOM   2668  O   PHE B  59      -1.043   6.809  -8.678  0.00  0.00      B    O  
ATOM   2669  CB  PHE B  59       1.776   6.672  -9.737  0.00  0.00      B    C  
ATOM   2670  CG  PHE B  59       2.565   6.324  -8.510  0.00  0.00      B    C  
ATOM   2671  CD1 PHE B  59       2.647   7.214  -7.447  0.00  0.00      B    C  
ATOM   2672  CD2 PHE B  59       3.218   5.098  -8.409  0.00  0.00      B    C  
ATOM   2673  CE1 PHE B  59       3.368   6.893  -6.301  0.00  0.00      B    C  
ATOM   2674  CE2 PHE B  59       3.941   4.767  -7.268  0.00  0.00      B    C  
ATOM   2675  CZ  PHE B  59       4.020   5.663  -6.211  0.00  0.00      B    C  
ATOM   2676  N   GLY B  60      -0.591   4.653  -8.208  0.00  0.00      B    N  
ATOM   2677  CA  GLY B  60      -1.543   4.606  -7.118  0.00  0.00      B    C  
ATOM   2678  C   GLY B  60      -2.942   4.177  -7.528  0.00  0.00      B    C  
ATOM   2679  O   GLY B  60      -3.675   4.934  -8.169  0.00  0.00      B    O  
ATOM   2680  N   MET B  61      -3.298   2.944  -7.168  0.00  0.00      B    N  
ATOM   2681  CA  MET B  61      -4.623   2.386  -7.444  0.00  0.00      B    C  
ATOM   2682  C   MET B  61      -4.946   1.417  -6.309  0.00  0.00      B    C  
ATOM   2683  O   MET B  61      -4.048   0.939  -5.620  0.00  0.00      B    O  
ATOM   2684  CB  MET B  61      -4.654   1.605  -8.762  0.00  0.00      B    C  
ATOM   2685  CG  MET B  61      -4.292   2.379 -10.020  0.00  0.00      B    C  
ATOM   2686  SD  MET B  61      -4.704   1.439 -11.508  0.00  0.00      B    S  
ATOM   2687  CE  MET B  61      -6.105   2.374 -12.106  0.00  0.00      B    C  
ATOM   2688 LPD1 MET B  61      -4.193   1.440 -11.955  0.00  0.00      B   LP  
ATOM   2689 LPD2 MET B  61      -4.874   0.799 -11.361  0.00  0.00      B   LP  
ATOM   2690  N   GLN B  62      -6.226   1.133  -6.105  0.00  0.00      B    N  
ATOM   2691  CA  GLN B  62      -6.620   0.190  -5.060  0.00  0.00      B    C  
ATOM   2692  C   GLN B  62      -7.955  -0.445  -5.429  0.00  0.00      B    C  
ATOM   2693  O   GLN B  62      -8.826   0.210  -6.004  0.00  0.00      B    O  
ATOM   2694  CB  GLN B  62      -6.737   0.898  -3.702  0.00  0.00      B    C  
ATOM   2695  CG  GLN B  62      -6.802  -0.058  -2.501  0.00  0.00      B    C  
ATOM   2696  CD  GLN B  62      -6.924   0.652  -1.161  0.00  0.00      B    C  
ATOM   2697  NE2 GLN B  62      -5.833   0.688  -0.401  0.00  0.00      B    N  
ATOM   2698  OE1 GLN B  62      -7.986   1.158  -0.813  0.00  0.00      B    O  
ATOM   2699  N   ALA B  63      -8.109  -1.729  -5.112  0.00  0.00      B    N  
ATOM   2700  CA  ALA B  63      -9.355  -2.439  -5.395  0.00  0.00      B    C  
ATOM   2701  C   ALA B  63      -9.631  -3.374  -4.232  0.00  0.00      B    C  
ATOM   2702  O   ALA B  63      -8.698  -3.836  -3.571  0.00  0.00      B    O  
ATOM   2703  CB  ALA B  63      -9.236  -3.227  -6.689  0.00  0.00      B    C  
ATOM   2704  N   ARG B  64     -10.909  -3.634  -3.963  0.00  0.00      B    N  
ATOM   2705  CA  ARG B  64     -11.282  -4.520  -2.867  0.00  0.00      B    C  
ATOM   2706  C   ARG B  64     -12.034  -5.723  -3.424  0.00  0.00      B    C  
ATOM   2707  O   ARG B  64     -13.112  -5.585  -4.003  0.00  0.00      B    O  
ATOM   2708  CB  ARG B  64     -12.158  -3.787  -1.852  0.00  0.00      B    C  
ATOM   2709  CG  ARG B  64     -12.587  -4.635  -0.659  0.00  0.00      B    C  
ATOM   2710  CD  ARG B  64     -13.491  -3.834   0.269  0.00  0.00      B    C  
ATOM   2711  NE  ARG B  64     -12.787  -2.670   0.792  0.00  0.00      B    N1+
ATOM   2712  CZ  ARG B  64     -12.106  -2.652   1.933  0.00  0.00      B    C  
ATOM   2713  NH1 ARG B  64     -12.041  -3.734   2.694  0.00  0.00      B    N1+
ATOM   2714  NH2 ARG B  64     -11.457  -1.555   2.296  0.00  0.00      B    N  
ATOM   2715  N   TYR B  65     -11.450  -6.902  -3.248  0.00  0.00      B    N  
ATOM   2716  CA  TYR B  65     -12.054  -8.133  -3.739  0.00  0.00      B    C  
ATOM   2717  C   TYR B  65     -12.604  -8.957  -2.579  0.00  0.00      B    C  
ATOM   2718  O   TYR B  65     -11.863  -9.370  -1.683  0.00  0.00      B    O  
ATOM   2719  CB  TYR B  65     -11.013  -8.925  -4.528  0.00  0.00      B    C  
ATOM   2720  CG  TYR B  65     -10.533  -8.197  -5.758  0.00  0.00      B    C  
ATOM   2721  CD1 TYR B  65     -11.320  -8.137  -6.904  0.00  0.00      B    C  
ATOM   2722  CD2 TYR B  65      -9.303  -7.533  -5.768  0.00  0.00      B    C  
ATOM   2723  CE1 TYR B  65     -10.901  -7.435  -8.031  0.00  0.00      B    C  
ATOM   2724  CE2 TYR B  65      -8.875  -6.825  -6.892  0.00  0.00      B    C  
ATOM   2725  CZ  TYR B  65      -9.677  -6.782  -8.016  0.00  0.00      B    C  
ATOM   2726  OH  TYR B  65      -9.261  -6.107  -9.135  0.00  0.00      B    O  
ATOM   2727  N   SER B  66     -13.917  -9.161  -2.577  0.00  0.00      B    N  
ATOM   2728  CA  SER B  66     -14.540  -9.939  -1.513  0.00  0.00      B    C  
ATOM   2729  C   SER B  66     -14.097 -11.385  -1.629  0.00  0.00      B    C  
ATOM   2730  O   SER B  66     -13.999 -11.912  -2.733  0.00  0.00      B    O  
ATOM   2731  CB  SER B  66     -16.061  -9.895  -1.615  0.00  0.00      B    C  
ATOM   2732  OG  SER B  66     -16.629 -10.748  -0.632  0.00  0.00      B    O  
ATOM   2733  N   LEU B  67     -13.834 -12.016  -0.490  0.00  0.00      B    N  
ATOM   2734  CA  LEU B  67     -13.420 -13.417  -0.462  0.00  0.00      B    C  
ATOM   2735  C   LEU B  67     -14.478 -14.238   0.274  0.00  0.00      B    C  
ATOM   2736  O   LEU B  67     -14.240 -15.395   0.643  0.00  0.00      B    O  
ATOM   2737  CB  LEU B  67     -12.087 -13.565   0.269  0.00  0.00      B    C  
ATOM   2738  CG  LEU B  67     -10.893 -12.766  -0.254  0.00  0.00      B    C  
ATOM   2739  CD1 LEU B  67      -9.678 -13.106   0.594  0.00  0.00      B    C  
ATOM   2740  CD2 LEU B  67     -10.642 -13.073  -1.721  0.00  0.00      B    C  
ATOM   2741  N   ARG B  68     -15.636 -13.624   0.498  0.00  0.00      B    N  
ATOM   2742  CA  ARG B  68     -16.736 -14.268   1.205  0.00  0.00      B    C  
ATOM   2743  C   ARG B  68     -17.603 -15.079   0.250  0.00  0.00      B    C  
ATOM   2744  O   ARG B  68     -18.369 -14.524  -0.538  0.00  0.00      B    O  
ATOM   2745  CB  ARG B  68     -17.583 -13.205   1.919  0.00  0.00      B    C  
ATOM   2746  CG  ARG B  68     -16.777 -12.338   2.886  0.00  0.00      B    C  
ATOM   2747  CD  ARG B  68     -17.633 -11.295   3.596  0.00  0.00      B    C  
ATOM   2748  NE  ARG B  68     -16.826 -10.450   4.478  0.00  0.00      B    N1+
ATOM   2749  CZ  ARG B  68     -15.989  -9.502   4.059  0.00  0.00      B    C  
ATOM   2750  NH1 ARG B  68     -15.843  -9.261   2.762  0.00  0.00      B    N1+
ATOM   2751  NH2 ARG B  68     -15.286  -8.798   4.941  0.00  0.00      B    N  
ATOM   2752  N   ASP B  69     -17.458 -16.399   0.319  0.00  0.00      B    N  
ATOM   2753  CA  ASP B  69     -18.221 -17.318  -0.515  0.00  0.00      B    C  
ATOM   2754  C   ASP B  69     -18.026 -17.168  -2.015  0.00  0.00      B    C  
ATOM   2755  O   ASP B  69     -18.918 -17.483  -2.806  0.00  0.00      B    O  
ATOM   2756  CB  ASP B  69     -19.707 -17.223  -0.170  0.00  0.00      B    C  
ATOM   2757  CG  ASP B  69     -20.012 -17.802   1.194  0.00  0.00      B    C  
ATOM   2758  OD1 ASP B  69     -19.579 -18.946   1.455  0.00  0.00      B    O  
ATOM   2759  OD2 ASP B  69     -20.676 -17.121   2.003  0.00  0.00      B    O1-
ATOM   2760  N   GLU B  70     -16.857 -16.680  -2.408  0.00  0.00      B    N  
ATOM   2761  CA  GLU B  70     -16.530 -16.531  -3.817  0.00  0.00      B    C  
ATOM   2762  C   GLU B  70     -15.029 -16.332  -3.893  0.00  0.00      B    C  
ATOM   2763  O   GLU B  70     -14.414 -15.900  -2.921  0.00  0.00      B    O  
ATOM   2764  CB  GLU B  70     -17.275 -15.348  -4.450  0.00  0.00      B    C  
ATOM   2765  CG  GLU B  70     -16.776 -13.960  -4.081  0.00  0.00      B    C  
ATOM   2766  CD  GLU B  70     -17.575 -12.861  -4.777  0.00  0.00      B    C  
ATOM   2767  OE1 GLU B  70     -18.787 -12.736  -4.496  0.00  0.00      B    O  
ATOM   2768  OE2 GLU B  70     -16.999 -12.127  -5.610  0.00  0.00      B    O1-
ATOM   2769  N   PHE B  71     -14.443 -16.679  -5.033  0.00  0.00      B    N  
ATOM   2770  CA  PHE B  71     -13.000 -16.550  -5.223  0.00  0.00      B    C  
ATOM   2771  C   PHE B  71     -12.706 -15.677  -6.441  0.00  0.00      B    C  
ATOM   2772  O   PHE B  71     -13.129 -15.983  -7.557  0.00  0.00      B    O  
ATOM   2773  CB  PHE B  71     -12.372 -17.936  -5.381  0.00  0.00      B    C  
ATOM   2774  CG  PHE B  71     -10.887 -17.935  -5.249  0.00  0.00      B    C  
ATOM   2775  CD1 PHE B  71     -10.078 -17.747  -6.362  0.00  0.00      B    C  
ATOM   2776  CD2 PHE B  71     -10.295 -18.056  -3.998  0.00  0.00      B    C  
ATOM   2777  CE1 PHE B  71      -8.698 -17.675  -6.229  0.00  0.00      B    C  
ATOM   2778  CE2 PHE B  71      -8.915 -17.983  -3.856  0.00  0.00      B    C  
ATOM   2779  CZ  PHE B  71      -8.119 -17.792  -4.973  0.00  0.00      B    C  
ATOM   2780  N   PRO B  72     -11.961 -14.575  -6.239  0.00  0.00      B    N  
ATOM   2781  CA  PRO B  72     -11.604 -13.630  -7.300  0.00  0.00      B    C  
ATOM   2782  C   PRO B  72     -10.666 -14.084  -8.418  0.00  0.00      B    C  
ATOM   2783  O   PRO B  72      -9.594 -13.505  -8.611  0.00  0.00      B    O  
ATOM   2784  CB  PRO B  72     -11.043 -12.447  -6.519  0.00  0.00      B    C  
ATOM   2785  CG  PRO B  72     -10.363 -13.102  -5.395  0.00  0.00      B    C  
ATOM   2786  CD  PRO B  72     -11.374 -14.151  -4.955  0.00  0.00      B    C  
ATOM   2787  N   LEU B  73     -11.067 -15.117  -9.155  0.00  0.00      B    N  
ATOM   2788  CA  LEU B  73     -10.274 -15.595 -10.284  0.00  0.00      B    C  
ATOM   2789  C   LEU B  73     -10.988 -15.001 -11.496  0.00  0.00      B    C  
ATOM   2790  O   LEU B  73     -12.094 -15.416 -11.841  0.00  0.00      B    O  
ATOM   2791  CB  LEU B  73     -10.275 -17.130 -10.347  0.00  0.00      B    C  
ATOM   2792  CG  LEU B  73      -9.283 -17.759 -11.332  0.00  0.00      B    C  
ATOM   2793  CD1 LEU B  73      -7.860 -17.383 -10.933  0.00  0.00      B    C  
ATOM   2794  CD2 LEU B  73      -9.446 -19.284 -11.342  0.00  0.00      B    C  
ATOM   2795  N   LEU B  74     -10.364 -14.007 -12.123  0.00  0.00      B    N  
ATOM   2796  CA  LEU B  74     -10.962 -13.328 -13.269  0.00  0.00      B    C  
ATOM   2797  C   LEU B  74     -11.672 -14.275 -14.228  0.00  0.00      B    C  
ATOM   2798  O   LEU B  74     -11.241 -15.413 -14.432  0.00  0.00      B    O  
ATOM   2799  CB  LEU B  74      -9.901 -12.526 -14.024  0.00  0.00      B    C  
ATOM   2800  CG  LEU B  74      -9.054 -11.572 -13.175  0.00  0.00      B    C  
ATOM   2801  CD1 LEU B  74      -8.434 -10.533 -14.093  0.00  0.00      B    C  
ATOM   2802  CD2 LEU B  74      -9.915 -10.890 -12.117  0.00  0.00      B    C  
ATOM   2803  N   THR B  75     -12.759 -13.790 -14.820  0.00  0.00      B    N  
ATOM   2804  CA  THR B  75     -13.546 -14.590 -15.747  0.00  0.00      B    C  
ATOM   2805  C   THR B  75     -13.485 -14.052 -17.168  0.00  0.00      B    C  
ATOM   2806  O   THR B  75     -13.714 -14.799 -18.125  0.00  0.00      B    O  
ATOM   2807  CB  THR B  75     -15.024 -14.658 -15.311  0.00  0.00      B    C  
ATOM   2808  CG2 THR B  75     -15.130 -15.157 -13.878  0.00  0.00      B    C  
ATOM   2809  OG1 THR B  75     -15.618 -13.355 -15.408  0.00  0.00      B    O  
ATOM   2810  N   THR B  76     -13.169 -12.766 -17.316  0.00  0.00      B    N  
ATOM   2811  CA  THR B  76     -13.091 -12.178 -18.648  0.00  0.00      B    C  
ATOM   2812  C   THR B  76     -11.917 -12.760 -19.433  0.00  0.00      B    C  
ATOM   2813  O   THR B  76     -11.702 -12.417 -20.595  0.00  0.00      B    O  
ATOM   2814  CB  THR B  76     -12.963 -10.626 -18.592  0.00  0.00      B    C  
ATOM   2815  CG2 THR B  76     -14.236 -10.007 -18.028  0.00  0.00      B    C  
ATOM   2816  OG1 THR B  76     -11.851 -10.255 -17.771  0.00  0.00      B    O  
ATOM   2817  N   LYS B  77     -11.180 -13.657 -18.784  0.00  0.00      B    N  
ATOM   2818  CA  LYS B  77     -10.026 -14.331 -19.380  0.00  0.00      B    C  
ATOM   2819  C   LYS B  77      -9.719 -15.550 -18.510  0.00  0.00      B    C  
ATOM   2820  O   LYS B  77      -9.804 -15.472 -17.289  0.00  0.00      B    O  
ATOM   2821  CB  LYS B  77      -8.813 -13.396 -19.382  0.00  0.00      B    C  
ATOM   2822  CG  LYS B  77      -7.589 -13.953 -20.082  0.00  0.00      B    C  
ATOM   2823  CD  LYS B  77      -6.376 -13.045 -19.903  0.00  0.00      B    C  
ATOM   2824  CE  LYS B  77      -5.923 -12.990 -18.456  0.00  0.00      B    C  
ATOM   2825  NZ  LYS B  77      -4.619 -12.268 -18.312  0.00  0.00      B    N1+
ATOM   2826  N   ARG B  78      -9.375 -16.679 -19.124  0.00  0.00      B    N  
ATOM   2827  CA  ARG B  78      -9.048 -17.868 -18.339  0.00  0.00      B    C  
ATOM   2828  C   ARG B  78      -7.685 -17.666 -17.676  0.00  0.00      B    C  
ATOM   2829  O   ARG B  78      -6.669 -17.547 -18.362  0.00  0.00      B    O  
ATOM   2830  CB  ARG B  78      -9.007 -19.116 -19.233  0.00  0.00      B    C  
ATOM   2831  CG  ARG B  78      -8.569 -20.390 -18.504  0.00  0.00      B    C  
ATOM   2832  CD  ARG B  78      -8.568 -21.594 -19.442  0.00  0.00      B    C  
ATOM   2833  NE  ARG B  78      -9.893 -21.850 -19.998  0.00  0.00      B    N1+
ATOM   2834  CZ  ARG B  78     -10.919 -22.338 -19.304  0.00  0.00      B    C  
ATOM   2835  NH1 ARG B  78     -10.777 -22.634 -18.017  0.00  0.00      B    N1+
ATOM   2836  NH2 ARG B  78     -12.093 -22.524 -19.897  0.00  0.00      B    N  
ATOM   2837  N   VAL B  79      -7.670 -17.623 -16.346  0.00  0.00      B    N  
ATOM   2838  CA  VAL B  79      -6.433 -17.435 -15.589  0.00  0.00      B    C  
ATOM   2839  C   VAL B  79      -5.765 -18.786 -15.310  0.00  0.00      B    C  
ATOM   2840  O   VAL B  79      -6.423 -19.729 -14.874  0.00  0.00      B    O  
ATOM   2841  CB  VAL B  79      -6.712 -16.733 -14.238  0.00  0.00      B    C  
ATOM   2842  CG1 VAL B  79      -5.403 -16.465 -13.503  0.00  0.00      B    C  
ATOM   2843  CG2 VAL B  79      -7.468 -15.435 -14.472  0.00  0.00      B    C  
ATOM   2844  N   PHE B  80      -4.462 -18.867 -15.558  0.00  0.00      B    N  
ATOM   2845  CA  PHE B  80      -3.699 -20.098 -15.339  0.00  0.00      B    C  
ATOM   2846  C   PHE B  80      -3.679 -20.472 -13.852  0.00  0.00      B    C  
ATOM   2847  O   PHE B  80      -2.668 -20.296 -13.172  0.00  0.00      B    O  
ATOM   2848  CB  PHE B  80      -2.272 -19.896 -15.874  0.00  0.00      B    C  
ATOM   2849  CG  PHE B  80      -1.408 -21.131 -15.838  0.00  0.00      B    C  
ATOM   2850  CD1 PHE B  80      -1.933 -22.383 -16.143  0.00  0.00      B    C  
ATOM   2851  CD2 PHE B  80      -0.048 -21.026 -15.553  0.00  0.00      B    C  
ATOM   2852  CE1 PHE B  80      -1.117 -23.513 -16.165  0.00  0.00      B    C  
ATOM   2853  CE2 PHE B  80       0.777 -22.153 -15.573  0.00  0.00      B    C  
ATOM   2854  CZ  PHE B  80       0.240 -23.397 -15.880  0.00  0.00      B    C  
ATOM   2855  N   TRP B  81      -4.802 -20.996 -13.357  0.00  0.00      B    N  
ATOM   2856  CA  TRP B  81      -4.926 -21.375 -11.950  0.00  0.00      B    C  
ATOM   2857  C   TRP B  81      -3.883 -22.380 -11.476  0.00  0.00      B    C  
ATOM   2858  O   TRP B  81      -3.406 -22.283 -10.348  0.00  0.00      B    O  
ATOM   2859  CB  TRP B  81      -6.334 -21.917 -11.657  0.00  0.00      B    C  
ATOM   2860  CG  TRP B  81      -6.479 -22.504 -10.270  0.00  0.00      B    C  
ATOM   2861  CD1 TRP B  81      -6.575 -23.831  -9.947  0.00  0.00      B    C  
ATOM   2862  CD2 TRP B  81      -6.498 -21.788  -9.024  0.00  0.00      B    C  
ATOM   2863  CE2 TRP B  81      -6.604 -22.751  -7.991  0.00  0.00      B    C  
ATOM   2864  CE3 TRP B  81      -6.435 -20.427  -8.679  0.00  0.00      B    C  
ATOM   2865  NE1 TRP B  81      -6.648 -23.986  -8.583  0.00  0.00      B    N  
ATOM   2866  CZ2 TRP B  81      -6.647 -22.397  -6.637  0.00  0.00      B    C  
ATOM   2867  CZ3 TRP B  81      -6.478 -20.077  -7.330  0.00  0.00      B    C  
ATOM   2868  CH2 TRP B  81      -6.583 -21.061  -6.327  0.00  0.00      B    C  
ATOM   2869  N   LYS B  82      -3.526 -23.349 -12.315  0.00  0.00      B    N  
ATOM   2870  CA  LYS B  82      -2.521 -24.321 -11.894  0.00  0.00      B    C  
ATOM   2871  C   LYS B  82      -1.250 -23.567 -11.529  0.00  0.00      B    C  
ATOM   2872  O   LYS B  82      -0.592 -23.880 -10.533  0.00  0.00      B    O  
ATOM   2873  CB  LYS B  82      -2.211 -25.323 -13.008  0.00  0.00      B    C  
ATOM   2874  CG  LYS B  82      -1.134 -26.329 -12.618  0.00  0.00      B    C  
ATOM   2875  CD  LYS B  82      -0.806 -27.281 -13.755  0.00  0.00      B    C  
ATOM   2876  CE  LYS B  82       0.244 -28.296 -13.325  0.00  0.00      B    C  
ATOM   2877  NZ  LYS B  82       0.577 -29.254 -14.418  0.00  0.00      B    N1+
ATOM   2878  N   GLY B  83      -0.918 -22.564 -12.339  0.00  0.00      B    N  
ATOM   2879  CA  GLY B  83       0.274 -21.769 -12.089  0.00  0.00      B    C  
ATOM   2880  C   GLY B  83       0.212 -21.055 -10.749  0.00  0.00      B    C  
ATOM   2881  O   GLY B  83       1.175 -21.066  -9.987  0.00  0.00      B    O  
ATOM   2882  N   VAL B  84      -0.931 -20.438 -10.461  0.00  0.00      B    N  
ATOM   2883  CA  VAL B  84      -1.130 -19.714  -9.209  0.00  0.00      B    C  
ATOM   2884  C   VAL B  84      -0.901 -20.610  -7.997  0.00  0.00      B    C  
ATOM   2885  O   VAL B  84      -0.098 -20.298  -7.109  0.00  0.00      B    O  
ATOM   2886  CB  VAL B  84      -2.564 -19.141  -9.124  0.00  0.00      B    C  
ATOM   2887  CG1 VAL B  84      -2.791 -18.499  -7.754  0.00  0.00      B    C  
ATOM   2888  CG2 VAL B  84      -2.787 -18.126 -10.240  0.00  0.00      B    C  
ATOM   2889  N   LEU B  85      -1.612 -21.731  -7.970  0.00  0.00      B    N  
ATOM   2890  CA  LEU B  85      -1.513 -22.682  -6.869  0.00  0.00      B    C  
ATOM   2891  C   LEU B  85      -0.106 -23.238  -6.651  0.00  0.00      B    C  
ATOM   2892  O   LEU B  85       0.380 -23.284  -5.518  0.00  0.00      B    O  
ATOM   2893  CB  LEU B  85      -2.507 -23.827  -7.098  0.00  0.00      B    C  
ATOM   2894  CG  LEU B  85      -2.543 -24.984  -6.095  0.00  0.00      B    C  
ATOM   2895  CD1 LEU B  85      -2.772 -24.483  -4.689  0.00  0.00      B    C  
ATOM   2896  CD2 LEU B  85      -3.661 -25.946  -6.517  0.00  0.00      B    C  
ATOM   2897  N   GLU B  86       0.553 -23.661  -7.728  0.00  0.00      B    N  
ATOM   2898  CA  GLU B  86       1.903 -24.214  -7.607  0.00  0.00      B    C  
ATOM   2899  C   GLU B  86       2.922 -23.152  -7.187  0.00  0.00      B    C  
ATOM   2900  O   GLU B  86       3.830 -23.429  -6.395  0.00  0.00      B    O  
ATOM   2901  CB  GLU B  86       2.336 -24.860  -8.925  0.00  0.00      B    C  
ATOM   2902  CG  GLU B  86       1.537 -26.115  -9.300  0.00  0.00      B    C  
ATOM   2903  CD  GLU B  86       1.777 -27.300  -8.363  0.00  0.00      B    C  
ATOM   2904  OE1 GLU B  86       1.034 -28.298  -8.483  0.00  0.00      B    O  
ATOM   2905  OE2 GLU B  86       2.700 -27.250  -7.516  0.00  0.00      B    O1-
ATOM   2906  N   GLU B  87       2.771 -21.936  -7.709  0.00  0.00      B    N  
ATOM   2907  CA  GLU B  87       3.694 -20.860  -7.357  0.00  0.00      B    C  
ATOM   2908  C   GLU B  87       3.617 -20.595  -5.856  0.00  0.00      B    C  
ATOM   2909  O   GLU B  87       4.638 -20.515  -5.174  0.00  0.00      B    O  
ATOM   2910  CB  GLU B  87       3.350 -19.576  -8.120  0.00  0.00      B    C  
ATOM   2911  CG  GLU B  87       4.465 -18.539  -8.077  0.00  0.00      B    C  
ATOM   2912  CD  GLU B  87       3.993 -17.132  -8.421  0.00  0.00      B    C  
ATOM   2913  OE1 GLU B  87       4.813 -16.353  -8.956  0.00  0.00      B    O  
ATOM   2914  OE2 GLU B  87       2.817 -16.800  -8.145  0.00  0.00      B    O1-
ATOM   2915  N   LEU B  88       2.402 -20.470  -5.332  0.00  0.00      B    N  
ATOM   2916  CA  LEU B  88       2.233 -20.214  -3.908  0.00  0.00      B    C  
ATOM   2917  C   LEU B  88       2.813 -21.334  -3.043  0.00  0.00      B    C  
ATOM   2918  O   LEU B  88       3.524 -21.076  -2.072  0.00  0.00      B    O  
ATOM   2919  CB  LEU B  88       0.754 -20.005  -3.578  0.00  0.00      B    C  
ATOM   2920  CG  LEU B  88       0.454 -19.615  -2.125  0.00  0.00      B    C  
ATOM   2921  CD1 LEU B  88       1.272 -18.372  -1.728  0.00  0.00      B    C  
ATOM   2922  CD2 LEU B  88      -1.033 -19.342  -1.983  0.00  0.00      B    C  
ATOM   2923  N   LEU B  89       2.514 -22.583  -3.389  0.00  0.00      B    N  
ATOM   2924  CA  LEU B  89       3.043 -23.706  -2.616  0.00  0.00      B    C  
ATOM   2925  C   LEU B  89       4.568 -23.611  -2.663  0.00  0.00      B    C  
ATOM   2926  O   LEU B  89       5.258 -23.803  -1.660  0.00  0.00      B    O  
ATOM   2927  CB  LEU B  89       2.555 -25.027  -3.223  0.00  0.00      B    C  
ATOM   2928  CG  LEU B  89       1.026 -25.162  -3.230  0.00  0.00      B    C  
ATOM   2929  CD1 LEU B  89       0.602 -26.433  -3.968  0.00  0.00      B    C  
ATOM   2930  CD2 LEU B  89       0.522 -25.172  -1.796  0.00  0.00      B    C  
ATOM   2931  N   TRP B  90       5.072 -23.283  -3.846  0.00  0.00      B    N  
ATOM   2932  CA  TRP B  90       6.500 -23.128  -4.103  0.00  0.00      B    C  
ATOM   2933  C   TRP B  90       7.060 -22.036  -3.181  0.00  0.00      B    C  
ATOM   2934  O   TRP B  90       8.090 -22.221  -2.531  0.00  0.00      B    O  
ATOM   2935  CB  TRP B  90       6.672 -22.763  -5.581  0.00  0.00      B    C  
ATOM   2936  CG  TRP B  90       8.067 -22.536  -6.059  0.00  0.00      B    C  
ATOM   2937  CD1 TRP B  90       9.071 -23.458  -6.149  0.00  0.00      B    C  
ATOM   2938  CD2 TRP B  90       8.588 -21.320  -6.605  0.00  0.00      B    C  
ATOM   2939  CE2 TRP B  90       9.916 -21.580  -7.016  0.00  0.00      B    C  
ATOM   2940  CE3 TRP B  90       8.061 -20.033  -6.790  0.00  0.00      B    C  
ATOM   2941  NE1 TRP B  90      10.185 -22.892  -6.726  0.00  0.00      B    N  
ATOM   2942  CZ2 TRP B  90      10.724 -20.602  -7.604  0.00  0.00      B    C  
ATOM   2943  CZ3 TRP B  90       8.866 -19.058  -7.376  0.00  0.00      B    C  
ATOM   2944  CH2 TRP B  90      10.183 -19.350  -7.776  0.00  0.00      B    C  
ATOM   2945  N   PHE B  91       6.369 -20.900  -3.119  0.00  0.00      B    N  
ATOM   2946  CA  PHE B  91       6.791 -19.807  -2.243  0.00  0.00      B    C  
ATOM   2947  C   PHE B  91       6.829 -20.292  -0.795  0.00  0.00      B    C  
ATOM   2948  O   PHE B  91       7.801 -20.070  -0.065  0.00  0.00      B    O  
ATOM   2949  CB  PHE B  91       5.805 -18.630  -2.305  0.00  0.00      B    C  
ATOM   2950  CG  PHE B  91       5.870 -17.818  -3.571  0.00  0.00      B    C  
ATOM   2951  CD1 PHE B  91       7.061 -17.668  -4.272  0.00  0.00      B    C  
ATOM   2952  CD2 PHE B  91       4.741 -17.124  -4.014  0.00  0.00      B    C  
ATOM   2953  CE1 PHE B  91       7.129 -16.834  -5.392  0.00  0.00      B    C  
ATOM   2954  CE2 PHE B  91       4.801 -16.288  -5.129  0.00  0.00      B    C  
ATOM   2955  CZ  PHE B  91       5.997 -16.141  -5.818  0.00  0.00      B    C  
ATOM   2956  N   ILE B  92       5.738 -20.934  -0.382  0.00  0.00      B    N  
ATOM   2957  CA  ILE B  92       5.593 -21.440   0.975  0.00  0.00      B    C  
ATOM   2958  C   ILE B  92       6.726 -22.372   1.399  0.00  0.00      B    C  
ATOM   2959  O   ILE B  92       7.106 -22.404   2.570  0.00  0.00      B    O  
ATOM   2960  CB  ILE B  92       4.223 -22.142   1.129  0.00  0.00      B    C  
ATOM   2961  CG1 ILE B  92       3.110 -21.098   1.000  0.00  0.00      B    C  
ATOM   2962  CG2 ILE B  92       4.130 -22.854   2.469  0.00  0.00      B    C  
ATOM   2963  CD1 ILE B  92       1.709 -21.680   0.952  0.00  0.00      B    C  
ATOM   2964  N   LYS B  93       7.270 -23.127   0.450  0.00  0.00      B    N  
ATOM   2965  CA  LYS B  93       8.373 -24.033   0.756  0.00  0.00      B    C  
ATOM   2966  C   LYS B  93       9.665 -23.245   0.944  0.00  0.00      B    C  
ATOM   2967  O   LYS B  93      10.656 -23.769   1.452  0.00  0.00      B    O  
ATOM   2968  CB  LYS B  93       8.576 -25.044  -0.371  0.00  0.00      B    C  
ATOM   2969  CG  LYS B  93       7.461 -26.058  -0.532  0.00  0.00      B    C  
ATOM   2970  CD  LYS B  93       7.834 -27.092  -1.580  0.00  0.00      B    C  
ATOM   2971  CE  LYS B  93       8.177 -26.438  -2.914  0.00  0.00      B    C  
ATOM   2972  NZ  LYS B  93       8.534 -27.441  -3.953  0.00  0.00      B    N1+
ATOM   2973  N   GLY B  94       9.653 -21.986   0.519  0.00  0.00      B    N  
ATOM   2974  CA  GLY B  94      10.834 -21.150   0.649  0.00  0.00      B    C  
ATOM   2975  C   GLY B  94      11.819 -21.359  -0.485  0.00  0.00      B    C  
ATOM   2976  O   GLY B  94      12.978 -20.959  -0.399  0.00  0.00      B    O  
ATOM   2977  N   SER B  95      11.346 -21.977  -1.560  0.00  0.00      B    N  
ATOM   2978  CA  SER B  95      12.180 -22.262  -2.718  0.00  0.00      B    C  
ATOM   2979  C   SER B  95      12.465 -21.033  -3.576  0.00  0.00      B    C  
ATOM   2980  O   SER B  95      11.618 -20.150  -3.725  0.00  0.00      B    O  
ATOM   2981  CB  SER B  95      11.508 -23.343  -3.577  0.00  0.00      B    C  
ATOM   2982  OG  SER B  95      12.209 -23.568  -4.791  0.00  0.00      B    O  
ATOM   2983  N   THR B  96      13.672 -20.984  -4.128  0.00  0.00      B    N  
ATOM   2984  CA  THR B  96      14.083 -19.895  -5.008  0.00  0.00      B    C  
ATOM   2985  C   THR B  96      14.638 -20.495  -6.297  0.00  0.00      B    C  
ATOM   2986  O   THR B  96      15.306 -19.814  -7.081  0.00  0.00      B    O  
ATOM   2987  CB  THR B  96      15.166 -19.006  -4.358  0.00  0.00      B    C  
ATOM   2988  CG2 THR B  96      14.573 -18.197  -3.211  0.00  0.00      B    C  
ATOM   2989  OG1 THR B  96      16.236 -19.827  -3.874  0.00  0.00      B    O  
ATOM   2990  N   ASN B  97      14.349 -21.778  -6.507  0.00  0.00      B    N  
ATOM   2991  CA  ASN B  97      14.801 -22.497  -7.695  0.00  0.00      B    C  
ATOM   2992  C   ASN B  97      13.662 -22.638  -8.704  0.00  0.00      B    C  
ATOM   2993  O   ASN B  97      12.697 -23.365  -8.465  0.00  0.00      B    O  
ATOM   2994  CB  ASN B  97      15.301 -23.889  -7.304  0.00  0.00      B    C  
ATOM   2995  CG  ASN B  97      15.886 -24.649  -8.478  0.00  0.00      B    C  
ATOM   2996  ND2 ASN B  97      16.606 -25.728  -8.187  0.00  0.00      B    N  
ATOM   2997  OD1 ASN B  97      15.685 -24.277  -9.634  0.00  0.00      B    O  
ATOM   2998  N   ALA B  98      13.781 -21.952  -9.836  0.00  0.00      B    N  
ATOM   2999  CA  ALA B  98      12.751 -22.014 -10.865  0.00  0.00      B    C  
ATOM   3000  C   ALA B  98      12.558 -23.435 -11.392  0.00  0.00      B    C  
ATOM   3001  O   ALA B  98      11.510 -23.758 -11.947  0.00  0.00      B    O  
ATOM   3002  CB  ALA B  98      13.099 -21.080 -12.012  0.00  0.00      B    C  
ATOM   3003  N   LYS B  99      13.573 -24.278 -11.219  0.00  0.00      B    N  
ATOM   3004  CA  LYS B  99      13.505 -25.663 -11.683  0.00  0.00      B    C  
ATOM   3005  C   LYS B  99      12.422 -26.457 -10.959  0.00  0.00      B    C  
ATOM   3006  O   LYS B  99      11.687 -27.226 -11.584  0.00  0.00      B    O  
ATOM   3007  CB  LYS B  99      14.851 -26.363 -11.473  0.00  0.00      B    C  
ATOM   3008  CG  LYS B  99      16.026 -25.738 -12.207  0.00  0.00      B    C  
ATOM   3009  CD  LYS B  99      16.014 -26.069 -13.686  0.00  0.00      B    C  
ATOM   3010  CE  LYS B  99      17.301 -25.597 -14.343  0.00  0.00      B    C  
ATOM   3011  NZ  LYS B  99      18.497 -26.069 -13.582  0.00  0.00      B    N1+
ATOM   3012  N   GLU B 100      12.333 -26.276  -9.641  0.00  0.00      B    N  
ATOM   3013  CA  GLU B 100      11.350 -26.993  -8.830  0.00  0.00      B    C  
ATOM   3014  C   GLU B 100       9.911 -26.648  -9.177  0.00  0.00      B    C  
ATOM   3015  O   GLU B 100       9.027 -27.501  -9.091  0.00  0.00      B    O  
ATOM   3016  CB  GLU B 100      11.595 -26.741  -7.342  0.00  0.00      B    C  
ATOM   3017  CG  GLU B 100      12.951 -27.225  -6.874  0.00  0.00      B    C  
ATOM   3018  CD  GLU B 100      13.114 -27.164  -5.370  0.00  0.00      B    C  
ATOM   3019  OE1 GLU B 100      12.917 -26.077  -4.791  0.00  0.00      B    O  
ATOM   3020  OE2 GLU B 100      13.449 -28.206  -4.766  0.00  0.00      B    O1-
ATOM   3021  N   LEU B 101       9.666 -25.399  -9.560  0.00  0.00      B    N  
ATOM   3022  CA  LEU B 101       8.321 -25.004  -9.929  0.00  0.00      B    C  
ATOM   3023  C   LEU B 101       8.087 -25.490 -11.345  0.00  0.00      B    C  
ATOM   3024  O   LEU B 101       6.994 -25.934 -11.688  0.00  0.00      B    O  
ATOM   3025  CB  LEU B 101       8.160 -23.482  -9.877  0.00  0.00      B    C  
ATOM   3026  CG  LEU B 101       6.786 -22.946 -10.300  0.00  0.00      B    C  
ATOM   3027  CD1 LEU B 101       5.715 -23.500  -9.377  0.00  0.00      B    C  
ATOM   3028  CD2 LEU B 101       6.784 -21.420 -10.252  0.00  0.00      B    C  
ATOM   3029  N   SER B 102       9.131 -25.403 -12.163  0.00  0.00      B    N  
ATOM   3030  CA  SER B 102       9.057 -25.817 -13.555  0.00  0.00      B    C  
ATOM   3031  C   SER B 102       8.775 -27.314 -13.664  0.00  0.00      B    C  
ATOM   3032  O   SER B 102       8.204 -27.773 -14.653  0.00  0.00      B    O  
ATOM   3033  CB  SER B 102      10.368 -25.484 -14.271  0.00  0.00      B    C  
ATOM   3034  OG  SER B 102      10.232 -25.661 -15.672  0.00  0.00      B    O  
ATOM   3035  N   SER B 103       9.176 -28.067 -12.644  0.00  0.00      B    N  
ATOM   3036  CA  SER B 103       8.958 -29.509 -12.633  0.00  0.00      B    C  
ATOM   3037  C   SER B 103       7.488 -29.826 -12.368  0.00  0.00      B    C  
ATOM   3038  O   SER B 103       7.046 -30.964 -12.525  0.00  0.00      B    O  
ATOM   3039  CB  SER B 103       9.832 -30.174 -11.567  0.00  0.00      B    C  
ATOM   3040  OG  SER B 103       9.444 -29.776 -10.267  0.00  0.00      B    O  
ATOM   3041  N   LYS B 104       6.734 -28.806 -11.973  0.00  0.00      B    N  
ATOM   3042  CA  LYS B 104       5.317 -28.968 -11.694  0.00  0.00      B    C  
ATOM   3043  C   LYS B 104       4.517 -28.618 -12.942  0.00  0.00      B    C  
ATOM   3044  O   LYS B 104       3.289 -28.704 -12.953  0.00  0.00      B    O  
ATOM   3045  CB  LYS B 104       4.908 -28.058 -10.535  0.00  0.00      B    C  
ATOM   3046  CG  LYS B 104       5.608 -28.369  -9.222  0.00  0.00      B    C  
ATOM   3047  CD  LYS B 104       5.152 -29.704  -8.652  0.00  0.00      B    C  
ATOM   3048  CE  LYS B 104       5.871 -30.024  -7.350  0.00  0.00      B    C  
ATOM   3049  NZ  LYS B 104       5.282 -31.213  -6.674  0.00  0.00      B    N1+
ATOM   3050  N   GLY B 105       5.222 -28.218 -13.995  0.00  0.00      B    N  
ATOM   3051  CA  GLY B 105       4.555 -27.861 -15.232  0.00  0.00      B    C  
ATOM   3052  C   GLY B 105       4.249 -26.376 -15.320  0.00  0.00      B    C  
ATOM   3053  O   GLY B 105       3.536 -25.935 -16.217  0.00  0.00      B    O  
ATOM   3054  N   VAL B 106       4.792 -25.608 -14.383  0.00  0.00      B    N  
ATOM   3055  CA  VAL B 106       4.585 -24.165 -14.346  0.00  0.00      B    C  
ATOM   3056  C   VAL B 106       5.928 -23.520 -14.665  0.00  0.00      B    C  
ATOM   3057  O   VAL B 106       6.848 -23.525 -13.847  0.00  0.00      B    O  
ATOM   3058  CB  VAL B 106       4.097 -23.725 -12.953  0.00  0.00      B    C  
ATOM   3059  CG1 VAL B 106       3.808 -22.231 -12.943  0.00  0.00      B    C  
ATOM   3060  CG2 VAL B 106       2.851 -24.519 -12.573  0.00  0.00      B    C  
ATOM   3061  N   LYS B 107       6.035 -22.970 -15.866  0.00  0.00      B    N  
ATOM   3062  CA  LYS B 107       7.280 -22.365 -16.323  0.00  0.00      B    C  
ATOM   3063  C   LYS B 107       7.332 -20.842 -16.203  0.00  0.00      B    C  
ATOM   3064  O   LYS B 107       8.222 -20.208 -16.772  0.00  0.00      B    O  
ATOM   3065  CB  LYS B 107       7.499 -22.744 -17.786  0.00  0.00      B    C  
ATOM   3066  CG  LYS B 107       7.223 -24.204 -18.109  0.00  0.00      B    C  
ATOM   3067  CD  LYS B 107       7.228 -24.409 -19.616  0.00  0.00      B    C  
ATOM   3068  CE  LYS B 107       6.986 -25.859 -20.008  0.00  0.00      B    C  
ATOM   3069  NZ  LYS B 107       6.804 -25.981 -21.488  0.00  0.00      B    N1+
ATOM   3070  N   ILE B 108       6.401 -20.254 -15.460  0.00  0.00      B    N  
ATOM   3071  CA  ILE B 108       6.354 -18.800 -15.341  0.00  0.00      B    C  
ATOM   3072  C   ILE B 108       7.639 -18.098 -14.906  0.00  0.00      B    C  
ATOM   3073  O   ILE B 108       7.881 -16.964 -15.311  0.00  0.00      B    O  
ATOM   3074  CB  ILE B 108       5.209 -18.346 -14.403  0.00  0.00      B    C  
ATOM   3075  CG1 ILE B 108       5.449 -18.856 -12.983  0.00  0.00      B    C  
ATOM   3076  CG2 ILE B 108       3.870 -18.843 -14.948  0.00  0.00      B    C  
ATOM   3077  CD1 ILE B 108       4.413 -18.380 -11.987  0.00  0.00      B    C  
ATOM   3078  N   TRP B 109       8.469 -18.758 -14.104  0.00  0.00      B    N  
ATOM   3079  CA  TRP B 109       9.702 -18.130 -13.634  0.00  0.00      B    C  
ATOM   3080  C   TRP B 109      10.990 -18.615 -14.294  0.00  0.00      B    C  
ATOM   3081  O   TRP B 109      12.080 -18.195 -13.902  0.00  0.00      B    O  
ATOM   3082  CB  TRP B 109       9.848 -18.320 -12.124  0.00  0.00      B    C  
ATOM   3083  CG  TRP B 109       8.994 -17.424 -11.286  0.00  0.00      B    C  
ATOM   3084  CD1 TRP B 109       7.954 -17.796 -10.490  0.00  0.00      B    C  
ATOM   3085  CD2 TRP B 109       9.144 -16.006 -11.116  0.00  0.00      B    C  
ATOM   3086  CE2 TRP B 109       8.159 -15.591 -10.193  0.00  0.00      B    C  
ATOM   3087  CE3 TRP B 109      10.017 -15.048 -11.652  0.00  0.00      B    C  
ATOM   3088  NE1 TRP B 109       7.447 -16.703  -9.827  0.00  0.00      B    N  
ATOM   3089  CZ2 TRP B 109       8.020 -14.254  -9.790  0.00  0.00      B    C  
ATOM   3090  CZ3 TRP B 109       9.878 -13.717 -11.250  0.00  0.00      B    C  
ATOM   3091  CH2 TRP B 109       8.887 -13.337 -10.329  0.00  0.00      B    C  
ATOM   3092  N   ASP B 110      10.876 -19.487 -15.289  0.00  0.00      B    N  
ATOM   3093  CA  ASP B 110      12.058 -20.037 -15.938  0.00  0.00      B    C  
ATOM   3094  C   ASP B 110      12.917 -19.042 -16.709  0.00  0.00      B    C  
ATOM   3095  O   ASP B 110      14.140 -19.125 -16.667  0.00  0.00      B    O  
ATOM   3096  CB  ASP B 110      11.657 -21.206 -16.841  0.00  0.00      B    C  
ATOM   3097  CG  ASP B 110      11.028 -22.355 -16.059  0.00  0.00      B    C  
ATOM   3098  OD1 ASP B 110      11.222 -22.423 -14.826  0.00  0.00      B    O  
ATOM   3099  OD2 ASP B 110      10.350 -23.197 -16.676  0.00  0.00      B    O1-
ATOM   3100  N   ALA B 111      12.286 -18.108 -17.411  0.00  0.00      B    N  
ATOM   3101  CA  ALA B 111      13.031 -17.108 -18.174  0.00  0.00      B    C  
ATOM   3102  C   ALA B 111      13.974 -16.342 -17.253  0.00  0.00      B    C  
ATOM   3103  O   ALA B 111      15.143 -16.124 -17.582  0.00  0.00      B    O  
ATOM   3104  CB  ALA B 111      12.070 -16.139 -18.856  0.00  0.00      B    C  
ATOM   3105  N   ASN B 112      13.462 -15.949 -16.091  0.00  0.00      B    N  
ATOM   3106  CA  ASN B 112      14.242 -15.193 -15.117  0.00  0.00      B    C  
ATOM   3107  C   ASN B 112      15.376 -15.970 -14.466  0.00  0.00      B    C  
ATOM   3108  O   ASN B 112      16.209 -15.389 -13.775  0.00  0.00      B    O  
ATOM   3109  CB  ASN B 112      13.318 -14.625 -14.037  0.00  0.00      B    C  
ATOM   3110  CG  ASN B 112      12.665 -13.328 -14.462  0.00  0.00      B    C  
ATOM   3111  ND2 ASN B 112      11.362 -13.373 -14.723  0.00  0.00      B    N  
ATOM   3112  OD1 ASN B 112      13.328 -12.295 -14.565  0.00  0.00      B    O  
ATOM   3113  N   GLY B 113      15.404 -17.281 -14.680  0.00  0.00      B    N  
ATOM   3114  CA  GLY B 113      16.462 -18.093 -14.106  0.00  0.00      B    C  
ATOM   3115  C   GLY B 113      17.391 -18.600 -15.193  0.00  0.00      B    C  
ATOM   3116  O   GLY B 113      18.258 -19.438 -14.945  0.00  0.00      B    O  
ATOM   3117  N   SER B 114      17.207 -18.077 -16.403  0.00  0.00      B    N  
ATOM   3118  CA  SER B 114      18.009 -18.468 -17.558  0.00  0.00      B    C  
ATOM   3119  C   SER B 114      19.490 -18.146 -17.425  0.00  0.00      B    C  
ATOM   3120  O   SER B 114      19.883 -17.268 -16.659  0.00  0.00      B    O  
ATOM   3121  CB  SER B 114      17.476 -17.789 -18.817  0.00  0.00      B    C  
ATOM   3122  OG  SER B 114      16.164 -18.225 -19.110  0.00  0.00      B    O  
ATOM   3123  N   ARG B 115      20.305 -18.865 -18.189  0.00  0.00      B    N  
ATOM   3124  CA  ARG B 115      21.748 -18.658 -18.186  0.00  0.00      B    C  
ATOM   3125  C   ARG B 115      22.018 -17.265 -18.732  0.00  0.00      B    C  
ATOM   3126  O   ARG B 115      22.770 -16.483 -18.147  0.00  0.00      B    O  
ATOM   3127  CB  ARG B 115      22.427 -19.695 -19.081  0.00  0.00      B    C  
ATOM   3128  CG  ARG B 115      23.945 -19.616 -19.118  0.00  0.00      B    C  
ATOM   3129  CD  ARG B 115      24.552 -19.887 -17.750  0.00  0.00      B    C  
ATOM   3130  NE  ARG B 115      24.531 -18.705 -16.896  0.00  0.00      B    N1+
ATOM   3131  CZ  ARG B 115      24.665 -18.738 -15.574  0.00  0.00      B    C  
ATOM   3132  NH1 ARG B 115      24.640 -17.610 -14.875  0.00  0.00      B    N1+
ATOM   3133  NH2 ARG B 115      24.804 -19.902 -14.951  0.00  0.00      B    N  
ATOM   3134  N   ASP B 116      21.389 -16.961 -19.859  0.00  0.00      B    N  
ATOM   3135  CA  ASP B 116      21.556 -15.667 -20.493  0.00  0.00      B    C  
ATOM   3136  C   ASP B 116      21.091 -14.526 -19.596  0.00  0.00      B    C  
ATOM   3137  O   ASP B 116      21.814 -13.549 -19.400  0.00  0.00      B    O  
ATOM   3138  CB  ASP B 116      20.796 -15.635 -21.820  0.00  0.00      B    C  
ATOM   3139  CG  ASP B 116      21.450 -16.496 -22.884  0.00  0.00      B    C  
ATOM   3140  OD1 ASP B 116      20.851 -16.663 -23.969  0.00  0.00      B    O  
ATOM   3141  OD2 ASP B 116      22.567 -17.003 -22.637  0.00  0.00      B    O1-
ATOM   3142  N   PHE B 117      19.892 -14.658 -19.037  0.00  0.00      B    N  
ATOM   3143  CA  PHE B 117      19.351 -13.614 -18.179  0.00  0.00      B    C  
ATOM   3144  C   PHE B 117      20.166 -13.381 -16.912  0.00  0.00      B    C  
ATOM   3145  O   PHE B 117      20.389 -12.238 -16.516  0.00  0.00      B    O  
ATOM   3146  CB  PHE B 117      17.900 -13.923 -17.813  0.00  0.00      B    C  
ATOM   3147  CG  PHE B 117      17.223 -12.809 -17.076  0.00  0.00      B    C  
ATOM   3148  CD1 PHE B 117      17.320 -12.713 -15.692  0.00  0.00      B    C  
ATOM   3149  CD2 PHE B 117      16.529 -11.825 -17.771  0.00  0.00      B    C  
ATOM   3150  CE1 PHE B 117      16.736 -11.651 -15.009  0.00  0.00      B    C  
ATOM   3151  CE2 PHE B 117      15.940 -10.756 -17.099  0.00  0.00      B    C  
ATOM   3152  CZ  PHE B 117      16.044 -10.668 -15.715  0.00  0.00      B    C  
ATOM   3153  N   LEU B 118      20.607 -14.459 -16.272  0.00  0.00      B    N  
ATOM   3154  CA  LEU B 118      21.402 -14.338 -15.056  0.00  0.00      B    C  
ATOM   3155  C   LEU B 118      22.715 -13.622 -15.348  0.00  0.00      B    C  
ATOM   3156  O   LEU B 118      23.213 -12.853 -14.525  0.00  0.00      B    O  
ATOM   3157  CB  LEU B 118      21.701 -15.720 -14.473  0.00  0.00      B    C  
ATOM   3158  CG  LEU B 118      20.531 -16.545 -13.933  0.00  0.00      B    C  
ATOM   3159  CD1 LEU B 118      21.041 -17.911 -13.503  0.00  0.00      B    C  
ATOM   3160  CD2 LEU B 118      19.874 -15.820 -12.762  0.00  0.00      B    C  
ATOM   3161  N   ASP B 119      23.276 -13.882 -16.524  0.00  0.00      B    N  
ATOM   3162  CA  ASP B 119      24.535 -13.263 -16.907  0.00  0.00      B    C  
ATOM   3163  C   ASP B 119      24.380 -11.760 -17.153  0.00  0.00      B    C  
ATOM   3164  O   ASP B 119      25.241 -10.971 -16.762  0.00  0.00      B    O  
ATOM   3165  CB  ASP B 119      25.105 -13.946 -18.156  0.00  0.00      B    C  
ATOM   3166  CG  ASP B 119      25.546 -15.383 -17.892  0.00  0.00      B    C  
ATOM   3167  OD1 ASP B 119      25.850 -15.714 -16.725  0.00  0.00      B    O  
ATOM   3168  OD2 ASP B 119      25.606 -16.176 -18.856  0.00  0.00      B    O1-
ATOM   3169  N   SER B 120      23.273 -11.373 -17.783  0.00  0.00      B    N  
ATOM   3170  CA  SER B 120      22.997  -9.967 -18.086  0.00  0.00      B    C  
ATOM   3171  C   SER B 120      22.866  -9.109 -16.831  0.00  0.00      B    C  
ATOM   3172  O   SER B 120      22.744  -7.886 -16.915  0.00  0.00      B    O  
ATOM   3173  CB  SER B 120      21.708  -9.843 -18.898  0.00  0.00      B    C  
ATOM   3174  OG  SER B 120      20.573 -10.006 -18.066  0.00  0.00      B    O  
ATOM   3175  N   LEU B 121      22.880  -9.754 -15.669  0.00  0.00      B    N  
ATOM   3176  CA  LEU B 121      22.762  -9.049 -14.399  0.00  0.00      B    C  
ATOM   3177  C   LEU B 121      24.042  -9.206 -13.592  0.00  0.00      B    C  
ATOM   3178  O   LEU B 121      24.167  -8.654 -12.497  0.00  0.00      B    O  
ATOM   3179  CB  LEU B 121      21.581  -9.599 -13.591  0.00  0.00      B    C  
ATOM   3180  CG  LEU B 121      20.188  -9.548 -14.227  0.00  0.00      B    C  
ATOM   3181  CD1 LEU B 121      19.175 -10.148 -13.263  0.00  0.00      B    C  
ATOM   3182  CD2 LEU B 121      19.819  -8.110 -14.569  0.00  0.00      B    C  
ATOM   3183  N   GLY B 122      24.989  -9.967 -14.134  0.00  0.00      B    N  
ATOM   3184  CA  GLY B 122      26.252 -10.176 -13.451  0.00  0.00      B    C  
ATOM   3185  C   GLY B 122      26.276 -11.390 -12.543  0.00  0.00      B    C  
ATOM   3186  O   GLY B 122      27.111 -11.479 -11.643  0.00  0.00      B    O  
ATOM   3187  N   PHE B 123      25.360 -12.326 -12.771  0.00  0.00      B    N  
ATOM   3188  CA  PHE B 123      25.294 -13.539 -11.962  0.00  0.00      B    C  
ATOM   3189  C   PHE B 123      25.811 -14.720 -12.780  0.00  0.00      B    C  
ATOM   3190  O   PHE B 123      25.121 -15.727 -12.952  0.00  0.00      B    O  
ATOM   3191  CB  PHE B 123      23.851 -13.800 -11.505  0.00  0.00      B    C  
ATOM   3192  CG  PHE B 123      23.238 -12.652 -10.748  0.00  0.00      B    C  
ATOM   3193  CD1 PHE B 123      23.853 -12.143  -9.609  0.00  0.00      B    C  
ATOM   3194  CD2 PHE B 123      22.053 -12.068 -11.185  0.00  0.00      B    C  
ATOM   3195  CE1 PHE B 123      23.299 -11.065  -8.917  0.00  0.00      B    C  
ATOM   3196  CE2 PHE B 123      21.490 -10.989 -10.501  0.00  0.00      B    C  
ATOM   3197  CZ  PHE B 123      22.114 -10.487  -9.366  0.00  0.00      B    C  
ATOM   3198  N   SER B 124      27.038 -14.582 -13.273  0.00  0.00      B    N  
ATOM   3199  CA  SER B 124      27.674 -15.608 -14.087  0.00  0.00      B    C  
ATOM   3200  C   SER B 124      28.061 -16.862 -13.314  0.00  0.00      B    C  
ATOM   3201  O   SER B 124      28.067 -17.959 -13.872  0.00  0.00      B    O  
ATOM   3202  CB  SER B 124      28.914 -15.029 -14.772  0.00  0.00      B    C  
ATOM   3203  OG  SER B 124      28.552 -14.050 -15.731  0.00  0.00      B    O  
ATOM   3204  N   THR B 125      28.386 -16.704 -12.037  0.00  0.00      B    N  
ATOM   3205  CA  THR B 125      28.778 -17.842 -11.208  0.00  0.00      B    C  
ATOM   3206  C   THR B 125      27.565 -18.550 -10.604  0.00  0.00      B    C  
ATOM   3207  O   THR B 125      27.701 -19.584  -9.944  0.00  0.00      B    O  
ATOM   3208  CB  THR B 125      29.670 -17.369 -10.059  0.00  0.00      B    C  
ATOM   3209  CG2 THR B 125      30.980 -16.740 -10.538  0.00  0.00      B    C  
ATOM   3210  OG1 THR B 125      28.989 -16.393  -9.285  0.00  0.00      B    O  
ATOM   3211  N   ARG B 126      26.381 -17.995 -10.842  0.00  0.00      B    N  
ATOM   3212  CA  ARG B 126      25.143 -18.556 -10.309  0.00  0.00      B    C  
ATOM   3213  C   ARG B 126      24.540 -19.629 -11.212  0.00  0.00      B    C  
ATOM   3214  O   ARG B 126      24.399 -19.433 -12.420  0.00  0.00      B    O  
ATOM   3215  CB  ARG B 126      24.128 -17.433 -10.089  0.00  0.00      B    C  
ATOM   3216  CG  ARG B 126      22.789 -17.900  -9.569  0.00  0.00      B    C  
ATOM   3217  CD  ARG B 126      21.859 -16.727  -9.319  0.00  0.00      B    C  
ATOM   3218  NE  ARG B 126      22.359 -15.843  -8.271  0.00  0.00      B    N1+
ATOM   3219  CZ  ARG B 126      21.688 -14.799  -7.794  0.00  0.00      B    C  
ATOM   3220  NH1 ARG B 126      20.484 -14.505  -8.270  0.00  0.00      B    N1+
ATOM   3221  NH2 ARG B 126      22.217 -14.054  -6.833  0.00  0.00      B    N  
ATOM   3222  N   GLU B 127      24.176 -20.761 -10.619  0.00  0.00      B    N  
ATOM   3223  CA  GLU B 127      23.594 -21.862 -11.377  0.00  0.00      B    C  
ATOM   3224  C   GLU B 127      22.239 -21.488 -11.961  0.00  0.00      B    C  
ATOM   3225  O   GLU B 127      21.479 -20.728 -11.362  0.00  0.00      B    O  
ATOM   3226  CB  GLU B 127      23.448 -23.101 -10.490  0.00  0.00      B    C  
ATOM   3227  CG  GLU B 127      24.770 -23.616  -9.924  0.00  0.00      B    C  
ATOM   3228  CD  GLU B 127      25.728 -24.110 -11.000  0.00  0.00      B    C  
ATOM   3229  OE1 GLU B 127      26.916 -24.319 -10.741  0.00  0.00      B    O  
ATOM   3230  OE2 GLU B 127      25.214 -24.306 -12.211  0.00  0.00      B    O1-
ATOM   3231  N   GLU B 128      21.950 -22.025 -13.140  0.00  0.00      B    N  
ATOM   3232  CA  GLU B 128      20.690 -21.764 -13.818  0.00  0.00      B    C  
ATOM   3233  C   GLU B 128      19.511 -22.140 -12.917  0.00  0.00      B    C  
ATOM   3234  O   GLU B 128      19.543 -23.165 -12.225  0.00  0.00      B    O  
ATOM   3235  CB  GLU B 128      20.643 -22.555 -15.129  0.00  0.00      B    C  
ATOM   3236  CG  GLU B 128      19.365 -22.386 -15.928  0.00  0.00      B    C  
ATOM   3237  CD  GLU B 128      19.531 -22.783 -17.385  0.00  0.00      B    C  
ATOM   3238  OE1 GLU B 128      20.252 -22.066 -18.118  0.00  0.00      B    O  
ATOM   3239  OE2 GLU B 128      18.947 -23.811 -17.796  0.00  0.00      B    O1-
ATOM   3240  N   GLY B 129      18.483 -21.293 -12.915  0.00  0.00      B    N  
ATOM   3241  CA  GLY B 129      17.311 -21.543 -12.095  0.00  0.00      B    C  
ATOM   3242  C   GLY B 129      17.338 -20.848 -10.745  0.00  0.00      B    C  
ATOM   3243  O   GLY B 129      16.316 -20.765 -10.068  0.00  0.00      B    O  
ATOM   3244  N   ASP B 130      18.505 -20.347 -10.349  0.00  0.00      B    N  
ATOM   3245  CA  ASP B 130      18.650 -19.659  -9.069  0.00  0.00      B    C  
ATOM   3246  C   ASP B 130      18.219 -18.192  -9.199  0.00  0.00      B    C  
ATOM   3247  O   ASP B 130      18.976 -17.339  -9.673  0.00  0.00      B    O  
ATOM   3248  CB  ASP B 130      20.103 -19.754  -8.593  0.00  0.00      B    C  
ATOM   3249  CG  ASP B 130      20.261 -19.395  -7.131  0.00  0.00      B    C  
ATOM   3250  OD1 ASP B 130      21.281 -19.797  -6.531  0.00  0.00      B    O  
ATOM   3251  OD2 ASP B 130      19.374 -18.709  -6.579  0.00  0.00      B    O1-
ATOM   3252  N   LEU B 131      16.990 -17.917  -8.770  0.00  0.00      B    N  
ATOM   3253  CA  LEU B 131      16.406 -16.582  -8.842  0.00  0.00      B    C  
ATOM   3254  C   LEU B 131      16.906 -15.626  -7.769  0.00  0.00      B    C  
ATOM   3255  O   LEU B 131      16.502 -14.462  -7.734  0.00  0.00      B    O  
ATOM   3256  CB  LEU B 131      14.890 -16.686  -8.734  0.00  0.00      B    C  
ATOM   3257  CG  LEU B 131      14.188 -17.589  -9.746  0.00  0.00      B    C  
ATOM   3258  CD1 LEU B 131      12.766 -17.825  -9.281  0.00  0.00      B    C  
ATOM   3259  CD2 LEU B 131      14.213 -16.952 -11.132  0.00  0.00      B    C  
ATOM   3260  N   GLY B 132      17.778 -16.113  -6.895  0.00  0.00      B    N  
ATOM   3261  CA  GLY B 132      18.292 -15.273  -5.833  0.00  0.00      B    C  
ATOM   3262  C   GLY B 132      17.350 -15.279  -4.645  0.00  0.00      B    C  
ATOM   3263  O   GLY B 132      16.339 -15.984  -4.664  0.00  0.00      B    O  
ATOM   3264  N   PRO B 133      17.644 -14.494  -3.595  0.00  0.00      B    N  
ATOM   3265  CA  PRO B 133      16.811 -14.423  -2.393  0.00  0.00      B    C  
ATOM   3266  C   PRO B 133      15.487 -13.693  -2.593  0.00  0.00      B    C  
ATOM   3267  O   PRO B 133      15.272 -12.612  -2.041  0.00  0.00      B    O  
ATOM   3268  CB  PRO B 133      17.719 -13.720  -1.396  0.00  0.00      B    C  
ATOM   3269  CG  PRO B 133      18.477 -12.767  -2.276  0.00  0.00      B    C  
ATOM   3270  CD  PRO B 133      18.830 -13.627  -3.465  0.00  0.00      B    C  
ATOM   3271  N   VAL B 134      14.599 -14.292  -3.378  0.00  0.00      B    N  
ATOM   3272  CA  VAL B 134      13.300 -13.692  -3.643  0.00  0.00      B    C  
ATOM   3273  C   VAL B 134      12.201 -14.239  -2.724  0.00  0.00      B    C  
ATOM   3274  O   VAL B 134      12.486 -14.948  -1.761  0.00  0.00      B    O  
ATOM   3275  CB  VAL B 134      12.903 -13.876  -5.120  0.00  0.00      B    C  
ATOM   3276  CG1 VAL B 134      13.826 -13.029  -6.009  0.00  0.00      B    C  
ATOM   3277  CG2 VAL B 134      12.999 -15.344  -5.512  0.00  0.00      B    C  
ATOM   3278  N   TYR B 135      10.955 -13.887  -3.031  0.00  0.00      B    N  
ATOM   3279  CA  TYR B 135       9.772 -14.269  -2.254  0.00  0.00      B    C  
ATOM   3280  C   TYR B 135       9.909 -15.366  -1.203  0.00  0.00      B    C  
ATOM   3281  O   TYR B 135       9.965 -15.083  -0.005  0.00  0.00      B    O  
ATOM   3282  CB  TYR B 135       8.629 -14.624  -3.205  0.00  0.00      B    C  
ATOM   3283  CG  TYR B 135       8.194 -13.463  -4.069  0.00  0.00      B    C  
ATOM   3284  CD1 TYR B 135       7.675 -12.297  -3.498  0.00  0.00      B    C  
ATOM   3285  CD2 TYR B 135       8.311 -13.521  -5.454  0.00  0.00      B    C  
ATOM   3286  CE1 TYR B 135       7.282 -11.218  -4.295  0.00  0.00      B    C  
ATOM   3287  CE2 TYR B 135       7.923 -12.454  -6.257  0.00  0.00      B    C  
ATOM   3288  CZ  TYR B 135       7.409 -11.307  -5.671  0.00  0.00      B    C  
ATOM   3289  OH  TYR B 135       7.013 -10.259  -6.471  0.00  0.00      B    O  
ATOM   3290  N   GLY B 136       9.945 -16.616  -1.656  0.00  0.00      B    N  
ATOM   3291  CA  GLY B 136      10.049 -17.738  -0.742  0.00  0.00      B    C  
ATOM   3292  C   GLY B 136      11.105 -17.567   0.326  0.00  0.00      B    C  
ATOM   3293  O   GLY B 136      10.852 -17.796   1.512  0.00  0.00      B    O  
ATOM   3294  N   PHE B 137      12.297 -17.160  -0.091  0.00  0.00      B    N  
ATOM   3295  CA  PHE B 137      13.392 -16.967   0.846  0.00  0.00      B    C  
ATOM   3296  C   PHE B 137      13.070 -15.855   1.853  0.00  0.00      B    C  
ATOM   3297  O   PHE B 137      13.326 -15.996   3.047  0.00  0.00      B    O  
ATOM   3298  CB  PHE B 137      14.680 -16.631   0.084  0.00  0.00      B    C  
ATOM   3299  CG  PHE B 137      15.873 -16.467   0.968  0.00  0.00      B    C  
ATOM   3300  CD1 PHE B 137      16.451 -17.569   1.584  0.00  0.00      B    C  
ATOM   3301  CD2 PHE B 137      16.396 -15.201   1.223  0.00  0.00      B    C  
ATOM   3302  CE1 PHE B 137      17.533 -17.423   2.446  0.00  0.00      B    C  
ATOM   3303  CE2 PHE B 137      17.479 -15.039   2.086  0.00  0.00      B    C  
ATOM   3304  CZ  PHE B 137      18.050 -16.153   2.701  0.00  0.00      B    C  
ATOM   3305  N   GLN B 138      12.503 -14.751   1.376  0.00  0.00      B    N  
ATOM   3306  CA  GLN B 138      12.178 -13.645   2.276  0.00  0.00      B    C  
ATOM   3307  C   GLN B 138      11.046 -14.003   3.240  0.00  0.00      B    C  
ATOM   3308  O   GLN B 138      11.136 -13.733   4.434  0.00  0.00      B    O  
ATOM   3309  CB  GLN B 138      11.792 -12.392   1.479  0.00  0.00      B    C  
ATOM   3310  CG  GLN B 138      12.892 -11.817   0.580  0.00  0.00      B    C  
ATOM   3311  CD  GLN B 138      14.181 -11.515   1.324  0.00  0.00      B    C  
ATOM   3312  NE2 GLN B 138      15.313 -11.682   0.643  0.00  0.00      B    N  
ATOM   3313  OE1 GLN B 138      14.161 -11.122   2.489  0.00  0.00      B    O  
ATOM   3314  N   TRP B 139       9.984 -14.612   2.722  0.00  0.00      B    N  
ATOM   3315  CA  TRP B 139       8.843 -14.993   3.557  0.00  0.00      B    C  
ATOM   3316  C   TRP B 139       9.189 -15.955   4.686  0.00  0.00      B    C  
ATOM   3317  O   TRP B 139       8.616 -15.868   5.772  0.00  0.00      B    O  
ATOM   3318  CB  TRP B 139       7.749 -15.646   2.716  0.00  0.00      B    C  
ATOM   3319  CG  TRP B 139       6.994 -14.736   1.820  0.00  0.00      B    C  
ATOM   3320  CD1 TRP B 139       7.255 -13.416   1.562  0.00  0.00      B    C  
ATOM   3321  CD2 TRP B 139       5.844 -15.078   1.043  0.00  0.00      B    C  
ATOM   3322  CE2 TRP B 139       5.457 -13.917   0.332  0.00  0.00      B    C  
ATOM   3323  CE3 TRP B 139       5.098 -16.255   0.876  0.00  0.00      B    C  
ATOM   3324  NE1 TRP B 139       6.335 -12.918   0.668  0.00  0.00      B    N  
ATOM   3325  CZ2 TRP B 139       4.358 -13.899  -0.533  0.00  0.00      B    C  
ATOM   3326  CZ3 TRP B 139       4.002 -16.237   0.013  0.00  0.00      B    C  
ATOM   3327  CH2 TRP B 139       3.646 -15.064  -0.679  0.00  0.00      B    C  
ATOM   3328  N   ARG B 140      10.119 -16.872   4.434  0.00  0.00      B    N  
ATOM   3329  CA  ARG B 140      10.476 -17.866   5.446  0.00  0.00      B    C  
ATOM   3330  C   ARG B 140      11.823 -17.682   6.146  0.00  0.00      B    C  
ATOM   3331  O   ARG B 140      12.019 -18.213   7.240  0.00  0.00      B    O  
ATOM   3332  CB  ARG B 140      10.428 -19.280   4.836  0.00  0.00      B    C  
ATOM   3333  CG  ARG B 140       9.153 -19.619   4.058  0.00  0.00      B    C  
ATOM   3334  CD  ARG B 140       7.866 -19.305   4.834  0.00  0.00      B    C  
ATOM   3335  NE  ARG B 140       7.718 -20.062   6.076  0.00  0.00      B    N1+
ATOM   3336  CZ  ARG B 140       7.166 -21.269   6.163  0.00  0.00      B    C  
ATOM   3337  NH1 ARG B 140       7.075 -21.874   7.337  0.00  0.00      B    N1+
ATOM   3338  NH2 ARG B 140       6.695 -21.866   5.079  0.00  0.00      B    N  
ATOM   3339  N   HIS B 141      12.746 -16.939   5.535  0.00  0.00      B    N  
ATOM   3340  CA  HIS B 141      14.073 -16.751   6.133  0.00  0.00      B    C  
ATOM   3341  C   HIS B 141      14.589 -15.310   6.064  0.00  0.00      B    C  
ATOM   3342  O   HIS B 141      15.797 -15.092   6.013  0.00  0.00      B    O  
ATOM   3343  CB  HIS B 141      15.096 -17.664   5.434  0.00  0.00      B    C  
ATOM   3344  CG  HIS B 141      14.662 -19.093   5.323  0.00  0.00      B    C  
ATOM   3345  CD2 HIS B 141      14.220 -19.810   4.263  0.00  0.00      B    C  
ATOM   3346  ND1 HIS B 141      14.618 -19.945   6.406  0.00  0.00      B    N  
ATOM   3347  CE1 HIS B 141      14.164 -21.123   6.019  0.00  0.00      B    C  
ATOM   3348  NE2 HIS B 141      13.915 -21.068   4.723  0.00  0.00      B    N  
ATOM   3349  N   PHE B 142      13.687 -14.334   6.073  0.00  0.00      B    N  
ATOM   3350  CA  PHE B 142      14.091 -12.931   5.984  0.00  0.00      B    C  
ATOM   3351  C   PHE B 142      15.301 -12.587   6.847  0.00  0.00      B    C  
ATOM   3352  O   PHE B 142      15.310 -12.841   8.051  0.00  0.00      B    O  
ATOM   3353  CB  PHE B 142      12.939 -12.011   6.386  0.00  0.00      B    C  
ATOM   3354  CG  PHE B 142      13.212 -10.560   6.111  0.00  0.00      B    C  
ATOM   3355  CD1 PHE B 142      12.869  -9.994   4.883  0.00  0.00      B    C  
ATOM   3356  CD2 PHE B 142      13.843  -9.767   7.062  0.00  0.00      B    C  
ATOM   3357  CE1 PHE B 142      13.153  -8.657   4.610  0.00  0.00      B    C  
ATOM   3358  CE2 PHE B 142      14.133  -8.428   6.797  0.00  0.00      B    C  
ATOM   3359  CZ  PHE B 142      13.786  -7.876   5.569  0.00  0.00      B    C  
ATOM   3360  N   GLY B 143      16.316 -11.997   6.224  0.00  0.00      B    N  
ATOM   3361  CA  GLY B 143      17.506 -11.610   6.963  0.00  0.00      B    C  
ATOM   3362  C   GLY B 143      18.612 -12.647   7.015  0.00  0.00      B    C  
ATOM   3363  O   GLY B 143      19.713 -12.358   7.488  0.00  0.00      B    O  
ATOM   3364  N   ALA B 144      18.332 -13.856   6.541  0.00  0.00      B    N  
ATOM   3365  CA  ALA B 144      19.336 -14.912   6.541  0.00  0.00      B    C  
ATOM   3366  C   ALA B 144      20.365 -14.634   5.449  0.00  0.00      B    C  
ATOM   3367  O   ALA B 144      20.071 -13.963   4.457  0.00  0.00      B    O  
ATOM   3368  CB  ALA B 144      18.676 -16.270   6.306  0.00  0.00      B    C  
ATOM   3369  N   GLU B 145      21.573 -15.153   5.639  0.00  0.00      B    N  
ATOM   3370  CA  GLU B 145      22.648 -14.974   4.672  0.00  0.00      B    C  
ATOM   3371  C   GLU B 145      22.404 -15.913   3.487  0.00  0.00      B    C  
ATOM   3372  O   GLU B 145      22.515 -17.133   3.623  0.00  0.00      B    O  
ATOM   3373  CB  GLU B 145      23.987 -15.303   5.336  0.00  0.00      B    C  
ATOM   3374  CG  GLU B 145      25.199 -14.886   4.539  0.00  0.00      B    C  
ATOM   3375  CD  GLU B 145      25.189 -13.408   4.222  0.00  0.00      B    C  
ATOM   3376  OE1 GLU B 145      24.974 -12.600   5.153  0.00  0.00      B    O  
ATOM   3377  OE2 GLU B 145      25.398 -13.054   3.042  0.00  0.00      B    O1-
ATOM   3378  N   TYR B 146      22.078 -15.351   2.326  0.00  0.00      B    N  
ATOM   3379  CA  TYR B 146      21.809 -16.174   1.153  0.00  0.00      B    C  
ATOM   3380  C   TYR B 146      23.074 -16.728   0.500  0.00  0.00      B    C  
ATOM   3381  O   TYR B 146      24.064 -16.017   0.337  0.00  0.00      B    O  
ATOM   3382  CB  TYR B 146      21.026 -15.375   0.111  0.00  0.00      B    C  
ATOM   3383  CG  TYR B 146      20.418 -16.225  -0.983  0.00  0.00      B    C  
ATOM   3384  CD1 TYR B 146      19.279 -16.993  -0.741  0.00  0.00      B    C  
ATOM   3385  CD2 TYR B 146      20.980 -16.266  -2.259  0.00  0.00      B    C  
ATOM   3386  CE1 TYR B 146      18.713 -17.779  -1.736  0.00  0.00      B    C  
ATOM   3387  CE2 TYR B 146      20.420 -17.051  -3.265  0.00  0.00      B    C  
ATOM   3388  CZ  TYR B 146      19.284 -17.807  -2.992  0.00  0.00      B    C  
ATOM   3389  OH  TYR B 146      18.726 -18.595  -3.970  0.00  0.00      B    O  
ATOM   3390  N   ARG B 147      23.032 -18.006   0.139  0.00  0.00      B    N  
ATOM   3391  CA  ARG B 147      24.151 -18.660  -0.533  0.00  0.00      B    C  
ATOM   3392  C   ARG B 147      23.663 -18.952  -1.946  0.00  0.00      B    C  
ATOM   3393  O   ARG B 147      23.999 -18.234  -2.889  0.00  0.00      B    O  
ATOM   3394  CB  ARG B 147      24.535 -19.968   0.170  0.00  0.00      B    C  
ATOM   3395  CG  ARG B 147      25.170 -19.800   1.545  0.00  0.00      B    C  
ATOM   3396  CD  ARG B 147      24.134 -19.535   2.628  0.00  0.00      B    C  
ATOM   3397  NE  ARG B 147      23.333 -20.720   2.944  0.00  0.00      B    N1+
ATOM   3398  CZ  ARG B 147      23.808 -21.820   3.525  0.00  0.00      B    C  
ATOM   3399  NH1 ARG B 147      22.999 -22.845   3.772  0.00  0.00      B    N1+
ATOM   3400  NH2 ARG B 147      25.089 -21.898   3.861  0.00  0.00      B    N  
ATOM   3401  N   ASP B 148      22.865 -20.010  -2.082  0.00  0.00      B    N  
ATOM   3402  CA  ASP B 148      22.284 -20.385  -3.366  0.00  0.00      B    C  
ATOM   3403  C   ASP B 148      20.968 -21.127  -3.144  0.00  0.00      B    C  
ATOM   3404  O   ASP B 148      20.608 -21.447  -2.013  0.00  0.00      B    O  
ATOM   3405  CB  ASP B 148      23.255 -21.249  -4.184  0.00  0.00      B    C  
ATOM   3406  CG  ASP B 148      23.642 -22.529  -3.478  0.00  0.00      B    C  
ATOM   3407  OD1 ASP B 148      22.744 -23.335  -3.158  0.00  0.00      B    O  
ATOM   3408  OD2 ASP B 148      24.850 -22.731  -3.246  0.00  0.00      B    O1-
ATOM   3409  N   MET B 149      20.255 -21.395  -4.229  0.00  0.00      B    N  
ATOM   3410  CA  MET B 149      18.970 -22.078  -4.162  0.00  0.00      B    C  
ATOM   3411  C   MET B 149      19.041 -23.453  -3.503  0.00  0.00      B    C  
ATOM   3412  O   MET B 149      18.044 -23.945  -2.972  0.00  0.00      B    O  
ATOM   3413  CB  MET B 149      18.398 -22.230  -5.566  0.00  0.00      B    C  
ATOM   3414  CG  MET B 149      19.217 -23.143  -6.453  0.00  0.00      B    C  
ATOM   3415  SD  MET B 149      18.643 -23.104  -8.137  0.00  0.00      B    S  
ATOM   3416  CE  MET B 149      20.106 -23.746  -9.009  0.00  0.00      B    C  
ATOM   3417 LPD1 MET B 149      18.103 -23.505  -8.226  0.00  0.00      B   LP  
ATOM   3418 LPD2 MET B 149      18.491 -22.472  -8.335  0.00  0.00      B   LP  
ATOM   3419  N   GLU B 150      20.219 -24.067  -3.539  0.00  0.00      B    N  
ATOM   3420  CA  GLU B 150      20.417 -25.396  -2.965  0.00  0.00      B    C  
ATOM   3421  C   GLU B 150      20.668 -25.390  -1.455  0.00  0.00      B    C  
ATOM   3422  O   GLU B 150      20.484 -26.407  -0.785  0.00  0.00      B    O  
ATOM   3423  CB  GLU B 150      21.591 -26.091  -3.669  0.00  0.00      B    C  
ATOM   3424  CG  GLU B 150      21.455 -26.198  -5.189  0.00  0.00      B    C  
ATOM   3425  CD  GLU B 150      20.371 -27.175  -5.622  0.00  0.00      B    C  
ATOM   3426  OE1 GLU B 150      20.158 -27.324  -6.844  0.00  0.00      B    O  
ATOM   3427  OE2 GLU B 150      19.735 -27.796  -4.743  0.00  0.00      B    O1-
ATOM   3428  N   SER B 151      21.086 -24.248  -0.920  0.00  0.00      B    N  
ATOM   3429  CA  SER B 151      21.377 -24.143   0.505  0.00  0.00      B    C  
ATOM   3430  C   SER B 151      20.183 -24.449   1.399  0.00  0.00      B    C  
ATOM   3431  O   SER B 151      19.030 -24.262   1.009  0.00  0.00      B    O  
ATOM   3432  CB  SER B 151      21.904 -22.747   0.830  0.00  0.00      B    C  
ATOM   3433  OG  SER B 151      23.084 -22.475   0.100  0.00  0.00      B    O  
ATOM   3434  N   ASP B 152      20.474 -24.924   2.605  0.00  0.00      B    N  
ATOM   3435  CA  ASP B 152      19.435 -25.249   3.575  0.00  0.00      B    C  
ATOM   3436  C   ASP B 152      19.379 -24.117   4.590  0.00  0.00      B    C  
ATOM   3437  O   ASP B 152      20.292 -23.954   5.405  0.00  0.00      B    O  
ATOM   3438  CB  ASP B 152      19.758 -26.562   4.289  0.00  0.00      B    C  
ATOM   3439  CG  ASP B 152      18.603 -27.060   5.133  0.00  0.00      B    C  
ATOM   3440  OD1 ASP B 152      18.815 -27.983   5.948  0.00  0.00      B    O  
ATOM   3441  OD2 ASP B 152      17.481 -26.532   4.974  0.00  0.00      B    O1-
ATOM   3442  N   TYR B 153      18.305 -23.336   4.545  0.00  0.00      B    N  
ATOM   3443  CA  TYR B 153      18.162 -22.205   5.452  0.00  0.00      B    C  
ATOM   3444  C   TYR B 153      17.278 -22.479   6.663  0.00  0.00      B    C  
ATOM   3445  O   TYR B 153      16.920 -21.552   7.394  0.00  0.00      B    O  
ATOM   3446  CB  TYR B 153      17.627 -20.990   4.688  0.00  0.00      B    C  
ATOM   3447  CG  TYR B 153      18.459 -20.616   3.482  0.00  0.00      B    C  
ATOM   3448  CD1 TYR B 153      18.052 -20.962   2.195  0.00  0.00      B    C  
ATOM   3449  CD2 TYR B 153      19.671 -19.938   3.630  0.00  0.00      B    C  
ATOM   3450  CE1 TYR B 153      18.830 -20.643   1.081  0.00  0.00      B    C  
ATOM   3451  CE2 TYR B 153      20.453 -19.615   2.528  0.00  0.00      B    C  
ATOM   3452  CZ  TYR B 153      20.028 -19.971   1.257  0.00  0.00      B    C  
ATOM   3453  OH  TYR B 153      20.800 -19.657   0.162  0.00  0.00      B    O  
ATOM   3454  N   SER B 154      16.925 -23.743   6.879  0.00  0.00      B    N  
ATOM   3455  CA  SER B 154      16.088 -24.101   8.018  0.00  0.00      B    C  
ATOM   3456  C   SER B 154      16.629 -23.479   9.300  0.00  0.00      B    C  
ATOM   3457  O   SER B 154      17.811 -23.612   9.612  0.00  0.00      B    O  
ATOM   3458  CB  SER B 154      16.022 -25.622   8.178  0.00  0.00      B    C  
ATOM   3459  OG  SER B 154      15.286 -26.213   7.119  0.00  0.00      B    O  
ATOM   3460  N   GLY B 155      15.762 -22.785  10.030  0.00  0.00      B    N  
ATOM   3461  CA  GLY B 155      16.172 -22.164  11.275  0.00  0.00      B    C  
ATOM   3462  C   GLY B 155      16.915 -20.847  11.136  0.00  0.00      B    C  
ATOM   3463  O   GLY B 155      17.269 -20.234  12.143  0.00  0.00      B    O  
ATOM   3464  N   GLN B 156      17.153 -20.408   9.902  0.00  0.00      B    N  
ATOM   3465  CA  GLN B 156      17.861 -19.150   9.663  0.00  0.00      B    C  
ATOM   3466  C   GLN B 156      16.894 -18.022   9.305  0.00  0.00      B    C  
ATOM   3467  O   GLN B 156      15.933 -18.232   8.573  0.00  0.00      B    O  
ATOM   3468  CB  GLN B 156      18.866 -19.311   8.521  0.00  0.00      B    C  
ATOM   3469  CG  GLN B 156      19.923 -20.381   8.741  0.00  0.00      B    C  
ATOM   3470  CD  GLN B 156      20.807 -20.575   7.518  0.00  0.00      B    C  
ATOM   3471  NE2 GLN B 156      20.819 -21.792   6.980  0.00  0.00      B    N  
ATOM   3472  OE1 GLN B 156      21.471 -19.643   7.063  0.00  0.00      B    O  
ATOM   3473  N   GLY B 157      17.163 -16.827   9.821  0.00  0.00      B    N  
ATOM   3474  CA  GLY B 157      16.322 -15.680   9.523  0.00  0.00      B    C  
ATOM   3475  C   GLY B 157      14.965 -15.687  10.198  0.00  0.00      B    C  
ATOM   3476  O   GLY B 157      14.669 -16.559  11.019  0.00  0.00      B    O  
ATOM   3477  N   VAL B 158      14.135 -14.705   9.852  0.00  0.00      B    N  
ATOM   3478  CA  VAL B 158      12.797 -14.589  10.422  0.00  0.00      B    C  
ATOM   3479  C   VAL B 158      11.744 -15.281   9.556  0.00  0.00      B    C  
ATOM   3480  O   VAL B 158      11.584 -14.952   8.384  0.00  0.00      B    O  
ATOM   3481  CB  VAL B 158      12.387 -13.105  10.587  0.00  0.00      B    C  
ATOM   3482  CG1 VAL B 158      10.988 -13.015  11.186  0.00  0.00      B    C  
ATOM   3483  CG2 VAL B 158      13.396 -12.378  11.466  0.00  0.00      B    C  
ATOM   3484  N   ASP B 159      11.029 -16.244  10.131  0.00  0.00      B    N  
ATOM   3485  CA  ASP B 159       9.979 -16.947   9.395  0.00  0.00      B    C  
ATOM   3486  C   ASP B 159       8.715 -16.102   9.515  0.00  0.00      B    C  
ATOM   3487  O   ASP B 159       7.833 -16.405  10.322  0.00  0.00      B    O  
ATOM   3488  CB  ASP B 159       9.730 -18.335  10.002  0.00  0.00      B    C  
ATOM   3489  CG  ASP B 159       8.744 -19.167   9.188  0.00  0.00      B    C  
ATOM   3490  OD1 ASP B 159       8.019 -18.606   8.333  0.00  0.00      B    O  
ATOM   3491  OD2 ASP B 159       8.685 -20.394   9.410  0.00  0.00      B    O1-
ATOM   3492  N   GLN B 160       8.631 -15.041   8.713  0.00  0.00      B    N  
ATOM   3493  CA  GLN B 160       7.484 -14.132   8.749  0.00  0.00      B    C  
ATOM   3494  C   GLN B 160       6.136 -14.818   8.579  0.00  0.00      B    C  
ATOM   3495  O   GLN B 160       5.167 -14.460   9.243  0.00  0.00      B    O  
ATOM   3496  CB  GLN B 160       7.615 -13.061   7.664  0.00  0.00      B    C  
ATOM   3497  CG  GLN B 160       8.915 -12.286   7.707  0.00  0.00      B    C  
ATOM   3498  CD  GLN B 160       8.982 -11.238   6.626  0.00  0.00      B    C  
ATOM   3499  NE2 GLN B 160       9.709 -11.542   5.563  0.00  0.00      B    N  
ATOM   3500  OE1 GLN B 160       8.372 -10.167   6.735  0.00  0.00      B    O  
ATOM   3501  N   LEU B 161       6.070 -15.789   7.674  0.00  0.00      B    N  
ATOM   3502  CA  LEU B 161       4.820 -16.486   7.423  0.00  0.00      B    C  
ATOM   3503  C   LEU B 161       4.267 -17.134   8.685  0.00  0.00      B    C  
ATOM   3504  O   LEU B 161       3.084 -16.991   8.997  0.00  0.00      B    O  
ATOM   3505  CB  LEU B 161       5.012 -17.544   6.338  0.00  0.00      B    C  
ATOM   3506  CG  LEU B 161       3.754 -18.314   5.928  0.00  0.00      B    C  
ATOM   3507  CD1 LEU B 161       2.652 -17.340   5.532  0.00  0.00      B    C  
ATOM   3508  CD2 LEU B 161       4.091 -19.247   4.772  0.00  0.00      B    C  
ATOM   3509  N   GLN B 162       5.124 -17.838   9.415  0.00  0.00      B    N  
ATOM   3510  CA  GLN B 162       4.691 -18.505  10.637  0.00  0.00      B    C  
ATOM   3511  C   GLN B 162       4.395 -17.498  11.742  0.00  0.00      B    C  
ATOM   3512  O   GLN B 162       3.495 -17.705  12.556  0.00  0.00      B    O  
ATOM   3513  CB  GLN B 162       5.754 -19.502  11.111  0.00  0.00      B    C  
ATOM   3514  CG  GLN B 162       5.240 -20.455  12.176  0.00  0.00      B    C  
ATOM   3515  CD  GLN B 162       3.917 -21.090  11.777  0.00  0.00      B    C  
ATOM   3516  NE2 GLN B 162       2.900 -20.907  12.612  0.00  0.00      B    N  
ATOM   3517  OE1 GLN B 162       3.809 -21.732  10.727  0.00  0.00      B    O  
ATOM   3518  N   ARG B 163       5.154 -16.405  11.770  0.00  0.00      B    N  
ATOM   3519  CA  ARG B 163       4.946 -15.372  12.776  0.00  0.00      B    C  
ATOM   3520  C   ARG B 163       3.582 -14.718  12.528  0.00  0.00      B    C  
ATOM   3521  O   ARG B 163       2.855 -14.392  13.468  0.00  0.00      B    O  
ATOM   3522  CB  ARG B 163       6.063 -14.326  12.707  0.00  0.00      B    C  
ATOM   3523  CG  ARG B 163       6.053 -13.346  13.870  0.00  0.00      B    C  
ATOM   3524  CD  ARG B 163       6.209 -14.080  15.198  0.00  0.00      B    C  
ATOM   3525  NE  ARG B 163       5.913 -13.230  16.352  0.00  0.00      B    N1+
ATOM   3526  CZ  ARG B 163       6.670 -12.215  16.760  0.00  0.00      B    C  
ATOM   3527  NH1 ARG B 163       7.786 -11.909  16.111  0.00  0.00      B    N1+
ATOM   3528  NH2 ARG B 163       6.311 -11.506  17.823  0.00  0.00      B    N  
ATOM   3529  N   VAL B 164       3.238 -14.537  11.257  0.00  0.00      B    N  
ATOM   3530  CA  VAL B 164       1.952 -13.955  10.892  0.00  0.00      B    C  
ATOM   3531  C   VAL B 164       0.823 -14.894  11.310  0.00  0.00      B    C  
ATOM   3532  O   VAL B 164      -0.163 -14.469  11.913  0.00  0.00      B    O  
ATOM   3533  CB  VAL B 164       1.854 -13.715   9.379  0.00  0.00      B    C  
ATOM   3534  CG1 VAL B 164       0.409 -13.537   8.973  0.00  0.00      B    C  
ATOM   3535  CG2 VAL B 164       2.649 -12.480   9.005  0.00  0.00      B    C  
ATOM   3536  N   ILE B 165       0.971 -16.173  10.985  0.00  0.00      B    N  
ATOM   3537  CA  ILE B 165      -0.041 -17.157  11.342  0.00  0.00      B    C  
ATOM   3538  C   ILE B 165      -0.236 -17.200  12.858  0.00  0.00      B    C  
ATOM   3539  O   ILE B 165      -1.366 -17.164  13.342  0.00  0.00      B    O  
ATOM   3540  CB  ILE B 165       0.351 -18.563  10.808  0.00  0.00      B    C  
ATOM   3541  CG1 ILE B 165       0.214 -18.578   9.283  0.00  0.00      B    C  
ATOM   3542  CG2 ILE B 165      -0.521 -19.646  11.461  0.00  0.00      B    C  
ATOM   3543  CD1 ILE B 165       0.804 -19.800   8.604  0.00  0.00      B    C  
ATOM   3544  N   ASP B 166       0.862 -17.258  13.601  0.00  0.00      B    N  
ATOM   3545  CA  ASP B 166       0.803 -17.310  15.060  0.00  0.00      B    C  
ATOM   3546  C   ASP B 166       0.166 -16.068  15.678  0.00  0.00      B    C  
ATOM   3547  O   ASP B 166      -0.625 -16.158  16.620  0.00  0.00      B    O  
ATOM   3548  CB  ASP B 166       2.208 -17.500  15.638  0.00  0.00      B    C  
ATOM   3549  CG  ASP B 166       2.792 -18.873  15.322  0.00  0.00      B    C  
ATOM   3550  OD1 ASP B 166       3.971 -19.110  15.648  0.00  0.00      B    O  
ATOM   3551  OD2 ASP B 166       2.069 -19.715  14.752  0.00  0.00      B    O1-
ATOM   3552  N   THR B 167       0.517 -14.902  15.153  0.00  0.00      B    N  
ATOM   3553  CA  THR B 167      -0.038 -13.662  15.679  0.00  0.00      B    C  
ATOM   3554  C   THR B 167      -1.548 -13.603  15.472  0.00  0.00      B    C  
ATOM   3555  O   THR B 167      -2.275 -13.129  16.339  0.00  0.00      B    O  
ATOM   3556  CB  THR B 167       0.610 -12.438  15.008  0.00  0.00      B    C  
ATOM   3557  CG2 THR B 167       0.058 -11.149  15.611  0.00  0.00      B    C  
ATOM   3558  OG1 THR B 167       2.029 -12.486  15.207  0.00  0.00      B    O  
ATOM   3559  N   ILE B 168      -2.008 -14.076  14.317  0.00  0.00      B    N  
ATOM   3560  CA  ILE B 168      -3.425 -14.085  13.987  0.00  0.00      B    C  
ATOM   3561  C   ILE B 168      -4.202 -14.927  15.002  0.00  0.00      B    C  
ATOM   3562  O   ILE B 168      -5.336 -14.601  15.353  0.00  0.00      B    O  
ATOM   3563  CB  ILE B 168      -3.661 -14.652  12.563  0.00  0.00      B    C  
ATOM   3564  CG1 ILE B 168      -3.081 -13.700  11.518  0.00  0.00      B    C  
ATOM   3565  CG2 ILE B 168      -5.144 -14.815  12.295  0.00  0.00      B    C  
ATOM   3566  CD1 ILE B 168      -3.184 -14.225  10.101  0.00  0.00      B    C  
ATOM   3567  N   LYS B 169      -3.570 -15.996  15.478  0.00  0.00      B    N  
ATOM   3568  CA  LYS B 169      -4.180 -16.889  16.452  0.00  0.00      B    C  
ATOM   3569  C   LYS B 169      -4.192 -16.303  17.857  0.00  0.00      B    C  
ATOM   3570  O   LYS B 169      -5.230 -16.279  18.517  0.00  0.00      B    O  
ATOM   3571  CB  LYS B 169      -3.432 -18.232  16.491  0.00  0.00      B    C  
ATOM   3572  CG  LYS B 169      -3.529 -19.070  15.226  0.00  0.00      B    C  
ATOM   3573  CD  LYS B 169      -2.872 -20.440  15.439  0.00  0.00      B    C  
ATOM   3574  CE  LYS B 169      -3.063 -21.354  14.237  0.00  0.00      B    C  
ATOM   3575  NZ  LYS B 169      -2.401 -22.676  14.446  0.00  0.00      B    N1+
ATOM   3576  N   THR B 170      -3.038 -15.826  18.313  0.00  0.00      B    N  
ATOM   3577  CA  THR B 170      -2.923 -15.292  19.662  0.00  0.00      B    C  
ATOM   3578  C   THR B 170      -3.426 -13.861  19.860  0.00  0.00      B    C  
ATOM   3579  O   THR B 170      -3.964 -13.540  20.915  0.00  0.00      B    O  
ATOM   3580  CB  THR B 170      -1.464 -15.410  20.174  0.00  0.00      B    C  
ATOM   3581  CG2 THR B 170      -1.000 -16.858  20.104  0.00  0.00      B    C  
ATOM   3582  OG1 THR B 170      -0.591 -14.608  19.367  0.00  0.00      B    O  
ATOM   3583  N   ASN B 171      -3.263 -13.001  18.861  0.00  0.00      B    N  
ATOM   3584  CA  ASN B 171      -3.741 -11.624  18.983  0.00  0.00      B    C  
ATOM   3585  C   ASN B 171      -4.235 -11.104  17.640  0.00  0.00      B    C  
ATOM   3586  O   ASN B 171      -3.534 -10.366  16.945  0.00  0.00      B    O  
ATOM   3587  CB  ASN B 171      -2.631 -10.726  19.532  0.00  0.00      B    C  
ATOM   3588  CG  ASN B 171      -3.098  -9.294  19.754  0.00  0.00      B    C  
ATOM   3589  ND2 ASN B 171      -2.198  -8.337  19.546  0.00  0.00      B    N  
ATOM   3590  OD1 ASN B 171      -4.249  -9.055  20.123  0.00  0.00      B    O  
ATOM   3591  N   PRO B 172      -5.465 -11.481  17.258  0.00  0.00      B    N  
ATOM   3592  CA  PRO B 172      -6.052 -11.059  15.991  0.00  0.00      B    C  
ATOM   3593  C   PRO B 172      -6.279  -9.547  15.811  0.00  0.00      B    C  
ATOM   3594  O   PRO B 172      -6.508  -9.099  14.693  0.00  0.00      B    O  
ATOM   3595  CB  PRO B 172      -7.345 -11.875  15.926  0.00  0.00      B    C  
ATOM   3596  CG  PRO B 172      -7.707 -12.041  17.353  0.00  0.00      B    C  
ATOM   3597  CD  PRO B 172      -6.390 -12.364  17.993  0.00  0.00      B    C  
ATOM   3598  N   ASP B 173      -6.214  -8.774  16.893  0.00  0.00      B    N  
ATOM   3599  CA  ASP B 173      -6.405  -7.315  16.803  0.00  0.00      B    C  
ATOM   3600  C   ASP B 173      -5.118  -6.622  16.357  0.00  0.00      B    C  
ATOM   3601  O   ASP B 173      -5.131  -5.438  16.005  0.00  0.00      B    O  
ATOM   3602  CB  ASP B 173      -6.783  -6.709  18.160  0.00  0.00      B    C  
ATOM   3603  CG  ASP B 173      -8.156  -7.121  18.640  0.00  0.00      B    C  
ATOM   3604  OD1 ASP B 173      -9.072  -7.287  17.808  0.00  0.00      B    O  
ATOM   3605  OD2 ASP B 173      -8.319  -7.252  19.868  0.00  0.00      B    O1-
ATOM   3606  N   ASP B 174      -4.010  -7.355  16.412  0.00  0.00      B    N  
ATOM   3607  CA  ASP B 174      -2.704  -6.817  16.048  0.00  0.00      B    C  
ATOM   3608  C   ASP B 174      -2.728  -6.067  14.716  0.00  0.00      B    C  
ATOM   3609  O   ASP B 174      -3.183  -6.592  13.695  0.00  0.00      B    O  
ATOM   3610  CB  ASP B 174      -1.670  -7.943  15.988  0.00  0.00      B    C  
ATOM   3611  CG  ASP B 174      -0.243  -7.428  16.040  0.00  0.00      B    C  
ATOM   3612  OD1 ASP B 174       0.295  -7.259  17.154  0.00  0.00      B    O  
ATOM   3613  OD2 ASP B 174       0.335  -7.180  14.965  0.00  0.00      B    O1-
ATOM   3614  N   ARG B 175      -2.230  -4.832  14.735  0.00  0.00      B    N  
ATOM   3615  CA  ARG B 175      -2.192  -4.003  13.535  0.00  0.00      B    C  
ATOM   3616  C   ARG B 175      -0.804  -4.019  12.908  0.00  0.00      B    C  
ATOM   3617  O   ARG B 175      -0.487  -3.172  12.071  0.00  0.00      B    O  
ATOM   3618  CB  ARG B 175      -2.593  -2.552  13.879  0.00  0.00      B    C  
ATOM   3619  CG  ARG B 175      -4.051  -2.397  14.292  0.00  0.00      B    C  
ATOM   3620  CD  ARG B 175      -4.399  -0.966  14.741  0.00  0.00      B    C  
ATOM   3621  NE  ARG B 175      -3.677  -0.578  15.946  0.00  0.00      B    N1+
ATOM   3622  CZ  ARG B 175      -4.204   0.127  16.944  0.00  0.00      B    C  
ATOM   3623  NH1 ARG B 175      -5.474   0.522  16.895  0.00  0.00      B    N1+
ATOM   3624  NH2 ARG B 175      -3.457   0.457  17.983  0.00  0.00      B    N  
ATOM   3625  N   ARG B 176       0.009  -4.998  13.306  0.00  0.00      B    N  
ATOM   3626  CA  ARG B 176       1.377  -5.136  12.815  0.00  0.00      B    C  
ATOM   3627  C   ARG B 176       1.628  -6.481  12.127  0.00  0.00      B    C  
ATOM   3628  O   ARG B 176       2.775  -6.932  12.033  0.00  0.00      B    O  
ATOM   3629  CB  ARG B 176       2.343  -4.985  13.988  0.00  0.00      B    C  
ATOM   3630  CG  ARG B 176       2.071  -3.746  14.822  0.00  0.00      B    C  
ATOM   3631  CD  ARG B 176       2.774  -3.812  16.151  0.00  0.00      B    C  
ATOM   3632  NE  ARG B 176       2.529  -2.612  16.939  0.00  0.00      B    N1+
ATOM   3633  CZ  ARG B 176       2.954  -2.444  18.184  0.00  0.00      B    C  
ATOM   3634  NH1 ARG B 176       3.645  -3.406  18.785  0.00  0.00      B    N1+
ATOM   3635  NH2 ARG B 176       2.696  -1.312  18.827  0.00  0.00      B    N  
ATOM   3636  N   ILE B 177       0.560  -7.106  11.636  0.00  0.00      B    N  
ATOM   3637  CA  ILE B 177       0.669  -8.408  10.982  0.00  0.00      B    C  
ATOM   3638  C   ILE B 177       1.151  -8.227   9.553  0.00  0.00      B    C  
ATOM   3639  O   ILE B 177       0.365  -8.229   8.608  0.00  0.00      B    O  
ATOM   3640  CB  ILE B 177      -0.693  -9.134  10.991  0.00  0.00      B    C  
ATOM   3641  CG1 ILE B 177      -1.183  -9.265  12.438  0.00  0.00      B    C  
ATOM   3642  CG2 ILE B 177      -0.542 -10.521  10.373  0.00  0.00      B    C  
ATOM   3643  CD1 ILE B 177      -2.610  -9.793  12.573  0.00  0.00      B    C  
ATOM   3644  N   ILE B 178       2.464  -8.097   9.405  0.00  0.00      B    N  
ATOM   3645  CA  ILE B 178       3.055  -7.852   8.105  0.00  0.00      B    C  
ATOM   3646  C   ILE B 178       4.126  -8.845   7.673  0.00  0.00      B    C  
ATOM   3647  O   ILE B 178       4.989  -9.240   8.462  0.00  0.00      B    O  
ATOM   3648  CB  ILE B 178       3.670  -6.433   8.083  0.00  0.00      B    C  
ATOM   3649  CG1 ILE B 178       2.577  -5.409   8.394  0.00  0.00      B    C  
ATOM   3650  CG2 ILE B 178       4.309  -6.146   6.736  0.00  0.00      B    C  
ATOM   3651  CD1 ILE B 178       3.082  -3.993   8.501  0.00  0.00      B    C  
ATOM   3652  N   MET B 179       4.055  -9.236   6.406  0.00  0.00      B    N  
ATOM   3653  CA  MET B 179       5.037 -10.135   5.811  0.00  0.00      B    C  
ATOM   3654  C   MET B 179       5.640  -9.307   4.684  0.00  0.00      B    C  
ATOM   3655  O   MET B 179       4.953  -8.935   3.729  0.00  0.00      B    O  
ATOM   3656  CB  MET B 179       4.375 -11.401   5.265  0.00  0.00      B    C  
ATOM   3657  CG  MET B 179       5.380 -12.401   4.715  0.00  0.00      B    C  
ATOM   3658  SD  MET B 179       4.662 -14.051   4.536  0.00  0.00      B    S  
ATOM   3659  CE  MET B 179       3.545 -13.760   3.223  0.00  0.00      B    C  
ATOM   3660 LPD1 MET B 179       5.131 -14.513   4.370  0.00  0.00      B   LP  
ATOM   3661 LPD2 MET B 179       4.341 -14.248   5.101  0.00  0.00      B   LP  
ATOM   3662  N   CYS B 180       6.929  -9.020   4.810  0.00  0.00      B    N  
ATOM   3663  CA  CYS B 180       7.627  -8.171   3.851  0.00  0.00      B    C  
ATOM   3664  C   CYS B 180       8.629  -8.917   2.975  0.00  0.00      B    C  
ATOM   3665  O   CYS B 180       9.501  -9.609   3.479  0.00  0.00      B    O  
ATOM   3666  CB  CYS B 180       8.338  -7.054   4.633  0.00  0.00      B    C  
ATOM   3667  SG  CYS B 180       8.884  -5.627   3.664  0.00  0.00      B    S  
ATOM   3668 LPG1 CYS B 180       9.323  -5.831   3.188  0.00  0.00      B   LP  
ATOM   3669 LPG2 CYS B 180       8.347  -5.336   3.367  0.00  0.00      B   LP  
ATOM   3670  N   ALA B 181       8.503  -8.770   1.660  0.00  0.00      B    N  
ATOM   3671  CA  ALA B 181       9.419  -9.424   0.727  0.00  0.00      B    C  
ATOM   3672  C   ALA B 181      10.543  -8.462   0.330  0.00  0.00      B    C  
ATOM   3673  O   ALA B 181      11.617  -8.885  -0.101  0.00  0.00      B    O  
ATOM   3674  CB  ALA B 181       8.666  -9.869  -0.516  0.00  0.00      B    C  
ATOM   3675  N   TRP B 182      10.290  -7.164   0.481  0.00  0.00      B    N  
ATOM   3676  CA  TRP B 182      11.274  -6.147   0.117  0.00  0.00      B    C  
ATOM   3677  C   TRP B 182      12.404  -6.021   1.130  0.00  0.00      B    C  
ATOM   3678  O   TRP B 182      12.229  -5.451   2.205  0.00  0.00      B    O  
ATOM   3679  CB  TRP B 182      10.587  -4.791  -0.057  0.00  0.00      B    C  
ATOM   3680  CG  TRP B 182      11.455  -3.781  -0.734  0.00  0.00      B    C  
ATOM   3681  CD1 TRP B 182      12.258  -2.845  -0.138  0.00  0.00      B    C  
ATOM   3682  CD2 TRP B 182      11.629  -3.621  -2.141  0.00  0.00      B    C  
ATOM   3683  CE2 TRP B 182      12.554  -2.567  -2.334  0.00  0.00      B    C  
ATOM   3684  CE3 TRP B 182      11.095  -4.268  -3.263  0.00  0.00      B    C  
ATOM   3685  NE1 TRP B 182      12.922  -2.109  -1.097  0.00  0.00      B    N  
ATOM   3686  CZ2 TRP B 182      12.953  -2.148  -3.600  0.00  0.00      B    C  
ATOM   3687  CZ3 TRP B 182      11.492  -3.852  -4.523  0.00  0.00      B    C  
ATOM   3688  CH2 TRP B 182      12.414  -2.799  -4.682  0.00  0.00      B    C  
ATOM   3689  N   ASN B 183      13.570  -6.546   0.770  0.00  0.00      B    N  
ATOM   3690  CA  ASN B 183      14.735  -6.508   1.643  0.00  0.00      B    C  
ATOM   3691  C   ASN B 183      15.855  -5.695   0.991  0.00  0.00      B    C  
ATOM   3692  O   ASN B 183      16.562  -6.191   0.119  0.00  0.00      B    O  
ATOM   3693  CB  ASN B 183      15.227  -7.929   1.914  0.00  0.00      B    C  
ATOM   3694  CG  ASN B 183      16.286  -7.976   2.990  0.00  0.00      B    C  
ATOM   3695  ND2 ASN B 183      16.275  -9.040   3.789  0.00  0.00      B    N  
ATOM   3696  OD1 ASN B 183      17.113  -7.069   3.099  0.00  0.00      B    O  
ATOM   3697  N   PRO B 184      16.030  -4.433   1.416  0.00  0.00      B    N  
ATOM   3698  CA  PRO B 184      17.060  -3.539   0.875  0.00  0.00      B    C  
ATOM   3699  C   PRO B 184      18.464  -4.125   0.734  0.00  0.00      B    C  
ATOM   3700  O   PRO B 184      19.116  -3.916  -0.283  0.00  0.00      B    O  
ATOM   3701  CB  PRO B 184      17.014  -2.354   1.832  0.00  0.00      B    C  
ATOM   3702  CG  PRO B 184      15.550  -2.283   2.165  0.00  0.00      B    C  
ATOM   3703  CD  PRO B 184      15.232  -3.738   2.442  0.00  0.00      B    C  
ATOM   3704  N   ARG B 185      18.936  -4.861   1.734  0.00  0.00      B    N  
ATOM   3705  CA  ARG B 185      20.276  -5.434   1.641  0.00  0.00      B    C  
ATOM   3706  C   ARG B 185      20.402  -6.622   0.687  0.00  0.00      B    C  
ATOM   3707  O   ARG B 185      21.511  -6.984   0.297  0.00  0.00      B    O  
ATOM   3708  CB  ARG B 185      20.794  -5.831   3.028  0.00  0.00      B    C  
ATOM   3709  CG  ARG B 185      19.719  -6.045   4.076  0.00  0.00      B    C  
ATOM   3710  CD  ARG B 185      20.333  -6.413   5.428  0.00  0.00      B    C  
ATOM   3711  NE  ARG B 185      19.387  -6.243   6.533  0.00  0.00      B    N1+
ATOM   3712  CZ  ARG B 185      18.225  -6.882   6.639  0.00  0.00      B    C  
ATOM   3713  NH1 ARG B 185      17.848  -7.748   5.704  0.00  0.00      B    N1+
ATOM   3714  NH2 ARG B 185      17.435  -6.653   7.683  0.00  0.00      B    N  
ATOM   3715  N   ASP B 186      19.278  -7.221   0.303  0.00  0.00      B    N  
ATOM   3716  CA  ASP B 186      19.300  -8.369  -0.605  0.00  0.00      B    C  
ATOM   3717  C   ASP B 186      18.983  -8.037  -2.057  0.00  0.00      B    C  
ATOM   3718  O   ASP B 186      19.224  -8.855  -2.945  0.00  0.00      B    O  
ATOM   3719  CB  ASP B 186      18.314  -9.438  -0.138  0.00  0.00      B    C  
ATOM   3720  CG  ASP B 186      18.853 -10.284   0.990  0.00  0.00      B    C  
ATOM   3721  OD1 ASP B 186      18.093 -11.136   1.491  0.00  0.00      B    O  
ATOM   3722  OD2 ASP B 186      20.027 -10.109   1.376  0.00  0.00      B    O1-
ATOM   3723  N   LEU B 187      18.433  -6.851  -2.302  0.00  0.00      B    N  
ATOM   3724  CA  LEU B 187      18.066  -6.451  -3.660  0.00  0.00      B    C  
ATOM   3725  C   LEU B 187      19.162  -6.707  -4.692  0.00  0.00      B    C  
ATOM   3726  O   LEU B 187      18.877  -7.127  -5.813  0.00  0.00      B    O  
ATOM   3727  CB  LEU B 187      17.669  -4.971  -3.691  0.00  0.00      B    C  
ATOM   3728  CG  LEU B 187      16.507  -4.558  -2.783  0.00  0.00      B    C  
ATOM   3729  CD1 LEU B 187      16.276  -3.059  -2.916  0.00  0.00      B    C  
ATOM   3730  CD2 LEU B 187      15.246  -5.339  -3.150  0.00  0.00      B    C  
ATOM   3731  N   PRO B 188      20.429  -6.453  -4.332  0.00  0.00      B    N  
ATOM   3732  CA  PRO B 188      21.540  -6.672  -5.263  0.00  0.00      B    C  
ATOM   3733  C   PRO B 188      21.669  -8.118  -5.746  0.00  0.00      B    C  
ATOM   3734  O   PRO B 188      22.132  -8.373  -6.858  0.00  0.00      B    O  
ATOM   3735  CB  PRO B 188      22.757  -6.237  -4.451  0.00  0.00      B    C  
ATOM   3736  CG  PRO B 188      22.197  -5.185  -3.545  0.00  0.00      B    C  
ATOM   3737  CD  PRO B 188      20.905  -5.805  -3.098  0.00  0.00      B    C  
ATOM   3738  N   LEU B 189      21.248  -9.062  -4.915  0.00  0.00      B    N  
ATOM   3739  CA  LEU B 189      21.354 -10.477  -5.255  0.00  0.00      B    C  
ATOM   3740  C   LEU B 189      20.164 -11.037  -6.024  0.00  0.00      B    C  
ATOM   3741  O   LEU B 189      20.189 -12.194  -6.455  0.00  0.00      B    O  
ATOM   3742  CB  LEU B 189      21.555 -11.284  -3.976  0.00  0.00      B    C  
ATOM   3743  CG  LEU B 189      22.678 -10.772  -3.078  0.00  0.00      B    C  
ATOM   3744  CD1 LEU B 189      22.659 -11.504  -1.750  0.00  0.00      B    C  
ATOM   3745  CD2 LEU B 189      24.011 -10.953  -3.788  0.00  0.00      B    C  
ATOM   3746  N   MET B 190      19.131 -10.218  -6.209  0.00  0.00      B    N  
ATOM   3747  CA  MET B 190      17.922 -10.656  -6.905  0.00  0.00      B    C  
ATOM   3748  C   MET B 190      17.919 -10.459  -8.416  0.00  0.00      B    C  
ATOM   3749  O   MET B 190      18.322  -9.412  -8.923  0.00  0.00      B    O  
ATOM   3750  CB  MET B 190      16.695  -9.958  -6.312  0.00  0.00      B    C  
ATOM   3751  CG  MET B 190      16.357 -10.379  -4.893  0.00  0.00      B    C  
ATOM   3752  SD  MET B 190      14.920  -9.496  -4.236  0.00  0.00      B    S  
ATOM   3753  CE  MET B 190      15.612  -8.776  -2.761  0.00  0.00      B    C  
ATOM   3754 LPD1 MET B 190      14.701  -9.019  -4.667  0.00  0.00      B   LP  
ATOM   3755 LPD2 MET B 190      14.411  -9.921  -4.091  0.00  0.00      B   LP  
ATOM   3756  N   ALA B 191      17.450 -11.481  -9.128  0.00  0.00      B    N  
ATOM   3757  CA  ALA B 191      17.357 -11.438 -10.584  0.00  0.00      B    C  
ATOM   3758  C   ALA B 191      16.170 -10.543 -10.947  0.00  0.00      B    C  
ATOM   3759  O   ALA B 191      15.948 -10.218 -12.114  0.00  0.00      B    O  
ATOM   3760  CB  ALA B 191      17.144 -12.848 -11.136  0.00  0.00      B    C  
ATOM   3761  N   LEU B 192      15.407 -10.162  -9.925  0.00  0.00      B    N  
ATOM   3762  CA  LEU B 192      14.244  -9.298 -10.082  0.00  0.00      B    C  
ATOM   3763  C   LEU B 192      13.645  -8.995  -8.712  0.00  0.00      B    C  
ATOM   3764  O   LEU B 192      13.055  -9.867  -8.079  0.00  0.00      B    O  
ATOM   3765  CB  LEU B 192      13.182  -9.963 -10.971  0.00  0.00      B    C  
ATOM   3766  CG  LEU B 192      11.909  -9.135 -11.215  0.00  0.00      B    C  
ATOM   3767  CD1 LEU B 192      12.288  -7.805 -11.837  0.00  0.00      B    C  
ATOM   3768  CD2 LEU B 192      10.943  -9.880 -12.121  0.00  0.00      B    C  
ATOM   3769  N   PRO B 193      13.813  -7.755  -8.223  0.00  0.00      B    N  
ATOM   3770  CA  PRO B 193      13.265  -7.377  -6.914  0.00  0.00      B    C  
ATOM   3771  C   PRO B 193      11.774  -7.694  -6.896  0.00  0.00      B    C  
ATOM   3772  O   PRO B 193      11.113  -7.614  -7.923  0.00  0.00      B    O  
ATOM   3773  CB  PRO B 193      13.537  -5.876  -6.848  0.00  0.00      B    C  
ATOM   3774  CG  PRO B 193      14.812  -5.737  -7.643  0.00  0.00      B    C  
ATOM   3775  CD  PRO B 193      14.543  -6.631  -8.836  0.00  0.00      B    C  
ATOM   3776  N   PRO B 194      11.225  -8.050  -5.727  0.00  0.00      B    N  
ATOM   3777  CA  PRO B 194       9.798  -8.375  -5.636  0.00  0.00      B    C  
ATOM   3778  C   PRO B 194       8.818  -7.294  -6.088  0.00  0.00      B    C  
ATOM   3779  O   PRO B 194       8.908  -6.139  -5.670  0.00  0.00      B    O  
ATOM   3780  CB  PRO B 194       9.619  -8.733  -4.162  0.00  0.00      B    C  
ATOM   3781  CG  PRO B 194      10.660  -7.932  -3.484  0.00  0.00      B    C  
ATOM   3782  CD  PRO B 194      11.854  -8.104  -4.398  0.00  0.00      B    C  
ATOM   3783  N   CYS B 195       7.879  -7.684  -6.947  0.00  0.00      B    N  
ATOM   3784  CA  CYS B 195       6.859  -6.762  -7.428  0.00  0.00      B    C  
ATOM   3785  C   CYS B 195       5.889  -6.543  -6.266  0.00  0.00      B    C  
ATOM   3786  O   CYS B 195       5.115  -5.586  -6.258  0.00  0.00      B    O  
ATOM   3787  CB  CYS B 195       6.139  -7.361  -8.647  0.00  0.00      B    C  
ATOM   3788  SG  CYS B 195       7.277  -7.617 -10.040  0.00  0.00      B    S  
ATOM   3789 LPG1 CYS B 195       7.548  -7.022 -10.223  0.00  0.00      B   LP  
ATOM   3790 LPG2 CYS B 195       7.771  -8.043  -9.853  0.00  0.00      B   LP  
ATOM   3791  N   HIS B 196       5.957  -7.439  -5.281  0.00  0.00      B    N  
ATOM   3792  CA  HIS B 196       5.117  -7.367  -4.087  0.00  0.00      B    C  
ATOM   3793  C   HIS B 196       6.010  -7.094  -2.890  0.00  0.00      B    C  
ATOM   3794  O   HIS B 196       6.601  -8.018  -2.327  0.00  0.00      B    O  
ATOM   3795  CB  HIS B 196       4.393  -8.686  -3.860  0.00  0.00      B    C  
ATOM   3796  CG  HIS B 196       3.771  -9.243  -5.094  0.00  0.00      B    C  
ATOM   3797  CD2 HIS B 196       3.876 -10.462  -5.673  0.00  0.00      B    C  
ATOM   3798  ND1 HIS B 196       2.928  -8.505  -5.896  0.00  0.00      B    N  
ATOM   3799  CE1 HIS B 196       2.541  -9.247  -6.919  0.00  0.00      B    C  
ATOM   3800  NE2 HIS B 196       3.102 -10.438  -6.807  0.00  0.00      B    N  
ATOM   3801  N   ALA B 197       6.095  -5.829  -2.498  0.00  0.00      B    N  
ATOM   3802  CA  ALA B 197       6.936  -5.432  -1.380  0.00  0.00      B    C  
ATOM   3803  C   ALA B 197       6.485  -6.008  -0.046  0.00  0.00      B    C  
ATOM   3804  O   ALA B 197       7.306  -6.365   0.799  0.00  0.00      B    O  
ATOM   3805  CB  ALA B 197       6.987  -3.908  -1.290  0.00  0.00      B    C  
ATOM   3806  N   LEU B 198       5.178  -6.076   0.163  0.00  0.00      B    N  
ATOM   3807  CA  LEU B 198       4.682  -6.597   1.424  0.00  0.00      B    C  
ATOM   3808  C   LEU B 198       3.184  -6.754   1.379  0.00  0.00      B    C  
ATOM   3809  O   LEU B 198       2.522  -6.280   0.460  0.00  0.00      B    O  
ATOM   3810  CB  LEU B 198       5.061  -5.659   2.583  0.00  0.00      B    C  
ATOM   3811  CG  LEU B 198       4.425  -4.259   2.651  0.00  0.00      B    C  
ATOM   3812  CD1 LEU B 198       2.934  -4.355   2.999  0.00  0.00      B    C  
ATOM   3813  CD2 LEU B 198       5.142  -3.431   3.710  0.00  0.00      B    C  
ATOM   3814  N   CYS B 199       2.657  -7.443   2.378  0.00  0.00      B    N  
ATOM   3815  CA  CYS B 199       1.225  -7.635   2.476  0.00  0.00      B    C  
ATOM   3816  C   CYS B 199       0.897  -7.537   3.950  0.00  0.00      B    C  
ATOM   3817  O   CYS B 199       1.757  -7.764   4.802  0.00  0.00      B    O  
ATOM   3818  CB  CYS B 199       0.818  -8.992   1.885  0.00  0.00      B    C  
ATOM   3819  SG  CYS B 199       1.516 -10.408   2.707  0.00  0.00      B    S  
ATOM   3820 LPG1 CYS B 199       2.194 -10.377   2.675  0.00  0.00      B   LP  
ATOM   3821 LPG2 CYS B 199       1.320 -10.412   3.357  0.00  0.00      B   LP  
ATOM   3822  N   GLN B 200      -0.334  -7.160   4.258  0.00  0.00      B    N  
ATOM   3823  CA  GLN B 200      -0.727  -7.025   5.649  0.00  0.00      B    C  
ATOM   3824  C   GLN B 200      -2.013  -7.796   5.876  0.00  0.00      B    C  
ATOM   3825  O   GLN B 200      -2.892  -7.807   5.012  0.00  0.00      B    O  
ATOM   3826  CB  GLN B 200      -0.949  -5.547   6.006  0.00  0.00      B    C  
ATOM   3827  CG  GLN B 200      -1.235  -5.313   7.481  0.00  0.00      B    C  
ATOM   3828  CD  GLN B 200      -1.488  -3.841   7.828  0.00  0.00      B    C  
ATOM   3829  NE2 GLN B 200      -1.464  -2.982   6.826  0.00  0.00      B    N  
ATOM   3830  OE1 GLN B 200      -1.706  -3.497   8.988  0.00  0.00      B    O  
ATOM   3831  N   PHE B 201      -2.105  -8.442   7.032  0.00  0.00      B    N  
ATOM   3832  CA  PHE B 201      -3.291  -9.213   7.389  0.00  0.00      B    C  
ATOM   3833  C   PHE B 201      -4.065  -8.482   8.461  0.00  0.00      B    C  
ATOM   3834  O   PHE B 201      -3.498  -7.720   9.249  0.00  0.00      B    O  
ATOM   3835  CB  PHE B 201      -2.895 -10.618   7.847  0.00  0.00      B    C  
ATOM   3836  CG  PHE B 201      -2.360 -11.456   6.737  0.00  0.00      B    C  
ATOM   3837  CD1 PHE B 201      -3.225 -12.050   5.823  0.00  0.00      B    C  
ATOM   3838  CD2 PHE B 201      -0.993 -11.568   6.537  0.00  0.00      B    C  
ATOM   3839  CE1 PHE B 201      -2.735 -12.738   4.725  0.00  0.00      B    C  
ATOM   3840  CE2 PHE B 201      -0.491 -12.255   5.438  0.00  0.00      B    C  
ATOM   3841  CZ  PHE B 201      -1.360 -12.839   4.530  0.00  0.00      B    C  
ATOM   3842  N   TYR B 202      -5.366  -8.731   8.495  0.00  0.00      B    N  
ATOM   3843  CA  TYR B 202      -6.243  -8.030   9.417  0.00  0.00      B    C  
ATOM   3844  C   TYR B 202      -7.405  -8.905   9.848  0.00  0.00      B    C  
ATOM   3845  O   TYR B 202      -8.075  -9.510   9.014  0.00  0.00      B    O  
ATOM   3846  CB  TYR B 202      -6.764  -6.796   8.687  0.00  0.00      B    C  
ATOM   3847  CG  TYR B 202      -7.884  -6.030   9.340  0.00  0.00      B    C  
ATOM   3848  CD1 TYR B 202      -7.619  -4.996  10.235  0.00  0.00      B    C  
ATOM   3849  CD2 TYR B 202      -9.210  -6.278   8.988  0.00  0.00      B    C  
ATOM   3850  CE1 TYR B 202      -8.651  -4.216  10.754  0.00  0.00      B    C  
ATOM   3851  CE2 TYR B 202     -10.247  -5.508   9.503  0.00  0.00      B    C  
ATOM   3852  CZ  TYR B 202      -9.965  -4.477  10.382  0.00  0.00      B    C  
ATOM   3853  OH  TYR B 202     -10.995  -3.701  10.875  0.00  0.00      B    O  
ATOM   3854  N   VAL B 203      -7.660  -8.942  11.147  0.00  0.00      B    N  
ATOM   3855  CA  VAL B 203      -8.756  -9.748  11.658  0.00  0.00      B    C  
ATOM   3856  C   VAL B 203      -9.787  -8.937  12.425  0.00  0.00      B    C  
ATOM   3857  O   VAL B 203      -9.438  -8.096  13.251  0.00  0.00      B    O  
ATOM   3858  CB  VAL B 203      -8.239 -10.866  12.599  0.00  0.00      B    C  
ATOM   3859  CG1 VAL B 203      -9.413 -11.699  13.110  0.00  0.00      B    C  
ATOM   3860  CG2 VAL B 203      -7.241 -11.748  11.865  0.00  0.00      B    C  
ATOM   3861  N   VAL B 204     -11.057  -9.201  12.135  0.00  0.00      B    N  
ATOM   3862  CA  VAL B 204     -12.168  -8.563  12.829  0.00  0.00      B    C  
ATOM   3863  C   VAL B 204     -13.386  -9.487  12.710  0.00  0.00      B    C  
ATOM   3864  O   VAL B 204     -13.733  -9.946  11.619  0.00  0.00      B    O  
ATOM   3865  CB  VAL B 204     -12.498  -7.161  12.253  0.00  0.00      B    C  
ATOM   3866  CG1 VAL B 204     -13.230  -7.273  10.937  0.00  0.00      B    C  
ATOM   3867  CG2 VAL B 204     -13.311  -6.386  13.259  0.00  0.00      B    C  
ATOM   3868  N   ASN B 205     -14.021  -9.771  13.842  0.00  0.00      B    N  
ATOM   3869  CA  ASN B 205     -15.186 -10.656  13.864  0.00  0.00      B    C  
ATOM   3870  C   ASN B 205     -14.942 -11.943  13.078  0.00  0.00      B    C  
ATOM   3871  O   ASN B 205     -15.654 -12.240  12.115  0.00  0.00      B    O  
ATOM   3872  CB  ASN B 205     -16.419  -9.960  13.287  0.00  0.00      B    C  
ATOM   3873  CG  ASN B 205     -16.848  -8.762  14.102  0.00  0.00      B    C  
ATOM   3874  ND2 ASN B 205     -17.489  -7.807  13.444  0.00  0.00      B    N  
ATOM   3875  OD1 ASN B 205     -16.620  -8.701  15.312  0.00  0.00      B    O  
ATOM   3876  N   SER B 206     -13.919 -12.686  13.477  0.00  0.00      B    N  
ATOM   3877  CA  SER B 206     -13.601 -13.960  12.834  0.00  0.00      B    C  
ATOM   3878  C   SER B 206     -13.348 -13.917  11.330  0.00  0.00      B    C  
ATOM   3879  O   SER B 206     -13.325 -14.965  10.687  0.00  0.00      B    O  
ATOM   3880  CB  SER B 206     -14.723 -14.966  13.116  0.00  0.00      B    C  
ATOM   3881  OG  SER B 206     -14.966 -15.061  14.507  0.00  0.00      B    O  
ATOM   3882  N   GLU B 207     -13.155 -12.729  10.759  0.00  0.00      B    N  
ATOM   3883  CA  GLU B 207     -12.902 -12.635   9.324  0.00  0.00      B    C  
ATOM   3884  C   GLU B 207     -11.478 -12.168   9.065  0.00  0.00      B    C  
ATOM   3885  O   GLU B 207     -11.023 -11.199   9.673  0.00  0.00      B    O  
ATOM   3886  CB  GLU B 207     -13.881 -11.672   8.651  0.00  0.00      B    C  
ATOM   3887  CG  GLU B 207     -15.315 -12.148   8.621  0.00  0.00      B    C  
ATOM   3888  CD  GLU B 207     -16.089 -11.540   7.473  0.00  0.00      B    C  
ATOM   3889  OE1 GLU B 207     -15.844 -10.360   7.153  0.00  0.00      B    O  
ATOM   3890  OE2 GLU B 207     -16.948 -12.237   6.894  0.00  0.00      B    O1-
ATOM   3891  N   LEU B 208     -10.780 -12.863   8.167  0.00  0.00      B    N  
ATOM   3892  CA  LEU B 208      -9.399 -12.529   7.840  0.00  0.00      B    C  
ATOM   3893  C   LEU B 208      -9.269 -11.808   6.512  0.00  0.00      B    C  
ATOM   3894  O   LEU B 208      -9.690 -12.307   5.466  0.00  0.00      B    O  
ATOM   3895  CB  LEU B 208      -8.524 -13.788   7.805  0.00  0.00      B    C  
ATOM   3896  CG  LEU B 208      -7.058 -13.550   7.410  0.00  0.00      B    C  
ATOM   3897  CD1 LEU B 208      -6.338 -12.791   8.516  0.00  0.00      B    C  
ATOM   3898  CD2 LEU B 208      -6.363 -14.881   7.157  0.00  0.00      B    C  
ATOM   3899  N   SER B 209      -8.669 -10.624   6.564  0.00  0.00      B    N  
ATOM   3900  CA  SER B 209      -8.457  -9.824   5.372  0.00  0.00      B    C  
ATOM   3901  C   SER B 209      -6.956  -9.679   5.128  0.00  0.00      B    C  
ATOM   3902  O   SER B 209      -6.145  -9.863   6.044  0.00  0.00      B    O  
ATOM   3903  CB  SER B 209      -9.116  -8.446   5.540  0.00  0.00      B    C  
ATOM   3904  OG  SER B 209     -10.531  -8.567   5.531  0.00  0.00      B    O  
ATOM   3905  N   CYS B 210      -6.601  -9.357   3.889  0.00  0.00      B    N  
ATOM   3906  CA  CYS B 210      -5.207  -9.196   3.490  0.00  0.00      B    C  
ATOM   3907  C   CYS B 210      -5.058  -8.082   2.463  0.00  0.00      B    C  
ATOM   3908  O   CYS B 210      -5.833  -7.998   1.511  0.00  0.00      B    O  
ATOM   3909  CB  CYS B 210      -4.689 -10.509   2.888  0.00  0.00      B    C  
ATOM   3910  SG  CYS B 210      -3.117 -10.409   1.966  0.00  0.00      B    S  
ATOM   3911 LPG1 CYS B 210      -3.187  -9.979   1.445  0.00  0.00      B   LP  
ATOM   3912 LPG2 CYS B 210      -2.626 -10.186   2.379  0.00  0.00      B   LP  
ATOM   3913  N   GLN B 211      -4.063  -7.223   2.660  0.00  0.00      B    N  
ATOM   3914  CA  GLN B 211      -3.816  -6.145   1.707  0.00  0.00      B    C  
ATOM   3915  C   GLN B 211      -2.407  -6.300   1.174  0.00  0.00      B    C  
ATOM   3916  O   GLN B 211      -1.463  -6.495   1.927  0.00  0.00      B    O  
ATOM   3917  CB  GLN B 211      -3.983  -4.750   2.340  0.00  0.00      B    C  
ATOM   3918  CG  GLN B 211      -3.601  -3.614   1.368  0.00  0.00      B    C  
ATOM   3919  CD  GLN B 211      -4.022  -2.215   1.839  0.00  0.00      B    C  
ATOM   3920  NE2 GLN B 211      -3.997  -1.260   0.922  0.00  0.00      B    N  
ATOM   3921  OE1 GLN B 211      -4.350  -2.002   3.006  0.00  0.00      B    O  
ATOM   3922  N   LEU B 212      -2.292  -6.236  -0.141  0.00  0.00      B    N  
ATOM   3923  CA  LEU B 212      -1.013  -6.371  -0.802  0.00  0.00      B    C  
ATOM   3924  C   LEU B 212      -0.545  -5.042  -1.360  0.00  0.00      B    C  
ATOM   3925  O   LEU B 212      -1.313  -4.334  -2.009  0.00  0.00      B    O  
ATOM   3926  CB  LEU B 212      -1.120  -7.352  -1.972  0.00  0.00      B    C  
ATOM   3927  CG  LEU B 212       0.071  -7.359  -2.947  0.00  0.00      B    C  
ATOM   3928  CD1 LEU B 212       1.300  -7.938  -2.269  0.00  0.00      B    C  
ATOM   3929  CD2 LEU B 212      -0.285  -8.177  -4.178  0.00  0.00      B    C  
ATOM   3930  N   TYR B 213       0.714  -4.706  -1.106  0.00  0.00      B    N  
ATOM   3931  CA  TYR B 213       1.263  -3.496  -1.694  0.00  0.00      B    C  
ATOM   3932  C   TYR B 213       2.134  -3.945  -2.863  0.00  0.00      B    C  
ATOM   3933  O   TYR B 213       3.263  -4.401  -2.669  0.00  0.00      B    O  
ATOM   3934  CB  TYR B 213       2.116  -2.689  -0.710  0.00  0.00      B    C  
ATOM   3935  CG  TYR B 213       2.589  -1.399  -1.352  0.00  0.00      B    C  
ATOM   3936  CD1 TYR B 213       3.756  -1.367  -2.122  0.00  0.00      B    C  
ATOM   3937  CD2 TYR B 213       1.801  -0.242  -1.302  0.00  0.00      B    C  
ATOM   3938  CE1 TYR B 213       4.123  -0.229  -2.831  0.00  0.00      B    C  
ATOM   3939  CE2 TYR B 213       2.158   0.906  -2.014  0.00  0.00      B    C  
ATOM   3940  CZ  TYR B 213       3.322   0.900  -2.779  0.00  0.00      B    C  
ATOM   3941  OH  TYR B 213       3.671   2.008  -3.519  0.00  0.00      B    O  
ATOM   3942  N   GLN B 214       1.590  -3.848  -4.070  0.00  0.00      B    N  
ATOM   3943  CA  GLN B 214       2.329  -4.225  -5.267  0.00  0.00      B    C  
ATOM   3944  C   GLN B 214       2.954  -2.962  -5.863  0.00  0.00      B    C  
ATOM   3945  O   GLN B 214       2.264  -2.179  -6.522  0.00  0.00      B    O  
ATOM   3946  CB  GLN B 214       1.398  -4.870  -6.296  0.00  0.00      B    C  
ATOM   3947  CG  GLN B 214       2.117  -5.339  -7.563  0.00  0.00      B    C  
ATOM   3948  CD  GLN B 214       1.307  -6.342  -8.367  0.00  0.00      B    C  
ATOM   3949  NE2 GLN B 214       1.912  -6.891  -9.419  0.00  0.00      B    N  
ATOM   3950  OE1 GLN B 214       0.157  -6.618  -8.049  0.00  0.00      B    O  
ATOM   3951  N   ARG B 215       4.254  -2.787  -5.625  0.00  0.00      B    N  
ATOM   3952  CA  ARG B 215       5.020  -1.627  -6.104  0.00  0.00      B    C  
ATOM   3953  C   ARG B 215       4.992  -1.468  -7.613  0.00  0.00      B    C  
ATOM   3954  O   ARG B 215       5.076  -0.356  -8.136  0.00  0.00      B    O  
ATOM   3955  CB  ARG B 215       6.483  -1.749  -5.684  0.00  0.00      B    C  
ATOM   3956  CG  ARG B 215       7.224  -2.825  -6.485  0.00  0.00      B    C  
ATOM   3957  CD  ARG B 215       8.729  -2.736  -6.357  0.00  0.00      B    C  
ATOM   3958  NE  ARG B 215       9.370  -3.825  -7.089  0.00  0.00      B    N1+
ATOM   3959  CZ  ARG B 215       9.592  -3.839  -8.398  0.00  0.00      B    C  
ATOM   3960  NH1 ARG B 215       9.244  -2.811  -9.160  0.00  0.00      B    N1+
ATOM   3961  NH2 ARG B 215      10.141  -4.911  -8.958  0.00  0.00      B    N  
ATOM   3962  N   SER B 216       4.906  -2.588  -8.318  0.00  0.00      B    N  
ATOM   3963  CA  SER B 216       4.890  -2.573  -9.775  0.00  0.00      B    C  
ATOM   3964  C   SER B 216       3.959  -3.670 -10.282  0.00  0.00      B    C  
ATOM   3965  O   SER B 216       4.098  -4.836  -9.902  0.00  0.00      B    O  
ATOM   3966  CB  SER B 216       6.304  -2.801 -10.307  0.00  0.00      B    C  
ATOM   3967  OG  SER B 216       6.312  -2.821 -11.718  0.00  0.00      B    O  
ATOM   3968  N   GLY B 217       3.013  -3.301 -11.138  0.00  0.00      B    N  
ATOM   3969  CA  GLY B 217       2.077  -4.289 -11.631  0.00  0.00      B    C  
ATOM   3970  C   GLY B 217       1.827  -4.307 -13.118  0.00  0.00      B    C  
ATOM   3971  O   GLY B 217       1.351  -3.329 -13.701  0.00  0.00      B    O  
ATOM   3972  N   ASP B 218       2.172  -5.431 -13.739  0.00  0.00      B    N  
ATOM   3973  CA  ASP B 218       1.939  -5.625 -15.165  0.00  0.00      B    C  
ATOM   3974  C   ASP B 218       0.457  -5.998 -15.158  0.00  0.00      B    C  
ATOM   3975  O   ASP B 218       0.091  -7.119 -14.810  0.00  0.00      B    O  
ATOM   3976  CB  ASP B 218       2.820  -6.776 -15.682  0.00  0.00      B    C  
ATOM   3977  CG  ASP B 218       2.616  -7.066 -17.156  0.00  0.00      B    C  
ATOM   3978  OD1 ASP B 218       3.536  -7.631 -17.781  0.00  0.00      B    O  
ATOM   3979  OD2 ASP B 218       1.541  -6.746 -17.698  0.00  0.00      B    O1-
ATOM   3980  N   MET B 219      -0.397  -5.040 -15.511  0.00  0.00      B    N  
ATOM   3981  CA  MET B 219      -1.841  -5.248 -15.487  0.00  0.00      B    C  
ATOM   3982  C   MET B 219      -2.404  -6.376 -16.347  0.00  0.00      B    C  
ATOM   3983  O   MET B 219      -3.327  -7.076 -15.927  0.00  0.00      B    O  
ATOM   3984  CB  MET B 219      -2.548  -3.940 -15.848  0.00  0.00      B    C  
ATOM   3985  CG  MET B 219      -2.261  -2.803 -14.885  0.00  0.00      B    C  
ATOM   3986  SD  MET B 219      -2.786  -3.099 -13.186  0.00  0.00      B    S  
ATOM   3987  CE  MET B 219      -4.537  -3.021 -13.339  0.00  0.00      B    C  
ATOM   3988 LPD1 MET B 219      -2.583  -3.709 -12.967  0.00  0.00      B   LP  
ATOM   3989 LPD2 MET B 219      -2.552  -2.618 -12.767  0.00  0.00      B   LP  
ATOM   3990  N   GLY B 220      -1.854  -6.549 -17.543  0.00  0.00      B    N  
ATOM   3991  CA  GLY B 220      -2.352  -7.580 -18.435  0.00  0.00      B    C  
ATOM   3992  C   GLY B 220      -1.842  -8.985 -18.176  0.00  0.00      B    C  
ATOM   3993  O   GLY B 220      -2.496  -9.959 -18.553  0.00  0.00      B    O  
ATOM   3994  N   LEU B 221      -0.692  -9.110 -17.525  0.00  0.00      B    N  
ATOM   3995  CA  LEU B 221      -0.135 -10.432 -17.270  0.00  0.00      B    C  
ATOM   3996  C   LEU B 221      -0.090 -10.825 -15.800  0.00  0.00      B    C  
ATOM   3997  O   LEU B 221      -0.892 -11.630 -15.332  0.00  0.00      B    O  
ATOM   3998  CB  LEU B 221       1.274 -10.521 -17.871  0.00  0.00      B    C  
ATOM   3999  CG  LEU B 221       1.913 -11.911 -17.956  0.00  0.00      B    C  
ATOM   4000  CD1 LEU B 221       1.061 -12.797 -18.852  0.00  0.00      B    C  
ATOM   4001  CD2 LEU B 221       3.333 -11.801 -18.511  0.00  0.00      B    C  
ATOM   4002  N   GLY B 222       0.847 -10.245 -15.065  0.00  0.00      B    N  
ATOM   4003  CA  GLY B 222       0.992 -10.587 -13.665  0.00  0.00      B    C  
ATOM   4004  C   GLY B 222      -0.167 -10.319 -12.724  0.00  0.00      B    C  
ATOM   4005  O   GLY B 222      -0.539 -11.189 -11.939  0.00  0.00      B    O  
ATOM   4006  N   VAL B 223      -0.749  -9.126 -12.794  0.00  0.00      B    N  
ATOM   4007  CA  VAL B 223      -1.832  -8.756 -11.884  0.00  0.00      B    C  
ATOM   4008  C   VAL B 223      -2.984  -9.757 -11.668  0.00  0.00      B    C  
ATOM   4009  O   VAL B 223      -3.255 -10.141 -10.534  0.00  0.00      B    O  
ATOM   4010  CB  VAL B 223      -2.402  -7.361 -12.264  0.00  0.00      B    C  
ATOM   4011  CG1 VAL B 223      -3.622  -7.026 -11.404  0.00  0.00      B    C  
ATOM   4012  CG2 VAL B 223      -1.310  -6.302 -12.050  0.00  0.00      B    C  
ATOM   4013  N   PRO B 224      -3.678 -10.181 -12.737  0.00  0.00      B    N  
ATOM   4014  CA  PRO B 224      -4.779 -11.135 -12.537  0.00  0.00      B    C  
ATOM   4015  C   PRO B 224      -4.285 -12.342 -11.751  0.00  0.00      B    C  
ATOM   4016  O   PRO B 224      -4.974 -12.870 -10.876  0.00  0.00      B    O  
ATOM   4017  CB  PRO B 224      -5.176 -11.507 -13.962  0.00  0.00      B    C  
ATOM   4018  CG  PRO B 224      -4.837 -10.266 -14.745  0.00  0.00      B    C  
ATOM   4019  CD  PRO B 224      -3.489  -9.895 -14.168  0.00  0.00      B    C  
ATOM   4020  N   PHE B 225      -3.067 -12.752 -12.083  0.00  0.00      B    N  
ATOM   4021  CA  PHE B 225      -2.406 -13.884 -11.458  0.00  0.00      B    C  
ATOM   4022  C   PHE B 225      -2.142 -13.571  -9.993  0.00  0.00      B    C  
ATOM   4023  O   PHE B 225      -2.525 -14.331  -9.101  0.00  0.00      B    O  
ATOM   4024  CB  PHE B 225      -1.084 -14.132 -12.182  0.00  0.00      B    C  
ATOM   4025  CG  PHE B 225      -0.565 -15.530 -12.061  0.00  0.00      B    C  
ATOM   4026  CD1 PHE B 225      -0.974 -16.518 -12.959  0.00  0.00      B    C  
ATOM   4027  CD2 PHE B 225       0.383 -15.850 -11.094  0.00  0.00      B    C  
ATOM   4028  CE1 PHE B 225      -0.440 -17.799 -12.899  0.00  0.00      B    C  
ATOM   4029  CE2 PHE B 225       0.928 -17.139 -11.025  0.00  0.00      B    C  
ATOM   4030  CZ  PHE B 225       0.515 -18.112 -11.933  0.00  0.00      B    C  
ATOM   4031  N   ASN B 226      -1.482 -12.439  -9.755  0.00  0.00      B    N  
ATOM   4032  CA  ASN B 226      -1.130 -11.992  -8.407  0.00  0.00      B    C  
ATOM   4033  C   ASN B 226      -2.356 -11.856  -7.500  0.00  0.00      B    C  
ATOM   4034  O   ASN B 226      -2.278 -12.110  -6.303  0.00  0.00      B    O  
ATOM   4035  CB  ASN B 226      -0.407 -10.636  -8.478  0.00  0.00      B    C  
ATOM   4036  CG  ASN B 226       0.899 -10.691  -9.280  0.00  0.00      B    C  
ATOM   4037  ND2 ASN B 226       1.541 -11.859  -9.308  0.00  0.00      B    N  
ATOM   4038  OD1 ASN B 226       1.328  -9.680  -9.855  0.00  0.00      B    O  
ATOM   4039  N   ILE B 227      -3.477 -11.434  -8.068  0.00  0.00      B    N  
ATOM   4040  CA  ILE B 227      -4.701 -11.274  -7.282  0.00  0.00      B    C  
ATOM   4041  C   ILE B 227      -5.148 -12.644  -6.780  0.00  0.00      B    C  
ATOM   4042  O   ILE B 227      -5.373 -12.838  -5.588  0.00  0.00      B    O  
ATOM   4043  CB  ILE B 227      -5.842 -10.669  -8.121  0.00  0.00      B    C  
ATOM   4044  CG1 ILE B 227      -5.521  -9.213  -8.474  0.00  0.00      B    C  
ATOM   4045  CG2 ILE B 227      -7.153 -10.719  -7.334  0.00  0.00      B    C  
ATOM   4046  CD1 ILE B 227      -6.560  -8.571  -9.356  0.00  0.00      B    C  
ATOM   4047  N   ALA B 228      -5.272 -13.586  -7.707  0.00  0.00      B    N  
ATOM   4048  CA  ALA B 228      -5.683 -14.943  -7.363  0.00  0.00      B    C  
ATOM   4049  C   ALA B 228      -4.726 -15.510  -6.317  0.00  0.00      B    C  
ATOM   4050  O   ALA B 228      -5.149 -16.158  -5.359  0.00  0.00      B    O  
ATOM   4051  CB  ALA B 228      -5.684 -15.815  -8.613  0.00  0.00      B    C  
ATOM   4052  N   SER B 229      -3.437 -15.231  -6.487  0.00  0.00      B    N  
ATOM   4053  CA  SER B 229      -2.413 -15.727  -5.573  0.00  0.00      B    C  
ATOM   4054  C   SER B 229      -2.575 -15.285  -4.123  0.00  0.00      B    C  
ATOM   4055  O   SER B 229      -2.447 -16.089  -3.196  0.00  0.00      B    O  
ATOM   4056  CB  SER B 229      -1.022 -15.334  -6.076  0.00  0.00      B    C  
ATOM   4057  OG  SER B 229      -0.040 -15.674  -5.117  0.00  0.00      B    O  
ATOM   4058  N   TYR B 230      -2.849 -14.005  -3.908  0.00  0.00      B    N  
ATOM   4059  CA  TYR B 230      -3.008 -13.534  -2.550  0.00  0.00      B    C  
ATOM   4060  C   TYR B 230      -4.377 -13.907  -1.993  0.00  0.00      B    C  
ATOM   4061  O   TYR B 230      -4.527 -14.099  -0.795  0.00  0.00      B    O  
ATOM   4062  CB  TYR B 230      -2.742 -12.024  -2.485  0.00  0.00      B    C  
ATOM   4063  CG  TYR B 230      -1.265 -11.754  -2.325  0.00  0.00      B    C  
ATOM   4064  CD1 TYR B 230      -0.695 -11.660  -1.062  0.00  0.00      B    C  
ATOM   4065  CD2 TYR B 230      -0.420 -11.717  -3.433  0.00  0.00      B    C  
ATOM   4066  CE1 TYR B 230       0.677 -11.548  -0.898  0.00  0.00      B    C  
ATOM   4067  CE2 TYR B 230       0.957 -11.606  -3.282  0.00  0.00      B    C  
ATOM   4068  CZ  TYR B 230       1.497 -11.526  -2.012  0.00  0.00      B    C  
ATOM   4069  OH  TYR B 230       2.858 -11.468  -1.843  0.00  0.00      B    O  
ATOM   4070  N   ALA B 231      -5.367 -14.029  -2.867  0.00  0.00      B    N  
ATOM   4071  CA  ALA B 231      -6.696 -14.431  -2.422  0.00  0.00      B    C  
ATOM   4072  C   ALA B 231      -6.570 -15.874  -1.911  0.00  0.00      B    C  
ATOM   4073  O   ALA B 231      -7.201 -16.259  -0.924  0.00  0.00      B    O  
ATOM   4074  CB  ALA B 231      -7.678 -14.361  -3.575  0.00  0.00      B    C  
ATOM   4075  N   LEU B 232      -5.733 -16.660  -2.582  0.00  0.00      B    N  
ATOM   4076  CA  LEU B 232      -5.511 -18.051  -2.194  0.00  0.00      B    C  
ATOM   4077  C   LEU B 232      -4.773 -18.114  -0.861  0.00  0.00      B    C  
ATOM   4078  O   LEU B 232      -5.156 -18.871   0.037  0.00  0.00      B    O  
ATOM   4079  CB  LEU B 232      -4.716 -18.784  -3.286  0.00  0.00      B    C  
ATOM   4080  CG  LEU B 232      -4.173 -20.193  -2.985  0.00  0.00      B    C  
ATOM   4081  CD1 LEU B 232      -5.311 -21.100  -2.517  0.00  0.00      B    C  
ATOM   4082  CD2 LEU B 232      -3.496 -20.761  -4.230  0.00  0.00      B    C  
ATOM   4083  N   LEU B 233      -3.725 -17.306  -0.714  0.00  0.00      B    N  
ATOM   4084  CA  LEU B 233      -2.964 -17.297   0.529  0.00  0.00      B    C  
ATOM   4085  C   LEU B 233      -3.852 -16.953   1.722  0.00  0.00      B    C  
ATOM   4086  O   LEU B 233      -3.665 -17.497   2.814  0.00  0.00      B    O  
ATOM   4087  CB  LEU B 233      -1.797 -16.301   0.457  0.00  0.00      B    C  
ATOM   4088  CG  LEU B 233      -0.991 -16.158   1.757  0.00  0.00      B    C  
ATOM   4089  CD1 LEU B 233      -0.240 -17.453   2.030  0.00  0.00      B    C  
ATOM   4090  CD2 LEU B 233      -0.004 -14.991   1.650  0.00  0.00      B    C  
ATOM   4091  N   THR B 234      -4.812 -16.052   1.520  0.00  0.00      B    N  
ATOM   4092  CA  THR B 234      -5.709 -15.653   2.604  0.00  0.00      B    C  
ATOM   4093  C   THR B 234      -6.625 -16.823   2.972  0.00  0.00      B    C  
ATOM   4094  O   THR B 234      -6.911 -17.055   4.142  0.00  0.00      B    O  
ATOM   4095  CB  THR B 234      -6.584 -14.427   2.210  0.00  0.00      B    C  
ATOM   4096  CG2 THR B 234      -7.462 -13.996   3.381  0.00  0.00      B    C  
ATOM   4097  OG1 THR B 234      -5.736 -13.332   1.849  0.00  0.00      B    O  
ATOM   4098  N   TYR B 235      -7.091 -17.539   1.956  0.00  0.00      B    N  
ATOM   4099  CA  TYR B 235      -7.945 -18.699   2.172  0.00  0.00      B    C  
ATOM   4100  C   TYR B 235      -7.179 -19.729   2.985  0.00  0.00      B    C  
ATOM   4101  O   TYR B 235      -7.709 -20.282   3.943  0.00  0.00      B    O  
ATOM   4102  CB  TYR B 235      -8.351 -19.297   0.833  0.00  0.00      B    C  
ATOM   4103  CG  TYR B 235      -9.742 -18.923   0.400  0.00  0.00      B    C  
ATOM   4104  CD1 TYR B 235     -10.835 -19.714   0.755  0.00  0.00      B    C  
ATOM   4105  CD2 TYR B 235      -9.972 -17.780  -0.366  0.00  0.00      B    C  
ATOM   4106  CE1 TYR B 235     -12.123 -19.383   0.353  0.00  0.00      B    C  
ATOM   4107  CE2 TYR B 235     -11.259 -17.434  -0.771  0.00  0.00      B    C  
ATOM   4108  CZ  TYR B 235     -12.330 -18.242  -0.411  0.00  0.00      B    C  
ATOM   4109  OH  TYR B 235     -13.598 -17.926  -0.835  0.00  0.00      B    O  
ATOM   4110  N   MET B 236      -5.928 -19.979   2.600  0.00  0.00      B    N  
ATOM   4111  CA  MET B 236      -5.076 -20.943   3.301  0.00  0.00      B    C  
ATOM   4112  C   MET B 236      -4.866 -20.564   4.759  0.00  0.00      B    C  
ATOM   4113  O   MET B 236      -5.015 -21.396   5.656  0.00  0.00      B    O  
ATOM   4114  CB  MET B 236      -3.700 -21.045   2.637  0.00  0.00      B    C  
ATOM   4115  CG  MET B 236      -3.668 -21.672   1.264  0.00  0.00      B    C  
ATOM   4116  SD  MET B 236      -1.952 -21.798   0.706  0.00  0.00      B    S  
ATOM   4117  CE  MET B 236      -2.168 -22.258  -0.970  0.00  0.00      B    C  
ATOM   4118 LPD1 MET B 236      -1.629 -21.204   0.761  0.00  0.00      B   LP  
ATOM   4119 LPD2 MET B 236      -1.612 -22.273   1.052  0.00  0.00      B   LP  
ATOM   4120  N   ILE B 237      -4.512 -19.305   5.005  0.00  0.00      B    N  
ATOM   4121  CA  ILE B 237      -4.278 -18.862   6.370  0.00  0.00      B    C  
ATOM   4122  C   ILE B 237      -5.564 -18.802   7.192  0.00  0.00      B    C  
ATOM   4123  O   ILE B 237      -5.547 -19.066   8.391  0.00  0.00      B    O  
ATOM   4124  CB  ILE B 237      -3.549 -17.491   6.392  0.00  0.00      B    C  
ATOM   4125  CG1 ILE B 237      -2.151 -17.654   5.773  0.00  0.00      B    C  
ATOM   4126  CG2 ILE B 237      -3.431 -16.983   7.824  0.00  0.00      B    C  
ATOM   4127  CD1 ILE B 237      -1.315 -16.376   5.711  0.00  0.00      B    C  
ATOM   4128  N   ALA B 238      -6.678 -18.464   6.555  0.00  0.00      B    N  
ATOM   4129  CA  ALA B 238      -7.950 -18.411   7.272  0.00  0.00      B    C  
ATOM   4130  C   ALA B 238      -8.308 -19.835   7.707  0.00  0.00      B    C  
ATOM   4131  O   ALA B 238      -8.747 -20.068   8.840  0.00  0.00      B    O  
ATOM   4132  CB  ALA B 238      -9.044 -17.849   6.364  0.00  0.00      B    C  
ATOM   4133  N   HIS B 239      -8.096 -20.777   6.793  0.00  0.00      B    N  
ATOM   4134  CA  HIS B 239      -8.389 -22.188   7.029  0.00  0.00      B    C  
ATOM   4135  C   HIS B 239      -7.700 -22.722   8.280  0.00  0.00      B    C  
ATOM   4136  O   HIS B 239      -8.354 -23.271   9.161  0.00  0.00      B    O  
ATOM   4137  CB  HIS B 239      -7.956 -23.022   5.820  0.00  0.00      B    C  
ATOM   4138  CG  HIS B 239      -8.297 -24.475   5.935  0.00  0.00      B    C  
ATOM   4139  CD2 HIS B 239      -7.577 -25.526   6.398  0.00  0.00      B    C  
ATOM   4140  ND1 HIS B 239      -9.527 -24.983   5.576  0.00  0.00      B    N  
ATOM   4141  CE1 HIS B 239      -9.550 -26.283   5.813  0.00  0.00      B    C  
ATOM   4142  NE2 HIS B 239      -8.380 -26.637   6.312  0.00  0.00      B    N  
ATOM   4143  N   ILE B 240      -6.384 -22.552   8.368  0.00  0.00      B    N  
ATOM   4144  CA  ILE B 240      -5.656 -23.062   9.522  0.00  0.00      B    C  
ATOM   4145  C   ILE B 240      -5.796 -22.246  10.798  0.00  0.00      B    C  
ATOM   4146  O   ILE B 240      -5.430 -22.724  11.870  0.00  0.00      B    O  
ATOM   4147  CB  ILE B 240      -4.155 -23.235   9.214  0.00  0.00      B    C  
ATOM   4148  CG1 ILE B 240      -3.538 -21.896   8.826  0.00  0.00      B    C  
ATOM   4149  CG2 ILE B 240      -3.969 -24.251   8.091  0.00  0.00      B    C  
ATOM   4150  CD1 ILE B 240      -2.069 -21.993   8.498  0.00  0.00      B    C  
ATOM   4151  N   THR B 241      -6.325 -21.027  10.702  0.00  0.00      B    N  
ATOM   4152  CA  THR B 241      -6.486 -20.201  11.896  0.00  0.00      B    C  
ATOM   4153  C   THR B 241      -7.931 -20.214  12.383  0.00  0.00      B    C  
ATOM   4154  O   THR B 241      -8.272 -19.570  13.376  0.00  0.00      B    O  
ATOM   4155  CB  THR B 241      -6.036 -18.731  11.646  0.00  0.00      B    C  
ATOM   4156  CG2 THR B 241      -4.543 -18.684  11.341  0.00  0.00      B    C  
ATOM   4157  OG1 THR B 241      -6.763 -18.181  10.541  0.00  0.00      B    O  
ATOM   4158  N   GLY B 242      -8.773 -20.959  11.677  0.00  0.00      B    N  
ATOM   4159  CA  GLY B 242     -10.167 -21.062  12.052  0.00  0.00      B    C  
ATOM   4160  C   GLY B 242     -10.964 -19.806  11.769  0.00  0.00      B    C  
ATOM   4161  O   GLY B 242     -11.938 -19.516  12.467  0.00  0.00      B    O  
ATOM   4162  N   LEU B 243     -10.564 -19.064  10.742  0.00  0.00      B    N  
ATOM   4163  CA  LEU B 243     -11.254 -17.830  10.391  0.00  0.00      B    C  
ATOM   4164  C   LEU B 243     -11.894 -17.914   9.022  0.00  0.00      B    C  
ATOM   4165  O   LEU B 243     -11.633 -18.836   8.250  0.00  0.00      B    O  
ATOM   4166  CB  LEU B 243     -10.281 -16.644  10.430  0.00  0.00      B    C  
ATOM   4167  CG  LEU B 243      -9.548 -16.430  11.755  0.00  0.00      B    C  
ATOM   4168  CD1 LEU B 243      -8.513 -15.327  11.594  0.00  0.00      B    C  
ATOM   4169  CD2 LEU B 243     -10.549 -16.085  12.861  0.00  0.00      B    C  
ATOM   4170  N   LYS B 244     -12.738 -16.936   8.726  0.00  0.00      B    N  
ATOM   4171  CA  LYS B 244     -13.436 -16.880   7.456  0.00  0.00      B    C  
ATOM   4172  C   LYS B 244     -12.767 -15.823   6.591  0.00  0.00      B    C  
ATOM   4173  O   LYS B 244     -12.437 -14.742   7.074  0.00  0.00      B    O  
ATOM   4174  CB  LYS B 244     -14.894 -16.500   7.701  0.00  0.00      B    C  
ATOM   4175  CG  LYS B 244     -15.467 -17.109   8.975  0.00  0.00      B    C  
ATOM   4176  CD  LYS B 244     -15.324 -18.628   8.963  0.00  0.00      B    C  
ATOM   4177  CE  LYS B 244     -15.656 -19.252  10.325  0.00  0.00      B    C  
ATOM   4178  NZ  LYS B 244     -14.605 -19.007  11.361  0.00  0.00      B    N1+
ATOM   4179  N   PRO B 245     -12.543 -16.125   5.304  0.00  0.00      B    N  
ATOM   4180  CA  PRO B 245     -11.905 -15.138   4.430  0.00  0.00      B    C  
ATOM   4181  C   PRO B 245     -12.787 -13.901   4.296  0.00  0.00      B    C  
ATOM   4182  O   PRO B 245     -13.982 -14.014   4.015  0.00  0.00      B    O  
ATOM   4183  CB  PRO B 245     -11.770 -15.888   3.108  0.00  0.00      B    C  
ATOM   4184  CG  PRO B 245     -11.607 -17.313   3.544  0.00  0.00      B    C  
ATOM   4185  CD  PRO B 245     -12.653 -17.429   4.629  0.00  0.00      B    C  
ATOM   4186  N   GLY B 246     -12.198 -12.724   4.487  0.00  0.00      B    N  
ATOM   4187  CA  GLY B 246     -12.967 -11.498   4.372  0.00  0.00      B    C  
ATOM   4188  C   GLY B 246     -12.757 -10.793   3.047  0.00  0.00      B    C  
ATOM   4189  O   GLY B 246     -13.436 -11.082   2.054  0.00  0.00      B    O  
ATOM   4190  N   ASP B 247     -11.806  -9.862   3.030  0.00  0.00      B    N  
ATOM   4191  CA  ASP B 247     -11.496  -9.100   1.830  0.00  0.00      B    C  
ATOM   4192  C   ASP B 247     -10.027  -9.187   1.446  0.00  0.00      B    C  
ATOM   4193  O   ASP B 247      -9.155  -9.364   2.297  0.00  0.00      B    O  
ATOM   4194  CB  ASP B 247     -11.779  -7.608   2.049  0.00  0.00      B    C  
ATOM   4195  CG  ASP B 247     -13.247  -7.275   2.088  0.00  0.00      B    C  
ATOM   4196  OD1 ASP B 247     -13.616  -6.436   2.929  0.00  0.00      B    O  
ATOM   4197  OD2 ASP B 247     -14.019  -7.819   1.271  0.00  0.00      B    O1-
ATOM   4198  N   PHE B 248      -9.766  -9.054   0.154  0.00  0.00      B    N  
ATOM   4199  CA  PHE B 248      -8.398  -8.984  -0.317  0.00  0.00      B    C  
ATOM   4200  C   PHE B 248      -8.311  -7.604  -0.946  0.00  0.00      B    C  
ATOM   4201  O   PHE B 248      -9.000  -7.337  -1.928  0.00  0.00      B    O  
ATOM   4202  CB  PHE B 248      -8.071  -9.983  -1.412  0.00  0.00      B    C  
ATOM   4203  CG  PHE B 248      -6.790  -9.650  -2.128  0.00  0.00      B    C  
ATOM   4204  CD1 PHE B 248      -5.592  -9.574  -1.419  0.00  0.00      B    C  
ATOM   4205  CD2 PHE B 248      -6.785  -9.351  -3.481  0.00  0.00      B    C  
ATOM   4206  CE1 PHE B 248      -4.406  -9.201  -2.052  0.00  0.00      B    C  
ATOM   4207  CE2 PHE B 248      -5.599  -8.976  -4.122  0.00  0.00      B    C  
ATOM   4208  CZ  PHE B 248      -4.412  -8.901  -3.400  0.00  0.00      B    C  
ATOM   4209  N   ILE B 249      -7.485  -6.730  -0.387  0.00  0.00      B    N  
ATOM   4210  CA  ILE B 249      -7.346  -5.397  -0.959  0.00  0.00      B    C  
ATOM   4211  C   ILE B 249      -6.060  -5.339  -1.769  0.00  0.00      B    C  
ATOM   4212  O   ILE B 249      -4.976  -5.604  -1.258  0.00  0.00      B    O  
ATOM   4213  CB  ILE B 249      -7.314  -4.296   0.128  0.00  0.00      B    C  
ATOM   4214  CG1 ILE B 249      -8.610  -4.325   0.940  0.00  0.00      B    C  
ATOM   4215  CG2 ILE B 249      -7.145  -2.925  -0.519  0.00  0.00      B    C  
ATOM   4216  CD1 ILE B 249      -8.541  -5.238   2.135  0.00  0.00      B    C  
ATOM   4217  N   HIS B 250      -6.200  -5.020  -3.045  0.00  0.00      B    N  
ATOM   4218  CA  HIS B 250      -5.057  -4.921  -3.931  0.00  0.00      B    C  
ATOM   4219  C   HIS B 250      -4.640  -3.453  -4.105  0.00  0.00      B    C  
ATOM   4220  O   HIS B 250      -5.397  -2.640  -4.654  0.00  0.00      B    O  
ATOM   4221  CB  HIS B 250      -5.404  -5.502  -5.296  0.00  0.00      B    C  
ATOM   4222  CG  HIS B 250      -4.241  -5.564  -6.233  0.00  0.00      B    C  
ATOM   4223  CD2 HIS B 250      -2.927  -5.805  -6.008  0.00  0.00      B    C  
ATOM   4224  ND1 HIS B 250      -4.371  -5.388  -7.593  0.00  0.00      B    N  
ATOM   4225  CE1 HIS B 250      -3.189  -5.518  -8.166  0.00  0.00      B    C  
ATOM   4226  NE2 HIS B 250      -2.296  -5.771  -7.227  0.00  0.00      B    N  
ATOM   4227  N   THR B 251      -3.450  -3.119  -3.625  0.00  0.00      B    N  
ATOM   4228  CA  THR B 251      -2.932  -1.757  -3.763  0.00  0.00      B    C  
ATOM   4229  C   THR B 251      -1.761  -1.776  -4.741  0.00  0.00      B    C  
ATOM   4230  O   THR B 251      -0.846  -2.597  -4.623  0.00  0.00      B    O  
ATOM   4231  CB  THR B 251      -2.468  -1.186  -2.413  0.00  0.00      B    C  
ATOM   4232  CG2 THR B 251      -1.689   0.147  -2.617  0.00  0.00      B    C  
ATOM   4233  OG1 THR B 251      -3.618  -0.956  -1.581  0.00  0.00      B    O  
ATOM   4234  N   LEU B 252      -1.810  -0.863  -5.709  0.00  0.00      B    N  
ATOM   4235  CA  LEU B 252      -0.790  -0.751  -6.745  0.00  0.00      B    C  
ATOM   4236  C   LEU B 252       0.051   0.526  -6.689  0.00  0.00      B    C  
ATOM   4237  O   LEU B 252      -0.436   1.601  -6.323  0.00  0.00      B    O  
ATOM   4238  CB  LEU B 252      -1.460  -0.827  -8.122  0.00  0.00      B    C  
ATOM   4239  CG  LEU B 252      -1.891  -2.216  -8.623  0.00  0.00      B    C  
ATOM   4240  CD1 LEU B 252      -2.909  -2.096  -9.750  0.00  0.00      B    C  
ATOM   4241  CD2 LEU B 252      -0.663  -2.964  -9.084  0.00  0.00      B    C  
ATOM   4242  N   GLY B 253       1.317   0.385  -7.056  0.00  0.00      B    N  
ATOM   4243  CA  GLY B 253       2.220   1.518  -7.118  0.00  0.00      B    C  
ATOM   4244  C   GLY B 253       2.176   1.877  -8.585  0.00  0.00      B    C  
ATOM   4245  O   GLY B 253       1.215   2.498  -9.049  0.00  0.00      B    O  
ATOM   4246  N   ASP B 254       3.189   1.462  -9.339  0.00  0.00      B    N  
ATOM   4247  CA  ASP B 254       3.188   1.749 -10.758  0.00  0.00      B    C  
ATOM   4248  C   ASP B 254       2.318   0.728 -11.490  0.00  0.00      B    C  
ATOM   4249  O   ASP B 254       2.792  -0.352 -11.863  0.00  0.00      B    O  
ATOM   4250  CB  ASP B 254       4.606   1.711 -11.332  0.00  0.00      B    C  
ATOM   4251  CG  ASP B 254       4.659   2.164 -12.781  0.00  0.00      B    C  
ATOM   4252  OD1 ASP B 254       3.715   1.872 -13.549  0.00  0.00      B    O  
ATOM   4253  OD2 ASP B 254       5.654   2.811 -13.166  0.00  0.00      B    O1-
ATOM   4254  N   ALA B 255       1.044   1.069 -11.680  0.00  0.00      B    N  
ATOM   4255  CA  ALA B 255       0.111   0.201 -12.394  0.00  0.00      B    C  
ATOM   4256  C   ALA B 255       0.293   0.534 -13.865  0.00  0.00      B    C  
ATOM   4257  O   ALA B 255       0.025   1.659 -14.295  0.00  0.00      B    O  
ATOM   4258  CB  ALA B 255      -1.326   0.485 -11.954  0.00  0.00      B    C  
ATOM   4259  N   HIS B 256       0.743  -0.443 -14.644  0.00  0.00      B    N  
ATOM   4260  CA  HIS B 256       0.995  -0.205 -16.052  0.00  0.00      B    C  
ATOM   4261  C   HIS B 256       0.522  -1.283 -17.016  0.00  0.00      B    C  
ATOM   4262  O   HIS B 256       0.389  -2.454 -16.662  0.00  0.00      B    O  
ATOM   4263  CB  HIS B 256       2.495   0.002 -16.266  0.00  0.00      B    C  
ATOM   4264  CG  HIS B 256       3.339  -1.113 -15.726  0.00  0.00      B    C  
ATOM   4265  CD2 HIS B 256       3.825  -2.230 -16.319  0.00  0.00      B    C  
ATOM   4266  ND1 HIS B 256       3.741  -1.175 -14.408  0.00  0.00      B    N  
ATOM   4267  CE1 HIS B 256       4.439  -2.281 -14.214  0.00  0.00      B    C  
ATOM   4268  NE2 HIS B 256       4.504  -2.938 -15.358  0.00  0.00      B    N  
ATOM   4269  N   ILE B 257       0.279  -0.861 -18.250  0.00  0.00      B    N  
ATOM   4270  CA  ILE B 257      -0.132  -1.758 -19.311  0.00  0.00      B    C  
ATOM   4271  C   ILE B 257       0.959  -1.648 -20.365  0.00  0.00      B    C  
ATOM   4272  O   ILE B 257       1.270  -0.554 -20.832  0.00  0.00      B    O  
ATOM   4273  CB  ILE B 257      -1.479  -1.326 -19.932  0.00  0.00      B    C  
ATOM   4274  CG1 ILE B 257      -2.616  -1.566 -18.933  0.00  0.00      B    C  
ATOM   4275  CG2 ILE B 257      -1.713  -2.063 -21.245  0.00  0.00      B    C  
ATOM   4276  CD1 ILE B 257      -3.999  -1.215 -19.470  0.00  0.00      B    C  
ATOM   4277  N   TYR B 258       1.575  -2.768 -20.721  0.00  0.00      B    N  
ATOM   4278  CA  TYR B 258       2.599  -2.720 -21.746  0.00  0.00      B    C  
ATOM   4279  C   TYR B 258       1.934  -2.421 -23.071  0.00  0.00      B    C  
ATOM   4280  O   TYR B 258       0.786  -2.796 -23.298  0.00  0.00      B    O  
ATOM   4281  CB  TYR B 258       3.381  -4.040 -21.807  0.00  0.00      B    C  
ATOM   4282  CG  TYR B 258       4.405  -4.130 -20.706  0.00  0.00      B    C  
ATOM   4283  CD1 TYR B 258       4.153  -4.855 -19.547  0.00  0.00      B    C  
ATOM   4284  CD2 TYR B 258       5.591  -3.401 -20.783  0.00  0.00      B    C  
ATOM   4285  CE1 TYR B 258       5.051  -4.846 -18.490  0.00  0.00      B    C  
ATOM   4286  CE2 TYR B 258       6.494  -3.383 -19.737  0.00  0.00      B    C  
ATOM   4287  CZ  TYR B 258       6.222  -4.103 -18.593  0.00  0.00      B    C  
ATOM   4288  OH  TYR B 258       7.110  -4.069 -17.548  0.00  0.00      B    O  
ATOM   4289  N   LEU B 259       2.649  -1.720 -23.941  0.00  0.00      B    N  
ATOM   4290  CA  LEU B 259       2.107  -1.370 -25.244  0.00  0.00      B    C  
ATOM   4291  C   LEU B 259       1.574  -2.583 -26.010  0.00  0.00      B    C  
ATOM   4292  O   LEU B 259       0.511  -2.516 -26.632  0.00  0.00      B    O  
ATOM   4293  CB  LEU B 259       3.172  -0.646 -26.076  0.00  0.00      B    C  
ATOM   4294  CG  LEU B 259       3.205   0.888 -25.993  0.00  0.00      B    C  
ATOM   4295  CD1 LEU B 259       3.029   1.360 -24.562  0.00  0.00      B    C  
ATOM   4296  CD2 LEU B 259       4.515   1.392 -26.564  0.00  0.00      B    C  
ATOM   4297  N   ASN B 260       2.299  -3.695 -25.963  0.00  0.00      B    N  
ATOM   4298  CA  ASN B 260       1.851  -4.879 -26.690  0.00  0.00      B    C  
ATOM   4299  C   ASN B 260       0.645  -5.586 -26.059  0.00  0.00      B    C  
ATOM   4300  O   ASN B 260       0.131  -6.549 -26.623  0.00  0.00      B    O  
ATOM   4301  CB  ASN B 260       3.014  -5.861 -26.889  0.00  0.00      B    C  
ATOM   4302  CG  ASN B 260       3.600  -6.355 -25.589  0.00  0.00      B    C  
ATOM   4303  ND2 ASN B 260       3.026  -5.929 -24.478  0.00  0.00      B    N  
ATOM   4304  OD1 ASN B 260       4.561  -7.121 -25.586  0.00  0.00      B    O  
ATOM   4305  N   HIS B 261       0.183  -5.108 -24.905  0.00  0.00      B    N  
ATOM   4306  CA  HIS B 261      -0.982  -5.713 -24.258  0.00  0.00      B    C  
ATOM   4307  C   HIS B 261      -2.241  -4.889 -24.520  0.00  0.00      B    C  
ATOM   4308  O   HIS B 261      -3.347  -5.320 -24.211  0.00  0.00      B    O  
ATOM   4309  CB  HIS B 261      -0.790  -5.818 -22.741  0.00  0.00      B    C  
ATOM   4310  CG  HIS B 261       0.259  -6.798 -22.317  0.00  0.00      B    C  
ATOM   4311  CD2 HIS B 261       1.046  -7.633 -23.034  0.00  0.00      B    C  
ATOM   4312  ND1 HIS B 261       0.602  -6.987 -20.996  0.00  0.00      B    N  
ATOM   4313  CE1 HIS B 261       1.559  -7.895 -20.917  0.00  0.00      B    C  
ATOM   4314  NE2 HIS B 261       1.847  -8.303 -22.140  0.00  0.00      B    N  
ATOM   4315  N   ILE B 262      -2.070  -3.702 -25.090  0.00  0.00      B    N  
ATOM   4316  CA  ILE B 262      -3.203  -2.824 -25.357  0.00  0.00      B    C  
ATOM   4317  C   ILE B 262      -4.299  -3.481 -26.192  0.00  0.00      B    C  
ATOM   4318  O   ILE B 262      -5.468  -3.458 -25.807  0.00  0.00      B    O  
ATOM   4319  CB  ILE B 262      -2.745  -1.517 -26.044  0.00  0.00      B    C  
ATOM   4320  CG1 ILE B 262      -1.821  -0.740 -25.104  0.00  0.00      B    C  
ATOM   4321  CG2 ILE B 262      -3.955  -0.674 -26.425  0.00  0.00      B    C  
ATOM   4322  CD1 ILE B 262      -1.293   0.568 -25.685  0.00  0.00      B    C  
ATOM   4323  N   GLU B 263      -3.934  -4.072 -27.327  0.00  0.00      B    N  
ATOM   4324  CA  GLU B 263      -4.938  -4.706 -28.166  0.00  0.00      B    C  
ATOM   4325  C   GLU B 263      -5.628  -5.888 -27.486  0.00  0.00      B    C  
ATOM   4326  O   GLU B 263      -6.854  -5.960 -27.480  0.00  0.00      B    O  
ATOM   4327  CB  GLU B 263      -4.341  -5.106 -29.512  0.00  0.00      B    C  
ATOM   4328  CG  GLU B 263      -4.221  -3.923 -30.467  0.00  0.00      B    C  
ATOM   4329  CD  GLU B 263      -5.398  -2.946 -30.354  0.00  0.00      B    C  
ATOM   4330  OE1 GLU B 263      -5.305  -1.987 -29.559  0.00  0.00      B    O  
ATOM   4331  OE2 GLU B 263      -6.420  -3.140 -31.047  0.00  0.00      B    O1-
ATOM   4332  N   PRO B 264      -4.860  -6.830 -26.909  0.00  0.00      B    N  
ATOM   4333  CA  PRO B 264      -5.555  -7.942 -26.255  0.00  0.00      B    C  
ATOM   4334  C   PRO B 264      -6.444  -7.464 -25.102  0.00  0.00      B    C  
ATOM   4335  O   PRO B 264      -7.528  -8.013 -24.882  0.00  0.00      B    O  
ATOM   4336  CB  PRO B 264      -4.409  -8.859 -25.795  0.00  0.00      B    C  
ATOM   4337  CG  PRO B 264      -3.204  -7.966 -25.776  0.00  0.00      B    C  
ATOM   4338  CD  PRO B 264      -3.414  -7.088 -26.979  0.00  0.00      B    C  
ATOM   4339  N   LEU B 265      -6.003  -6.433 -24.379  0.00  0.00      B    N  
ATOM   4340  CA  LEU B 265      -6.797  -5.906 -23.267  0.00  0.00      B    C  
ATOM   4341  C   LEU B 265      -8.080  -5.224 -23.743  0.00  0.00      B    C  
ATOM   4342  O   LEU B 265      -9.087  -5.225 -23.034  0.00  0.00      B    O  
ATOM   4343  CB  LEU B 265      -5.966  -4.942 -22.408  0.00  0.00      B    C  
ATOM   4344  CG  LEU B 265      -5.014  -5.600 -21.399  0.00  0.00      B    C  
ATOM   4345  CD1 LEU B 265      -4.088  -4.565 -20.783  0.00  0.00      B    C  
ATOM   4346  CD2 LEU B 265      -5.826  -6.295 -20.317  0.00  0.00      B    C  
ATOM   4347  N   LYS B 266      -8.048  -4.639 -24.936  0.00  0.00      B    N  
ATOM   4348  CA  LYS B 266      -9.236  -3.994 -25.478  0.00  0.00      B    C  
ATOM   4349  C   LYS B 266     -10.255  -5.072 -25.842  0.00  0.00      B    C  
ATOM   4350  O   LYS B 266     -11.463  -4.842 -25.799  0.00  0.00      B    O  
ATOM   4351  CB  LYS B 266      -8.882  -3.164 -26.712  0.00  0.00      B    C  
ATOM   4352  CG  LYS B 266      -8.220  -1.827 -26.380  0.00  0.00      B    C  
ATOM   4353  CD  LYS B 266      -7.795  -1.089 -27.640  0.00  0.00      B    C  
ATOM   4354  CE  LYS B 266      -7.307   0.313 -27.314  0.00  0.00      B    C  
ATOM   4355  NZ  LYS B 266      -6.839   1.030 -28.529  0.00  0.00      B    N1+
ATOM   4356  N   ILE B 267      -9.763  -6.253 -26.200  0.00  0.00      B    N  
ATOM   4357  CA  ILE B 267     -10.656  -7.354 -26.540  0.00  0.00      B    C  
ATOM   4358  C   ILE B 267     -11.295  -7.879 -25.259  0.00  0.00      B    C  
ATOM   4359  O   ILE B 267     -12.494  -8.166 -25.219  0.00  0.00      B    O  
ATOM   4360  CB  ILE B 267      -9.897  -8.500 -27.244  0.00  0.00      B    C  
ATOM   4361  CG1 ILE B 267      -9.374  -8.013 -28.598  0.00  0.00      B    C  
ATOM   4362  CG2 ILE B 267     -10.819  -9.699 -27.440  0.00  0.00      B    C  
ATOM   4363  CD1 ILE B 267      -8.551  -9.038 -29.345  0.00  0.00      B    C  
ATOM   4364  N   GLN B 268     -10.489  -7.982 -24.206  0.00  0.00      B    N  
ATOM   4365  CA  GLN B 268     -10.966  -8.477 -22.926  0.00  0.00      B    C  
ATOM   4366  C   GLN B 268     -12.017  -7.564 -22.297  0.00  0.00      B    C  
ATOM   4367  O   GLN B 268     -12.932  -8.035 -21.615  0.00  0.00      B    O  
ATOM   4368  CB  GLN B 268      -9.791  -8.642 -21.960  0.00  0.00      B    C  
ATOM   4369  CG  GLN B 268     -10.128  -9.453 -20.722  0.00  0.00      B    C  
ATOM   4370  CD  GLN B 268      -8.970  -9.556 -19.756  0.00  0.00      B    C  
ATOM   4371  NE2 GLN B 268      -9.280  -9.662 -18.471  0.00  0.00      B    N  
ATOM   4372  OE1 GLN B 268      -7.808  -9.559 -20.160  0.00  0.00      B    O  
ATOM   4373  N   LEU B 269     -11.882  -6.259 -22.531  0.00  0.00      B    N  
ATOM   4374  CA  LEU B 269     -12.811  -5.278 -21.977  0.00  0.00      B    C  
ATOM   4375  C   LEU B 269     -14.215  -5.376 -22.561  0.00  0.00      B    C  
ATOM   4376  O   LEU B 269     -15.184  -4.922 -21.952  0.00  0.00      B    O  
ATOM   4377  CB  LEU B 269     -12.271  -3.858 -22.187  0.00  0.00      B    C  
ATOM   4378  CG  LEU B 269     -11.093  -3.418 -21.314  0.00  0.00      B    C  
ATOM   4379  CD1 LEU B 269     -10.618  -2.040 -21.745  0.00  0.00      B    C  
ATOM   4380  CD2 LEU B 269     -11.519  -3.402 -19.855  0.00  0.00      B    C  
ATOM   4381  N   GLN B 270     -14.330  -5.966 -23.742  0.00  0.00      B    N  
ATOM   4382  CA  GLN B 270     -15.635  -6.098 -24.374  0.00  0.00      B    C  
ATOM   4383  C   GLN B 270     -16.412  -7.297 -23.831  0.00  0.00      B    C  
ATOM   4384  O   GLN B 270     -17.553  -7.534 -24.224  0.00  0.00      B    O  
ATOM   4385  CB  GLN B 270     -15.468  -6.225 -25.888  0.00  0.00      B    C  
ATOM   4386  CG  GLN B 270     -14.711  -5.062 -26.508  0.00  0.00      B    C  
ATOM   4387  CD  GLN B 270     -14.652  -5.141 -28.019  0.00  0.00      B    C  
ATOM   4388  NE2 GLN B 270     -13.450  -5.337 -28.558  0.00  0.00      B    N  
ATOM   4389  OE1 GLN B 270     -15.675  -5.029 -28.697  0.00  0.00      B    O  
ATOM   4390  N   ARG B 271     -15.793  -8.034 -22.913  0.00  0.00      B    N  
ATOM   4391  CA  ARG B 271     -16.413  -9.218 -22.328  0.00  0.00      B    C  
ATOM   4392  C   ARG B 271     -17.100  -8.951 -20.996  0.00  0.00      B    C  
ATOM   4393  O   ARG B 271     -16.540  -8.305 -20.110  0.00  0.00      B    O  
ATOM   4394  CB  ARG B 271     -15.361 -10.307 -22.144  0.00  0.00      B    C  
ATOM   4395  CG  ARG B 271     -14.713 -10.732 -23.431  0.00  0.00      B    C  
ATOM   4396  CD  ARG B 271     -13.628 -11.746 -23.169  0.00  0.00      B    C  
ATOM   4397  NE  ARG B 271     -13.040 -12.236 -24.409  0.00  0.00      B    N1+
ATOM   4398  CZ  ARG B 271     -12.050 -13.117 -24.461  0.00  0.00      B    C  
ATOM   4399  NH1 ARG B 271     -11.535 -13.602 -23.339  0.00  0.00      B    N1+
ATOM   4400  NH2 ARG B 271     -11.583 -13.521 -25.632  0.00  0.00      B    N  
ATOM   4401  N   GLU B 272     -18.317  -9.463 -20.853  0.00  0.00      B    N  
ATOM   4402  CA  GLU B 272     -19.067  -9.272 -19.621  0.00  0.00      B    C  
ATOM   4403  C   GLU B 272     -18.603 -10.299 -18.595  0.00  0.00      B    C  
ATOM   4404  O   GLU B 272     -18.563 -11.498 -18.873  0.00  0.00      B    O  
ATOM   4405  CB  GLU B 272     -20.569  -9.441 -19.876  0.00  0.00      B    C  
ATOM   4406  CG  GLU B 272     -21.449  -8.496 -19.060  0.00  0.00      B    C  
ATOM   4407  CD  GLU B 272     -21.497  -7.081 -19.639  0.00  0.00      B    C  
ATOM   4408  OE1 GLU B 272     -20.422  -6.498 -19.912  0.00  0.00      B    O  
ATOM   4409  OE2 GLU B 272     -22.616  -6.549 -19.819  0.00  0.00      B    O1-
ATOM   4410  N   PRO B 273     -18.223  -9.837 -17.395  0.00  0.00      B    N  
ATOM   4411  CA  PRO B 273     -17.768 -10.755 -16.353  0.00  0.00      B    C  
ATOM   4412  C   PRO B 273     -18.820 -11.813 -16.045  0.00  0.00      B    C  
ATOM   4413  O   PRO B 273     -20.009 -11.616 -16.289  0.00  0.00      B    O  
ATOM   4414  CB  PRO B 273     -17.525  -9.830 -15.164  0.00  0.00      B    C  
ATOM   4415  CG  PRO B 273     -17.083  -8.568 -15.822  0.00  0.00      B    C  
ATOM   4416  CD  PRO B 273     -18.058  -8.437 -16.968  0.00  0.00      B    C  
ATOM   4417  N   ARG B 274     -18.366 -12.939 -15.516  0.00  0.00      B    N  
ATOM   4418  CA  ARG B 274     -19.254 -14.026 -15.148  0.00  0.00      B    C  
ATOM   4419  C   ARG B 274     -19.071 -14.263 -13.659  0.00  0.00      B    C  
ATOM   4420  O   ARG B 274     -18.008 -13.976 -13.111  0.00  0.00      B    O  
ATOM   4421  CB  ARG B 274     -18.905 -15.275 -15.953  0.00  0.00      B    C  
ATOM   4422  CG  ARG B 274     -19.196 -15.103 -17.433  0.00  0.00      B    C  
ATOM   4423  CD  ARG B 274     -18.584 -16.200 -18.256  0.00  0.00      B    C  
ATOM   4424  NE  ARG B 274     -18.907 -16.053 -19.669  0.00  0.00      B    N1+
ATOM   4425  CZ  ARG B 274     -18.435 -16.848 -20.621  0.00  0.00      B    C  
ATOM   4426  NH1 ARG B 274     -17.616 -17.845 -20.308  0.00  0.00      B    N1+
ATOM   4427  NH2 ARG B 274     -18.786 -16.652 -21.884  0.00  0.00      B    N  
ATOM   4428  N   PRO B 275     -20.108 -14.772 -12.979  0.00  0.00      B    N  
ATOM   4429  CA  PRO B 275     -19.997 -15.021 -11.540  0.00  0.00      B    C  
ATOM   4430  C   PRO B 275     -18.653 -15.657 -11.202  0.00  0.00      B    C  
ATOM   4431  O   PRO B 275     -18.221 -16.591 -11.876  0.00  0.00      B    O  
ATOM   4432  CB  PRO B 275     -21.168 -15.961 -11.264  0.00  0.00      B    C  
ATOM   4433  CG  PRO B 275     -22.188 -15.510 -12.248  0.00  0.00      B    C  
ATOM   4434  CD  PRO B 275     -21.374 -15.312 -13.508  0.00  0.00      B    C  
ATOM   4435  N   PHE B 276     -17.989 -15.131 -10.178  0.00  0.00      B    N  
ATOM   4436  CA  PHE B 276     -16.702 -15.665  -9.753  0.00  0.00      B    C  
ATOM   4437  C   PHE B 276     -16.877 -17.099  -9.277  0.00  0.00      B    C  
ATOM   4438  O   PHE B 276     -17.916 -17.455  -8.726  0.00  0.00      B    O  
ATOM   4439  CB  PHE B 276     -16.124 -14.851  -8.588  0.00  0.00      B    C  
ATOM   4440  CG  PHE B 276     -15.304 -13.662  -9.007  0.00  0.00      B    C  
ATOM   4441  CD1 PHE B 276     -14.397 -13.756 -10.059  0.00  0.00      B    C  
ATOM   4442  CD2 PHE B 276     -15.384 -12.467  -8.300  0.00  0.00      B    C  
ATOM   4443  CE1 PHE B 276     -13.581 -12.680 -10.395  0.00  0.00      B    C  
ATOM   4444  CE2 PHE B 276     -14.569 -11.386  -8.629  0.00  0.00      B    C  
ATOM   4445  CZ  PHE B 276     -13.667 -11.495  -9.677  0.00  0.00      B    C  
ATOM   4446  N   PRO B 277     -15.857 -17.943  -9.482  0.00  0.00      B    N  
ATOM   4447  CA  PRO B 277     -15.979 -19.329  -9.030  0.00  0.00      B    C  
ATOM   4448  C   PRO B 277     -15.807 -19.349  -7.520  0.00  0.00      B    C  
ATOM   4449  O   PRO B 277     -15.654 -18.300  -6.890  0.00  0.00      B    O  
ATOM   4450  CB  PRO B 277     -14.825 -20.025  -9.746  0.00  0.00      B    C  
ATOM   4451  CG  PRO B 277     -13.771 -18.945  -9.775  0.00  0.00      B    C  
ATOM   4452  CD  PRO B 277     -14.575 -17.725 -10.182  0.00  0.00      B    C  
ATOM   4453  N   LYS B 278     -15.844 -20.538  -6.937  0.00  0.00      B    N  
ATOM   4454  CA  LYS B 278     -15.652 -20.672  -5.507  0.00  0.00      B    C  
ATOM   4455  C   LYS B 278     -14.444 -21.579  -5.344  0.00  0.00      B    C  
ATOM   4456  O   LYS B 278     -14.099 -22.328  -6.258  0.00  0.00      B    O  
ATOM   4457  CB  LYS B 278     -16.884 -21.296  -4.847  0.00  0.00      B    C  
ATOM   4458  CG  LYS B 278     -18.189 -20.602  -5.213  0.00  0.00      B    C  
ATOM   4459  CD  LYS B 278     -19.350 -21.074  -4.345  0.00  0.00      B    C  
ATOM   4460  CE  LYS B 278     -20.686 -20.676  -4.955  0.00  0.00      B    C  
ATOM   4461  NZ  LYS B 278     -20.750 -19.225  -5.316  0.00  0.00      B    N1+
ATOM   4462  N   LEU B 279     -13.789 -21.488  -4.194  0.00  0.00      B    N  
ATOM   4463  CA  LEU B 279     -12.623 -22.305  -3.908  0.00  0.00      B    C  
ATOM   4464  C   LEU B 279     -12.961 -23.202  -2.727  0.00  0.00      B    C  
ATOM   4465  O   LEU B 279     -13.374 -22.719  -1.672  0.00  0.00      B    O  
ATOM   4466  CB  LEU B 279     -11.429 -21.425  -3.542  0.00  0.00      B    C  
ATOM   4467  CG  LEU B 279     -10.187 -22.176  -3.064  0.00  0.00      B    C  
ATOM   4468  CD1 LEU B 279      -9.467 -22.771  -4.263  0.00  0.00      B    C  
ATOM   4469  CD2 LEU B 279      -9.264 -21.231  -2.305  0.00  0.00      B    C  
ATOM   4470  N   ARG B 280     -12.783 -24.506  -2.906  0.00  0.00      B    N  
ATOM   4471  CA  ARG B 280     -13.073 -25.458  -1.843  0.00  0.00      B    C  
ATOM   4472  C   ARG B 280     -11.783 -26.083  -1.333  0.00  0.00      B    C  
ATOM   4473  O   ARG B 280     -10.925 -26.462  -2.127  0.00  0.00      B    O  
ATOM   4474  CB  ARG B 280     -13.982 -26.579  -2.366  0.00  0.00      B    C  
ATOM   4475  CG  ARG B 280     -15.251 -26.120  -3.075  0.00  0.00      B    C  
ATOM   4476  CD  ARG B 280     -16.295 -25.574  -2.100  0.00  0.00      B    C  
ATOM   4477  NE  ARG B 280     -17.526 -25.184  -2.789  0.00  0.00      B    N1+
ATOM   4478  CZ  ARG B 280     -18.599 -24.676  -2.186  0.00  0.00      B    C  
ATOM   4479  NH1 ARG B 280     -18.603 -24.492  -0.873  0.00  0.00      B    N1+
ATOM   4480  NH2 ARG B 280     -19.670 -24.349  -2.899  0.00  0.00      B    N  
ATOM   4481  N   ILE B 281     -11.632 -26.163  -0.015  0.00  0.00      B    N  
ATOM   4482  CA  ILE B 281     -10.466 -26.812   0.569  0.00  0.00      B    C  
ATOM   4483  C   ILE B 281     -11.027 -28.168   1.022  0.00  0.00      B    C  
ATOM   4484  O   ILE B 281     -11.794 -28.257   1.979  0.00  0.00      B    O  
ATOM   4485  CB  ILE B 281      -9.902 -26.040   1.769  0.00  0.00      B    C  
ATOM   4486  CG1 ILE B 281      -9.303 -24.710   1.301  0.00  0.00      B    C  
ATOM   4487  CG2 ILE B 281      -8.809 -26.858   2.445  0.00  0.00      B    C  
ATOM   4488  CD1 ILE B 281      -8.672 -23.907   2.423  0.00  0.00      B    C  
ATOM   4489  N   LEU B 282     -10.639 -29.210   0.302  0.00  0.00      B    N  
ATOM   4490  CA  LEU B 282     -11.117 -30.572   0.529  0.00  0.00      B    C  
ATOM   4491  C   LEU B 282     -10.677 -31.308   1.789  0.00  0.00      B    C  
ATOM   4492  O   LEU B 282     -11.266 -32.331   2.145  0.00  0.00      B    O  
ATOM   4493  CB  LEU B 282     -10.744 -31.417  -0.687  0.00  0.00      B    C  
ATOM   4494  CG  LEU B 282     -11.130 -30.813  -2.038  0.00  0.00      B    C  
ATOM   4495  CD1 LEU B 282     -10.529 -31.643  -3.168  0.00  0.00      B    C  
ATOM   4496  CD2 LEU B 282     -12.651 -30.742  -2.146  0.00  0.00      B    C  
ATOM   4497  N   ARG B 283      -9.656 -30.802   2.467  0.00  0.00      B    N  
ATOM   4498  CA  ARG B 283      -9.140 -31.468   3.657  0.00  0.00      B    C  
ATOM   4499  C   ARG B 283      -8.846 -30.503   4.800  0.00  0.00      B    C  
ATOM   4500  O   ARG B 283      -8.497 -29.345   4.567  0.00  0.00      B    O  
ATOM   4501  CB  ARG B 283      -7.859 -32.220   3.277  0.00  0.00      B    C  
ATOM   4502  CG  ARG B 283      -7.095 -32.832   4.432  0.00  0.00      B    C  
ATOM   4503  CD  ARG B 283      -5.962 -33.686   3.899  0.00  0.00      B    C  
ATOM   4504  NE  ARG B 283      -4.891 -32.899   3.294  0.00  0.00      B    N1+
ATOM   4505  CZ  ARG B 283      -3.802 -32.502   3.945  0.00  0.00      B    C  
ATOM   4506  NH1 ARG B 283      -3.643 -32.820   5.222  0.00  0.00      B    N1+
ATOM   4507  NH2 ARG B 283      -2.865 -31.804   3.320  0.00  0.00      B    N  
ATOM   4508  N   LYS B 284      -8.983 -30.982   6.033  0.00  0.00      B    N  
ATOM   4509  CA  LYS B 284      -8.703 -30.151   7.198  0.00  0.00      B    C  
ATOM   4510  C   LYS B 284      -7.187 -30.111   7.388  0.00  0.00      B    C  
ATOM   4511  O   LYS B 284      -6.567 -31.126   7.704  0.00  0.00      B    O  
ATOM   4512  CB  LYS B 284      -9.374 -30.734   8.443  0.00  0.00      B    C  
ATOM   4513  CG  LYS B 284      -9.785 -29.699   9.486  0.00  0.00      B    C  
ATOM   4514  CD  LYS B 284      -8.592 -28.967  10.080  0.00  0.00      B    C  
ATOM   4515  CE  LYS B 284      -9.029 -27.944  11.121  0.00  0.00      B    C  
ATOM   4516  NZ  LYS B 284      -7.863 -27.239  11.735  0.00  0.00      B    N1+
ATOM   4517  N   VAL B 285      -6.592 -28.937   7.189  0.00  0.00      B    N  
ATOM   4518  CA  VAL B 285      -5.146 -28.775   7.324  0.00  0.00      B    C  
ATOM   4519  C   VAL B 285      -4.764 -28.033   8.605  0.00  0.00      B    C  
ATOM   4520  O   VAL B 285      -5.434 -27.084   9.005  0.00  0.00      B    O  
ATOM   4521  CB  VAL B 285      -4.574 -28.021   6.110  0.00  0.00      B    C  
ATOM   4522  CG1 VAL B 285      -3.053 -27.970   6.196  0.00  0.00      B    C  
ATOM   4523  CG2 VAL B 285      -5.022 -28.704   4.828  0.00  0.00      B    C  
ATOM   4524  N   GLU B 286      -3.676 -28.467   9.237  0.00  0.00      B    N  
ATOM   4525  CA  GLU B 286      -3.217 -27.867  10.488  0.00  0.00      B    C  
ATOM   4526  C   GLU B 286      -2.086 -26.854  10.323  0.00  0.00      B    C  
ATOM   4527  O   GLU B 286      -2.088 -25.803  10.958  0.00  0.00      B    O  
ATOM   4528  CB  GLU B 286      -2.752 -28.964  11.448  0.00  0.00      B    C  
ATOM   4529  CG  GLU B 286      -3.248 -28.795  12.871  0.00  0.00      B    C  
ATOM   4530  CD  GLU B 286      -4.726 -29.115  13.008  0.00  0.00      B    C  
ATOM   4531  OE1 GLU B 286      -5.278 -28.943  14.115  0.00  0.00      B    O  
ATOM   4532  OE2 GLU B 286      -5.340 -29.544  12.006  0.00  0.00      B    O1-
ATOM   4533  N   LYS B 287      -1.108 -27.188   9.489  0.00  0.00      B    N  
ATOM   4534  CA  LYS B 287       0.036 -26.313   9.257  0.00  0.00      B    C  
ATOM   4535  C   LYS B 287       0.065 -25.820   7.822  0.00  0.00      B    C  
ATOM   4536  O   LYS B 287      -0.365 -26.518   6.907  0.00  0.00      B    O  
ATOM   4537  CB  LYS B 287       1.342 -27.050   9.563  0.00  0.00      B    C  
ATOM   4538  CG  LYS B 287       1.597 -27.329  11.042  0.00  0.00      B    C  
ATOM   4539  CD  LYS B 287       2.896 -28.123  11.221  0.00  0.00      B    C  
ATOM   4540  CE  LYS B 287       4.079 -27.432  10.528  0.00  0.00      B    C  
ATOM   4541  NZ  LYS B 287       5.326 -28.254  10.505  0.00  0.00      B    N1+
ATOM   4542  N   ILE B 288       0.588 -24.613   7.636  0.00  0.00      B    N  
ATOM   4543  CA  ILE B 288       0.674 -24.001   6.317  0.00  0.00      B    C  
ATOM   4544  C   ILE B 288       1.553 -24.831   5.383  0.00  0.00      B    C  
ATOM   4545  O   ILE B 288       1.297 -24.917   4.182  0.00  0.00      B    O  
ATOM   4546  CB  ILE B 288       1.246 -22.562   6.420  0.00  0.00      B    C  
ATOM   4547  CG1 ILE B 288       1.211 -21.881   5.053  0.00  0.00      B    C  
ATOM   4548  CG2 ILE B 288       2.656 -22.600   6.963  0.00  0.00      B    C  
ATOM   4549  CD1 ILE B 288      -0.174 -21.459   4.616  0.00  0.00      B    C  
ATOM   4550  N   ASP B 289       2.583 -25.453   5.944  0.00  0.00      B    N  
ATOM   4551  CA  ASP B 289       3.501 -26.271   5.158  0.00  0.00      B    C  
ATOM   4552  C   ASP B 289       2.892 -27.609   4.735  0.00  0.00      B    C  
ATOM   4553  O   ASP B 289       3.462 -28.320   3.906  0.00  0.00      B    O  
ATOM   4554  CB  ASP B 289       4.781 -26.521   5.962  0.00  0.00      B    C  
ATOM   4555  CG  ASP B 289       5.603 -25.259   6.153  0.00  0.00      B    C  
ATOM   4556  OD1 ASP B 289       6.493 -25.242   7.025  0.00  0.00      B    O  
ATOM   4557  OD2 ASP B 289       5.364 -24.285   5.419  0.00  0.00      B    O1-
ATOM   4558  N   ASP B 290       1.731 -27.934   5.296  0.00  0.00      B    N  
ATOM   4559  CA  ASP B 290       1.052 -29.198   5.009  0.00  0.00      B    C  
ATOM   4560  C   ASP B 290       0.162 -29.209   3.767  0.00  0.00      B    C  
ATOM   4561  O   ASP B 290      -0.143 -30.279   3.235  0.00  0.00      B    O  
ATOM   4562  CB  ASP B 290       0.226 -29.613   6.226  0.00  0.00      B    C  
ATOM   4563  CG  ASP B 290       1.088 -29.876   7.448  0.00  0.00      B    C  
ATOM   4564  OD1 ASP B 290       0.553 -29.858   8.581  0.00  0.00      B    O  
ATOM   4565  OD2 ASP B 290       2.303 -30.107   7.273  0.00  0.00      B    O1-
ATOM   4566  N   PHE B 291      -0.261 -28.032   3.309  0.00  0.00      B    N  
ATOM   4567  CA  PHE B 291      -1.112 -27.946   2.125  0.00  0.00      B    C  
ATOM   4568  C   PHE B 291      -0.459 -28.585   0.901  0.00  0.00      B    C  
ATOM   4569  O   PHE B 291       0.762 -28.573   0.761  0.00  0.00      B    O  
ATOM   4570  CB  PHE B 291      -1.435 -26.484   1.800  0.00  0.00      B    C  
ATOM   4571  CG  PHE B 291      -2.448 -25.861   2.714  0.00  0.00      B    C  
ATOM   4572  CD1 PHE B 291      -3.794 -26.208   2.627  0.00  0.00      B    C  
ATOM   4573  CD2 PHE B 291      -2.062 -24.912   3.652  0.00  0.00      B    C  
ATOM   4574  CE1 PHE B 291      -4.742 -25.617   3.457  0.00  0.00      B    C  
ATOM   4575  CE2 PHE B 291      -3.004 -24.313   4.493  0.00  0.00      B    C  
ATOM   4576  CZ  PHE B 291      -4.343 -24.665   4.394  0.00  0.00      B    C  
ATOM   4577  N   LYS B 292      -1.289 -29.134   0.019  0.00  0.00      B    N  
ATOM   4578  CA  LYS B 292      -0.832 -29.762  -1.214  0.00  0.00      B    C  
ATOM   4579  C   LYS B 292      -1.801 -29.374  -2.317  0.00  0.00      B    C  
ATOM   4580  O   LYS B 292      -2.967 -29.096  -2.050  0.00  0.00      B    O  
ATOM   4581  CB  LYS B 292      -0.796 -31.284  -1.058  0.00  0.00      B    C  
ATOM   4582  CG  LYS B 292       0.214 -31.749  -0.033  0.00  0.00      B    C  
ATOM   4583  CD  LYS B 292       0.109 -33.232   0.226  0.00  0.00      B    C  
ATOM   4584  CE  LYS B 292       1.112 -33.646   1.290  0.00  0.00      B    C  
ATOM   4585  NZ  LYS B 292       0.885 -32.922   2.574  0.00  0.00      B    N1+
ATOM   4586  N   ALA B 293      -1.322 -29.362  -3.554  0.00  0.00      B    N  
ATOM   4587  CA  ALA B 293      -2.151 -28.982  -4.688  0.00  0.00      B    C  
ATOM   4588  C   ALA B 293      -3.504 -29.696  -4.726  0.00  0.00      B    C  
ATOM   4589  O   ALA B 293      -4.529 -29.087  -5.055  0.00  0.00      B    O  
ATOM   4590  CB  ALA B 293      -1.391 -29.234  -5.986  0.00  0.00      B    C  
ATOM   4591  N   GLU B 294      -3.506 -30.985  -4.389  0.00  0.00      B    N  
ATOM   4592  CA  GLU B 294      -4.733 -31.776  -4.408  0.00  0.00      B    C  
ATOM   4593  C   GLU B 294      -5.745 -31.358  -3.343  0.00  0.00      B    C  
ATOM   4594  O   GLU B 294      -6.906 -31.764  -3.389  0.00  0.00      B    O  
ATOM   4595  CB  GLU B 294      -4.411 -33.268  -4.235  0.00  0.00      B    C  
ATOM   4596  CG  GLU B 294      -3.673 -33.928  -5.406  0.00  0.00      B    C  
ATOM   4597  CD  GLU B 294      -2.227 -33.471  -5.559  0.00  0.00      B    C  
ATOM   4598  OE1 GLU B 294      -1.544 -33.260  -4.533  0.00  0.00      B    O  
ATOM   4599  OE2 GLU B 294      -1.766 -33.341  -6.714  0.00  0.00      B    O1-
ATOM   4600  N   ASP B 295      -5.305 -30.550  -2.383  0.00  0.00      B    N  
ATOM   4601  CA  ASP B 295      -6.187 -30.095  -1.314  0.00  0.00      B    C  
ATOM   4602  C   ASP B 295      -7.174 -29.024  -1.753  0.00  0.00      B    C  
ATOM   4603  O   ASP B 295      -8.142 -28.742  -1.043  0.00  0.00      B    O  
ATOM   4604  CB  ASP B 295      -5.362 -29.551  -0.154  0.00  0.00      B    C  
ATOM   4605  CG  ASP B 295      -4.548 -30.621   0.530  0.00  0.00      B    C  
ATOM   4606  OD1 ASP B 295      -3.663 -30.274   1.340  0.00  0.00      B    O  
ATOM   4607  OD2 ASP B 295      -4.803 -31.814   0.261  0.00  0.00      B    O1-
ATOM   4608  N   PHE B 296      -6.943 -28.443  -2.925  0.00  0.00      B    N  
ATOM   4609  CA  PHE B 296      -7.797 -27.366  -3.420  0.00  0.00      B    C  
ATOM   4610  C   PHE B 296      -8.608 -27.698  -4.647  0.00  0.00      B    C  
ATOM   4611  O   PHE B 296      -8.159 -28.423  -5.527  0.00  0.00      B    O  
ATOM   4612  CB  PHE B 296      -6.952 -26.122  -3.718  0.00  0.00      B    C  
ATOM   4613  CG  PHE B 296      -6.077 -25.706  -2.580  0.00  0.00      B    C  
ATOM   4614  CD1 PHE B 296      -4.841 -26.311  -2.384  0.00  0.00      B    C  
ATOM   4615  CD2 PHE B 296      -6.511 -24.748  -1.667  0.00  0.00      B    C  
ATOM   4616  CE1 PHE B 296      -4.050 -25.973  -1.296  0.00  0.00      B    C  
ATOM   4617  CE2 PHE B 296      -5.729 -24.405  -0.575  0.00  0.00      B    C  
ATOM   4618  CZ  PHE B 296      -4.494 -25.019  -0.388  0.00  0.00      B    C  
ATOM   4619  N   GLN B 297      -9.802 -27.125  -4.710  0.00  0.00      B    N  
ATOM   4620  CA  GLN B 297     -10.696 -27.347  -5.835  0.00  0.00      B    C  
ATOM   4621  C   GLN B 297     -11.473 -26.088  -6.199  0.00  0.00      B    C  
ATOM   4622  O   GLN B 297     -12.186 -25.524  -5.370  0.00  0.00      B    O  
ATOM   4623  CB  GLN B 297     -11.670 -28.482  -5.505  0.00  0.00      B    C  
ATOM   4624  CG  GLN B 297     -12.768 -28.710  -6.535  0.00  0.00      B    C  
ATOM   4625  CD  GLN B 297     -13.659 -29.890  -6.164  0.00  0.00      B    C  
ATOM   4626  NE2 GLN B 297     -14.918 -29.607  -5.835  0.00  0.00      B    N  
ATOM   4627  OE1 GLN B 297     -13.213 -31.040  -6.162  0.00  0.00      B    O  
ATOM   4628  N   ILE B 298     -11.319 -25.660  -7.448  0.00  0.00      B    N  
ATOM   4629  CA  ILE B 298     -12.008 -24.489  -7.972  0.00  0.00      B    C  
ATOM   4630  C   ILE B 298     -13.257 -24.981  -8.697  0.00  0.00      B    C  
ATOM   4631  O   ILE B 298     -13.164 -25.736  -9.664  0.00  0.00      B    O  
ATOM   4632  CB  ILE B 298     -11.122 -23.722  -8.990  0.00  0.00      B    C  
ATOM   4633  CG1 ILE B 298     -10.024 -22.945  -8.257  0.00  0.00      B    C  
ATOM   4634  CG2 ILE B 298     -11.976 -22.791  -9.837  0.00  0.00      B    C  
ATOM   4635  CD1 ILE B 298     -10.523 -21.751  -7.466  0.00  0.00      B    C  
ATOM   4636  N   GLU B 299     -14.425 -24.553  -8.241  0.00  0.00      B    N  
ATOM   4637  CA  GLU B 299     -15.657 -24.982  -8.881  0.00  0.00      B    C  
ATOM   4638  C   GLU B 299     -16.505 -23.814  -9.362  0.00  0.00      B    C  
ATOM   4639  O   GLU B 299     -16.527 -22.746  -8.745  0.00  0.00      B    O  
ATOM   4640  CB  GLU B 299     -16.462 -25.858  -7.923  0.00  0.00      B    C  
ATOM   4641  CG  GLU B 299     -16.656 -25.252  -6.558  0.00  0.00      B    C  
ATOM   4642  CD  GLU B 299     -17.483 -26.134  -5.653  0.00  0.00      B    C  
ATOM   4643  OE1 GLU B 299     -17.061 -27.284  -5.387  0.00  0.00      B    O  
ATOM   4644  OE2 GLU B 299     -18.557 -25.670  -5.210  0.00  0.00      B    O1-
ATOM   4645  N   GLY B 300     -17.200 -24.025 -10.474  0.00  0.00      B    N  
ATOM   4646  CA  GLY B 300     -18.043 -22.980 -11.024  0.00  0.00      B    C  
ATOM   4647  C   GLY B 300     -17.262 -21.957 -11.830  0.00  0.00      B    C  
ATOM   4648  O   GLY B 300     -17.765 -20.872 -12.112  0.00  0.00      B    O  
ATOM   4649  N   TYR B 301     -16.032 -22.301 -12.199  0.00  0.00      B    N  
ATOM   4650  CA  TYR B 301     -15.201 -21.400 -12.983  0.00  0.00      B    C  
ATOM   4651  C   TYR B 301     -15.527 -21.527 -14.467  0.00  0.00      B    C  
ATOM   4652  O   TYR B 301     -15.162 -22.509 -15.116  0.00  0.00      B    O  
ATOM   4653  CB  TYR B 301     -13.714 -21.694 -12.749  0.00  0.00      B    C  
ATOM   4654  CG  TYR B 301     -12.777 -20.674 -13.377  0.00  0.00      B    C  
ATOM   4655  CD1 TYR B 301     -12.965 -19.306 -13.175  0.00  0.00      B    C  
ATOM   4656  CD2 TYR B 301     -11.691 -21.078 -14.156  0.00  0.00      B    C  
ATOM   4657  CE1 TYR B 301     -12.094 -18.367 -13.732  0.00  0.00      B    C  
ATOM   4658  CE2 TYR B 301     -10.815 -20.151 -14.715  0.00  0.00      B    C  
ATOM   4659  CZ  TYR B 301     -11.022 -18.797 -14.499  0.00  0.00      B    C  
ATOM   4660  OH  TYR B 301     -10.155 -17.878 -15.047  0.00  0.00      B    O  
ATOM   4661  N   ASN B 302     -16.221 -20.524 -14.994  0.00  0.00      B    N  
ATOM   4662  CA  ASN B 302     -16.609 -20.497 -16.400  0.00  0.00      B    C  
ATOM   4663  C   ASN B 302     -16.079 -19.220 -17.070  0.00  0.00      B    C  
ATOM   4664  O   ASN B 302     -16.831 -18.279 -17.311  0.00  0.00      B    O  
ATOM   4665  CB  ASN B 302     -18.130 -20.537 -16.509  0.00  0.00      B    C  
ATOM   4666  CG  ASN B 302     -18.604 -20.694 -17.934  0.00  0.00      B    C  
ATOM   4667  ND2 ASN B 302     -17.702 -21.117 -18.819  0.00  0.00      B    N  
ATOM   4668  OD1 ASN B 302     -19.771 -20.447 -18.239  0.00  0.00      B    O  
ATOM   4669  N   PRO B 303     -14.775 -19.179 -17.383  0.00  0.00      B    N  
ATOM   4670  CA  PRO B 303     -14.162 -18.008 -18.019  0.00  0.00      B    C  
ATOM   4671  C   PRO B 303     -14.300 -17.927 -19.533  0.00  0.00      B    C  
ATOM   4672  O   PRO B 303     -14.532 -18.933 -20.201  0.00  0.00      B    O  
ATOM   4673  CB  PRO B 303     -12.704 -18.136 -17.606  0.00  0.00      B    C  
ATOM   4674  CG  PRO B 303     -12.497 -19.622 -17.701  0.00  0.00      B    C  
ATOM   4675  CD  PRO B 303     -13.744 -20.165 -17.009  0.00  0.00      B    C  
ATOM   4676  N   HIS B 304     -14.161 -16.713 -20.064  0.00  0.00      B    N  
ATOM   4677  CA  HIS B 304     -14.202 -16.491 -21.504  0.00  0.00      B    C  
ATOM   4678  C   HIS B 304     -12.895 -17.093 -22.008  0.00  0.00      B    C  
ATOM   4679  O   HIS B 304     -12.037 -17.467 -21.210  0.00  0.00      B    O  
ATOM   4680  CB  HIS B 304     -14.232 -14.991 -21.819  0.00  0.00      B    C  
ATOM   4681  CG  HIS B 304     -15.550 -14.340 -21.552  0.00  0.00      B    C  
ATOM   4682  CD2 HIS B 304     -16.082 -13.837 -20.413  0.00  0.00      B    C  
ATOM   4683  ND1 HIS B 304     -16.497 -14.148 -22.535  0.00  0.00      B    N  
ATOM   4684  CE1 HIS B 304     -17.555 -13.554 -22.013  0.00  0.00      B    C  
ATOM   4685  NE2 HIS B 304     -17.329 -13.354 -20.727  0.00  0.00      B    N  
ATOM   4686  N   PRO B 305     -12.718 -17.191 -23.332  0.00  0.00      B    N  
ATOM   4687  CA  PRO B 305     -11.486 -17.765 -23.882  0.00  0.00      B    C  
ATOM   4688  C   PRO B 305     -10.192 -17.103 -23.405  0.00  0.00      B    C  
ATOM   4689  O   PRO B 305     -10.163 -15.911 -23.087  0.00  0.00      B    O  
ATOM   4690  CB  PRO B 305     -11.683 -17.619 -25.387  0.00  0.00      B    C  
ATOM   4691  CG  PRO B 305     -13.156 -17.770 -25.540  0.00  0.00      B    C  
ATOM   4692  CD  PRO B 305     -13.687 -16.916 -24.408  0.00  0.00      B    C  
ATOM   4693  N   THR B 306      -9.126 -17.897 -23.360  0.00  0.00      B    N  
ATOM   4694  CA  THR B 306      -7.814 -17.418 -22.946  0.00  0.00      B    C  
ATOM   4695  C   THR B 306      -7.341 -16.315 -23.892  0.00  0.00      B    C  
ATOM   4696  O   THR B 306      -7.651 -16.326 -25.085  0.00  0.00      B    O  
ATOM   4697  CB  THR B 306      -6.765 -18.569 -22.961  0.00  0.00      B    C  
ATOM   4698  CG2 THR B 306      -5.361 -18.031 -22.727  0.00  0.00      B    C  
ATOM   4699  OG1 THR B 306      -7.076 -19.518 -21.934  0.00  0.00      B    O  
ATOM   4700  N   ILE B 307      -6.601 -15.357 -23.349  0.00  0.00      B    N  
ATOM   4701  CA  ILE B 307      -6.067 -14.266 -24.149  0.00  0.00      B    C  
ATOM   4702  C   ILE B 307      -4.575 -14.216 -23.880  0.00  0.00      B    C  
ATOM   4703  O   ILE B 307      -4.149 -14.070 -22.733  0.00  0.00      B    O  
ATOM   4704  CB  ILE B 307      -6.694 -12.920 -23.767  0.00  0.00      B    C  
ATOM   4705  CG1 ILE B 307      -8.211 -12.978 -23.967  0.00  0.00      B    C  
ATOM   4706  CG2 ILE B 307      -6.096 -11.823 -24.622  0.00  0.00      B    C  
ATOM   4707  CD1 ILE B 307      -8.951 -11.738 -23.509  0.00  0.00      B    C  
ATOM   4708  N   LYS B 308      -3.779 -14.346 -24.935  0.00  0.00      B    N  
ATOM   4709  CA  LYS B 308      -2.336 -14.339 -24.773  0.00  0.00      B    C  
ATOM   4710  C   LYS B 308      -1.741 -12.945 -24.669  0.00  0.00      B    C  
ATOM   4711  O   LYS B 308      -1.988 -12.078 -25.508  0.00  0.00      B    O  
ATOM   4712  CB  LYS B 308      -1.659 -15.113 -25.911  0.00  0.00      B    C  
ATOM   4713  CG  LYS B 308      -2.149 -16.556 -26.071  0.00  0.00      B    C  
ATOM   4714  CD  LYS B 308      -2.523 -17.202 -24.732  0.00  0.00      B    C  
ATOM   4715  CE  LYS B 308      -1.353 -17.280 -23.763  0.00  0.00      B    C  
ATOM   4716  NZ  LYS B 308      -1.827 -17.643 -22.396  0.00  0.00      B    N1+
ATOM   4717  N   MET B 309      -0.962 -12.751 -23.611  0.00  0.00      B    N  
ATOM   4718  CA  MET B 309      -0.281 -11.495 -23.337  0.00  0.00      B    C  
ATOM   4719  C   MET B 309       1.207 -11.832 -23.429  0.00  0.00      B    C  
ATOM   4720  O   MET B 309       1.732 -12.544 -22.571  0.00  0.00      B    O  
ATOM   4721  CB  MET B 309      -0.603 -11.018 -21.916  0.00  0.00      B    C  
ATOM   4722  CG  MET B 309      -2.086 -10.935 -21.569  0.00  0.00      B    C  
ATOM   4723  SD  MET B 309      -2.889  -9.394 -22.077  0.00  0.00      B    S  
ATOM   4724  CE  MET B 309      -4.597  -9.825 -21.884  0.00  0.00      B    C  
ATOM   4725 LPD1 MET B 309      -2.715  -8.877 -21.673  0.00  0.00      B   LP  
ATOM   4726 LPD2 MET B 309      -2.743  -9.237 -22.721  0.00  0.00      B   LP  
ATOM   4727  N   GLU B 310       1.881 -11.346 -24.466  0.00  0.00      B    N  
ATOM   4728  CA  GLU B 310       3.306 -11.623 -24.630  0.00  0.00      B    C  
ATOM   4729  C   GLU B 310       4.129 -11.022 -23.495  0.00  0.00      B    C  
ATOM   4730  O   GLU B 310       3.903  -9.885 -23.085  0.00  0.00      B    O  
ATOM   4731  CB  GLU B 310       3.803 -11.078 -25.970  0.00  0.00      B    C  
ATOM   4732  CG  GLU B 310       4.177 -12.150 -26.986  0.00  0.00      B    C  
ATOM   4733  CD  GLU B 310       3.044 -13.119 -27.262  0.00  0.00      B    C  
ATOM   4734  OE1 GLU B 310       2.693 -13.905 -26.353  0.00  0.00      B    O  
ATOM   4735  OE2 GLU B 310       2.499 -13.090 -28.388  0.00  0.00      B    O1-
ATOM   4736  N   MET B 311       5.085 -11.797 -22.993  0.00  0.00      B    N  
ATOM   4737  CA  MET B 311       5.952 -11.355 -21.905  0.00  0.00      B    C  
ATOM   4738  C   MET B 311       6.883 -10.238 -22.377  0.00  0.00      B    C  
ATOM   4739  O   MET B 311       7.274 -10.199 -23.546  0.00  0.00      B    O  
ATOM   4740  CB  MET B 311       6.783 -12.536 -21.389  0.00  0.00      B    C  
ATOM   4741  CG  MET B 311       7.770 -12.188 -20.281  0.00  0.00      B    C  
ATOM   4742  SD  MET B 311       6.987 -11.896 -18.685  0.00  0.00      B    S  
ATOM   4743  CE  MET B 311       7.373 -13.451 -17.823  0.00  0.00      B    C  
ATOM   4744 LPD1 MET B 311       7.259 -11.361 -18.368  0.00  0.00      B   LP  
ATOM   4745 LPD2 MET B 311       6.317 -11.805 -18.748  0.00  0.00      B   LP  
ATOM   4746  N   ALA B 312       7.231  -9.333 -21.464  0.00  0.00      B    N  
ATOM   4747  CA  ALA B 312       8.125  -8.222 -21.784  0.00  0.00      B    C  
ATOM   4748  C   ALA B 312       9.547  -8.550 -21.348  0.00  0.00      B    C  
ATOM   4749  O   ALA B 312       9.768  -9.098 -20.268  0.00  0.00      B    O  
ATOM   4750  CB  ALA B 312       7.652  -6.943 -21.097  0.00  0.00      B    C  
ATOM   4751  N   VAL B 313      10.508  -8.208 -22.198  0.00  0.00      B    N  
ATOM   4752  CA  VAL B 313      11.913  -8.464 -21.914  0.00  0.00      B    C  
ATOM   4753  C   VAL B 313      12.782  -7.563 -22.787  0.00  0.00      B    C  
ATOM   4754  O   VAL B 313      13.733  -6.967 -22.239  0.00  0.00      B    O  
ATOM   4755  CB  VAL B 313      12.276  -9.942 -22.200  0.00  0.00      B    C  
ATOM   4756  CG1 VAL B 313      12.105 -10.239 -23.684  0.00  0.00      B    C  
ATOM   4757  CG2 VAL B 313      13.700 -10.228 -21.754  0.00  0.00      B    C  
ATOM   4758  OXT VAL B 313      12.511  -7.458 -24.003  0.00  0.00      B    O1-
TER   
CONECT    1    2    3
CONECT    2    1    5   32
CONECT    3    1    4   26
CONECT    4    3
CONECT    5    2    6
CONECT    6    5    7
CONECT    7    6    8    9
CONECT    8    7
CONECT    9    7
CONECT   10   13
CONECT   11   13   23
CONECT   12   32
CONECT   13   10   11   15
CONECT   14   32
CONECT   15   13   16
CONECT   16   15   17   18
CONECT   17   16   19   23
CONECT   18   16
CONECT   19   17   20
CONECT   20   19   21   24
CONECT   21   20   22
CONECT   22   21   23
CONECT   23   11   17   22
CONECT   24   20   25
CONECT   25   24   28   31
CONECT   26    3   27   30
CONECT   27   26   28
CONECT   28   25   27   29
CONECT   29   28   30
CONECT   30   26   29
CONECT   31   25
CONECT   32    2   12   14
CONECT 1415 2402
CONECT 2386 2388 2403 2404 2405
CONECT 2387 2388 2389
CONECT 2388 2386 2387
CONECT 2389 2387 2390 2391
CONECT 2390 2389 2394
CONECT 2391 2389 2392 2393
CONECT 2392 2391
CONECT 2393 2391 2394
CONECT 2394 2390 2393 2395
CONECT 2395 2394 2396 2402
CONECT 2396 2395 2397 2398
CONECT 2397 2396
CONECT 2398 2396 2399
CONECT 2399 2398 2400 2401
CONECT 2400 2399
CONECT 2401 2399 2402
CONECT 2402 1415 2395 2401
CONECT 2403 2386
CONECT 2404 2386
CONECT 2405 2386
END
