# Supplementary material for: Folic Acid–Peptide Conjugates Combine Selective Cancer Cell Internalization with Thymidylate Synthase Dimer Interface Targeting
Source: J Med Chem. 2021 Mar 12;64(6):3204–21. doi: 10.1021/acs.jmedchem.0c02107 (PMC8041318; doi:10.1021/acs.jmedchem.0c02107)
Supplement: Supplementary file 3 — jm0c02107_si_003.pdb [file jm0c02107_si_003.pdb]

ATOM      1  N   PRO A  38     -73.570  -0.477  -3.055  1.00 38.91           N  
ATOM      2  CA  PRO A  38     -72.471  -0.419  -2.079  1.00 38.63           C  
ATOM      3  C   PRO A  38     -71.994   1.029  -1.825  1.00 37.72           C  
ATOM      4  O   PRO A  38     -71.919   1.823  -2.773  1.00 38.01           O  
ATOM      5  CB  PRO A  38     -71.364  -1.263  -2.741  1.00 39.09           C  
ATOM      6  CG  PRO A  38     -71.668  -1.181  -4.238  1.00 39.13           C  
ATOM      7  CD  PRO A  38     -73.182  -1.158  -4.308  1.00 39.27           C  
ATOM      8  N   PRO A  39     -71.676   1.368  -0.553  1.00 36.39           N  
ATOM      9  CA  PRO A  39     -71.370   2.754  -0.176  1.00 34.92           C  
ATOM     10  C   PRO A  39     -70.051   3.279  -0.777  1.00 33.24           C  
ATOM     11  O   PRO A  39     -69.085   2.530  -0.925  1.00 32.72           O  
ATOM     12  CB  PRO A  39     -71.279   2.683   1.352  1.00 35.25           C  
ATOM     13  CG  PRO A  39     -70.805   1.287   1.625  1.00 36.04           C  
ATOM     14  CD  PRO A  39     -71.532   0.448   0.596  1.00 36.12           C  
ATOM     15  N   HIS A  40     -70.034   4.567  -1.119  1.00 31.32           N  
ATOM     16  CA  HIS A  40     -68.858   5.230  -1.685  1.00 29.35           C  
ATOM     17  C   HIS A  40     -67.747   5.268  -0.637  1.00 28.20           C  
ATOM     18  O   HIS A  40     -67.987   5.661   0.501  1.00 28.32           O  
ATOM     19  CB  HIS A  40     -69.257   6.650  -2.109  1.00 29.93           C  
ATOM     20  CG  HIS A  40     -68.239   7.345  -2.962  1.00 29.83           C  
ATOM     21  CD2 HIS A  40     -68.361   7.974  -4.155  1.00 28.75           C  
ATOM     22  ND1 HIS A  40     -66.913   7.466  -2.598  1.00 27.64           N  
ATOM     23  CE1 HIS A  40     -66.262   8.139  -3.532  1.00 28.71           C  
ATOM     24  NE2 HIS A  40     -67.116   8.456  -4.488  1.00 28.56           N  
ATOM     25  N   GLY A  41     -66.540   4.832  -0.995  1.00 26.58           N  
ATOM     26  CA  GLY A  41     -65.423   4.817  -0.044  1.00 24.30           C  
ATOM     27  C   GLY A  41     -64.988   6.142   0.581  1.00 23.45           C  
ATOM     28  O   GLY A  41     -64.399   6.152   1.650  1.00 23.53           O  
ATOM     29  N   GLU A  42     -65.228   7.266  -0.090  1.00 22.59           N  
ATOM     30  CA  GLU A  42     -64.925   8.587   0.489  1.00 21.23           C  
ATOM     31  C   GLU A  42     -65.766   8.833   1.753  1.00 20.95           C  
ATOM     32  O   GLU A  42     -65.342   9.562   2.643  1.00 20.82           O  
ATOM     33  CB  GLU A  42     -65.157   9.699  -0.549  1.00 21.56           C  
ATOM     34  CG  GLU A  42     -64.743  11.110  -0.102  1.00 20.78           C  
ATOM     35  CD  GLU A  42     -64.527  12.060  -1.286  1.00 21.97           C  
ATOM     36  OE1 GLU A  42     -64.209  13.241  -1.048  1.00 20.62           O  
ATOM     37  OE2 GLU A  42     -64.668  11.626  -2.454  1.00 23.14           O1-
ATOM     38  N   LEU A  43     -66.933   8.195   1.861  1.00 20.18           N  
ATOM     39  CA  LEU A  43     -67.689   8.272   3.116  1.00 21.02           C  
ATOM     40  C   LEU A  43     -66.875   7.895   4.381  1.00 21.63           C  
ATOM     41  O   LEU A  43     -67.112   8.428   5.468  1.00 22.55           O  
ATOM     42  CB  LEU A  43     -69.001   7.487   3.034  1.00 20.05           C  
ATOM     43  CG  LEU A  43     -70.111   8.036   2.111  1.00 20.96           C  
ATOM     44  CD1 LEU A  43     -71.371   7.198   2.195  1.00 20.54           C  
ATOM     45  CD2 LEU A  43     -70.497   9.486   2.397  1.00 20.06           C  
ATOM     46  N   GLN A  44     -65.908   6.998   4.254  1.00 22.01           N  
ATOM     47  CA  GLN A  44     -65.051   6.699   5.407  1.00 22.76           C  
ATOM     48  C   GLN A  44     -64.220   7.904   5.822  1.00 21.86           C  
ATOM     49  O   GLN A  44     -64.165   8.237   7.006  1.00 23.35           O  
ATOM     50  CB  GLN A  44     -64.125   5.541   5.119  1.00 22.33           C  
ATOM     51  CG  GLN A  44     -64.857   4.229   5.006  1.00 26.19           C  
ATOM     52  CD  GLN A  44     -63.931   3.240   4.429  1.00 27.59           C  
ATOM     53  NE2 GLN A  44     -63.558   3.459   3.159  1.00 24.19           N  
ATOM     54  OE1 GLN A  44     -63.443   2.351   5.143  1.00 28.31           O  
ATOM     55  N   TYR A  45     -63.605   8.556   4.852  1.00 20.95           N  
ATOM     56  CA  TYR A  45     -62.827   9.746   5.115  1.00 20.72           C  
ATOM     57  C   TYR A  45     -63.720  10.845   5.711  1.00 21.25           C  
ATOM     58  O   TYR A  45     -63.357  11.484   6.704  1.00 21.89           O  
ATOM     59  CB  TYR A  45     -62.108  10.218   3.840  1.00 19.97           C  
ATOM     60  CG  TYR A  45     -61.517  11.599   4.001  1.00 21.28           C  
ATOM     61  CD1 TYR A  45     -62.209  12.746   3.546  1.00 17.98           C  
ATOM     62  CD2 TYR A  45     -60.294  11.779   4.658  1.00 20.47           C  
ATOM     63  CE1 TYR A  45     -61.669  14.031   3.722  1.00 18.17           C  
ATOM     64  CE2 TYR A  45     -59.760  13.061   4.846  1.00 16.58           C  
ATOM     65  CZ  TYR A  45     -60.452  14.171   4.394  1.00 16.41           C  
ATOM     66  OH  TYR A  45     -59.893  15.418   4.575  1.00 15.79           O  
ATOM     67  N   LEU A  46     -64.900  11.046   5.136  1.00 21.11           N  
ATOM     68  CA  LEU A  46     -65.837  12.029   5.704  1.00 21.58           C  
ATOM     69  C   LEU A  46     -66.275  11.694   7.152  1.00 21.12           C  
ATOM     70  O   LEU A  46     -66.332  12.574   8.008  1.00 20.35           O  
ATOM     71  CB  LEU A  46     -67.035  12.263   4.755  1.00 21.49           C  
ATOM     72  CG  LEU A  46     -66.736  12.774   3.334  1.00 22.98           C  
ATOM     73  CD1 LEU A  46     -68.013  12.821   2.497  1.00 24.08           C  
ATOM     74  CD2 LEU A  46     -66.035  14.170   3.299  1.00 22.06           C  
ATOM     75  N   GLY A  47     -66.542  10.416   7.432  1.00 21.88           N  
ATOM     76  CA  GLY A  47     -66.916   9.978   8.788  1.00 21.60           C  
ATOM     77  C   GLY A  47     -65.793  10.151   9.812  1.00 22.22           C  
ATOM     78  O   GLY A  47     -66.033  10.445  10.982  1.00 22.79           O  
ATOM     79  N   GLN A  48     -64.556   9.992   9.364  1.00 22.10           N  
ATOM     80  CA  GLN A  48     -63.422  10.226  10.239  1.00 22.06           C  
ATOM     81  C   GLN A  48     -63.274  11.712  10.588  1.00 21.91           C  
ATOM     82  O   GLN A  48     -63.007  12.056  11.745  1.00 22.21           O  
ATOM     83  CB  GLN A  48     -62.142   9.686   9.601  1.00 22.04           C  
ATOM     84  CG  GLN A  48     -62.109   8.153   9.416  1.00 21.07           C  
ATOM     85  CD  GLN A  48     -60.782   7.734   8.811  1.00 20.98           C  
ATOM     86  NE2 GLN A  48     -60.249   6.560   9.196  1.00 20.79           N  
ATOM     87  OE1 GLN A  48     -60.226   8.481   8.023  1.00 23.19           O  
ATOM     88  N   ILE A  49     -63.459  12.599   9.609  1.00 22.32           N  
ATOM     89  CA  ILE A  49     -63.459  14.034   9.894  1.00 21.98           C  
ATOM     90  C   ILE A  49     -64.570  14.349  10.920  1.00 21.89           C  
ATOM     91  O   ILE A  49     -64.354  14.999  11.963  1.00 21.15           O  
ATOM     92  CB  ILE A  49     -63.686  14.905   8.591  1.00 22.63           C  
ATOM     93  CG1 ILE A  49     -62.546  14.729   7.586  1.00 22.96           C  
ATOM     94  CG2 ILE A  49     -63.928  16.389   8.961  1.00 20.25           C  
ATOM     95  CD1 ILE A  49     -61.152  15.111   8.094  1.00 23.05           C  
ATOM     96  N   GLN A  50     -65.762  13.870  10.622  1.00 22.14           N  
ATOM     97  CA  GLN A  50     -66.903  14.130  11.490  1.00 23.65           C  
ATOM     98  C   GLN A  50     -66.658  13.603  12.930  1.00 23.52           C  
ATOM     99  O   GLN A  50     -66.904  14.324  13.907  1.00 23.66           O  
ATOM    100  CB  GLN A  50     -68.137  13.511  10.845  1.00 23.92           C  
ATOM    101  CG  GLN A  50     -69.438  13.675  11.596  1.00 30.69           C  
ATOM    102  CD  GLN A  50     -70.590  13.148  10.765  1.00 38.20           C  
ATOM    103  NE2 GLN A  50     -71.762  13.738  10.935  1.00 39.01           N  
ATOM    104  OE1 GLN A  50     -70.409  12.228   9.944  1.00 43.40           O  
ATOM    105  N   HIS A  51     -66.130  12.378  13.058  1.00 23.54           N  
ATOM    106  CA  HIS A  51     -65.780  11.804  14.376  1.00 23.71           C  
ATOM    107  C   HIS A  51     -64.744  12.638  15.163  1.00 23.61           C  
ATOM    108  O   HIS A  51     -64.888  12.859  16.375  1.00 23.46           O  
ATOM    109  CB  HIS A  51     -65.262  10.375  14.196  1.00 24.12           C  
ATOM    110  CG  HIS A  51     -64.855   9.715  15.474  1.00 26.36           C  
ATOM    111  CD2 HIS A  51     -63.646   9.296  15.922  1.00 25.66           C  
ATOM    112  ND1 HIS A  51     -65.766   9.394  16.463  1.00 28.74           N  
ATOM    113  CE1 HIS A  51     -65.132   8.804  17.465  1.00 28.45           C  
ATOM    114  NE2 HIS A  51     -63.846   8.744  17.167  1.00 27.43           N  
ATOM    115  N   ILE A  52     -63.702  13.110  14.472  1.00 23.52           N  
ATOM    116  CA  ILE A  52     -62.712  13.996  15.101  1.00 22.83           C  
ATOM    117  C   ILE A  52     -63.319  15.343  15.519  1.00 23.58           C  
ATOM    118  O   ILE A  52     -63.043  15.848  16.606  1.00 23.77           O  
ATOM    119  CB  ILE A  52     -61.468  14.223  14.196  1.00 22.22           C  
ATOM    120  CG1 ILE A  52     -60.802  12.886  13.898  1.00 22.18           C  
ATOM    121  CG2 ILE A  52     -60.472  15.177  14.870  1.00 19.83           C  
ATOM    122  CD1 ILE A  52     -59.830  12.894  12.721  1.00 19.56           C  
ATOM    123  N   LEU A  53     -64.146  15.936  14.676  1.00 24.39           N  
ATOM    124  CA  LEU A  53     -64.769  17.213  15.072  1.00 25.37           C  
ATOM    125  C   LEU A  53     -65.633  17.059  16.336  1.00 26.41           C  
ATOM    126  O   LEU A  53     -65.611  17.912  17.223  1.00 26.02           O  
ATOM    127  CB  LEU A  53     -65.586  17.797  13.921  1.00 24.84           C  
ATOM    128  CG  LEU A  53     -64.749  18.227  12.703  1.00 25.27           C  
ATOM    129  CD1 LEU A  53     -65.651  18.667  11.544  1.00 23.58           C  
ATOM    130  CD2 LEU A  53     -63.749  19.312  13.076  1.00 22.59           C  
ATOM    131  N   ARG A  54     -66.353  15.941  16.426  1.00 27.83           N  
ATOM    132  CA  ARG A  54     -67.277  15.678  17.538  1.00 29.37           C  
ATOM    133  C   ARG A  54     -66.557  15.121  18.771  1.00 28.98           C  
ATOM    134  O   ARG A  54     -66.809  15.560  19.869  1.00 29.23           O  
ATOM    135  CB  ARG A  54     -68.377  14.692  17.094  1.00 29.96           C  
ATOM    136  CG  ARG A  54     -69.507  14.503  18.135  1.00 35.12           C  
ATOM    137  CD  ARG A  54     -70.490  13.367  17.781  1.00 41.35           C  
ATOM    138  NE  ARG A  54     -71.519  13.207  18.817  1.00 46.27           N  
ATOM    139  CZ  ARG A  54     -72.576  14.011  18.979  1.00 48.56           C  
ATOM    140  NH1 ARG A  54     -73.445  13.779  19.963  1.00 50.49           N1+
ATOM    141  NH2 ARG A  54     -72.776  15.054  18.174  1.00 49.48           N  
HETATM  142  N   SCH A  55     -65.664  14.156  18.578  1.00 29.26           N  
HETATM  143  CA  SCH A  55     -65.032  13.446  19.699  1.00 29.51           C  
HETATM  144  C   SCH A  55     -63.559  13.723  19.939  1.00 28.76           C  
HETATM  145  O   SCH A  55     -63.013  13.299  20.961  1.00 28.76           O  
HETATM  146  CB  SCH A  55     -65.222  11.936  19.529  1.00 29.69           C  
HETATM  147  SG  SCH A  55     -66.948  11.545  19.478  1.00 33.26           S  
HETATM  148  SD  SCH A  55     -67.774  11.872  21.282  1.00 41.81           S  
HETATM  149  CE  SCH A  55     -67.462  10.329  22.093  1.00 39.26           C  
ATOM    150  N   GLY A  56     -62.899  14.427  19.019  1.00 27.34           N  
ATOM    151  CA  GLY A  56     -61.489  14.755  19.192  1.00 26.11           C  
ATOM    152  C   GLY A  56     -61.217  15.645  20.389  1.00 25.84           C  
ATOM    153  O   GLY A  56     -62.038  16.465  20.773  1.00 25.75           O  
ATOM    154  N   VAL A  57     -60.045  15.495  20.973  1.00 25.53           N  
ATOM    155  CA  VAL A  57     -59.644  16.321  22.095  1.00 25.03           C  
ATOM    156  C   VAL A  57     -58.528  17.263  21.632  1.00 24.22           C  
ATOM    157  O   VAL A  57     -57.835  16.978  20.641  1.00 23.59           O  
ATOM    158  CB  VAL A  57     -59.197  15.401  23.263  1.00 25.90           C  
ATOM    159  CG1 VAL A  57     -58.409  16.152  24.289  1.00 27.81           C  
ATOM    160  CG2 VAL A  57     -60.445  14.790  23.960  1.00 27.02           C  
ATOM    161  N   ARG A  58     -58.348  18.369  22.347  1.00 23.55           N  
ATOM    162  CA  ARG A  58     -57.309  19.338  22.032  1.00 23.75           C  
ATOM    163  C   ARG A  58     -55.926  18.806  22.391  1.00 22.65           C  
ATOM    164  O   ARG A  58     -55.715  18.313  23.492  1.00 22.49           O  
ATOM    165  CB  ARG A  58     -57.555  20.653  22.771  1.00 24.03           C  
ATOM    166  CG  ARG A  58     -58.530  21.592  22.072  1.00 27.38           C  
ATOM    167  CD  ARG A  58     -57.904  22.218  20.785  1.00 31.83           C  
ATOM    168  NE  ARG A  58     -56.780  23.123  21.055  1.00 32.71           N  
ATOM    169  CZ  ARG A  58     -56.911  24.353  21.560  1.00 32.19           C  
ATOM    170  NH1 ARG A  58     -58.113  24.829  21.852  1.00 31.66           N1+
ATOM    171  NH2 ARG A  58     -55.840  25.114  21.758  1.00 31.79           N  
ATOM    172  N   LYS A  59     -54.987  18.936  21.464  1.00 21.34           N  
ATOM    173  CA  LYS A  59     -53.631  18.438  21.645  1.00 21.32           C  
ATOM    174  C   LYS A  59     -52.752  19.314  20.761  1.00 21.73           C  
ATOM    175  O   LYS A  59     -53.119  19.571  19.616  1.00 22.36           O  
ATOM    176  CB  LYS A  59     -53.559  16.960  21.204  1.00 20.91           C  
ATOM    177  CG  LYS A  59     -52.254  16.197  21.524  1.00 20.44           C  
ATOM    178  CD  LYS A  59     -52.396  14.672  21.288  1.00 18.29           C  
ATOM    179  CE  LYS A  59     -51.142  13.911  21.705  1.00 19.13           C  
ATOM    180  NZ  LYS A  59     -50.251  13.549  20.500  1.00 25.20           N1+
ATOM    181  N   ASP A  60     -51.628  19.801  21.289  1.00 22.01           N  
ATOM    182  CA  ASP A  60     -50.669  20.600  20.495  1.00 22.44           C  
ATOM    183  C   ASP A  60     -49.738  19.725  19.672  1.00 22.76           C  
ATOM    184  O   ASP A  60     -49.384  18.598  20.088  1.00 22.40           O  
ATOM    185  CB  ASP A  60     -49.795  21.467  21.399  1.00 22.69           C  
ATOM    186  CG  ASP A  60     -50.559  22.610  22.047  1.00 24.49           C  
ATOM    187  OD1 ASP A  60     -51.742  22.846  21.688  1.00 25.24           O  
ATOM    188  OD2 ASP A  60     -49.954  23.284  22.918  1.00 26.68           O1-
ATOM    189  N   ASP A  61     -49.329  20.226  18.503  1.00 22.82           N  
ATOM    190  CA  ASP A  61     -48.276  19.543  17.742  1.00 23.11           C  
ATOM    191  C   ASP A  61     -46.944  20.080  18.248  1.00 22.92           C  
ATOM    192  O   ASP A  61     -46.937  20.854  19.197  1.00 23.08           O  
ATOM    193  CB  ASP A  61     -48.457  19.687  16.220  1.00 23.70           C  
ATOM    194  CG  ASP A  61     -48.087  21.087  15.692  1.00 24.00           C  
ATOM    195  OD1 ASP A  61     -48.106  21.259  14.457  1.00 28.03           O  
ATOM    196  OD2 ASP A  61     -47.779  21.996  16.479  1.00 23.54           O1-
ATOM    197  N   ARG A  62     -45.830  19.679  17.643  1.00 22.97           N  
ATOM    198  CA  ARG A  62     -44.518  20.048  18.177  1.00 23.95           C  
ATOM    199  C   ARG A  62     -44.232  21.552  18.203  1.00 24.16           C  
ATOM    200  O   ARG A  62     -43.350  21.987  18.941  1.00 23.98           O  
ATOM    201  CB  ARG A  62     -43.393  19.311  17.445  1.00 24.24           C  
ATOM    202  CG  ARG A  62     -43.066  19.856  16.073  1.00 25.94           C  
ATOM    203  CD  ARG A  62     -42.035  18.979  15.377  1.00 30.84           C  
ATOM    204  NE  ARG A  62     -41.968  19.290  13.950  1.00 37.29           N  
ATOM    205  CZ  ARG A  62     -41.406  20.394  13.441  1.00 40.42           C  
ATOM    206  NH1 ARG A  62     -40.845  21.303  14.239  1.00 39.14           N1+
ATOM    207  NH2 ARG A  62     -41.402  20.589  12.124  1.00 42.38           N  
ATOM    208  N   THR A  63     -44.964  22.333  17.405  1.00 24.94           N  
ATOM    209  CA  THR A  63     -44.757  23.804  17.349  1.00 26.09           C  
ATOM    210  C   THR A  63     -45.699  24.511  18.307  1.00 26.42           C  
ATOM    211  O   THR A  63     -45.679  25.741  18.413  1.00 26.96           O  
ATOM    212  CB  THR A  63     -45.016  24.382  15.924  1.00 26.52           C  
ATOM    213  CG2 THR A  63     -44.173  23.646  14.869  1.00 25.76           C  
ATOM    214  OG1 THR A  63     -46.417  24.253  15.598  1.00 26.98           O  
ATOM    215  N   GLY A  64     -46.546  23.736  18.988  1.00 26.80           N  
ATOM    216  CA  GLY A  64     -47.507  24.306  19.928  1.00 26.44           C  
ATOM    217  C   GLY A  64     -48.741  24.802  19.192  1.00 26.29           C  
ATOM    218  O   GLY A  64     -49.480  25.631  19.707  1.00 26.07           O  
ATOM    219  N   THR A  65     -48.966  24.290  17.982  1.00 25.80           N  
ATOM    220  CA  THR A  65     -50.163  24.645  17.211  1.00 25.19           C  
ATOM    221  C   THR A  65     -51.256  23.619  17.528  1.00 24.26           C  
ATOM    222  O   THR A  65     -50.992  22.418  17.552  1.00 23.96           O  
ATOM    223  CB  THR A  65     -49.864  24.683  15.703  1.00 25.42           C  
ATOM    224  CG2 THR A  65     -51.051  25.260  14.925  1.00 25.62           C  
ATOM    225  OG1 THR A  65     -48.691  25.488  15.481  1.00 26.60           O  
ATOM    226  N   GLY A  66     -52.467  24.110  17.784  1.00 23.06           N  
ATOM    227  CA  GLY A  66     -53.575  23.282  18.246  1.00 21.70           C  
ATOM    228  C   GLY A  66     -54.229  22.384  17.209  1.00 20.75           C  
ATOM    229  O   GLY A  66     -54.373  22.745  16.032  1.00 20.88           O  
ATOM    230  N   THR A  67     -54.625  21.199  17.650  1.00 20.00           N  
ATOM    231  CA  THR A  67     -55.367  20.281  16.796  1.00 18.96           C  
ATOM    232  C   THR A  67     -56.490  19.679  17.605  1.00 19.25           C  
ATOM    233  O   THR A  67     -56.486  19.750  18.837  1.00 19.17           O  
ATOM    234  CB  THR A  67     -54.482  19.103  16.280  1.00 19.28           C  
ATOM    235  CG2 THR A  67     -53.145  19.607  15.703  1.00 15.54           C  
ATOM    236  OG1 THR A  67     -54.250  18.167  17.350  1.00 18.10           O  
ATOM    237  N   LEU A  68     -57.460  19.102  16.907  1.00 19.00           N  
ATOM    238  CA  LEU A  68     -58.377  18.174  17.521  1.00 18.55           C  
ATOM    239  C   LEU A  68     -57.889  16.796  17.113  1.00 18.19           C  
ATOM    240  O   LEU A  68     -57.604  16.567  15.938  1.00 18.61           O  
ATOM    241  CB  LEU A  68     -59.808  18.433  17.054  1.00 18.85           C  
ATOM    242  CG  LEU A  68     -60.475  19.722  17.583  1.00 19.42           C  
ATOM    243  CD1 LEU A  68     -61.887  19.838  17.019  1.00 19.33           C  
ATOM    244  CD2 LEU A  68     -60.532  19.778  19.127  1.00 19.19           C  
ATOM    245  N   SER A  69     -57.782  15.884  18.079  1.00 17.72           N  
ATOM    246  CA  SER A  69     -57.032  14.633  17.904  1.00 16.58           C  
ATOM    247  C   SER A  69     -57.792  13.430  18.393  1.00 16.69           C  
ATOM    248  O   SER A  69     -58.429  13.486  19.445  1.00 16.42           O  
ATOM    249  CB  SER A  69     -55.722  14.719  18.674  1.00 16.63           C  
ATOM    250  OG  SER A  69     -54.946  13.546  18.563  1.00 15.41           O  
ATOM    251  N   VAL A  70     -57.704  12.342  17.630  1.00 16.84           N  
ATOM    252  CA  VAL A  70     -58.210  11.028  18.025  1.00 17.62           C  
ATOM    253  C   VAL A  70     -57.073  10.056  17.741  1.00 18.46           C  
ATOM    254  O   VAL A  70     -56.414  10.178  16.699  1.00 18.99           O  
ATOM    255  CB  VAL A  70     -59.456  10.634  17.188  1.00 17.68           C  
ATOM    256  CG1 VAL A  70     -59.768   9.145  17.275  1.00 18.75           C  
ATOM    257  CG2 VAL A  70     -60.687  11.426  17.652  1.00 19.25           C  
ATOM    258  N   PHE A  71     -56.834   9.107  18.654  1.00 17.83           N  
ATOM    259  CA  PHE A  71     -55.780   8.121  18.459  1.00 17.14           C  
ATOM    260  C   PHE A  71     -56.315   6.785  17.939  1.00 17.49           C  
ATOM    261  O   PHE A  71     -57.150   6.173  18.591  1.00 17.31           O  
ATOM    262  CB  PHE A  71     -54.998   7.898  19.765  1.00 15.42           C  
ATOM    263  CG  PHE A  71     -53.770   7.019  19.608  1.00 14.60           C  
ATOM    264  CD1 PHE A  71     -53.631   5.846  20.371  1.00 11.29           C  
ATOM    265  CD2 PHE A  71     -52.730   7.383  18.720  1.00 14.80           C  
ATOM    266  CE1 PHE A  71     -52.487   5.040  20.273  1.00 11.31           C  
ATOM    267  CE2 PHE A  71     -51.573   6.593  18.603  1.00 15.91           C  
ATOM    268  CZ  PHE A  71     -51.454   5.395  19.377  1.00 12.41           C  
ATOM    269  N   GLY A  72     -55.847   6.343  16.769  1.00 18.34           N  
ATOM    270  CA  GLY A  72     -56.240   5.014  16.261  1.00 19.02           C  
ATOM    271  C   GLY A  72     -57.437   5.052  15.322  1.00 19.68           C  
ATOM    272  O   GLY A  72     -58.578   5.154  15.759  1.00 18.98           O  
ATOM    273  N   MET A  73     -57.182   4.981  14.019  1.00 19.46           N  
ATOM    274  CA  MET A  73     -58.279   5.022  13.034  1.00 20.24           C  
ATOM    275  C   MET A  73     -57.910   4.111  11.874  1.00 18.31           C  
ATOM    276  O   MET A  73     -56.754   3.798  11.694  1.00 17.79           O  
ATOM    277  CB  MET A  73     -58.490   6.461  12.485  1.00 20.34           C  
ATOM    278  CG  MET A  73     -59.044   7.456  13.528  1.00 25.87           C  
ATOM    279  SD  MET A  73     -59.722   8.972  12.796  1.00 31.92           S  
ATOM    280  CE  MET A  73     -61.440   8.748  13.219  1.00 29.29           C  
ATOM    281  N   GLN A  74     -58.895   3.703  11.094  1.00 17.76           N  
ATOM    282  CA  GLN A  74     -58.629   2.890   9.912  1.00 17.66           C  
ATOM    283  C   GLN A  74     -59.759   3.057   8.926  1.00 18.23           C  
ATOM    284  O   GLN A  74     -60.921   3.082   9.319  1.00 17.84           O  
ATOM    285  CB  GLN A  74     -58.502   1.398  10.288  1.00 16.15           C  
ATOM    286  CG  GLN A  74     -58.074   0.510   9.159  1.00 14.70           C  
ATOM    287  CD  GLN A  74     -57.810  -0.953   9.606  1.00 17.00           C  
ATOM    288  NE2 GLN A  74     -56.564  -1.266   9.933  1.00 14.34           N  
ATOM    289  OE1 GLN A  74     -58.729  -1.752   9.687  1.00 17.24           O  
ATOM    290  N   ALA A  75     -59.387   3.130   7.647  1.00 18.55           N  
ATOM    291  CA  ALA A  75     -60.321   3.194   6.521  1.00 19.43           C  
ATOM    292  C   ALA A  75     -59.814   2.232   5.435  1.00 19.59           C  
ATOM    293  O   ALA A  75     -58.604   2.051   5.279  1.00 20.13           O  
ATOM    294  CB  ALA A  75     -60.371   4.662   5.947  1.00 18.05           C  
ATOM    295  N   ARG A  76     -60.741   1.646   4.684  1.00 19.65           N  
ATOM    296  CA  ARG A  76     -60.393   0.757   3.581  1.00 20.51           C  
ATOM    297  C   ARG A  76     -60.954   1.282   2.262  1.00 19.73           C  
ATOM    298  O   ARG A  76     -62.152   1.545   2.149  1.00 19.06           O  
ATOM    299  CB  ARG A  76     -60.911  -0.657   3.849  1.00 20.00           C  
ATOM    300  CG  ARG A  76     -60.783  -1.600   2.663  1.00 22.91           C  
ATOM    301  CD  ARG A  76     -61.345  -2.975   2.987  1.00 23.59           C  
ATOM    302  NE  ARG A  76     -60.824  -3.495   4.248  1.00 27.21           N  
ATOM    303  CZ  ARG A  76     -59.878  -4.423   4.339  1.00 26.23           C  
ATOM    304  NH1 ARG A  76     -59.465  -4.837   5.529  1.00 26.01           N1+
ATOM    305  NH2 ARG A  76     -59.344  -4.939   3.240  1.00 26.64           N  
ATOM    306  N   TYR A  77     -60.084   1.435   1.269  1.00 19.60           N  
ATOM    307  CA  TYR A  77     -60.493   1.953  -0.046  1.00 20.29           C  
ATOM    308  C   TYR A  77     -60.248   0.878  -1.082  1.00 20.80           C  
ATOM    309  O   TYR A  77     -59.101   0.404  -1.242  1.00 20.82           O  
ATOM    310  CB  TYR A  77     -59.726   3.254  -0.422  1.00 20.06           C  
ATOM    311  CG  TYR A  77     -59.894   4.365   0.610  1.00 20.72           C  
ATOM    312  CD1 TYR A  77     -60.943   5.283   0.517  1.00 21.14           C  
ATOM    313  CD2 TYR A  77     -59.017   4.475   1.688  1.00 19.70           C  
ATOM    314  CE1 TYR A  77     -61.135   6.293   1.515  1.00 23.86           C  
ATOM    315  CE2 TYR A  77     -59.187   5.482   2.672  1.00 23.10           C  
ATOM    316  CZ  TYR A  77     -60.248   6.385   2.573  1.00 24.12           C  
ATOM    317  OH  TYR A  77     -60.407   7.362   3.555  1.00 28.16           O  
ATOM    318  N   SER A  78     -61.315   0.472  -1.772  1.00 20.67           N  
ATOM    319  CA  SER A  78     -61.163  -0.482  -2.859  1.00 21.15           C  
ATOM    320  C   SER A  78     -60.353   0.103  -4.011  1.00 21.01           C  
ATOM    321  O   SER A  78     -60.561   1.240  -4.393  1.00 20.73           O  
ATOM    322  CB  SER A  78     -62.513  -0.941  -3.403  1.00 21.21           C  
ATOM    323  OG  SER A  78     -62.268  -1.902  -4.417  1.00 19.93           O  
ATOM    324  N   LEU A  79     -59.425  -0.673  -4.557  1.00 20.46           N  
ATOM    325  CA  LEU A  79     -58.698  -0.221  -5.760  1.00 20.32           C  
ATOM    326  C   LEU A  79     -59.200  -0.956  -7.010  1.00 20.84           C  
ATOM    327  O   LEU A  79     -58.609  -0.839  -8.076  1.00 20.63           O  
ATOM    328  CB  LEU A  79     -57.181  -0.453  -5.592  1.00 19.56           C  
ATOM    329  CG  LEU A  79     -56.528   0.143  -4.343  1.00 17.81           C  
ATOM    330  CD1 LEU A  79     -55.027  -0.211  -4.251  1.00 14.63           C  
ATOM    331  CD2 LEU A  79     -56.727   1.664  -4.346  1.00 15.55           C  
ATOM    332  N   ARG A  80     -60.281  -1.724  -6.867  1.00 21.61           N  
ATOM    333  CA  ARG A  80     -60.789  -2.566  -7.956  1.00 22.92           C  
ATOM    334  C   ARG A  80     -61.650  -1.766  -8.925  1.00 23.78           C  
ATOM    335  O   ARG A  80     -62.786  -1.409  -8.612  1.00 23.34           O  
ATOM    336  CB  ARG A  80     -61.559  -3.775  -7.388  1.00 22.81           C  
ATOM    337  CG  ARG A  80     -60.691  -4.600  -6.396  1.00 22.98           C  
ATOM    338  CD  ARG A  80     -61.366  -5.892  -5.873  1.00 24.99           C  
ATOM    339  NE  ARG A  80     -60.574  -6.496  -4.787  1.00 22.89           N  
ATOM    340  CZ  ARG A  80     -60.514  -6.014  -3.547  1.00 22.80           C  
ATOM    341  NH1 ARG A  80     -61.202  -4.912  -3.222  1.00 22.06           N1+
ATOM    342  NH2 ARG A  80     -59.734  -6.614  -2.634  1.00 21.55           N  
ATOM    343  N   ASP A  81     -61.101  -1.479 -10.103  1.00 25.09           N  
ATOM    344  CA  ASP A  81     -61.850  -0.772 -11.147  1.00 26.82           C  
ATOM    345  C   ASP A  81     -62.248   0.669 -10.766  1.00 26.20           C  
ATOM    346  O   ASP A  81     -63.133   1.226 -11.380  1.00 26.94           O  
ATOM    347  CB  ASP A  81     -63.103  -1.573 -11.578  1.00 27.72           C  
ATOM    348  CG  ASP A  81     -62.762  -2.937 -12.179  1.00 32.34           C  
ATOM    349  OD1 ASP A  81     -61.950  -2.987 -13.134  1.00 36.90           O  
ATOM    350  OD2 ASP A  81     -63.314  -3.963 -11.702  1.00 37.30           O1-
ATOM    351  N   GLU A  82     -61.591   1.245  -9.760  1.00 25.77           N  
ATOM    352  CA  GLU A  82     -61.759   2.651  -9.359  1.00 24.98           C  
ATOM    353  C   GLU A  82     -60.455   3.090  -8.669  1.00 23.98           C  
ATOM    354  O   GLU A  82     -59.619   2.250  -8.276  1.00 23.24           O  
ATOM    355  CB  GLU A  82     -62.977   2.850  -8.412  1.00 25.45           C  
ATOM    356  CG  GLU A  82     -62.956   1.966  -7.124  1.00 27.81           C  
ATOM    357  CD  GLU A  82     -64.191   2.132  -6.211  1.00 30.67           C  
ATOM    358  OE1 GLU A  82     -65.036   1.220  -6.135  1.00 35.36           O  
ATOM    359  OE2 GLU A  82     -64.327   3.156  -5.534  1.00 33.01           O1-
ATOM    360  N   PHE A  83     -60.285   4.401  -8.528  1.00 22.18           N  
ATOM    361  CA  PHE A  83     -59.103   4.964  -7.904  1.00 20.92           C  
ATOM    362  C   PHE A  83     -59.501   6.032  -6.895  1.00 20.36           C  
ATOM    363  O   PHE A  83     -60.217   6.980  -7.248  1.00 19.67           O  
ATOM    364  CB  PHE A  83     -58.160   5.553  -8.954  1.00 20.25           C  
ATOM    365  CG  PHE A  83     -56.863   6.014  -8.377  1.00 20.67           C  
ATOM    366  CD1 PHE A  83     -56.721   7.321  -7.893  1.00 19.19           C  
ATOM    367  CD2 PHE A  83     -55.787   5.131  -8.254  1.00 16.35           C  
ATOM    368  CE1 PHE A  83     -55.519   7.742  -7.317  1.00 17.02           C  
ATOM    369  CE2 PHE A  83     -54.589   5.555  -7.687  1.00 16.50           C  
ATOM    370  CZ  PHE A  83     -54.435   6.848  -7.240  1.00 15.95           C  
ATOM    371  N   PRO A  84     -59.033   5.893  -5.635  1.00 20.13           N  
ATOM    372  CA  PRO A  84     -59.555   6.727  -4.551  1.00 19.75           C  
ATOM    373  C   PRO A  84     -58.945   8.138  -4.507  1.00 19.46           C  
ATOM    374  O   PRO A  84     -58.334   8.534  -3.501  1.00 18.74           O  
ATOM    375  CB  PRO A  84     -59.243   5.898  -3.293  1.00 20.27           C  
ATOM    376  CG  PRO A  84     -57.941   5.173  -3.640  1.00 19.35           C  
ATOM    377  CD  PRO A  84     -57.986   4.965  -5.166  1.00 20.31           C  
ATOM    378  N   LEU A  85     -59.110   8.897  -5.594  1.00 18.59           N  
ATOM    379  CA  LEU A  85     -58.743  10.332  -5.584  1.00 18.89           C  
ATOM    380  C   LEU A  85     -59.971  11.112  -5.090  1.00 18.39           C  
ATOM    381  O   LEU A  85     -60.985  11.136  -5.773  1.00 18.10           O  
ATOM    382  CB  LEU A  85     -58.343  10.804  -6.994  1.00 18.53           C  
ATOM    383  CG  LEU A  85     -57.751  12.214  -7.189  1.00 19.21           C  
ATOM    384  CD1 LEU A  85     -56.447  12.374  -6.420  1.00 16.77           C  
ATOM    385  CD2 LEU A  85     -57.528  12.577  -8.699  1.00 19.06           C  
ATOM    386  N   LEU A  86     -59.897  11.732  -3.918  1.00 18.76           N  
ATOM    387  CA  LEU A  86     -61.109  12.283  -3.282  1.00 19.53           C  
ATOM    388  C   LEU A  86     -61.846  13.282  -4.159  1.00 19.67           C  
ATOM    389  O   LEU A  86     -61.236  14.027  -4.933  1.00 19.43           O  
ATOM    390  CB  LEU A  86     -60.809  12.894  -1.894  1.00 20.61           C  
ATOM    391  CG  LEU A  86     -60.248  11.929  -0.821  1.00 21.54           C  
ATOM    392  CD1 LEU A  86     -60.285  12.545   0.529  1.00 24.45           C  
ATOM    393  CD2 LEU A  86     -60.997  10.613  -0.768  1.00 22.97           C  
ATOM    394  N   THR A  87     -63.171  13.289  -4.023  1.00 20.22           N  
ATOM    395  CA  THR A  87     -64.031  14.136  -4.838  1.00 20.00           C  
ATOM    396  C   THR A  87     -64.716  15.284  -4.095  1.00 19.92           C  
ATOM    397  O   THR A  87     -65.273  16.176  -4.746  1.00 19.40           O  
ATOM    398  CB  THR A  87     -65.117  13.315  -5.575  1.00 20.69           C  
ATOM    399  CG2 THR A  87     -64.473  12.181  -6.392  1.00 20.97           C  
ATOM    400  OG1 THR A  87     -66.051  12.779  -4.625  1.00 19.69           O  
ATOM    401  N   THR A  88     -64.664  15.299  -2.764  1.00 19.73           N  
ATOM    402  CA  THR A  88     -65.313  16.390  -2.029  1.00 19.77           C  
ATOM    403  C   THR A  88     -64.496  17.680  -2.082  1.00 20.28           C  
ATOM    404  O   THR A  88     -64.956  18.750  -1.664  1.00 20.16           O  
ATOM    405  CB  THR A  88     -65.734  16.015  -0.587  1.00 19.56           C  
ATOM    406  CG2 THR A  88     -66.861  15.001  -0.628  1.00 19.59           C  
ATOM    407  OG1 THR A  88     -64.625  15.490   0.149  1.00 18.86           O  
ATOM    408  N   LYS A  89     -63.281  17.559  -2.605  1.00 20.43           N  
ATOM    409  CA  LYS A  89     -62.482  18.714  -3.013  1.00 21.06           C  
ATOM    410  C   LYS A  89     -61.588  18.251  -4.156  1.00 21.40           C  
ATOM    411  O   LYS A  89     -61.356  17.046  -4.319  1.00 21.14           O  
ATOM    412  CB  LYS A  89     -61.651  19.256  -1.844  1.00 21.36           C  
ATOM    413  CG  LYS A  89     -60.501  18.365  -1.403  1.00 20.63           C  
ATOM    414  CD  LYS A  89     -59.706  19.015  -0.277  1.00 20.22           C  
ATOM    415  CE  LYS A  89     -58.477  18.125   0.027  1.00 20.37           C  
ATOM    416  NZ  LYS A  89     -57.708  18.649   1.176  1.00 19.97           N1+
ATOM    417  N   ARG A  90     -61.113  19.190  -4.965  1.00 21.42           N  
ATOM    418  CA  ARG A  90     -60.179  18.821  -6.006  1.00 21.70           C  
ATOM    419  C   ARG A  90     -58.792  18.583  -5.418  1.00 21.75           C  
ATOM    420  O   ARG A  90     -58.198  19.488  -4.820  1.00 21.80           O  
ATOM    421  CB  ARG A  90     -60.125  19.855  -7.112  1.00 21.42           C  
ATOM    422  CG  ARG A  90     -58.990  19.586  -8.119  1.00 22.35           C  
ATOM    423  CD  ARG A  90     -58.868  20.741  -9.145  1.00 20.41           C  
ATOM    424  NE  ARG A  90     -60.043  20.793 -10.013  1.00 21.66           N  
ATOM    425  CZ  ARG A  90     -60.331  19.887 -10.947  1.00 23.22           C  
ATOM    426  NH1 ARG A  90     -59.533  18.823 -11.150  1.00 22.84           N1+
ATOM    427  NH2 ARG A  90     -61.426  20.035 -11.672  1.00 18.88           N  
ATOM    428  N   VAL A  91     -58.299  17.358  -5.589  1.00 21.29           N  
ATOM    429  CA  VAL A  91     -56.967  16.995  -5.145  1.00 21.24           C  
ATOM    430  C   VAL A  91     -55.992  17.194  -6.308  1.00 21.52           C  
ATOM    431  O   VAL A  91     -56.294  16.823  -7.428  1.00 21.92           O  
ATOM    432  CB  VAL A  91     -56.973  15.556  -4.629  1.00 21.10           C  
ATOM    433  CG1 VAL A  91     -55.548  15.039  -4.373  1.00 21.18           C  
ATOM    434  CG2 VAL A  91     -57.830  15.460  -3.379  1.00 20.49           C  
ATOM    435  N   PHE A  92     -54.840  17.806  -6.043  1.00 22.17           N  
ATOM    436  CA  PHE A  92     -53.828  18.127  -7.073  1.00 22.33           C  
ATOM    437  C   PHE A  92     -53.087  16.837  -7.506  1.00 22.96           C  
ATOM    438  O   PHE A  92     -51.986  16.537  -7.027  1.00 22.49           O  
ATOM    439  CB  PHE A  92     -52.858  19.208  -6.530  1.00 22.02           C  
ATOM    440  CG  PHE A  92     -51.801  19.671  -7.516  1.00 23.61           C  
ATOM    441  CD1 PHE A  92     -52.100  19.883  -8.866  1.00 24.97           C  
ATOM    442  CD2 PHE A  92     -50.501  19.930  -7.079  1.00 25.33           C  
ATOM    443  CE1 PHE A  92     -51.116  20.336  -9.771  1.00 26.25           C  
ATOM    444  CE2 PHE A  92     -49.514  20.378  -7.969  1.00 24.25           C  
ATOM    445  CZ  PHE A  92     -49.819  20.582  -9.321  1.00 25.23           C  
ATOM    446  N   TRP A  93     -53.727  16.088  -8.404  1.00 23.27           N  
ATOM    447  CA  TRP A  93     -53.250  14.792  -8.863  1.00 23.99           C  
ATOM    448  C   TRP A  93     -51.863  14.864  -9.514  1.00 23.69           C  
ATOM    449  O   TRP A  93     -51.053  13.981  -9.294  1.00 23.38           O  
ATOM    450  CB  TRP A  93     -54.261  14.166  -9.839  1.00 24.66           C  
ATOM    451  CG  TRP A  93     -53.680  13.051 -10.650  1.00 25.83           C  
ATOM    452  CD1 TRP A  93     -53.322  13.092 -11.982  1.00 26.03           C  
ATOM    453  CD2 TRP A  93     -53.350  11.737 -10.188  1.00 26.92           C  
ATOM    454  CE2 TRP A  93     -52.804  11.031 -11.288  1.00 26.98           C  
ATOM    455  CE3 TRP A  93     -53.454  11.086  -8.948  1.00 28.25           C  
ATOM    456  NE1 TRP A  93     -52.794  11.879 -12.361  1.00 25.39           N  
ATOM    457  CZ2 TRP A  93     -52.375   9.703 -11.186  1.00 28.67           C  
ATOM    458  CZ3 TRP A  93     -53.033   9.766  -8.849  1.00 27.62           C  
ATOM    459  CH2 TRP A  93     -52.501   9.089  -9.959  1.00 27.99           C  
ATOM    460  N   LYS A  94     -51.596  15.914 -10.295  1.00 22.96           N  
ATOM    461  CA  LYS A  94     -50.280  16.100 -10.945  1.00 22.99           C  
ATOM    462  C   LYS A  94     -49.124  16.084  -9.948  1.00 22.40           C  
ATOM    463  O   LYS A  94     -48.068  15.516 -10.238  1.00 21.83           O  
ATOM    464  CB  LYS A  94     -50.221  17.418 -11.739  1.00 23.81           C  
ATOM    465  CG  LYS A  94     -48.935  17.586 -12.595  1.00 26.23           C  
ATOM    466  CD  LYS A  94     -48.548  19.056 -12.773  1.00 31.32           C  
ATOM    467  CE  LYS A  94     -47.237  19.240 -13.549  1.00 32.97           C  
ATOM    468  NZ  LYS A  94     -47.451  19.708 -14.963  1.00 35.24           N1+
ATOM    469  N   GLY A  95     -49.325  16.719  -8.787  1.00 21.59           N  
ATOM    470  CA  GLY A  95     -48.308  16.773  -7.742  1.00 21.11           C  
ATOM    471  C   GLY A  95     -48.174  15.442  -7.016  1.00 21.48           C  
ATOM    472  O   GLY A  95     -47.076  15.068  -6.586  1.00 21.62           O  
ATOM    473  N   VAL A  96     -49.280  14.718  -6.875  1.00 20.98           N  
ATOM    474  CA  VAL A  96     -49.211  13.367  -6.316  1.00 21.82           C  
ATOM    475  C   VAL A  96     -48.251  12.531  -7.181  1.00 22.25           C  
ATOM    476  O   VAL A  96     -47.266  11.989  -6.682  1.00 22.36           O  
ATOM    477  CB  VAL A  96     -50.607  12.702  -6.263  1.00 21.47           C  
ATOM    478  CG1 VAL A  96     -50.498  11.252  -5.822  1.00 19.71           C  
ATOM    479  CG2 VAL A  96     -51.555  13.516  -5.355  1.00 20.47           C  
ATOM    480  N   LEU A  97     -48.544  12.480  -8.479  1.00 22.82           N  
ATOM    481  CA  LEU A  97     -47.805  11.677  -9.442  1.00 23.63           C  
ATOM    482  C   LEU A  97     -46.342  12.091  -9.489  1.00 24.48           C  
ATOM    483  O   LEU A  97     -45.444  11.266  -9.328  1.00 24.06           O  
ATOM    484  CB  LEU A  97     -48.434  11.826 -10.835  1.00 22.85           C  
ATOM    485  CG  LEU A  97     -47.841  11.058 -12.025  1.00 22.18           C  
ATOM    486  CD1 LEU A  97     -47.688   9.547 -11.726  1.00 21.14           C  
ATOM    487  CD2 LEU A  97     -48.699  11.267 -13.271  1.00 20.52           C  
ATOM    488  N   GLU A  98     -46.125  13.389  -9.650  1.00 24.95           N  
ATOM    489  CA  GLU A  98     -44.788  13.920  -9.870  1.00 26.41           C  
ATOM    490  C   GLU A  98     -43.903  13.656  -8.646  1.00 25.64           C  
ATOM    491  O   GLU A  98     -42.747  13.265  -8.801  1.00 25.29           O  
ATOM    492  CB  GLU A  98     -44.849  15.418 -10.222  1.00 26.34           C  
ATOM    493  CG  GLU A  98     -43.787  15.917 -11.179  1.00 32.93           C  
ATOM    494  CD  GLU A  98     -44.087  15.647 -12.680  1.00 39.54           C  
ATOM    495  OE1 GLU A  98     -44.528  16.589 -13.402  1.00 41.79           O  
ATOM    496  OE2 GLU A  98     -43.852  14.502 -13.143  1.00 41.83           O1-
ATOM    497  N   GLU A  99     -44.449  13.853  -7.451  1.00 25.27           N  
ATOM    498  CA  GLU A  99     -43.680  13.661  -6.220  1.00 26.15           C  
ATOM    499  C   GLU A  99     -43.413  12.171  -5.904  1.00 25.47           C  
ATOM    500  O   GLU A  99     -42.350  11.833  -5.380  1.00 25.58           O  
ATOM    501  CB  GLU A  99     -44.370  14.346  -5.028  1.00 27.01           C  
ATOM    502  CG  GLU A  99     -43.617  14.248  -3.693  1.00 30.87           C  
ATOM    503  CD  GLU A  99     -44.411  14.778  -2.492  1.00 37.23           C  
ATOM    504  OE1 GLU A  99     -44.724  13.972  -1.581  1.00 37.91           O  
ATOM    505  OE2 GLU A  99     -44.721  16.001  -2.454  1.00 40.22           O1-
ATOM    506  N   LEU A 100     -44.370  11.288  -6.193  1.00 24.30           N  
ATOM    507  CA  LEU A 100     -44.106   9.850  -6.053  1.00 23.48           C  
ATOM    508  C   LEU A 100     -42.929   9.407  -6.980  1.00 23.76           C  
ATOM    509  O   LEU A 100     -42.018   8.702  -6.544  1.00 22.31           O  
ATOM    510  CB  LEU A 100     -45.351   9.019  -6.337  1.00 22.41           C  
ATOM    511  CG  LEU A 100     -45.194   7.529  -5.944  1.00 23.72           C  
ATOM    512  CD1 LEU A 100     -44.953   7.358  -4.451  1.00 21.53           C  
ATOM    513  CD2 LEU A 100     -46.366   6.652  -6.394  1.00 19.80           C  
ATOM    514  N   LEU A 101     -42.967   9.857  -8.241  1.00 23.67           N  
ATOM    515  CA  LEU A 101     -41.973   9.507  -9.232  1.00 24.89           C  
ATOM    516  C   LEU A 101     -40.599   9.966  -8.780  1.00 25.30           C  
ATOM    517  O   LEU A 101     -39.612   9.239  -8.931  1.00 24.80           O  
ATOM    518  CB  LEU A 101     -42.326  10.100 -10.598  1.00 24.87           C  
ATOM    519  CG  LEU A 101     -43.476   9.368 -11.299  1.00 25.92           C  
ATOM    520  CD1 LEU A 101     -43.832  10.079 -12.583  1.00 25.69           C  
ATOM    521  CD2 LEU A 101     -43.123   7.900 -11.562  1.00 25.87           C  
ATOM    522  N   TRP A 102     -40.574  11.155  -8.188  1.00 25.81           N  
ATOM    523  CA  TRP A 102     -39.404  11.712  -7.528  1.00 27.09           C  
ATOM    524  C   TRP A 102     -38.912  10.810  -6.392  1.00 27.32           C  
ATOM    525  O   TRP A 102     -37.717  10.523  -6.314  1.00 26.89           O  
ATOM    526  CB  TRP A 102     -39.723  13.124  -7.016  1.00 27.42           C  
ATOM    527  CG  TRP A 102     -38.545  13.910  -6.515  1.00 29.15           C  
ATOM    528  CD1 TRP A 102     -37.522  14.428  -7.262  1.00 30.38           C  
ATOM    529  CD2 TRP A 102     -38.287  14.295  -5.160  1.00 31.31           C  
ATOM    530  CE2 TRP A 102     -37.082  15.033  -5.158  1.00 32.20           C  
ATOM    531  CE3 TRP A 102     -38.956  14.083  -3.943  1.00 33.11           C  
ATOM    532  NE1 TRP A 102     -36.636  15.096  -6.452  1.00 31.45           N  
ATOM    533  CZ2 TRP A 102     -36.527  15.562  -3.985  1.00 33.97           C  
ATOM    534  CZ3 TRP A 102     -38.409  14.618  -2.773  1.00 33.73           C  
ATOM    535  CH2 TRP A 102     -37.210  15.346  -2.803  1.00 34.14           C  
ATOM    536  N   PHE A 103     -39.817  10.354  -5.525  1.00 28.31           N  
ATOM    537  CA  PHE A 103     -39.418   9.432  -4.462  1.00 29.79           C  
ATOM    538  C   PHE A 103     -38.843   8.145  -5.025  1.00 29.41           C  
ATOM    539  O   PHE A 103     -37.831   7.665  -4.534  1.00 28.66           O  
ATOM    540  CB  PHE A 103     -40.572   9.108  -3.514  1.00 31.62           C  
ATOM    541  CG  PHE A 103     -40.911  10.224  -2.576  1.00 35.77           C  
ATOM    542  CD1 PHE A 103     -39.911  10.900  -1.890  1.00 40.23           C  
ATOM    543  CD2 PHE A 103     -42.235  10.605  -2.381  1.00 41.41           C  
ATOM    544  CE1 PHE A 103     -40.225  11.966  -1.030  1.00 42.04           C  
ATOM    545  CE2 PHE A 103     -42.564  11.658  -1.518  1.00 43.14           C  
ATOM    546  CZ  PHE A 103     -41.547  12.342  -0.848  1.00 42.36           C  
ATOM    547  N   ILE A 104     -39.484   7.613  -6.065  1.00 29.82           N  
ATOM    548  CA  ILE A 104     -39.052   6.374  -6.717  1.00 30.91           C  
ATOM    549  C   ILE A 104     -37.615   6.447  -7.321  1.00 32.86           C  
ATOM    550  O   ILE A 104     -36.899   5.460  -7.308  1.00 32.99           O  
ATOM    551  CB  ILE A 104     -40.111   5.866  -7.744  1.00 30.12           C  
ATOM    552  CG1 ILE A 104     -41.381   5.431  -7.015  1.00 27.91           C  
ATOM    553  CG2 ILE A 104     -39.576   4.692  -8.567  1.00 29.70           C  
ATOM    554  CD1 ILE A 104     -42.534   5.191  -7.905  1.00 24.33           C  
ATOM    555  N   LYS A 105     -37.179   7.605  -7.809  1.00 35.05           N  
ATOM    556  CA  LYS A 105     -35.790   7.719  -8.267  1.00 37.74           C  
ATOM    557  C   LYS A 105     -34.752   8.040  -7.169  1.00 39.08           C  
ATOM    558  O   LYS A 105     -33.554   8.146  -7.455  1.00 39.73           O  
ATOM    559  CB  LYS A 105     -35.643   8.602  -9.522  1.00 37.71           C  
ATOM    560  CG  LYS A 105     -36.065  10.039  -9.394  1.00 39.27           C  
ATOM    561  CD  LYS A 105     -36.364  10.612 -10.789  1.00 42.32           C  
ATOM    562  CE  LYS A 105     -37.008  11.998 -10.721  1.00 43.82           C  
ATOM    563  NZ  LYS A 105     -38.362  12.052 -11.378  1.00 43.36           N1+
ATOM    564  N   GLY A 106     -35.209   8.162  -5.926  1.00 40.48           N  
ATOM    565  CA  GLY A 106     -34.317   8.289  -4.772  1.00 42.81           C  
ATOM    566  C   GLY A 106     -33.660   9.649  -4.645  1.00 44.75           C  
ATOM    567  O   GLY A 106     -32.575   9.780  -4.073  1.00 44.73           O  
ATOM    568  N   SER A 107     -34.333  10.671  -5.161  1.00 46.68           N  
ATOM    569  CA  SER A 107     -33.738  11.993  -5.286  1.00 48.63           C  
ATOM    570  C   SER A 107     -33.670  12.773  -3.979  1.00 49.91           C  
ATOM    571  O   SER A 107     -34.633  12.803  -3.208  1.00 50.12           O  
ATOM    572  CB  SER A 107     -34.481  12.803  -6.345  1.00 48.56           C  
ATOM    573  OG  SER A 107     -33.876  14.071  -6.519  1.00 49.29           O  
ATOM    574  N   THR A 108     -32.512  13.391  -3.747  1.00 51.74           N  
ATOM    575  CA  THR A 108     -32.309  14.348  -2.656  1.00 53.58           C  
ATOM    576  C   THR A 108     -32.033  15.758  -3.227  1.00 54.91           C  
ATOM    577  O   THR A 108     -31.175  16.496  -2.722  1.00 55.19           O  
ATOM    578  CB  THR A 108     -31.171  13.898  -1.690  1.00 53.50           C  
ATOM    579  CG2 THR A 108     -31.535  12.593  -0.980  1.00 53.78           C  
ATOM    580  OG1 THR A 108     -29.957  13.703  -2.422  1.00 53.48           O  
ATOM    581  N   ASN A 109     -32.778  16.118  -4.278  1.00 56.54           N  
ATOM    582  CA  ASN A 109     -32.610  17.393  -5.001  1.00 58.05           C  
ATOM    583  C   ASN A 109     -33.945  18.109  -5.281  1.00 59.30           C  
ATOM    584  O   ASN A 109     -34.725  17.682  -6.142  1.00 59.28           O  
ATOM    585  CB  ASN A 109     -31.834  17.159  -6.310  1.00 57.86           C  
ATOM    586  CG  ASN A 109     -31.337  18.457  -6.958  1.00 57.80           C  
ATOM    587  ND2 ASN A 109     -30.270  18.343  -7.738  1.00 57.23           N  
ATOM    588  OD1 ASN A 109     -31.908  19.539  -6.769  1.00 57.37           O  
ATOM    589  N   ALA A 110     -34.186  19.207  -4.562  1.00 61.08           N  
ATOM    590  CA  ALA A 110     -35.451  19.955  -4.637  1.00 62.84           C  
ATOM    591  C   ALA A 110     -35.792  20.518  -6.028  1.00 64.15           C  
ATOM    592  O   ALA A 110     -36.970  20.671  -6.361  1.00 64.22           O  
ATOM    593  CB  ALA A 110     -35.467  21.069  -3.592  1.00 62.76           C  
ATOM    594  N   LYS A 111     -34.762  20.814  -6.826  1.00 65.88           N  
ATOM    595  CA  LYS A 111     -34.928  21.380  -8.178  1.00 67.55           C  
ATOM    596  C   LYS A 111     -35.706  20.463  -9.134  1.00 68.76           C  
ATOM    597  O   LYS A 111     -36.500  20.939  -9.952  1.00 68.91           O  
ATOM    598  CB  LYS A 111     -33.569  21.766  -8.782  1.00 67.43           C  
ATOM    599  CG  LYS A 111     -32.812  22.864  -8.026  1.00 67.57           C  
ATOM    600  CD  LYS A 111     -33.160  24.269  -8.524  1.00 67.79           C  
ATOM    601  CE  LYS A 111     -32.249  25.316  -7.883  1.00 67.89           C  
ATOM    602  NZ  LYS A 111     -32.364  26.665  -8.516  1.00 67.62           N1+
ATOM    603  N   GLU A 112     -35.479  19.154  -9.014  1.00 70.35           N  
ATOM    604  CA  GLU A 112     -36.233  18.132  -9.756  1.00 71.96           C  
ATOM    605  C   GLU A 112     -37.713  18.082  -9.348  1.00 72.97           C  
ATOM    606  O   GLU A 112     -38.490  17.289  -9.887  1.00 73.04           O  
ATOM    607  CB  GLU A 112     -35.598  16.747  -9.565  1.00 71.92           C  
ATOM    608  CG  GLU A 112     -34.234  16.565 -10.226  1.00 72.75           C  
ATOM    609  CD  GLU A 112     -33.642  15.172 -10.017  1.00 73.86           C  
ATOM    610  OE1 GLU A 112     -32.397  15.045 -10.052  1.00 73.77           O  
ATOM    611  OE2 GLU A 112     -34.415  14.205  -9.823  1.00 74.22           O1-
ATOM    612  N   LEU A 113     -38.090  18.933  -8.397  1.00 74.35           N  
ATOM    613  CA  LEU A 113     -39.464  19.027  -7.921  1.00 75.77           C  
ATOM    614  C   LEU A 113     -39.890  20.498  -7.798  1.00 76.82           C  
ATOM    615  O   LEU A 113     -40.980  20.801  -7.296  1.00 76.94           O  
ATOM    616  CB  LEU A 113     -39.592  18.301  -6.575  1.00 75.51           C  
ATOM    617  CG  LEU A 113     -40.984  17.924  -6.066  1.00 75.51           C  
ATOM    618  CD1 LEU A 113     -41.560  16.777  -6.875  1.00 75.25           C  
ATOM    619  CD2 LEU A 113     -40.930  17.571  -4.593  1.00 75.27           C  
ATOM    620  N   SER A 114     -39.029  21.399  -8.273  1.00 78.21           N  
ATOM    621  CA  SER A 114     -39.228  22.843  -8.117  1.00 79.55           C  
ATOM    622  C   SER A 114     -40.350  23.405  -8.993  1.00 80.54           C  
ATOM    623  O   SER A 114     -41.479  23.585  -8.525  1.00 80.62           O  
ATOM    624  CB  SER A 114     -37.919  23.605  -8.361  1.00 79.52           C  
ATOM    625  OG  SER A 114     -37.111  23.614  -7.198  1.00 79.55           O  
ATOM    626  N   SER A 115     -40.034  23.686 -10.256  1.00 81.85           N  
ATOM    627  CA  SER A 115     -41.007  24.259 -11.190  1.00 82.98           C  
ATOM    628  C   SER A 115     -41.906  23.169 -11.794  1.00 83.84           C  
ATOM    629  O   SER A 115     -41.797  22.830 -12.982  1.00 84.04           O  
ATOM    630  CB  SER A 115     -40.305  25.083 -12.279  1.00 82.83           C  
ATOM    631  OG  SER A 115     -39.437  24.279 -13.059  1.00 82.76           O  
ATOM    632  N   LYS A 116     -42.783  22.622 -10.951  1.00 84.66           N  
ATOM    633  CA  LYS A 116     -43.738  21.591 -11.351  1.00 85.49           C  
ATOM    634  C   LYS A 116     -45.122  21.885 -10.754  1.00 86.15           C  
ATOM    635  O   LYS A 116     -46.131  21.871 -11.469  1.00 86.19           O  
ATOM    636  CB  LYS A 116     -43.244  20.196 -10.935  1.00 85.55           C  
ATOM    637  CG  LYS A 116     -41.950  19.729 -11.624  1.00 85.49           C  
ATOM    638  CD  LYS A 116     -42.205  18.869 -12.870  1.00 85.19           C  
ATOM    639  CE  LYS A 116     -42.547  19.684 -14.116  1.00 84.95           C  
ATOM    640  NZ  LYS A 116     -41.383  20.464 -14.624  1.00 84.52           N1+
ATOM    641  N   GLY A 117     -45.160  22.161  -9.449  1.00 86.77           N  
ATOM    642  CA  GLY A 117     -46.406  22.521  -8.768  1.00 87.57           C  
ATOM    643  C   GLY A 117     -46.264  22.863  -7.292  1.00 88.08           C  
ATOM    644  O   GLY A 117     -46.635  23.963  -6.866  1.00 88.16           O  
ATOM    645  N   VAL A 118     -45.736  21.915  -6.515  1.00 88.51           N  
ATOM    646  CA  VAL A 118     -45.577  22.075  -5.060  1.00 88.91           C  
ATOM    647  C   VAL A 118     -44.126  22.395  -4.636  1.00 89.08           C  
ATOM    648  O   VAL A 118     -43.588  21.791  -3.700  1.00 89.13           O  
ATOM    649  CB  VAL A 118     -46.156  20.853  -4.255  1.00 88.92           C  
ATOM    650  CG1 VAL A 118     -47.680  20.944  -4.139  1.00 88.87           C  
ATOM    651  CG2 VAL A 118     -45.719  19.505  -4.863  1.00 89.17           C  
ATOM    652  N   LYS A 119     -43.516  23.360  -5.330  1.00 89.22           N  
ATOM    653  CA  LYS A 119     -42.156  23.845  -5.037  1.00 89.34           C  
ATOM    654  C   LYS A 119     -41.143  22.714  -4.835  1.00 89.30           C  
ATOM    655  O   LYS A 119     -39.937  22.949  -4.753  1.00 89.28           O  
ATOM    656  CB  LYS A 119     -42.154  24.787  -3.822  1.00 89.39           C  
ATOM    657  CG  LYS A 119     -42.916  26.097  -4.012  1.00 89.32           C  
ATOM    658  CD  LYS A 119     -43.046  26.836  -2.685  1.00 89.11           C  
ATOM    659  CE  LYS A 119     -44.098  27.933  -2.741  1.00 88.82           C  
ATOM    660  NZ  LYS A 119     -43.603  29.160  -3.419  1.00 88.58           N1+
ATOM    661  N   ASP A 142     -28.455  18.633  -1.882  1.00 68.48           N  
ATOM    662  CA  ASP A 142     -28.692  19.695  -0.912  1.00 68.47           C  
ATOM    663  C   ASP A 142     -29.691  19.291   0.181  1.00 68.34           C  
ATOM    664  O   ASP A 142     -29.833  20.000   1.181  1.00 68.36           O  
ATOM    665  CB  ASP A 142     -29.119  21.002  -1.613  1.00 68.53           C  
ATOM    666  CG  ASP A 142     -30.496  20.910  -2.269  1.00 68.91           C  
ATOM    667  OD1 ASP A 142     -30.881  19.819  -2.739  1.00 69.03           O  
ATOM    668  OD2 ASP A 142     -31.196  21.944  -2.323  1.00 69.65           O1-
ATOM    669  N   LEU A 143     -30.370  18.156  -0.007  1.00 68.15           N  
ATOM    670  CA  LEU A 143     -31.299  17.626   1.005  1.00 67.88           C  
ATOM    671  C   LEU A 143     -30.629  16.663   1.993  1.00 67.59           C  
ATOM    672  O   LEU A 143     -30.430  17.015   3.158  1.00 67.62           O  
ATOM    673  CB  LEU A 143     -32.540  16.980   0.364  1.00 67.98           C  
ATOM    674  CG  LEU A 143     -33.901  17.695   0.384  1.00 68.15           C  
ATOM    675  CD1 LEU A 143     -34.268  18.152   1.796  1.00 68.62           C  
ATOM    676  CD2 LEU A 143     -33.978  18.856  -0.601  1.00 68.27           C  
ATOM    677  N   GLY A 144     -30.298  15.452   1.539  1.00 67.17           N  
ATOM    678  CA  GLY A 144     -29.641  14.466   2.399  1.00 66.47           C  
ATOM    679  C   GLY A 144     -30.422  13.216   2.790  1.00 66.18           C  
ATOM    680  O   GLY A 144     -29.802  12.155   2.976  1.00 66.26           O  
ATOM    681  N   PRO A 145     -31.772  13.333   2.968  1.00 65.75           N  
ATOM    682  CA  PRO A 145     -32.641  12.208   3.328  1.00 64.92           C  
ATOM    683  C   PRO A 145     -33.899  12.003   2.442  1.00 64.05           C  
ATOM    684  O   PRO A 145     -33.831  11.299   1.433  1.00 64.07           O  
ATOM    685  CB  PRO A 145     -33.088  12.604   4.738  1.00 65.22           C  
ATOM    686  CG  PRO A 145     -32.936  14.178   4.775  1.00 65.48           C  
ATOM    687  CD  PRO A 145     -32.411  14.580   3.421  1.00 65.72           C  
ATOM    688  N   VAL A 146     -34.996  12.472   2.922  1.00 63.05           N  
ATOM    689  CA  VAL A 146     -36.316  12.365   2.285  1.00 61.71           C  
ATOM    690  C   VAL A 146     -36.744  10.915   2.017  1.00 60.45           C  
ATOM    691  O   VAL A 146     -35.933   9.996   2.133  1.00 60.57           O  
ATOM    692  CB  VAL A 146     -36.369  13.155   0.963  1.00 61.83           C  
ATOM    693  CG1 VAL A 146     -37.808  13.489   0.601  1.00 61.90           C  
ATOM    694  CG2 VAL A 146     -35.531  14.420   1.067  1.00 61.94           C  
ATOM    695  N   TYR A 147     -38.004  10.761   1.538  1.00 59.25           N  
ATOM    696  CA  TYR A 147     -38.538   9.405   1.383  1.00 57.81           C  
ATOM    697  C   TYR A 147     -37.848   8.675   0.253  1.00 55.83           C  
ATOM    698  O   TYR A 147     -37.895   7.463   0.194  1.00 56.12           O  
ATOM    699  CB  TYR A 147     -40.072   9.380   1.215  1.00 57.86           C  
ATOM    700  CG  TYR A 147     -40.814  10.094   2.330  1.00 60.36           C  
ATOM    701  CD1 TYR A 147     -42.041  10.734   2.095  1.00 62.59           C  
ATOM    702  CD2 TYR A 147     -40.278  10.157   3.621  1.00 61.52           C  
ATOM    703  CE1 TYR A 147     -42.719  11.404   3.128  1.00 63.07           C  
ATOM    704  CE2 TYR A 147     -40.946  10.820   4.655  1.00 62.80           C  
ATOM    705  CZ  TYR A 147     -42.158  11.443   4.409  1.00 63.99           C  
ATOM    706  OH  TYR A 147     -42.797  12.089   5.459  1.00 64.73           O  
ATOM    707  N   GLY A 148     -37.194   9.411  -0.632  1.00 53.96           N  
ATOM    708  CA  GLY A 148     -36.548   8.804  -1.786  1.00 51.34           C  
ATOM    709  C   GLY A 148     -35.305   8.027  -1.395  1.00 49.62           C  
ATOM    710  O   GLY A 148     -35.188   6.830  -1.694  1.00 49.33           O  
ATOM    711  N   PHE A 149     -34.378   8.719  -0.726  1.00 47.32           N  
ATOM    712  CA  PHE A 149     -33.094   8.142  -0.345  1.00 45.02           C  
ATOM    713  C   PHE A 149     -33.281   6.949   0.589  1.00 43.31           C  
ATOM    714  O   PHE A 149     -32.494   5.993   0.534  1.00 42.37           O  
ATOM    715  CB  PHE A 149     -32.188   9.200   0.302  1.00 45.38           C  
ATOM    716  CG  PHE A 149     -30.774   8.733   0.556  1.00 45.35           C  
ATOM    717  CD1 PHE A 149     -30.444   8.059   1.736  1.00 45.32           C  
ATOM    718  CD2 PHE A 149     -29.771   8.985  -0.377  1.00 45.81           C  
ATOM    719  CE1 PHE A 149     -29.140   7.621   1.973  1.00 46.08           C  
ATOM    720  CE2 PHE A 149     -28.458   8.559  -0.152  1.00 46.65           C  
ATOM    721  CZ  PHE A 149     -28.140   7.877   1.026  1.00 46.73           C  
ATOM    722  N   GLN A 150     -34.320   7.004   1.433  1.00 40.88           N  
ATOM    723  CA  GLN A 150     -34.581   5.915   2.370  1.00 38.72           C  
ATOM    724  C   GLN A 150     -35.271   4.734   1.671  1.00 36.90           C  
ATOM    725  O   GLN A 150     -35.006   3.591   2.016  1.00 36.61           O  
ATOM    726  CB  GLN A 150     -35.396   6.379   3.580  1.00 39.04           C  
ATOM    727  CG  GLN A 150     -34.962   7.712   4.228  1.00 39.90           C  
ATOM    728  CD  GLN A 150     -36.158   8.595   4.590  1.00 40.91           C  
ATOM    729  NE2 GLN A 150     -35.864   9.850   4.949  1.00 43.58           N  
ATOM    730  OE1 GLN A 150     -37.336   8.164   4.544  1.00 37.29           O  
ATOM    731  N   TRP A 151     -36.155   5.011   0.712  1.00 34.87           N  
ATOM    732  CA  TRP A 151     -36.825   3.963  -0.076  1.00 34.06           C  
ATOM    733  C   TRP A 151     -35.850   3.179  -0.986  1.00 34.42           C  
ATOM    734  O   TRP A 151     -36.059   1.992  -1.233  1.00 33.85           O  
ATOM    735  CB  TRP A 151     -37.925   4.548  -0.965  1.00 33.06           C  
ATOM    736  CG  TRP A 151     -39.270   4.711  -0.333  1.00 32.11           C  
ATOM    737  CD1 TRP A 151     -39.586   4.568   0.997  1.00 31.32           C  
ATOM    738  CD2 TRP A 151     -40.493   5.088  -0.997  1.00 30.11           C  
ATOM    739  CE2 TRP A 151     -41.506   5.137  -0.016  1.00 30.45           C  
ATOM    740  CE3 TRP A 151     -40.829   5.371  -2.322  1.00 29.55           C  
ATOM    741  NE1 TRP A 151     -40.929   4.813   1.187  1.00 31.00           N  
ATOM    742  CZ2 TRP A 151     -42.835   5.480  -0.320  1.00 30.55           C  
ATOM    743  CZ3 TRP A 151     -42.150   5.700  -2.626  1.00 30.03           C  
ATOM    744  CH2 TRP A 151     -43.137   5.757  -1.626  1.00 30.25           C  
ATOM    745  N   ARG A 152     -34.810   3.856  -1.481  1.00 34.64           N  
ATOM    746  CA  ARG A 152     -33.886   3.274  -2.462  1.00 35.55           C  
ATOM    747  C   ARG A 152     -32.497   2.965  -1.903  1.00 36.64           C  
ATOM    748  O   ARG A 152     -31.852   2.032  -2.362  1.00 36.46           O  
ATOM    749  CB  ARG A 152     -33.776   4.138  -3.729  1.00 34.28           C  
ATOM    750  CG  ARG A 152     -35.112   4.528  -4.393  1.00 34.05           C  
ATOM    751  CD  ARG A 152     -36.117   3.360  -4.586  1.00 31.95           C  
ATOM    752  NE  ARG A 152     -35.557   2.219  -5.323  1.00 31.48           N  
ATOM    753  CZ  ARG A 152     -35.706   1.996  -6.629  1.00 29.94           C  
ATOM    754  NH1 ARG A 152     -36.401   2.833  -7.388  1.00 27.91           N1+
ATOM    755  NH2 ARG A 152     -35.150   0.922  -7.187  1.00 29.91           N  
ATOM    756  N   HIS A 153     -32.045   3.723  -0.907  1.00 38.65           N  
ATOM    757  CA  HIS A 153     -30.680   3.560  -0.387  1.00 40.76           C  
ATOM    758  C   HIS A 153     -30.565   3.626   1.152  1.00 42.46           C  
ATOM    759  O   HIS A 153     -29.740   4.388   1.678  1.00 42.26           O  
ATOM    760  CB  HIS A 153     -29.741   4.610  -1.021  1.00 40.76           C  
ATOM    761  CG  HIS A 153     -29.854   4.726  -2.514  1.00 41.45           C  
ATOM    762  CD2 HIS A 153     -30.434   5.672  -3.293  1.00 42.24           C  
ATOM    763  ND1 HIS A 153     -29.302   3.804  -3.382  1.00 41.79           N  
ATOM    764  CE1 HIS A 153     -29.549   4.170  -4.628  1.00 42.03           C  
ATOM    765  NE2 HIS A 153     -30.232   5.301  -4.603  1.00 42.59           N  
ATOM    766  N   PHE A 154     -31.363   2.829   1.876  1.00 44.67           N  
ATOM    767  CA  PHE A 154     -31.369   2.913   3.343  1.00 47.00           C  
ATOM    768  C   PHE A 154     -30.048   2.581   4.051  1.00 48.49           C  
ATOM    769  O   PHE A 154     -29.454   1.518   3.833  1.00 48.76           O  
ATOM    770  CB  PHE A 154     -32.490   2.097   3.992  1.00 47.32           C  
ATOM    771  CG  PHE A 154     -32.497   2.227   5.489  1.00 49.51           C  
ATOM    772  CD1 PHE A 154     -33.229   3.237   6.109  1.00 50.38           C  
ATOM    773  CD2 PHE A 154     -31.695   1.394   6.281  1.00 51.95           C  
ATOM    774  CE1 PHE A 154     -33.208   3.393   7.499  1.00 52.19           C  
ATOM    775  CE2 PHE A 154     -31.663   1.544   7.677  1.00 53.16           C  
ATOM    776  CZ  PHE A 154     -32.426   2.549   8.285  1.00 53.51           C  
ATOM    777  N   GLY A 155     -29.621   3.491   4.927  1.00 50.24           N  
ATOM    778  CA  GLY A 155     -28.451   3.281   5.789  1.00 52.44           C  
ATOM    779  C   GLY A 155     -27.104   3.513   5.127  1.00 53.85           C  
ATOM    780  O   GLY A 155     -26.055   3.367   5.768  1.00 54.04           O  
ATOM    781  N   ALA A 156     -27.140   3.877   3.843  1.00 55.32           N  
ATOM    782  CA  ALA A 156     -25.938   4.098   3.038  1.00 56.57           C  
ATOM    783  C   ALA A 156     -25.236   5.390   3.434  1.00 57.63           C  
ATOM    784  O   ALA A 156     -25.886   6.372   3.803  1.00 57.85           O  
ATOM    785  CB  ALA A 156     -26.294   4.127   1.556  1.00 56.35           C  
ATOM    786  N   GLU A 157     -23.909   5.384   3.355  1.00 58.89           N  
ATOM    787  CA  GLU A 157     -23.128   6.580   3.634  1.00 60.19           C  
ATOM    788  C   GLU A 157     -23.534   7.691   2.668  1.00 60.75           C  
ATOM    789  O   GLU A 157     -23.318   7.578   1.459  1.00 60.76           O  
ATOM    790  CB  GLU A 157     -21.627   6.287   3.502  1.00 60.41           C  
ATOM    791  CG  GLU A 157     -21.129   5.108   4.336  1.00 61.79           C  
ATOM    792  CD  GLU A 157     -21.120   5.406   5.826  1.00 63.24           C  
ATOM    793  OE1 GLU A 157     -22.098   5.037   6.516  1.00 63.62           O  
ATOM    794  OE2 GLU A 157     -20.140   6.020   6.302  1.00 63.85           O1-
ATOM    795  N   TYR A 158     -24.149   8.747   3.196  1.00 61.54           N  
ATOM    796  CA  TYR A 158     -24.429   9.926   2.383  1.00 62.35           C  
ATOM    797  C   TYR A 158     -23.167  10.766   2.204  1.00 62.73           C  
ATOM    798  O   TYR A 158     -22.410  10.970   3.158  1.00 62.84           O  
ATOM    799  CB  TYR A 158     -25.534  10.788   2.994  1.00 62.53           C  
ATOM    800  CG  TYR A 158     -26.003  11.886   2.061  1.00 63.45           C  
ATOM    801  CD1 TYR A 158     -27.039  11.654   1.153  1.00 64.24           C  
ATOM    802  CD2 TYR A 158     -25.400  13.152   2.068  1.00 64.11           C  
ATOM    803  CE1 TYR A 158     -27.474  12.651   0.281  1.00 64.53           C  
ATOM    804  CE2 TYR A 158     -25.828  14.159   1.198  1.00 64.48           C  
ATOM    805  CZ  TYR A 158     -26.869  13.898   0.310  1.00 64.80           C  
ATOM    806  OH  TYR A 158     -27.311  14.876  -0.552  1.00 65.32           O  
ATOM    807  N   ARG A 159     -22.945  11.247   0.983  1.00 63.07           N  
ATOM    808  CA  ARG A 159     -21.830  12.151   0.704  1.00 63.48           C  
ATOM    809  C   ARG A 159     -22.328  13.424   0.012  1.00 63.49           C  
ATOM    810  O   ARG A 159     -22.288  14.510   0.596  1.00 63.43           O  
ATOM    811  CB  ARG A 159     -20.741  11.451  -0.126  1.00 63.65           C  
ATOM    812  CG  ARG A 159     -20.086  10.259   0.576  1.00 64.31           C  
ATOM    813  CD  ARG A 159     -19.243   9.409  -0.370  1.00 65.85           C  
ATOM    814  NE  ARG A 159     -20.014   8.904  -1.509  1.00 66.68           N  
ATOM    815  CZ  ARG A 159     -19.696   9.106  -2.786  1.00 66.83           C  
ATOM    816  NH1 ARG A 159     -18.606   9.794  -3.112  1.00 66.73           N1+
ATOM    817  NH2 ARG A 159     -20.467   8.606  -3.742  1.00 67.13           N  
ATOM    818  N   ASP A 160     -22.822  13.268  -1.215  1.00 63.50           N  
ATOM    819  CA  ASP A 160     -23.260  14.382  -2.057  1.00 63.50           C  
ATOM    820  C   ASP A 160     -24.636  14.054  -2.658  1.00 63.41           C  
ATOM    821  O   ASP A 160     -25.068  12.900  -2.614  1.00 63.48           O  
ATOM    822  CB  ASP A 160     -22.211  14.611  -3.160  1.00 63.59           C  
ATOM    823  CG  ASP A 160     -22.436  15.890  -3.953  1.00 63.73           C  
ATOM    824  OD1 ASP A 160     -23.003  16.856  -3.400  1.00 63.77           O  
ATOM    825  OD2 ASP A 160     -22.025  15.930  -5.134  1.00 64.17           O1-
ATOM    826  N   MET A 161     -25.327  15.059  -3.199  1.00 63.19           N  
ATOM    827  CA  MET A 161     -26.593  14.830  -3.918  1.00 63.02           C  
ATOM    828  C   MET A 161     -26.380  14.415  -5.388  1.00 62.82           C  
ATOM    829  O   MET A 161     -27.274  13.836  -6.010  1.00 62.76           O  
ATOM    830  CB  MET A 161     -27.524  16.050  -3.828  1.00 63.06           C  
ATOM    831  CG  MET A 161     -27.037  17.279  -4.595  1.00 62.99           C  
ATOM    832  SD  MET A 161     -28.362  18.430  -4.998  1.00 62.98           S  
ATOM    833  CE  MET A 161     -27.473  19.612  -6.024  1.00 62.87           C  
ATOM    834  N   GLU A 162     -25.199  14.729  -5.926  1.00 62.52           N  
ATOM    835  CA  GLU A 162     -24.804  14.355  -7.288  1.00 62.17           C  
ATOM    836  C   GLU A 162     -23.843  13.159  -7.253  1.00 61.73           C  
ATOM    837  O   GLU A 162     -22.984  13.004  -8.131  1.00 61.79           O  
ATOM    838  CB  GLU A 162     -24.139  15.548  -7.993  1.00 62.33           C  
ATOM    839  CG  GLU A 162     -25.089  16.665  -8.436  1.00 62.84           C  
ATOM    840  CD  GLU A 162     -25.663  16.441  -9.831  1.00 63.51           C  
ATOM    841  OE1 GLU A 162     -26.642  15.673  -9.959  1.00 63.22           O  
ATOM    842  OE2 GLU A 162     -25.140  17.044 -10.798  1.00 63.36           O1-
ATOM    843  N   SER A 163     -23.995  12.325  -6.226  1.00 61.14           N  
ATOM    844  CA  SER A 163     -23.110  11.184  -5.991  1.00 60.61           C  
ATOM    845  C   SER A 163     -23.717   9.851  -6.427  1.00 60.06           C  
ATOM    846  O   SER A 163     -24.938   9.673  -6.390  1.00 59.99           O  
ATOM    847  CB  SER A 163     -22.699  11.116  -4.516  1.00 60.64           C  
ATOM    848  OG  SER A 163     -21.546  11.906  -4.276  1.00 61.08           O  
ATOM    849  N   ASP A 164     -22.851   8.924  -6.835  1.00 59.24           N  
ATOM    850  CA  ASP A 164     -23.267   7.596  -7.285  1.00 58.36           C  
ATOM    851  C   ASP A 164     -23.561   6.649  -6.107  1.00 57.73           C  
ATOM    852  O   ASP A 164     -22.663   6.333  -5.313  1.00 57.80           O  
ATOM    853  CB  ASP A 164     -22.201   6.999  -8.209  1.00 58.31           C  
ATOM    854  CG  ASP A 164     -22.724   5.843  -9.036  1.00 58.30           C  
ATOM    855  OD1 ASP A 164     -21.965   5.355  -9.900  1.00 57.81           O  
ATOM    856  OD2 ASP A 164     -23.887   5.419  -8.828  1.00 57.95           O1-
ATOM    857  N   TYR A 165     -24.817   6.201  -6.010  1.00 56.61           N  
ATOM    858  CA  TYR A 165     -25.282   5.333  -4.913  1.00 55.48           C  
ATOM    859  C   TYR A 165     -25.748   3.931  -5.370  1.00 54.43           C  
ATOM    860  O   TYR A 165     -26.381   3.206  -4.595  1.00 54.24           O  
ATOM    861  CB  TYR A 165     -26.406   6.030  -4.104  1.00 55.67           C  
ATOM    862  CG  TYR A 165     -25.995   7.318  -3.408  1.00 56.16           C  
ATOM    863  CD1 TYR A 165     -26.469   8.559  -3.849  1.00 56.66           C  
ATOM    864  CD2 TYR A 165     -25.136   7.295  -2.306  1.00 56.71           C  
ATOM    865  CE1 TYR A 165     -26.085   9.750  -3.211  1.00 57.05           C  
ATOM    866  CE2 TYR A 165     -24.748   8.473  -1.663  1.00 57.12           C  
ATOM    867  CZ  TYR A 165     -25.222   9.694  -2.119  1.00 57.32           C  
ATOM    868  OH  TYR A 165     -24.830  10.845  -1.473  1.00 57.03           O  
ATOM    869  N   SER A 166     -25.428   3.558  -6.613  1.00 53.10           N  
ATOM    870  CA  SER A 166     -25.863   2.281  -7.226  1.00 51.74           C  
ATOM    871  C   SER A 166     -25.444   1.021  -6.447  1.00 50.49           C  
ATOM    872  O   SER A 166     -24.267   0.652  -6.432  1.00 50.40           O  
ATOM    873  CB  SER A 166     -25.359   2.181  -8.678  1.00 51.97           C  
ATOM    874  OG  SER A 166     -25.827   3.262  -9.472  1.00 52.28           O  
ATOM    875  N   GLY A 167     -26.419   0.359  -5.821  1.00 48.98           N  
ATOM    876  CA  GLY A 167     -26.160  -0.836  -5.009  1.00 46.91           C  
ATOM    877  C   GLY A 167     -25.578  -0.529  -3.633  1.00 45.36           C  
ATOM    878  O   GLY A 167     -24.892  -1.371  -3.034  1.00 45.55           O  
ATOM    879  N   GLN A 168     -25.840   0.683  -3.144  1.00 43.42           N  
ATOM    880  CA  GLN A 168     -25.389   1.123  -1.819  1.00 41.50           C  
ATOM    881  C   GLN A 168     -26.593   1.300  -0.908  1.00 39.83           C  
ATOM    882  O   GLN A 168     -27.565   1.970  -1.274  1.00 39.46           O  
ATOM    883  CB  GLN A 168     -24.605   2.438  -1.905  1.00 41.69           C  
ATOM    884  CG  GLN A 168     -23.298   2.351  -2.687  1.00 42.11           C  
ATOM    885  CD  GLN A 168     -22.442   3.586  -2.521  1.00 43.02           C  
ATOM    886  NE2 GLN A 168     -21.320   3.624  -3.230  1.00 43.82           N  
ATOM    887  OE1 GLN A 168     -22.778   4.497  -1.760  1.00 43.18           O  
ATOM    888  N   GLY A 169     -26.518   0.698   0.275  1.00 37.98           N  
ATOM    889  CA  GLY A 169     -27.653   0.648   1.197  1.00 35.86           C  
ATOM    890  C   GLY A 169     -28.648  -0.435   0.804  1.00 33.88           C  
ATOM    891  O   GLY A 169     -28.401  -1.225  -0.119  1.00 33.51           O  
ATOM    892  N   VAL A 170     -29.775  -0.473   1.509  1.00 31.88           N  
ATOM    893  CA  VAL A 170     -30.834  -1.432   1.214  1.00 29.63           C  
ATOM    894  C   VAL A 170     -31.864  -0.773   0.306  1.00 28.18           C  
ATOM    895  O   VAL A 170     -32.397   0.288   0.628  1.00 28.21           O  
ATOM    896  CB  VAL A 170     -31.504  -1.980   2.524  1.00 30.30           C  
ATOM    897  CG1 VAL A 170     -32.810  -2.771   2.227  1.00 28.56           C  
ATOM    898  CG2 VAL A 170     -30.504  -2.837   3.315  1.00 29.75           C  
ATOM    899  N   ASP A 171     -32.139  -1.402  -0.830  1.00 25.99           N  
ATOM    900  CA  ASP A 171     -33.235  -0.958  -1.693  1.00 24.47           C  
ATOM    901  C   ASP A 171     -34.610  -1.525  -1.242  1.00 22.88           C  
ATOM    902  O   ASP A 171     -35.059  -2.566  -1.722  1.00 21.73           O  
ATOM    903  CB  ASP A 171     -32.921  -1.275  -3.170  1.00 24.29           C  
ATOM    904  CG  ASP A 171     -33.809  -0.499  -4.138  1.00 24.01           C  
ATOM    905  OD1 ASP A 171     -34.947  -0.124  -3.752  1.00 22.28           O  
ATOM    906  OD2 ASP A 171     -33.367  -0.265  -5.289  1.00 23.90           O1-
ATOM    907  N   GLN A 172     -35.266  -0.829  -0.312  1.00 21.35           N  
ATOM    908  CA  GLN A 172     -36.539  -1.292   0.244  1.00 20.07           C  
ATOM    909  C   GLN A 172     -37.598  -1.527  -0.825  1.00 19.91           C  
ATOM    910  O   GLN A 172     -38.368  -2.485  -0.743  1.00 20.20           O  
ATOM    911  CB  GLN A 172     -37.133  -0.289   1.229  1.00 19.43           C  
ATOM    912  CG  GLN A 172     -36.374  -0.038   2.505  1.00 19.21           C  
ATOM    913  CD  GLN A 172     -37.242   0.772   3.460  1.00 19.93           C  
ATOM    914  NE2 GLN A 172     -37.085   2.093   3.449  1.00 20.68           N  
ATOM    915  OE1 GLN A 172     -38.071   0.218   4.155  1.00 20.61           O  
ATOM    916  N   LEU A 173     -37.657  -0.641  -1.809  1.00 18.89           N  
ATOM    917  CA  LEU A 173     -38.675  -0.735  -2.851  1.00 19.02           C  
ATOM    918  C   LEU A 173     -38.449  -1.927  -3.790  1.00 19.31           C  
ATOM    919  O   LEU A 173     -39.379  -2.683  -4.079  1.00 19.60           O  
ATOM    920  CB  LEU A 173     -38.745   0.584  -3.632  1.00 18.26           C  
ATOM    921  CG  LEU A 173     -39.691   0.682  -4.818  1.00 18.95           C  
ATOM    922  CD1 LEU A 173     -41.176   0.449  -4.395  1.00 18.72           C  
ATOM    923  CD2 LEU A 173     -39.510   2.060  -5.462  1.00 19.46           C  
ATOM    924  N   GLN A 174     -37.219  -2.096  -4.277  1.00 19.58           N  
ATOM    925  CA  GLN A 174     -36.901  -3.263  -5.114  1.00 20.27           C  
ATOM    926  C   GLN A 174     -37.100  -4.560  -4.313  1.00 19.73           C  
ATOM    927  O   GLN A 174     -37.570  -5.581  -4.844  1.00 19.99           O  
ATOM    928  CB  GLN A 174     -35.483  -3.156  -5.706  1.00 20.43           C  
ATOM    929  CG  GLN A 174     -35.151  -4.136  -6.873  1.00 22.83           C  
ATOM    930  CD  GLN A 174     -36.188  -4.152  -7.990  1.00 25.05           C  
ATOM    931  NE2 GLN A 174     -36.724  -5.331  -8.280  1.00 24.84           N  
ATOM    932  OE1 GLN A 174     -36.498  -3.121  -8.590  1.00 28.37           O  
ATOM    933  N   ARG A 175     -36.774  -4.519  -3.029  1.00 19.33           N  
ATOM    934  CA  ARG A 175     -36.956  -5.703  -2.184  1.00 19.91           C  
ATOM    935  C   ARG A 175     -38.443  -6.109  -2.033  1.00 19.22           C  
ATOM    936  O   ARG A 175     -38.765  -7.314  -2.014  1.00 18.83           O  
ATOM    937  CB  ARG A 175     -36.328  -5.492  -0.813  1.00 20.49           C  
ATOM    938  CG  ARG A 175     -36.655  -6.599   0.153  1.00 24.62           C  
ATOM    939  CD  ARG A 175     -35.658  -6.651   1.298  1.00 29.35           C  
ATOM    940  NE  ARG A 175     -36.053  -5.741   2.371  1.00 31.21           N  
ATOM    941  CZ  ARG A 175     -35.249  -5.394   3.373  1.00 32.41           C  
ATOM    942  NH1 ARG A 175     -34.009  -5.874   3.436  1.00 28.98           N1+
ATOM    943  NH2 ARG A 175     -35.684  -4.566   4.303  1.00 30.56           N  
ATOM    944  N   VAL A 176     -39.332  -5.112  -1.935  1.00 17.17           N  
ATOM    945  CA  VAL A 176     -40.764  -5.366  -1.923  1.00 16.69           C  
ATOM    946  C   VAL A 176     -41.203  -6.050  -3.232  1.00 16.69           C  
ATOM    947  O   VAL A 176     -41.885  -7.086  -3.227  1.00 16.44           O  
ATOM    948  CB  VAL A 176     -41.564  -4.017  -1.726  1.00 17.34           C  
ATOM    949  CG1 VAL A 176     -43.007  -4.125  -2.250  1.00 15.75           C  
ATOM    950  CG2 VAL A 176     -41.502  -3.571  -0.265  1.00 15.35           C  
ATOM    951  N   ILE A 177     -40.811  -5.450  -4.348  1.00 16.33           N  
ATOM    952  CA  ILE A 177     -41.091  -6.001  -5.681  1.00 16.39           C  
ATOM    953  C   ILE A 177     -40.538  -7.447  -5.846  1.00 17.35           C  
ATOM    954  O   ILE A 177     -41.286  -8.351  -6.203  1.00 17.51           O  
ATOM    955  CB  ILE A 177     -40.567  -5.045  -6.783  1.00 15.84           C  
ATOM    956  CG1 ILE A 177     -41.333  -3.720  -6.716  1.00 13.91           C  
ATOM    957  CG2 ILE A 177     -40.635  -5.701  -8.214  1.00 14.81           C  
ATOM    958  CD1 ILE A 177     -40.597  -2.523  -7.346  1.00 14.58           C  
ATOM    959  N   ASP A 178     -39.260  -7.660  -5.548  1.00 17.56           N  
ATOM    960  CA  ASP A 178     -38.672  -9.006  -5.631  1.00 18.65           C  
ATOM    961  C   ASP A 178     -39.401 -10.022  -4.740  1.00 19.09           C  
ATOM    962  O   ASP A 178     -39.526 -11.192  -5.113  1.00 18.95           O  
ATOM    963  CB  ASP A 178     -37.206  -8.979  -5.209  1.00 18.28           C  
ATOM    964  CG  ASP A 178     -36.335  -8.221  -6.173  1.00 20.32           C  
ATOM    965  OD1 ASP A 178     -36.796  -7.905  -7.292  1.00 22.35           O  
ATOM    966  OD2 ASP A 178     -35.176  -7.950  -5.810  1.00 22.81           O1-
ATOM    967  N   THR A 179     -39.854  -9.592  -3.556  1.00 19.01           N  
ATOM    968  CA  THR A 179     -40.501 -10.533  -2.643  1.00 18.95           C  
ATOM    969  C   THR A 179     -41.873 -10.932  -3.178  1.00 18.94           C  
ATOM    970  O   THR A 179     -42.252 -12.094  -3.121  1.00 19.43           O  
ATOM    971  CB  THR A 179     -40.551 -10.014  -1.188  1.00 18.89           C  
ATOM    972  CG2 THR A 179     -41.157 -11.070  -0.256  1.00 18.29           C  
ATOM    973  OG1 THR A 179     -39.212  -9.759  -0.743  1.00 18.92           O  
ATOM    974  N   ILE A 180     -42.597  -9.976  -3.732  1.00 18.79           N  
ATOM    975  CA  ILE A 180     -43.894 -10.264  -4.335  1.00 19.38           C  
ATOM    976  C   ILE A 180     -43.788 -11.329  -5.401  1.00 19.87           C  
ATOM    977  O   ILE A 180     -44.669 -12.176  -5.528  1.00 19.97           O  
ATOM    978  CB  ILE A 180     -44.510  -9.000  -4.938  1.00 19.64           C  
ATOM    979  CG1 ILE A 180     -45.053  -8.109  -3.812  1.00 19.62           C  
ATOM    980  CG2 ILE A 180     -45.603  -9.360  -5.922  1.00 19.75           C  
ATOM    981  CD1 ILE A 180     -45.438  -6.720  -4.284  1.00 21.15           C  
ATOM    982  N   LYS A 181     -42.696 -11.269  -6.162  1.00 20.37           N  
ATOM    983  CA  LYS A 181     -42.425 -12.199  -7.230  1.00 20.89           C  
ATOM    984  C   LYS A 181     -41.925 -13.549  -6.713  1.00 20.45           C  
ATOM    985  O   LYS A 181     -42.318 -14.586  -7.223  1.00 20.50           O  
ATOM    986  CB  LYS A 181     -41.387 -11.622  -8.200  1.00 21.51           C  
ATOM    987  CG  LYS A 181     -41.799 -10.319  -8.930  1.00 24.06           C  
ATOM    988  CD  LYS A 181     -40.891 -10.074 -10.149  1.00 25.47           C  
ATOM    989  CE  LYS A 181     -41.064  -8.656 -10.694  1.00 26.85           C  
ATOM    990  NZ  LYS A 181     -40.598  -8.526 -12.103  1.00 28.77           N1+
ATOM    991  N   THR A 182     -41.048 -13.537  -5.720  1.00 19.55           N  
ATOM    992  CA  THR A 182     -40.462 -14.787  -5.270  1.00 18.80           C  
ATOM    993  C   THR A 182     -41.277 -15.491  -4.196  1.00 18.47           C  
ATOM    994  O   THR A 182     -41.168 -16.709  -4.056  1.00 18.43           O  
ATOM    995  CB  THR A 182     -39.024 -14.604  -4.766  1.00 19.20           C  
ATOM    996  CG2 THR A 182     -38.112 -14.178  -5.913  1.00 19.44           C  
ATOM    997  OG1 THR A 182     -39.000 -13.629  -3.721  1.00 15.45           O  
ATOM    998  N   ASN A 183     -42.053 -14.732  -3.413  1.00 17.66           N  
ATOM    999  CA  ASN A 183     -42.893 -15.329  -2.379  1.00 17.60           C  
ATOM   1000  C   ASN A 183     -44.113 -14.511  -2.013  1.00 17.09           C  
ATOM   1001  O   ASN A 183     -44.111 -13.857  -0.967  1.00 17.81           O  
ATOM   1002  CB  ASN A 183     -42.083 -15.579  -1.112  1.00 17.84           C  
ATOM   1003  CG  ASN A 183     -42.811 -16.491  -0.132  1.00 19.54           C  
ATOM   1004  ND2 ASN A 183     -42.322 -16.551   1.086  1.00 17.69           N  
ATOM   1005  OD1 ASN A 183     -43.805 -17.132  -0.480  1.00 24.21           O  
ATOM   1006  N   PRO A 184     -45.168 -14.563  -2.845  1.00 16.83           N  
ATOM   1007  CA  PRO A 184     -46.326 -13.675  -2.648  1.00 16.83           C  
ATOM   1008  C   PRO A 184     -47.055 -13.844  -1.306  1.00 17.14           C  
ATOM   1009  O   PRO A 184     -47.736 -12.917  -0.874  1.00 17.26           O  
ATOM   1010  CB  PRO A 184     -47.238 -14.009  -3.837  1.00 16.89           C  
ATOM   1011  CG  PRO A 184     -46.792 -15.498  -4.263  1.00 16.08           C  
ATOM   1012  CD  PRO A 184     -45.317 -15.446  -4.036  1.00 16.75           C  
ATOM   1013  N   ASP A 185     -46.891 -14.988  -0.653  1.00 17.32           N  
ATOM   1014  CA  ASP A 185     -47.485 -15.266   0.661  1.00 18.50           C  
ATOM   1015  C   ASP A 185     -46.764 -14.551   1.818  1.00 19.76           C  
ATOM   1016  O   ASP A 185     -47.248 -14.570   2.957  1.00 19.40           O  
ATOM   1017  CB  ASP A 185     -47.451 -16.776   0.979  1.00 17.89           C  
ATOM   1018  CG  ASP A 185     -48.307 -17.628   0.008  1.00 20.89           C  
ATOM   1019  OD1 ASP A 185     -49.283 -17.101  -0.552  1.00 21.66           O  
ATOM   1020  OD2 ASP A 185     -48.002 -18.841  -0.173  1.00 22.18           O1-
ATOM   1021  N   ASP A 186     -45.583 -13.995   1.553  1.00 20.66           N  
ATOM   1022  CA  ASP A 186     -44.750 -13.433   2.615  1.00 21.48           C  
ATOM   1023  C   ASP A 186     -45.488 -12.375   3.468  1.00 21.39           C  
ATOM   1024  O   ASP A 186     -46.137 -11.468   2.949  1.00 21.61           O  
ATOM   1025  CB  ASP A 186     -43.475 -12.830   2.028  1.00 22.15           C  
ATOM   1026  CG  ASP A 186     -42.322 -12.835   3.014  1.00 22.91           C  
ATOM   1027  OD1 ASP A 186     -42.400 -12.145   4.019  1.00 26.24           O  
ATOM   1028  OD2 ASP A 186     -41.318 -13.527   2.793  1.00 28.19           O1-
ATOM   1029  N   ARG A 187     -45.378 -12.502   4.781  1.00 20.76           N  
ATOM   1030  CA  ARG A 187     -46.001 -11.544   5.677  1.00 20.74           C  
ATOM   1031  C   ARG A 187     -45.060 -10.385   6.024  1.00 20.90           C  
ATOM   1032  O   ARG A 187     -45.424  -9.534   6.826  1.00 20.61           O  
ATOM   1033  CB  ARG A 187     -46.510 -12.251   6.940  1.00 21.18           C  
ATOM   1034  CG  ARG A 187     -47.454 -13.457   6.637  1.00 20.48           C  
ATOM   1035  CD  ARG A 187     -47.502 -14.407   7.818  1.00 22.12           C  
ATOM   1036  NE  ARG A 187     -48.643 -15.310   7.724  1.00 21.12           N  
ATOM   1037  CZ  ARG A 187     -49.011 -16.141   8.687  1.00 20.07           C  
ATOM   1038  NH1 ARG A 187     -50.078 -16.904   8.509  1.00 20.72           N1+
ATOM   1039  NH2 ARG A 187     -48.320 -16.213   9.823  1.00 18.48           N  
ATOM   1040  N   ARG A 188     -43.883 -10.335   5.388  1.00 19.80           N  
ATOM   1041  CA  ARG A 188     -42.873  -9.313   5.702  1.00 19.76           C  
ATOM   1042  C   ARG A 188     -42.637  -8.312   4.564  1.00 19.53           C  
ATOM   1043  O   ARG A 188     -41.557  -7.763   4.443  1.00 18.59           O  
ATOM   1044  CB  ARG A 188     -41.548  -9.999   6.067  1.00 19.66           C  
ATOM   1045  CG  ARG A 188     -41.712 -11.113   7.115  1.00 19.36           C  
ATOM   1046  CD  ARG A 188     -40.476 -11.999   7.229  1.00 17.85           C  
ATOM   1047  NE  ARG A 188     -40.300 -12.782   6.013  1.00 16.94           N  
ATOM   1048  CZ  ARG A 188     -39.486 -13.825   5.914  1.00 15.28           C  
ATOM   1049  NH1 ARG A 188     -38.773 -14.213   6.974  1.00 13.73           N1+
ATOM   1050  NH2 ARG A 188     -39.394 -14.489   4.767  1.00 14.43           N  
ATOM   1051  N   ILE A 189     -43.651  -8.058   3.742  1.00 19.55           N  
ATOM   1052  CA  ILE A 189     -43.451  -7.232   2.579  1.00 19.44           C  
ATOM   1053  C   ILE A 189     -43.638  -5.753   2.948  1.00 20.68           C  
ATOM   1054  O   ILE A 189     -44.663  -5.142   2.668  1.00 19.94           O  
ATOM   1055  CB  ILE A 189     -44.340  -7.662   1.392  1.00 19.70           C  
ATOM   1056  CG1 ILE A 189     -44.295  -9.207   1.196  1.00 18.27           C  
ATOM   1057  CG2 ILE A 189     -43.917  -6.873   0.143  1.00 16.54           C  
ATOM   1058  CD1 ILE A 189     -45.218  -9.721   0.100  1.00 15.71           C  
ATOM   1059  N   ILE A 190     -42.599  -5.184   3.544  1.00 21.81           N  
ATOM   1060  CA  ILE A 190     -42.733  -3.966   4.329  1.00 22.98           C  
ATOM   1061  C   ILE A 190     -41.678  -2.939   3.888  1.00 23.50           C  
ATOM   1062  O   ILE A 190     -40.521  -3.273   3.632  1.00 23.03           O  
ATOM   1063  CB  ILE A 190     -42.674  -4.299   5.861  1.00 23.09           C  
ATOM   1064  CG1 ILE A 190     -43.962  -5.010   6.322  1.00 22.90           C  
ATOM   1065  CG2 ILE A 190     -42.511  -3.050   6.730  1.00 23.57           C  
ATOM   1066  CD1 ILE A 190     -43.815  -5.767   7.627  1.00 24.34           C  
ATOM   1067  N   MET A 191     -42.108  -1.690   3.773  1.00 23.81           N  
ATOM   1068  CA  MET A 191     -41.217  -0.595   3.407  1.00 24.78           C  
ATOM   1069  C   MET A 191     -41.535   0.578   4.344  1.00 24.64           C  
ATOM   1070  O   MET A 191     -42.714   0.879   4.591  1.00 23.50           O  
ATOM   1071  CB  MET A 191     -41.437  -0.234   1.931  1.00 24.62           C  
ATOM   1072  CG  MET A 191     -40.721   1.003   1.474  1.00 29.07           C  
ATOM   1073  SD  MET A 191     -40.789   1.241  -0.315  1.00 36.57           S  
ATOM   1074  CE  MET A 191     -42.387   0.505  -0.678  1.00 28.27           C  
HETATM 1075  N   SCH A 192     -40.501   1.206   4.902  1.00 25.16           N  
HETATM 1076  CA  SCH A 192     -40.719   2.338   5.836  1.00 26.35           C  
HETATM 1077  C   SCH A 192     -40.181   3.637   5.289  1.00 25.92           C  
HETATM 1078  O   SCH A 192     -39.213   3.632   4.529  1.00 25.72           O  
HETATM 1079  CB  SCH A 192     -40.118   2.129   7.222  1.00 26.53           C  
HETATM 1080  SG  SCH A 192     -40.674   0.642   8.021  1.00 30.78           S  
HETATM 1081  SD  SCH A 192     -39.629  -0.914   7.257  1.00 38.44           S  
HETATM 1082  CE  SCH A 192     -38.072  -0.890   8.063  1.00 36.54           C  
ATOM   1083  N   ALA A 193     -40.823   4.742   5.669  1.00 24.99           N  
ATOM   1084  CA  ALA A 193     -40.350   6.111   5.376  1.00 24.94           C  
ATOM   1085  C   ALA A 193     -40.197   6.927   6.679  1.00 24.74           C  
ATOM   1086  O   ALA A 193     -40.985   6.764   7.624  1.00 24.47           O  
ATOM   1087  CB  ALA A 193     -41.302   6.822   4.413  1.00 24.18           C  
ATOM   1088  N   TRP A 194     -39.184   7.788   6.711  1.00 24.07           N  
ATOM   1089  CA  TRP A 194     -38.845   8.595   7.876  1.00 24.64           C  
ATOM   1090  C   TRP A 194     -39.042  10.086   7.585  1.00 24.98           C  
ATOM   1091  O   TRP A 194     -38.759  10.561   6.472  1.00 24.32           O  
ATOM   1092  CB  TRP A 194     -37.377   8.384   8.274  1.00 24.81           C  
ATOM   1093  CG  TRP A 194     -37.116   7.102   9.019  1.00 24.99           C  
ATOM   1094  CD1 TRP A 194     -37.004   6.958  10.369  1.00 23.12           C  
ATOM   1095  CD2 TRP A 194     -36.946   5.783   8.457  1.00 23.87           C  
ATOM   1096  CE2 TRP A 194     -36.735   4.894   9.540  1.00 23.82           C  
ATOM   1097  CE3 TRP A 194     -36.945   5.272   7.149  1.00 23.22           C  
ATOM   1098  NE1 TRP A 194     -36.767   5.638  10.688  1.00 23.93           N  
ATOM   1099  CZ2 TRP A 194     -36.526   3.515   9.361  1.00 24.25           C  
ATOM   1100  CZ3 TRP A 194     -36.732   3.911   6.963  1.00 23.82           C  
ATOM   1101  CH2 TRP A 194     -36.526   3.037   8.076  1.00 24.15           C  
ATOM   1102  N   ASN A 195     -39.533  10.821   8.579  1.00 25.13           N  
ATOM   1103  CA  ASN A 195     -39.431  12.279   8.548  1.00 25.36           C  
ATOM   1104  C   ASN A 195     -37.936  12.636   8.616  1.00 25.52           C  
ATOM   1105  O   ASN A 195     -37.211  12.190   9.497  1.00 25.18           O  
ATOM   1106  CB  ASN A 195     -40.257  12.912   9.680  1.00 25.98           C  
ATOM   1107  CG  ASN A 195     -40.389  14.443   9.554  1.00 25.84           C  
ATOM   1108  ND2 ASN A 195     -41.491  14.978  10.036  1.00 26.28           N  
ATOM   1109  OD1 ASN A 195     -39.502  15.121   9.058  1.00 28.96           O  
ATOM   1110  N   PRO A 196     -37.445  13.390   7.629  1.00 26.13           N  
ATOM   1111  CA  PRO A 196     -36.013  13.720   7.571  1.00 26.09           C  
ATOM   1112  C   PRO A 196     -35.499  14.444   8.821  1.00 25.66           C  
ATOM   1113  O   PRO A 196     -34.329  14.297   9.179  1.00 24.90           O  
ATOM   1114  CB  PRO A 196     -35.922  14.655   6.356  1.00 26.98           C  
ATOM   1115  CG  PRO A 196     -37.086  14.194   5.466  1.00 27.98           C  
ATOM   1116  CD  PRO A 196     -38.188  13.862   6.444  1.00 26.20           C  
ATOM   1117  N   ARG A 197     -36.357  15.206   9.493  1.00 25.35           N  
ATOM   1118  CA  ARG A 197     -35.898  15.887  10.706  1.00 25.68           C  
ATOM   1119  C   ARG A 197     -35.535  14.935  11.851  1.00 25.17           C  
ATOM   1120  O   ARG A 197     -34.726  15.285  12.693  1.00 24.68           O  
ATOM   1121  CB  ARG A 197     -36.864  16.991  11.160  1.00 26.20           C  
ATOM   1122  CG  ARG A 197     -38.148  16.486  11.765  1.00 28.99           C  
ATOM   1123  CD  ARG A 197     -39.142  17.623  12.050  1.00 32.80           C  
ATOM   1124  NE  ARG A 197     -38.661  18.582  13.052  1.00 33.83           N  
ATOM   1125  CZ  ARG A 197     -38.633  18.355  14.367  1.00 34.54           C  
ATOM   1126  NH1 ARG A 197     -39.034  17.174  14.855  1.00 31.65           N1+
ATOM   1127  NH2 ARG A 197     -38.196  19.312  15.199  1.00 34.40           N  
ATOM   1128  N   ASP A 198     -36.094  13.718  11.861  1.00 24.71           N  
ATOM   1129  CA  ASP A 198     -35.756  12.763  12.909  1.00 24.83           C  
ATOM   1130  C   ASP A 198     -34.377  12.111  12.783  1.00 26.11           C  
ATOM   1131  O   ASP A 198     -33.863  11.569  13.757  1.00 25.72           O  
ATOM   1132  CB  ASP A 198     -36.820  11.659  13.012  1.00 24.37           C  
ATOM   1133  CG  ASP A 198     -38.204  12.207  13.299  1.00 21.95           C  
ATOM   1134  OD1 ASP A 198     -38.323  13.277  13.927  1.00 20.47           O  
ATOM   1135  OD2 ASP A 198     -39.184  11.578  12.878  1.00 19.70           O1-
ATOM   1136  N   LEU A 199     -33.790  12.130  11.590  1.00 27.66           N  
ATOM   1137  CA  LEU A 199     -32.628  11.270  11.317  1.00 29.33           C  
ATOM   1138  C   LEU A 199     -31.382  11.660  12.117  1.00 30.04           C  
ATOM   1139  O   LEU A 199     -30.696  10.787  12.636  1.00 30.56           O  
ATOM   1140  CB  LEU A 199     -32.323  11.176   9.815  1.00 29.07           C  
ATOM   1141  CG  LEU A 199     -33.462  10.555   9.001  1.00 29.31           C  
ATOM   1142  CD1 LEU A 199     -33.066  10.543   7.526  1.00 29.60           C  
ATOM   1143  CD2 LEU A 199     -33.798   9.150   9.489  1.00 28.60           C  
ATOM   1144  N   PRO A 200     -31.101  12.964  12.246  1.00 30.86           N  
ATOM   1145  CA  PRO A 200     -29.966  13.219  13.140  1.00 32.01           C  
ATOM   1146  C   PRO A 200     -30.353  13.257  14.647  1.00 33.00           C  
ATOM   1147  O   PRO A 200     -29.466  13.314  15.504  1.00 33.16           O  
ATOM   1148  CB  PRO A 200     -29.441  14.571  12.654  1.00 31.51           C  
ATOM   1149  CG  PRO A 200     -30.637  15.258  12.025  1.00 31.61           C  
ATOM   1150  CD  PRO A 200     -31.630  14.198  11.625  1.00 30.44           C  
ATOM   1151  N   LEU A 201     -31.655  13.179  14.950  1.00 33.84           N  
ATOM   1152  CA  LEU A 201     -32.183  13.390  16.314  1.00 34.72           C  
ATOM   1153  C   LEU A 201     -31.838  12.349  17.372  1.00 34.79           C  
ATOM   1154  O   LEU A 201     -31.674  12.696  18.550  1.00 34.59           O  
ATOM   1155  CB  LEU A 201     -33.706  13.566  16.295  1.00 35.29           C  
ATOM   1156  CG  LEU A 201     -34.160  14.986  16.648  1.00 36.55           C  
ATOM   1157  CD1 LEU A 201     -35.628  15.167  16.263  1.00 37.72           C  
ATOM   1158  CD2 LEU A 201     -33.958  15.273  18.137  1.00 35.38           C  
ATOM   1159  N   MET A 202     -31.762  11.085  16.956  1.00 34.70           N  
ATOM   1160  CA  MET A 202     -31.481   9.958  17.849  1.00 34.81           C  
ATOM   1161  C   MET A 202     -30.996   8.771  17.017  1.00 33.95           C  
ATOM   1162  O   MET A 202     -31.204   8.759  15.804  1.00 34.32           O  
ATOM   1163  CB  MET A 202     -32.754   9.580  18.643  1.00 35.59           C  
ATOM   1164  CG  MET A 202     -33.973   9.190  17.781  1.00 37.83           C  
ATOM   1165  SD  MET A 202     -35.521   8.926  18.718  1.00 44.66           S  
ATOM   1166  CE  MET A 202     -36.367  10.506  18.485  1.00 40.06           C  
ATOM   1167  N   ALA A 203     -30.354   7.786  17.650  1.00 32.72           N  
ATOM   1168  CA  ALA A 203     -30.132   6.476  17.006  1.00 32.21           C  
ATOM   1169  C   ALA A 203     -31.451   5.699  16.945  1.00 31.38           C  
ATOM   1170  O   ALA A 203     -32.342   5.954  17.744  1.00 31.25           O  
ATOM   1171  CB  ALA A 203     -29.075   5.664  17.754  1.00 31.96           C  
ATOM   1172  N   LEU A 204     -31.560   4.753  16.009  1.00 30.71           N  
ATOM   1173  CA  LEU A 204     -32.800   4.018  15.771  1.00 29.85           C  
ATOM   1174  C   LEU A 204     -34.049   4.926  15.823  1.00 28.89           C  
ATOM   1175  O   LEU A 204     -34.940   4.694  16.617  1.00 28.48           O  
ATOM   1176  CB  LEU A 204     -32.920   2.842  16.764  1.00 30.58           C  
ATOM   1177  CG  LEU A 204     -34.027   1.771  16.611  1.00 33.23           C  
ATOM   1178  CD1 LEU A 204     -33.584   0.622  15.738  1.00 34.85           C  
ATOM   1179  CD2 LEU A 204     -34.504   1.210  17.954  1.00 34.41           C  
ATOM   1180  N   PRO A 205     -34.116   5.970  14.968  1.00 28.23           N  
ATOM   1181  CA  PRO A 205     -35.296   6.816  15.024  1.00 26.94           C  
ATOM   1182  C   PRO A 205     -36.523   6.105  14.457  1.00 26.51           C  
ATOM   1183  O   PRO A 205     -36.411   5.362  13.492  1.00 24.83           O  
ATOM   1184  CB  PRO A 205     -34.927   7.993  14.114  1.00 26.68           C  
ATOM   1185  CG  PRO A 205     -33.910   7.472  13.199  1.00 26.92           C  
ATOM   1186  CD  PRO A 205     -33.157   6.427  13.936  1.00 28.20           C  
ATOM   1187  N   PRO A 206     -37.700   6.367  15.038  1.00 26.17           N  
ATOM   1188  CA  PRO A 206     -38.881   5.720  14.483  1.00 25.96           C  
ATOM   1189  C   PRO A 206     -39.260   6.290  13.132  1.00 25.54           C  
ATOM   1190  O   PRO A 206     -39.097   7.513  12.884  1.00 24.09           O  
ATOM   1191  CB  PRO A 206     -39.982   5.985  15.533  1.00 26.68           C  
ATOM   1192  CG  PRO A 206     -39.469   7.057  16.432  1.00 25.27           C  
ATOM   1193  CD  PRO A 206     -38.024   7.370  16.067  1.00 26.57           C  
HETATM 1194  N   SCH A 207     -39.739   5.391  12.267  1.00 24.99           N  
HETATM 1195  CA  SCH A 207     -40.297   5.764  10.975  1.00 25.97           C  
HETATM 1196  C   SCH A 207     -41.508   6.630  11.179  1.00 24.13           C  
HETATM 1197  O   SCH A 207     -42.116   6.604  12.225  1.00 23.19           O  
HETATM 1198  CB  SCH A 207     -40.614   4.519  10.125  1.00 26.83           C  
HETATM 1199  SG  SCH A 207     -42.213   3.813  10.455  1.00 34.99           S  
HETATM 1200  SD  SCH A 207     -42.181   3.100  12.275  1.00 41.61           S  
HETATM 1201  CE  SCH A 207     -40.783   2.023  12.117  1.00 41.38           C  
ATOM   1202  N   HIS A 208     -41.822   7.452  10.191  1.00 24.98           N  
ATOM   1203  CA  HIS A 208     -43.080   8.180  10.150  1.00 24.97           C  
ATOM   1204  C   HIS A 208     -44.215   7.253   9.636  1.00 24.96           C  
ATOM   1205  O   HIS A 208     -45.357   7.308  10.111  1.00 25.14           O  
ATOM   1206  CB  HIS A 208     -42.981   9.426   9.256  1.00 25.40           C  
ATOM   1207  CG  HIS A 208     -44.294  10.131   9.113  1.00 29.59           C  
ATOM   1208  CD2 HIS A 208     -44.965  10.939   9.973  1.00 31.09           C  
ATOM   1209  ND1 HIS A 208     -45.148   9.908   8.047  1.00 32.30           N  
ATOM   1210  CE1 HIS A 208     -46.261  10.599   8.232  1.00 33.83           C  
ATOM   1211  NE2 HIS A 208     -46.182  11.223   9.396  1.00 32.49           N  
ATOM   1212  N   ALA A 209     -43.883   6.399   8.670  1.00 24.21           N  
ATOM   1213  CA  ALA A 209     -44.883   5.589   7.980  1.00 24.28           C  
ATOM   1214  C   ALA A 209     -44.355   4.196   7.678  1.00 23.65           C  
ATOM   1215  O   ALA A 209     -43.211   4.029   7.267  1.00 22.85           O  
ATOM   1216  CB  ALA A 209     -45.345   6.277   6.659  1.00 23.29           C  
ATOM   1217  N   LEU A 210     -45.208   3.207   7.878  1.00 22.90           N  
ATOM   1218  CA  LEU A 210     -44.882   1.860   7.440  1.00 23.37           C  
ATOM   1219  C   LEU A 210     -45.954   1.409   6.454  1.00 23.08           C  
ATOM   1220  O   LEU A 210     -47.155   1.583   6.662  1.00 22.90           O  
ATOM   1221  CB  LEU A 210     -44.791   0.938   8.648  1.00 24.02           C  
ATOM   1222  CG  LEU A 210     -44.615  -0.553   8.486  1.00 28.43           C  
ATOM   1223  CD1 LEU A 210     -43.955  -1.039   9.780  1.00 31.82           C  
ATOM   1224  CD2 LEU A 210     -45.973  -1.264   8.225  1.00 26.55           C  
ATOM   1225  N   CYS A 211     -45.484   0.836   5.350  1.00 22.88           N  
ATOM   1226  CA  CYS A 211     -46.355   0.336   4.296  1.00 22.75           C  
ATOM   1227  C   CYS A 211     -46.143  -1.161   4.114  1.00 21.35           C  
ATOM   1228  O   CYS A 211     -45.033  -1.615   3.837  1.00 20.48           O  
ATOM   1229  CB  CYS A 211     -46.086   1.071   2.982  1.00 23.80           C  
ATOM   1230  SG  CYS A 211     -46.975   0.403   1.557  1.00 31.60           S  
ATOM   1231  N   GLN A 212     -47.218  -1.922   4.277  1.00 19.57           N  
ATOM   1232  CA  GLN A 212     -47.162  -3.400   4.193  1.00 18.15           C  
ATOM   1233  C   GLN A 212     -47.982  -3.829   2.989  1.00 18.28           C  
ATOM   1234  O   GLN A 212     -49.118  -3.364   2.820  1.00 19.37           O  
ATOM   1235  CB  GLN A 212     -47.703  -4.110   5.471  1.00 17.54           C  
ATOM   1236  CG  GLN A 212     -47.627  -5.719   5.390  1.00 15.55           C  
ATOM   1237  CD  GLN A 212     -48.245  -6.414   6.609  1.00 15.79           C  
ATOM   1238  NE2 GLN A 212     -48.160  -7.753   6.668  1.00 13.62           N  
ATOM   1239  OE1 GLN A 212     -48.783  -5.749   7.490  1.00 14.15           O  
ATOM   1240  N   PHE A 213     -47.418  -4.696   2.155  1.00 17.65           N  
ATOM   1241  CA  PHE A 213     -48.111  -5.187   0.969  1.00 17.61           C  
ATOM   1242  C   PHE A 213     -48.546  -6.594   1.233  1.00 17.81           C  
ATOM   1243  O   PHE A 213     -47.991  -7.255   2.112  1.00 18.39           O  
ATOM   1244  CB  PHE A 213     -47.219  -5.092  -0.297  1.00 17.26           C  
ATOM   1245  CG  PHE A 213     -46.952  -3.663  -0.722  1.00 16.19           C  
ATOM   1246  CD1 PHE A 213     -47.882  -2.968  -1.461  1.00 15.43           C  
ATOM   1247  CD2 PHE A 213     -45.820  -2.995  -0.297  1.00 16.51           C  
ATOM   1248  CE1 PHE A 213     -47.671  -1.633  -1.819  1.00 14.53           C  
ATOM   1249  CE2 PHE A 213     -45.594  -1.639  -0.661  1.00 13.85           C  
ATOM   1250  CZ  PHE A 213     -46.530  -0.979  -1.409  1.00 13.98           C  
ATOM   1251  N   TYR A 214     -49.527  -7.057   0.470  1.00 17.71           N  
ATOM   1252  CA  TYR A 214     -50.150  -8.344   0.732  1.00 17.86           C  
ATOM   1253  C   TYR A 214     -50.739  -8.858  -0.578  1.00 18.17           C  
ATOM   1254  O   TYR A 214     -51.317  -8.079  -1.371  1.00 18.00           O  
ATOM   1255  CB  TYR A 214     -51.246  -8.144   1.797  1.00 17.52           C  
ATOM   1256  CG  TYR A 214     -52.235  -9.294   2.019  1.00 17.01           C  
ATOM   1257  CD1 TYR A 214     -52.102 -10.181   3.105  1.00 15.05           C  
ATOM   1258  CD2 TYR A 214     -53.322  -9.460   1.173  1.00 15.39           C  
ATOM   1259  CE1 TYR A 214     -53.050 -11.186   3.336  1.00 14.58           C  
ATOM   1260  CE2 TYR A 214     -54.267 -10.466   1.378  1.00 16.15           C  
ATOM   1261  CZ  TYR A 214     -54.138 -11.322   2.457  1.00 17.18           C  
ATOM   1262  OH  TYR A 214     -55.112 -12.304   2.626  1.00 16.92           O  
ATOM   1263  N   VAL A 215     -50.596 -10.158  -0.813  1.00 18.23           N  
ATOM   1264  CA  VAL A 215     -51.043 -10.747  -2.072  1.00 18.46           C  
ATOM   1265  C   VAL A 215     -51.884 -11.980  -1.787  1.00 19.50           C  
ATOM   1266  O   VAL A 215     -51.451 -12.893  -1.078  1.00 19.64           O  
ATOM   1267  CB  VAL A 215     -49.844 -11.192  -2.991  1.00 18.45           C  
ATOM   1268  CG1 VAL A 215     -50.358 -11.780  -4.353  1.00 17.78           C  
ATOM   1269  CG2 VAL A 215     -48.849 -10.055  -3.222  1.00 17.61           C  
ATOM   1270  N   VAL A 216     -53.075 -12.028  -2.376  1.00 20.37           N  
ATOM   1271  CA  VAL A 216     -53.830 -13.289  -2.459  1.00 20.80           C  
ATOM   1272  C   VAL A 216     -54.657 -13.243  -3.759  1.00 21.80           C  
ATOM   1273  O   VAL A 216     -55.045 -12.140  -4.211  1.00 21.46           O  
ATOM   1274  CB  VAL A 216     -54.702 -13.524  -1.180  1.00 20.43           C  
ATOM   1275  CG1 VAL A 216     -55.996 -12.659  -1.215  1.00 18.73           C  
ATOM   1276  CG2 VAL A 216     -55.002 -15.017  -0.994  1.00 20.89           C  
ATOM   1277  N   ASN A 217     -54.878 -14.410  -4.377  1.00 22.51           N  
ATOM   1278  CA  ASN A 217     -55.663 -14.520  -5.629  1.00 23.50           C  
ATOM   1279  C   ASN A 217     -55.317 -13.467  -6.688  1.00 23.50           C  
ATOM   1280  O   ASN A 217     -56.213 -12.774  -7.205  1.00 23.60           O  
ATOM   1281  CB  ASN A 217     -57.162 -14.405  -5.336  1.00 24.30           C  
ATOM   1282  CG  ASN A 217     -57.662 -15.469  -4.373  1.00 27.64           C  
ATOM   1283  ND2 ASN A 217     -57.081 -16.668  -4.433  1.00 27.18           N  
ATOM   1284  OD1 ASN A 217     -58.561 -15.203  -3.572  1.00 32.42           O  
ATOM   1285  N   SER A 218     -54.025 -13.313  -6.974  1.00 23.06           N  
ATOM   1286  CA  SER A 218     -53.550 -12.365  -7.989  1.00 22.72           C  
ATOM   1287  C   SER A 218     -53.935 -10.880  -7.750  1.00 21.93           C  
ATOM   1288  O   SER A 218     -53.881 -10.075  -8.690  1.00 21.62           O  
ATOM   1289  CB  SER A 218     -53.962 -12.850  -9.400  1.00 22.60           C  
ATOM   1290  OG  SER A 218     -53.363 -14.125  -9.670  1.00 25.54           O  
ATOM   1291  N   GLU A 219     -54.319 -10.532  -6.509  1.00 21.35           N  
ATOM   1292  CA  GLU A 219     -54.551  -9.114  -6.101  1.00 20.95           C  
ATOM   1293  C   GLU A 219     -53.500  -8.607  -5.129  1.00 19.63           C  
ATOM   1294  O   GLU A 219     -53.138  -9.312  -4.194  1.00 19.19           O  
ATOM   1295  CB  GLU A 219     -55.929  -8.899  -5.453  1.00 20.69           C  
ATOM   1296  CG  GLU A 219     -57.104  -9.313  -6.326  1.00 26.43           C  
ATOM   1297  CD  GLU A 219     -58.429  -8.709  -5.877  1.00 31.58           C  
ATOM   1298  OE1 GLU A 219     -58.664  -8.534  -4.656  1.00 31.65           O  
ATOM   1299  OE2 GLU A 219     -59.243  -8.407  -6.772  1.00 35.58           O1-
ATOM   1300  N   LEU A 220     -53.041  -7.371  -5.339  1.00 18.86           N  
ATOM   1301  CA  LEU A 220     -52.074  -6.723  -4.458  1.00 17.55           C  
ATOM   1302  C   LEU A 220     -52.791  -5.704  -3.585  1.00 18.21           C  
ATOM   1303  O   LEU A 220     -53.422  -4.771  -4.097  1.00 17.98           O  
ATOM   1304  CB  LEU A 220     -50.997  -6.022  -5.280  1.00 17.35           C  
ATOM   1305  CG  LEU A 220     -49.927  -5.280  -4.457  1.00 15.97           C  
ATOM   1306  CD1 LEU A 220     -49.018  -6.287  -3.700  1.00 11.43           C  
ATOM   1307  CD2 LEU A 220     -49.104  -4.349  -5.331  1.00 11.68           C  
ATOM   1308  N   SER A 221     -52.722  -5.900  -2.271  1.00 18.26           N  
ATOM   1309  CA  SER A 221     -53.224  -4.913  -1.326  1.00 18.38           C  
ATOM   1310  C   SER A 221     -52.085  -4.199  -0.594  1.00 18.57           C  
ATOM   1311  O   SER A 221     -50.944  -4.698  -0.561  1.00 16.99           O  
ATOM   1312  CB  SER A 221     -54.198  -5.539  -0.338  1.00 18.21           C  
ATOM   1313  OG  SER A 221     -55.373  -5.984  -1.016  1.00 19.46           O  
ATOM   1314  N   CYS A 222     -52.402  -3.028  -0.024  1.00 18.27           N  
ATOM   1315  CA  CYS A 222     -51.422  -2.228   0.680  1.00 18.32           C  
ATOM   1316  C   CYS A 222     -52.042  -1.619   1.931  1.00 18.48           C  
ATOM   1317  O   CYS A 222     -53.166  -1.113   1.895  1.00 17.70           O  
ATOM   1318  CB  CYS A 222     -50.939  -1.123  -0.248  1.00 19.40           C  
ATOM   1319  SG  CYS A 222     -49.895   0.137   0.495  1.00 22.16           S  
ATOM   1320  N   GLN A 223     -51.321  -1.698   3.047  1.00 18.27           N  
ATOM   1321  CA  GLN A 223     -51.739  -1.020   4.255  1.00 18.37           C  
ATOM   1322  C   GLN A 223     -50.664   0.007   4.613  1.00 18.93           C  
ATOM   1323  O   GLN A 223     -49.480  -0.333   4.740  1.00 18.48           O  
ATOM   1324  CB  GLN A 223     -51.961  -1.995   5.431  1.00 18.54           C  
ATOM   1325  CG  GLN A 223     -52.369  -1.250   6.755  1.00 18.93           C  
ATOM   1326  CD  GLN A 223     -53.027  -2.155   7.761  1.00 21.82           C  
ATOM   1327  NE2 GLN A 223     -53.746  -1.555   8.697  1.00 17.29           N  
ATOM   1328  OE1 GLN A 223     -52.888  -3.406   7.713  1.00 24.01           O  
ATOM   1329  N   LEU A 224     -51.096   1.255   4.784  1.00 18.79           N  
ATOM   1330  CA  LEU A 224     -50.214   2.307   5.256  1.00 18.70           C  
ATOM   1331  C   LEU A 224     -50.543   2.595   6.702  1.00 19.19           C  
ATOM   1332  O   LEU A 224     -51.677   2.952   7.022  1.00 18.37           O  
ATOM   1333  CB  LEU A 224     -50.410   3.592   4.428  1.00 18.42           C  
ATOM   1334  CG  LEU A 224     -49.565   4.774   4.876  1.00 18.94           C  
ATOM   1335  CD1 LEU A 224     -48.014   4.457   4.651  1.00 15.97           C  
ATOM   1336  CD2 LEU A 224     -50.046   6.027   4.141  1.00 18.16           C  
ATOM   1337  N   TYR A 225     -49.535   2.467   7.566  1.00 19.81           N  
ATOM   1338  CA  TYR A 225     -49.633   2.914   8.956  1.00 20.73           C  
ATOM   1339  C   TYR A 225     -48.869   4.216   9.071  1.00 20.32           C  
ATOM   1340  O   TYR A 225     -47.684   4.234   8.805  1.00 21.00           O  
ATOM   1341  CB  TYR A 225     -49.021   1.886   9.929  1.00 20.91           C  
ATOM   1342  CG  TYR A 225     -49.166   2.297  11.371  1.00 23.98           C  
ATOM   1343  CD1 TYR A 225     -48.299   3.231  11.956  1.00 29.18           C  
ATOM   1344  CD2 TYR A 225     -50.182   1.800  12.135  1.00 25.88           C  
ATOM   1345  CE1 TYR A 225     -48.453   3.629  13.282  1.00 27.28           C  
ATOM   1346  CE2 TYR A 225     -50.347   2.189  13.446  1.00 28.23           C  
ATOM   1347  CZ  TYR A 225     -49.490   3.095  14.019  1.00 26.89           C  
ATOM   1348  OH  TYR A 225     -49.688   3.433  15.336  1.00 22.08           O  
ATOM   1349  N   GLN A 226     -49.531   5.308   9.454  1.00 20.10           N  
ATOM   1350  CA  GLN A 226     -48.794   6.559   9.696  1.00 19.09           C  
ATOM   1351  C   GLN A 226     -48.943   6.885  11.175  1.00 17.93           C  
ATOM   1352  O   GLN A 226     -50.059   6.894  11.700  1.00 17.12           O  
ATOM   1353  CB  GLN A 226     -49.388   7.744   8.905  1.00 19.37           C  
ATOM   1354  CG  GLN A 226     -49.405   7.679   7.412  1.00 23.09           C  
ATOM   1355  CD  GLN A 226     -50.108   8.912   6.797  1.00 27.06           C  
ATOM   1356  NE2 GLN A 226     -49.453  10.065   6.861  1.00 31.25           N  
ATOM   1357  OE1 GLN A 226     -51.225   8.826   6.321  1.00 28.20           O  
ATOM   1358  N   ARG A 227     -47.843   7.240  11.827  1.00 17.61           N  
ATOM   1359  CA  ARG A 227     -47.868   7.516  13.253  1.00 16.67           C  
ATOM   1360  C   ARG A 227     -48.721   8.766  13.613  1.00 17.90           C  
ATOM   1361  O   ARG A 227     -49.185   8.934  14.775  1.00 16.51           O  
ATOM   1362  CB  ARG A 227     -46.456   7.620  13.792  1.00 16.39           C  
ATOM   1363  CG  ARG A 227     -45.711   8.875  13.346  1.00 16.98           C  
ATOM   1364  CD  ARG A 227     -44.286   8.963  13.912  1.00 16.96           C  
ATOM   1365  NE  ARG A 227     -43.706  10.255  13.540  1.00 18.09           N  
ATOM   1366  CZ  ARG A 227     -42.426  10.455  13.255  1.00 18.85           C  
ATOM   1367  NH1 ARG A 227     -42.028  11.670  12.925  1.00 18.78           N1+
ATOM   1368  NH2 ARG A 227     -41.548   9.457  13.318  1.00 17.25           N  
ATOM   1369  N   SER A 228     -48.909   9.631  12.617  1.00 18.03           N  
ATOM   1370  CA  SER A 228     -49.803  10.776  12.722  1.00 19.97           C  
ATOM   1371  C   SER A 228     -50.314  11.150  11.341  1.00 19.84           C  
ATOM   1372  O   SER A 228     -49.638  10.911  10.358  1.00 20.73           O  
ATOM   1373  CB  SER A 228     -49.116  11.992  13.374  1.00 20.63           C  
ATOM   1374  OG  SER A 228     -48.075  12.495  12.574  1.00 22.11           O  
ATOM   1375  N   GLY A 229     -51.514  11.715  11.265  1.00 19.43           N  
ATOM   1376  CA  GLY A 229     -52.079  12.073   9.975  1.00 19.14           C  
ATOM   1377  C   GLY A 229     -52.854  13.359  10.076  1.00 19.18           C  
ATOM   1378  O   GLY A 229     -53.791  13.472  10.872  1.00 19.53           O  
ATOM   1379  N   ASP A 230     -52.434  14.321   9.270  1.00 18.26           N  
ATOM   1380  CA  ASP A 230     -53.077  15.609   9.113  1.00 18.10           C  
ATOM   1381  C   ASP A 230     -54.301  15.392   8.210  1.00 17.75           C  
ATOM   1382  O   ASP A 230     -54.164  15.241   6.999  1.00 17.75           O  
ATOM   1383  CB  ASP A 230     -52.019  16.537   8.489  1.00 18.64           C  
ATOM   1384  CG  ASP A 230     -52.536  17.917   8.156  1.00 21.50           C  
ATOM   1385  OD1 ASP A 230     -53.770  18.163   8.144  1.00 20.51           O  
ATOM   1386  OD2 ASP A 230     -51.654  18.782   7.894  1.00 28.20           O1-
ATOM   1387  N   MET A 231     -55.498  15.352   8.795  1.00 18.09           N  
ATOM   1388  CA  MET A 231     -56.697  14.935   8.050  1.00 19.29           C  
ATOM   1389  C   MET A 231     -57.071  15.898   6.930  1.00 20.26           C  
ATOM   1390  O   MET A 231     -57.592  15.474   5.882  1.00 20.30           O  
ATOM   1391  CB  MET A 231     -57.890  14.748   8.991  1.00 18.80           C  
ATOM   1392  CG  MET A 231     -57.725  13.584   9.960  1.00 21.18           C  
ATOM   1393  SD  MET A 231     -57.667  11.996   9.118  1.00 23.58           S  
ATOM   1394  CE  MET A 231     -59.336  11.873   8.515  1.00 24.29           C  
ATOM   1395  N   GLY A 232     -56.836  17.191   7.158  1.00 20.53           N  
ATOM   1396  CA  GLY A 232     -57.180  18.212   6.157  1.00 21.56           C  
ATOM   1397  C   GLY A 232     -56.308  18.281   4.915  1.00 22.59           C  
ATOM   1398  O   GLY A 232     -56.819  18.367   3.793  1.00 23.09           O  
ATOM   1399  N   LEU A 233     -54.994  18.290   5.099  1.00 23.70           N  
ATOM   1400  CA  LEU A 233     -54.045  18.438   3.981  1.00 24.92           C  
ATOM   1401  C   LEU A 233     -53.350  17.147   3.558  1.00 24.81           C  
ATOM   1402  O   LEU A 233     -53.358  16.775   2.376  1.00 26.19           O  
ATOM   1403  CB  LEU A 233     -52.955  19.473   4.327  1.00 25.59           C  
ATOM   1404  CG  LEU A 233     -52.855  20.891   3.708  1.00 29.28           C  
ATOM   1405  CD1 LEU A 233     -53.504  21.057   2.307  1.00 29.37           C  
ATOM   1406  CD2 LEU A 233     -53.418  21.914   4.662  1.00 31.95           C  
ATOM   1407  N   GLY A 234     -52.735  16.462   4.523  1.00 24.50           N  
ATOM   1408  CA  GLY A 234     -51.844  15.335   4.241  1.00 22.40           C  
ATOM   1409  C   GLY A 234     -52.562  14.066   3.868  1.00 21.63           C  
ATOM   1410  O   GLY A 234     -52.127  13.347   2.969  1.00 22.31           O  
ATOM   1411  N   VAL A 235     -53.665  13.771   4.546  1.00 20.90           N  
ATOM   1412  CA  VAL A 235     -54.331  12.479   4.362  1.00 20.34           C  
ATOM   1413  C   VAL A 235     -54.888  12.222   2.942  1.00 20.91           C  
ATOM   1414  O   VAL A 235     -54.625  11.168   2.377  1.00 20.87           O  
ATOM   1415  CB  VAL A 235     -55.372  12.200   5.505  1.00 21.49           C  
ATOM   1416  CG1 VAL A 235     -56.375  11.052   5.155  1.00 18.37           C  
ATOM   1417  CG2 VAL A 235     -54.616  11.870   6.832  1.00 20.30           C  
ATOM   1418  N   PRO A 236     -55.648  13.185   2.354  1.00 20.81           N  
ATOM   1419  CA  PRO A 236     -56.153  12.936   0.996  1.00 21.19           C  
ATOM   1420  C   PRO A 236     -55.037  12.689  -0.022  1.00 21.62           C  
ATOM   1421  O   PRO A 236     -55.170  11.848  -0.921  1.00 20.16           O  
ATOM   1422  CB  PRO A 236     -56.943  14.224   0.660  1.00 21.32           C  
ATOM   1423  CG  PRO A 236     -57.418  14.729   2.023  1.00 20.43           C  
ATOM   1424  CD  PRO A 236     -56.193  14.437   2.921  1.00 20.19           C  
ATOM   1425  N   PHE A 237     -53.945  13.415   0.148  1.00 23.05           N  
ATOM   1426  CA  PHE A 237     -52.757  13.315  -0.692  1.00 24.17           C  
ATOM   1427  C   PHE A 237     -52.025  11.973  -0.508  1.00 24.27           C  
ATOM   1428  O   PHE A 237     -51.622  11.351  -1.490  1.00 24.54           O  
ATOM   1429  CB  PHE A 237     -51.852  14.486  -0.345  1.00 24.87           C  
ATOM   1430  CG  PHE A 237     -50.745  14.718  -1.303  1.00 28.36           C  
ATOM   1431  CD1 PHE A 237     -50.852  15.726  -2.254  1.00 31.96           C  
ATOM   1432  CD2 PHE A 237     -49.564  13.975  -1.224  1.00 29.64           C  
ATOM   1433  CE1 PHE A 237     -49.806  15.983  -3.141  1.00 33.15           C  
ATOM   1434  CE2 PHE A 237     -48.519  14.225  -2.117  1.00 30.77           C  
ATOM   1435  CZ  PHE A 237     -48.641  15.224  -3.065  1.00 32.35           C  
ATOM   1436  N   ASN A 238     -51.862  11.524   0.734  1.00 24.56           N  
ATOM   1437  CA  ASN A 238     -51.323  10.175   1.024  1.00 25.58           C  
ATOM   1438  C   ASN A 238     -52.181   9.000   0.521  1.00 23.70           C  
ATOM   1439  O   ASN A 238     -51.649   7.993   0.045  1.00 21.99           O  
ATOM   1440  CB  ASN A 238     -51.056   9.998   2.539  1.00 27.27           C  
ATOM   1441  CG  ASN A 238     -49.716  10.593   2.954  1.00 33.39           C  
ATOM   1442  ND2 ASN A 238     -49.751  11.692   3.700  1.00 34.57           N  
ATOM   1443  OD1 ASN A 238     -48.653  10.084   2.560  1.00 41.47           O  
ATOM   1444  N   ILE A 239     -53.502   9.118   0.646  1.00 22.03           N  
ATOM   1445  CA  ILE A 239     -54.372   8.088   0.110  1.00 20.67           C  
ATOM   1446  C   ILE A 239     -54.095   7.927  -1.384  1.00 21.14           C  
ATOM   1447  O   ILE A 239     -53.915   6.791  -1.872  1.00 19.87           O  
ATOM   1448  CB  ILE A 239     -55.853   8.439   0.295  1.00 21.25           C  
ATOM   1449  CG1 ILE A 239     -56.218   8.409   1.779  1.00 18.51           C  
ATOM   1450  CG2 ILE A 239     -56.752   7.529  -0.601  1.00 18.98           C  
ATOM   1451  CD1 ILE A 239     -57.643   8.965   2.134  1.00 18.57           C  
ATOM   1452  N   ALA A 240     -54.066   9.057  -2.119  1.00 19.41           N  
ATOM   1453  CA  ALA A 240     -53.805   9.001  -3.555  1.00 19.00           C  
ATOM   1454  C   ALA A 240     -52.402   8.462  -3.903  1.00 18.66           C  
ATOM   1455  O   ALA A 240     -52.202   7.790  -4.908  1.00 18.03           O  
ATOM   1456  CB  ALA A 240     -53.999  10.397  -4.186  1.00 18.17           C  
ATOM   1457  N   SER A 241     -51.444   8.853  -3.092  1.00 18.49           N  
ATOM   1458  CA  SER A 241     -50.058   8.539  -3.253  1.00 20.71           C  
ATOM   1459  C   SER A 241     -49.795   7.023  -3.125  1.00 19.91           C  
ATOM   1460  O   SER A 241     -49.205   6.387  -3.998  1.00 19.89           O  
ATOM   1461  CB  SER A 241     -49.336   9.245  -2.122  1.00 21.51           C  
ATOM   1462  OG  SER A 241     -48.124   9.770  -2.557  1.00 29.16           O  
ATOM   1463  N   TYR A 242     -50.263   6.440  -2.045  1.00 19.36           N  
ATOM   1464  CA  TYR A 242     -50.040   5.015  -1.834  1.00 19.40           C  
ATOM   1465  C   TYR A 242     -50.946   4.152  -2.675  1.00 19.11           C  
ATOM   1466  O   TYR A 242     -50.551   3.048  -3.060  1.00 18.88           O  
ATOM   1467  CB  TYR A 242     -50.136   4.688  -0.355  1.00 19.70           C  
ATOM   1468  CG  TYR A 242     -48.849   5.012   0.336  1.00 19.94           C  
ATOM   1469  CD1 TYR A 242     -47.822   4.040   0.429  1.00 20.80           C  
ATOM   1470  CD2 TYR A 242     -48.612   6.280   0.841  1.00 19.93           C  
ATOM   1471  CE1 TYR A 242     -46.630   4.324   1.041  1.00 21.44           C  
ATOM   1472  CE2 TYR A 242     -47.393   6.589   1.451  1.00 22.01           C  
ATOM   1473  CZ  TYR A 242     -46.423   5.597   1.574  1.00 22.86           C  
ATOM   1474  OH  TYR A 242     -45.218   5.874   2.193  1.00 24.50           O  
ATOM   1475  N   ALA A 243     -52.122   4.672  -3.042  1.00 18.49           N  
ATOM   1476  CA  ALA A 243     -52.949   3.961  -4.028  1.00 19.34           C  
ATOM   1477  C   ALA A 243     -52.237   3.902  -5.401  1.00 19.65           C  
ATOM   1478  O   ALA A 243     -52.277   2.871  -6.090  1.00 19.90           O  
ATOM   1479  CB  ALA A 243     -54.326   4.582  -4.163  1.00 18.57           C  
ATOM   1480  N   LEU A 244     -51.600   5.012  -5.786  1.00 19.05           N  
ATOM   1481  CA  LEU A 244     -50.805   5.075  -7.027  1.00 19.11           C  
ATOM   1482  C   LEU A 244     -49.623   4.101  -6.963  1.00 18.70           C  
ATOM   1483  O   LEU A 244     -49.448   3.283  -7.854  1.00 19.03           O  
ATOM   1484  CB  LEU A 244     -50.316   6.523  -7.300  1.00 18.52           C  
ATOM   1485  CG  LEU A 244     -49.329   6.746  -8.452  1.00 19.91           C  
ATOM   1486  CD1 LEU A 244     -49.846   6.200  -9.802  1.00 19.37           C  
ATOM   1487  CD2 LEU A 244     -49.011   8.227  -8.577  1.00 20.72           C  
ATOM   1488  N   LEU A 245     -48.842   4.171  -5.892  1.00 18.63           N  
ATOM   1489  CA  LEU A 245     -47.754   3.224  -5.687  1.00 18.92           C  
ATOM   1490  C   LEU A 245     -48.232   1.767  -5.870  1.00 18.57           C  
ATOM   1491  O   LEU A 245     -47.574   0.988  -6.526  1.00 18.83           O  
ATOM   1492  CB  LEU A 245     -47.089   3.431  -4.315  1.00 18.80           C  
ATOM   1493  CG  LEU A 245     -45.844   2.579  -4.032  1.00 19.41           C  
ATOM   1494  CD1 LEU A 245     -44.698   2.874  -5.009  1.00 16.85           C  
ATOM   1495  CD2 LEU A 245     -45.404   2.781  -2.593  1.00 16.75           C  
ATOM   1496  N   THR A 246     -49.402   1.441  -5.332  1.00 18.27           N  
ATOM   1497  CA  THR A 246     -49.931   0.091  -5.372  1.00 17.65           C  
ATOM   1498  C   THR A 246     -50.260  -0.269  -6.795  1.00 18.02           C  
ATOM   1499  O   THR A 246     -49.991  -1.394  -7.212  1.00 17.78           O  
ATOM   1500  CB  THR A 246     -51.177  -0.090  -4.458  1.00 17.51           C  
ATOM   1501  CG2 THR A 246     -51.660  -1.550  -4.433  1.00 16.84           C  
ATOM   1502  OG1 THR A 246     -50.830   0.285  -3.125  1.00 16.75           O  
ATOM   1503  N   TYR A 247     -50.832   0.691  -7.539  1.00 17.90           N  
ATOM   1504  CA  TYR A 247     -51.129   0.480  -8.945  1.00 17.03           C  
ATOM   1505  C   TYR A 247     -49.864   0.207  -9.735  1.00 17.05           C  
ATOM   1506  O   TYR A 247     -49.859  -0.646 -10.612  1.00 16.70           O  
ATOM   1507  CB  TYR A 247     -51.865   1.679  -9.558  1.00 17.06           C  
ATOM   1508  CG  TYR A 247     -53.373   1.519  -9.648  1.00 16.44           C  
ATOM   1509  CD1 TYR A 247     -53.990   1.197 -10.864  1.00 16.41           C  
ATOM   1510  CD2 TYR A 247     -54.183   1.692  -8.519  1.00 15.84           C  
ATOM   1511  CE1 TYR A 247     -55.381   1.060 -10.956  1.00 16.11           C  
ATOM   1512  CE2 TYR A 247     -55.576   1.566  -8.603  1.00 15.63           C  
ATOM   1513  CZ  TYR A 247     -56.159   1.255  -9.809  1.00 17.41           C  
ATOM   1514  OH  TYR A 247     -57.518   1.123  -9.869  1.00 18.81           O  
ATOM   1515  N   MET A 248     -48.802   0.950  -9.437  1.00 17.06           N  
ATOM   1516  CA  MET A 248     -47.502   0.767 -10.123  1.00 17.20           C  
ATOM   1517  C   MET A 248     -46.889  -0.606  -9.849  1.00 16.34           C  
ATOM   1518  O   MET A 248     -46.514  -1.304 -10.778  1.00 15.81           O  
ATOM   1519  CB  MET A 248     -46.517   1.861  -9.708  1.00 17.48           C  
ATOM   1520  CG  MET A 248     -46.966   3.234 -10.138  1.00 19.61           C  
ATOM   1521  SD  MET A 248     -45.882   4.497  -9.498  1.00 26.08           S  
ATOM   1522  CE  MET A 248     -44.441   4.320 -10.490  1.00 25.39           C  
ATOM   1523  N   ILE A 249     -46.807  -0.982  -8.576  1.00 16.02           N  
ATOM   1524  CA  ILE A 249     -46.214  -2.261  -8.176  1.00 15.93           C  
ATOM   1525  C   ILE A 249     -47.068  -3.433  -8.709  1.00 16.83           C  
ATOM   1526  O   ILE A 249     -46.525  -4.405  -9.242  1.00 16.51           O  
ATOM   1527  CB  ILE A 249     -45.981  -2.338  -6.639  1.00 15.94           C  
ATOM   1528  CG1 ILE A 249     -44.972  -1.277  -6.203  1.00 15.63           C  
ATOM   1529  CG2 ILE A 249     -45.456  -3.742  -6.212  1.00 13.79           C  
ATOM   1530  CD1 ILE A 249     -44.741  -1.218  -4.681  1.00 14.72           C  
ATOM   1531  N   ALA A 250     -48.395  -3.333  -8.604  1.00 17.36           N  
ATOM   1532  CA  ALA A 250     -49.272  -4.358  -9.177  1.00 18.06           C  
ATOM   1533  C   ALA A 250     -48.974  -4.569 -10.656  1.00 19.45           C  
ATOM   1534  O   ALA A 250     -48.859  -5.720 -11.140  1.00 19.72           O  
ATOM   1535  CB  ALA A 250     -50.737  -3.993  -8.980  1.00 17.74           C  
ATOM   1536  N   HIS A 251     -48.842  -3.458 -11.380  1.00 20.31           N  
ATOM   1537  CA  HIS A 251     -48.644  -3.489 -12.832  1.00 20.41           C  
ATOM   1538  C   HIS A 251     -47.365  -4.218 -13.222  1.00 21.01           C  
ATOM   1539  O   HIS A 251     -47.334  -4.982 -14.195  1.00 21.88           O  
ATOM   1540  CB  HIS A 251     -48.630  -2.050 -13.392  1.00 20.16           C  
ATOM   1541  CG  HIS A 251     -48.375  -1.966 -14.868  1.00 20.83           C  
ATOM   1542  CD2 HIS A 251     -47.217  -1.949 -15.573  1.00 19.08           C  
ATOM   1543  ND1 HIS A 251     -49.393  -1.865 -15.797  1.00 21.01           N  
ATOM   1544  CE1 HIS A 251     -48.871  -1.798 -17.008  1.00 21.30           C  
ATOM   1545  NE2 HIS A 251     -47.555  -1.844 -16.900  1.00 21.64           N  
ATOM   1546  N   ILE A 252     -46.288  -3.975 -12.502  1.00 21.79           N  
ATOM   1547  CA  ILE A 252     -45.037  -4.631 -12.881  1.00 23.06           C  
ATOM   1548  C   ILE A 252     -44.885  -6.055 -12.307  1.00 22.55           C  
ATOM   1549  O   ILE A 252     -43.964  -6.780 -12.665  1.00 23.21           O  
ATOM   1550  CB  ILE A 252     -43.811  -3.756 -12.536  1.00 24.08           C  
ATOM   1551  CG1 ILE A 252     -43.574  -3.720 -11.028  1.00 24.49           C  
ATOM   1552  CG2 ILE A 252     -43.972  -2.340 -13.098  1.00 23.22           C  
ATOM   1553  CD1 ILE A 252     -42.408  -2.848 -10.628  1.00 26.86           C  
ATOM   1554  N   THR A 253     -45.788  -6.454 -11.422  1.00 22.31           N  
ATOM   1555  CA  THR A 253     -45.751  -7.810 -10.860  1.00 21.73           C  
ATOM   1556  C   THR A 253     -46.867  -8.671 -11.450  1.00 22.08           C  
ATOM   1557  O   THR A 253     -47.022  -9.827 -11.069  1.00 22.57           O  
ATOM   1558  CB  THR A 253     -45.806  -7.811  -9.308  1.00 21.47           C  
ATOM   1559  CG2 THR A 253     -44.588  -7.090  -8.714  1.00 19.46           C  
ATOM   1560  OG1 THR A 253     -47.017  -7.190  -8.841  1.00 20.56           O  
ATOM   1561  N   GLY A 254     -47.628  -8.109 -12.394  1.00 22.14           N  
ATOM   1562  CA  GLY A 254     -48.717  -8.849 -13.066  1.00 21.92           C  
ATOM   1563  C   GLY A 254     -49.900  -9.221 -12.168  1.00 21.68           C  
ATOM   1564  O   GLY A 254     -50.575 -10.235 -12.417  1.00 21.33           O  
ATOM   1565  N   LEU A 255     -50.147  -8.397 -11.145  1.00 20.79           N  
ATOM   1566  CA  LEU A 255     -51.295  -8.541 -10.239  1.00 20.98           C  
ATOM   1567  C   LEU A 255     -52.315  -7.440 -10.494  1.00 21.67           C  
ATOM   1568  O   LEU A 255     -52.036  -6.456 -11.194  1.00 22.52           O  
ATOM   1569  CB  LEU A 255     -50.846  -8.493  -8.758  1.00 20.01           C  
ATOM   1570  CG  LEU A 255     -49.761  -9.490  -8.321  1.00 19.66           C  
ATOM   1571  CD1 LEU A 255     -49.247  -9.216  -6.908  1.00 18.08           C  
ATOM   1572  CD2 LEU A 255     -50.207 -10.949  -8.490  1.00 15.70           C  
ATOM   1573  N   LYS A 256     -53.499  -7.583  -9.917  1.00 22.08           N  
ATOM   1574  CA  LYS A 256     -54.498  -6.508  -9.980  1.00 22.21           C  
ATOM   1575  C   LYS A 256     -54.483  -5.769  -8.657  1.00 21.02           C  
ATOM   1576  O   LYS A 256     -54.283  -6.391  -7.632  1.00 21.13           O  
ATOM   1577  CB  LYS A 256     -55.893  -7.102 -10.194  1.00 22.89           C  
ATOM   1578  CG  LYS A 256     -56.205  -7.496 -11.631  1.00 25.28           C  
ATOM   1579  CD  LYS A 256     -56.861  -8.876 -11.686  1.00 30.28           C  
ATOM   1580  CE  LYS A 256     -57.703  -9.202 -10.432  1.00 29.44           C  
ATOM   1581  NZ  LYS A 256     -57.691 -10.677 -10.159  1.00 30.74           N1+
ATOM   1582  N   PRO A 257     -54.692  -4.443  -8.668  1.00 20.50           N  
ATOM   1583  CA  PRO A 257     -54.851  -3.750  -7.381  1.00 19.88           C  
ATOM   1584  C   PRO A 257     -56.021  -4.312  -6.567  1.00 19.29           C  
ATOM   1585  O   PRO A 257     -57.058  -4.640  -7.132  1.00 19.06           O  
ATOM   1586  CB  PRO A 257     -55.128  -2.300  -7.793  1.00 19.39           C  
ATOM   1587  CG  PRO A 257     -54.556  -2.147  -9.122  1.00 19.88           C  
ATOM   1588  CD  PRO A 257     -54.677  -3.495  -9.806  1.00 20.47           C  
ATOM   1589  N   GLY A 258     -55.851  -4.422  -5.249  1.00 19.34           N  
ATOM   1590  CA  GLY A 258     -56.902  -4.979  -4.367  1.00 18.70           C  
ATOM   1591  C   GLY A 258     -57.507  -3.883  -3.492  1.00 18.88           C  
ATOM   1592  O   GLY A 258     -58.373  -3.148  -3.960  1.00 18.31           O  
ATOM   1593  N   ASP A 259     -57.035  -3.774  -2.236  1.00 18.41           N  
ATOM   1594  CA  ASP A 259     -57.454  -2.717  -1.296  1.00 18.94           C  
ATOM   1595  C   ASP A 259     -56.287  -1.883  -0.842  1.00 18.86           C  
ATOM   1596  O   ASP A 259     -55.159  -2.379  -0.762  1.00 19.12           O  
ATOM   1597  CB  ASP A 259     -58.113  -3.307  -0.036  1.00 18.79           C  
ATOM   1598  CG  ASP A 259     -59.382  -4.033  -0.345  1.00 20.97           C  
ATOM   1599  OD1 ASP A 259     -60.254  -3.426  -1.019  1.00 21.77           O  
ATOM   1600  OD2 ASP A 259     -59.509  -5.212   0.066  1.00 22.05           O1-
ATOM   1601  N   PHE A 260     -56.575  -0.623  -0.527  1.00 18.66           N  
ATOM   1602  CA  PHE A 260     -55.661   0.239   0.204  1.00 18.22           C  
ATOM   1603  C   PHE A 260     -56.293   0.455   1.557  1.00 18.62           C  
ATOM   1604  O   PHE A 260     -57.437   0.924   1.649  1.00 19.19           O  
ATOM   1605  CB  PHE A 260     -55.473   1.599  -0.487  1.00 18.39           C  
ATOM   1606  CG  PHE A 260     -54.679   2.581   0.332  1.00 17.65           C  
ATOM   1607  CD1 PHE A 260     -53.367   2.307   0.683  1.00 15.05           C  
ATOM   1608  CD2 PHE A 260     -55.261   3.757   0.785  1.00 17.02           C  
ATOM   1609  CE1 PHE A 260     -52.633   3.196   1.472  1.00 18.15           C  
ATOM   1610  CE2 PHE A 260     -54.544   4.657   1.568  1.00 17.58           C  
ATOM   1611  CZ  PHE A 260     -53.213   4.385   1.903  1.00 18.11           C  
ATOM   1612  N   ILE A 261     -55.574   0.075   2.606  1.00 18.47           N  
ATOM   1613  CA  ILE A 261     -56.052   0.249   3.966  1.00 17.59           C  
ATOM   1614  C   ILE A 261     -55.221   1.377   4.595  1.00 18.05           C  
ATOM   1615  O   ILE A 261     -53.969   1.339   4.583  1.00 18.07           O  
ATOM   1616  CB  ILE A 261     -55.924  -1.059   4.786  1.00 17.64           C  
ATOM   1617  CG1 ILE A 261     -56.809  -2.172   4.185  1.00 17.75           C  
ATOM   1618  CG2 ILE A 261     -56.357  -0.851   6.227  1.00 13.74           C  
ATOM   1619  CD1 ILE A 261     -56.080  -3.130   3.311  1.00 17.33           C  
ATOM   1620  N   HIS A 262     -55.904   2.377   5.142  1.00 17.50           N  
ATOM   1621  CA  HIS A 262     -55.187   3.520   5.719  1.00 17.79           C  
ATOM   1622  C   HIS A 262     -55.366   3.537   7.234  1.00 17.01           C  
ATOM   1623  O   HIS A 262     -56.476   3.635   7.709  1.00 17.40           O  
ATOM   1624  CB  HIS A 262     -55.714   4.808   5.130  1.00 17.90           C  
ATOM   1625  CG  HIS A 262     -54.835   5.979   5.382  1.00 21.31           C  
ATOM   1626  CD2 HIS A 262     -53.500   6.062   5.551  1.00 22.78           C  
ATOM   1627  ND1 HIS A 262     -55.323   7.261   5.516  1.00 27.13           N  
ATOM   1628  CE1 HIS A 262     -54.310   8.089   5.697  1.00 29.70           C  
ATOM   1629  NE2 HIS A 262     -53.195   7.385   5.727  1.00 26.44           N  
ATOM   1630  N   THR A 263     -54.269   3.401   7.973  1.00 16.56           N  
ATOM   1631  CA  THR A 263     -54.313   3.290   9.410  1.00 16.91           C  
ATOM   1632  C   THR A 263     -53.517   4.425  10.051  1.00 16.56           C  
ATOM   1633  O   THR A 263     -52.354   4.682   9.678  1.00 15.71           O  
ATOM   1634  CB  THR A 263     -53.736   1.913   9.902  1.00 17.44           C  
ATOM   1635  CG2 THR A 263     -53.756   1.875  11.407  1.00 16.60           C  
ATOM   1636  OG1 THR A 263     -54.539   0.836   9.401  1.00 18.39           O  
ATOM   1637  N   LEU A 264     -54.131   5.074  11.040  1.00 16.64           N  
ATOM   1638  CA  LEU A 264     -53.510   6.226  11.668  1.00 17.94           C  
ATOM   1639  C   LEU A 264     -53.239   6.022  13.121  1.00 17.90           C  
ATOM   1640  O   LEU A 264     -54.004   5.371  13.789  1.00 18.74           O  
ATOM   1641  CB  LEU A 264     -54.421   7.462  11.526  1.00 18.59           C  
ATOM   1642  CG  LEU A 264     -54.581   7.990  10.095  1.00 19.49           C  
ATOM   1643  CD1 LEU A 264     -55.596   9.151  10.008  1.00 18.06           C  
ATOM   1644  CD2 LEU A 264     -53.217   8.449   9.591  1.00 21.02           C  
ATOM   1645  N   GLY A 265     -52.146   6.611  13.614  1.00 17.97           N  
ATOM   1646  CA  GLY A 265     -51.998   6.822  15.039  1.00 16.27           C  
ATOM   1647  C   GLY A 265     -52.761   8.084  15.424  1.00 17.55           C  
ATOM   1648  O   GLY A 265     -53.995   8.037  15.544  1.00 18.51           O  
ATOM   1649  N   ASP A 266     -52.049   9.205  15.629  1.00 16.48           N  
ATOM   1650  CA  ASP A 266     -52.672  10.501  15.988  1.00 17.33           C  
ATOM   1651  C   ASP A 266     -53.347  11.090  14.732  1.00 17.39           C  
ATOM   1652  O   ASP A 266     -52.662  11.687  13.883  1.00 16.78           O  
ATOM   1653  CB  ASP A 266     -51.579  11.466  16.470  1.00 17.24           C  
ATOM   1654  CG  ASP A 266     -52.128  12.777  17.093  1.00 18.87           C  
ATOM   1655  OD1 ASP A 266     -53.281  13.175  16.828  1.00 15.45           O  
ATOM   1656  OD2 ASP A 266     -51.366  13.397  17.894  1.00 19.41           O1-
ATOM   1657  N   ALA A 267     -54.652  10.853  14.576  1.00 16.84           N  
ATOM   1658  CA  ALA A 267     -55.393  11.424  13.453  1.00 16.59           C  
ATOM   1659  C   ALA A 267     -55.918  12.786  13.896  1.00 16.52           C  
ATOM   1660  O   ALA A 267     -56.707  12.875  14.835  1.00 16.99           O  
ATOM   1661  CB  ALA A 267     -56.579  10.524  13.059  1.00 16.09           C  
ATOM   1662  N   HIS A 268     -55.529  13.847  13.209  1.00 16.06           N  
ATOM   1663  CA  HIS A 268     -55.823  15.171  13.734  1.00 15.89           C  
ATOM   1664  C   HIS A 268     -56.267  16.175  12.695  1.00 16.28           C  
ATOM   1665  O   HIS A 268     -55.948  16.048  11.499  1.00 16.07           O  
ATOM   1666  CB  HIS A 268     -54.623  15.715  14.523  1.00 14.93           C  
ATOM   1667  CG  HIS A 268     -53.367  15.792  13.727  1.00 15.30           C  
ATOM   1668  CD2 HIS A 268     -52.814  16.813  13.022  1.00 14.40           C  
ATOM   1669  ND1 HIS A 268     -52.515  14.713  13.577  1.00 14.26           N  
ATOM   1670  CE1 HIS A 268     -51.485  15.069  12.823  1.00 13.75           C  
ATOM   1671  NE2 HIS A 268     -51.648  16.333  12.464  1.00 17.28           N  
ATOM   1672  N   ILE A 269     -56.991  17.183  13.187  1.00 16.43           N  
ATOM   1673  CA  ILE A 269     -57.388  18.330  12.401  1.00 16.85           C  
ATOM   1674  C   ILE A 269     -56.831  19.596  13.067  1.00 17.55           C  
ATOM   1675  O   ILE A 269     -57.127  19.866  14.236  1.00 17.61           O  
ATOM   1676  CB  ILE A 269     -58.952  18.397  12.303  1.00 17.54           C  
ATOM   1677  CG1 ILE A 269     -59.512  17.159  11.564  1.00 15.84           C  
ATOM   1678  CG2 ILE A 269     -59.431  19.730  11.660  1.00 16.91           C  
ATOM   1679  CD1 ILE A 269     -61.061  17.004  11.620  1.00 14.30           C  
ATOM   1680  N   TYR A 270     -56.048  20.380  12.320  1.00 18.01           N  
ATOM   1681  CA  TYR A 270     -55.586  21.677  12.785  1.00 18.88           C  
ATOM   1682  C   TYR A 270     -56.776  22.582  12.968  1.00 19.57           C  
ATOM   1683  O   TYR A 270     -57.714  22.502  12.193  1.00 19.79           O  
ATOM   1684  CB  TYR A 270     -54.570  22.288  11.815  1.00 18.38           C  
ATOM   1685  CG  TYR A 270     -53.234  21.643  12.025  1.00 18.84           C  
ATOM   1686  CD1 TYR A 270     -52.857  20.517  11.296  1.00 18.50           C  
ATOM   1687  CD2 TYR A 270     -52.374  22.111  13.020  1.00 19.17           C  
ATOM   1688  CE1 TYR A 270     -51.628  19.896  11.527  1.00 20.14           C  
ATOM   1689  CE2 TYR A 270     -51.158  21.504  13.262  1.00 19.18           C  
ATOM   1690  CZ  TYR A 270     -50.785  20.407  12.518  1.00 21.12           C  
ATOM   1691  OH  TYR A 270     -49.569  19.816  12.789  1.00 23.63           O  
ATOM   1692  N   LEU A 271     -56.745  23.406  14.013  1.00 20.40           N  
ATOM   1693  CA  LEU A 271     -57.892  24.244  14.372  1.00 21.48           C  
ATOM   1694  C   LEU A 271     -58.401  25.100  13.220  1.00 22.45           C  
ATOM   1695  O   LEU A 271     -59.608  25.278  13.070  1.00 22.62           O  
ATOM   1696  CB  LEU A 271     -57.556  25.139  15.569  1.00 21.62           C  
ATOM   1697  CG  LEU A 271     -57.275  24.407  16.894  1.00 20.79           C  
ATOM   1698  CD1 LEU A 271     -57.392  25.379  18.047  1.00 20.46           C  
ATOM   1699  CD2 LEU A 271     -58.193  23.193  17.101  1.00 18.28           C  
ATOM   1700  N   ASN A 272     -57.481  25.603  12.395  1.00 22.91           N  
ATOM   1701  CA  ASN A 272     -57.858  26.509  11.313  1.00 23.74           C  
ATOM   1702  C   ASN A 272     -58.388  25.784  10.064  1.00 22.84           C  
ATOM   1703  O   ASN A 272     -58.828  26.427   9.110  1.00 21.99           O  
ATOM   1704  CB  ASN A 272     -56.708  27.484  10.994  1.00 25.03           C  
ATOM   1705  CG  ASN A 272     -55.358  26.783  10.928  1.00 30.25           C  
ATOM   1706  ND2 ASN A 272     -54.429  27.367  10.162  1.00 35.15           N  
ATOM   1707  OD1 ASN A 272     -55.146  25.726  11.558  1.00 32.25           O  
ATOM   1708  N   HIS A 273     -58.396  24.447  10.092  1.00 21.15           N  
ATOM   1709  CA  HIS A 273     -59.061  23.689   9.035  1.00 20.75           C  
ATOM   1710  C   HIS A 273     -60.488  23.338   9.383  1.00 20.64           C  
ATOM   1711  O   HIS A 273     -61.182  22.749   8.576  1.00 20.87           O  
ATOM   1712  CB  HIS A 273     -58.325  22.383   8.700  1.00 20.29           C  
ATOM   1713  CG  HIS A 273     -56.893  22.575   8.327  1.00 21.07           C  
ATOM   1714  CD2 HIS A 273     -56.202  23.694   7.996  1.00 18.69           C  
ATOM   1715  ND1 HIS A 273     -55.985  21.528   8.299  1.00 21.19           N  
ATOM   1716  CE1 HIS A 273     -54.796  22.003   7.963  1.00 23.59           C  
ATOM   1717  NE2 HIS A 273     -54.901  23.314   7.775  1.00 22.95           N  
ATOM   1718  N   ILE A 274     -60.927  23.664  10.590  1.00 21.01           N  
ATOM   1719  CA  ILE A 274     -62.231  23.187  11.057  1.00 21.09           C  
ATOM   1720  C   ILE A 274     -63.382  23.731  10.193  1.00 20.71           C  
ATOM   1721  O   ILE A 274     -64.255  22.968   9.748  1.00 20.05           O  
ATOM   1722  CB  ILE A 274     -62.436  23.476  12.571  1.00 21.55           C  
ATOM   1723  CG1 ILE A 274     -61.588  22.498  13.408  1.00 20.51           C  
ATOM   1724  CG2 ILE A 274     -63.938  23.429  12.985  1.00 20.12           C  
ATOM   1725  CD1 ILE A 274     -61.513  22.936  14.910  1.00 21.82           C  
ATOM   1726  N   GLU A 275     -63.364  25.033   9.939  1.00 20.25           N  
ATOM   1727  CA  GLU A 275     -64.431  25.645   9.167  1.00 21.17           C  
ATOM   1728  C   GLU A 275     -64.450  25.147   7.718  1.00 20.06           C  
ATOM   1729  O   GLU A 275     -65.514  24.797   7.219  1.00 20.36           O  
ATOM   1730  CB  GLU A 275     -64.421  27.197   9.268  1.00 21.84           C  
ATOM   1731  CG  GLU A 275     -64.692  27.741  10.696  1.00 26.34           C  
ATOM   1732  CD  GLU A 275     -65.962  27.154  11.380  1.00 30.53           C  
ATOM   1733  OE1 GLU A 275     -67.048  27.202  10.765  1.00 31.28           O  
ATOM   1734  OE2 GLU A 275     -65.868  26.651  12.531  1.00 31.66           O1-
ATOM   1735  N   PRO A 276     -63.279  25.101   7.043  1.00 19.79           N  
ATOM   1736  CA  PRO A 276     -63.278  24.514   5.703  1.00 19.25           C  
ATOM   1737  C   PRO A 276     -63.779  23.059   5.671  1.00 19.66           C  
ATOM   1738  O   PRO A 276     -64.580  22.700   4.795  1.00 19.75           O  
ATOM   1739  CB  PRO A 276     -61.792  24.572   5.287  1.00 19.55           C  
ATOM   1740  CG  PRO A 276     -61.194  25.621   6.071  1.00 20.14           C  
ATOM   1741  CD  PRO A 276     -62.042  25.867   7.310  1.00 19.14           C  
ATOM   1742  N   LEU A 277     -63.317  22.225   6.605  1.00 19.21           N  
ATOM   1743  CA  LEU A 277     -63.693  20.807   6.616  1.00 18.99           C  
ATOM   1744  C   LEU A 277     -65.181  20.612   6.881  1.00 19.55           C  
ATOM   1745  O   LEU A 277     -65.795  19.737   6.269  1.00 19.02           O  
ATOM   1746  CB  LEU A 277     -62.841  20.020   7.605  1.00 18.97           C  
ATOM   1747  CG  LEU A 277     -61.432  19.711   7.095  1.00 19.55           C  
ATOM   1748  CD1 LEU A 277     -60.573  19.168   8.210  1.00 20.45           C  
ATOM   1749  CD2 LEU A 277     -61.479  18.699   5.949  1.00 19.81           C  
ATOM   1750  N   LYS A 278     -65.751  21.451   7.756  1.00 19.90           N  
ATOM   1751  CA  LYS A 278     -67.201  21.471   8.028  1.00 21.63           C  
ATOM   1752  C   LYS A 278     -68.054  21.738   6.785  1.00 21.70           C  
ATOM   1753  O   LYS A 278     -69.152  21.211   6.656  1.00 21.00           O  
ATOM   1754  CB  LYS A 278     -67.548  22.533   9.082  1.00 21.74           C  
ATOM   1755  CG  LYS A 278     -67.359  22.064  10.523  1.00 24.82           C  
ATOM   1756  CD  LYS A 278     -67.784  23.166  11.499  1.00 28.85           C  
ATOM   1757  CE  LYS A 278     -67.816  22.670  12.962  1.00 31.34           C  
ATOM   1758  NZ  LYS A 278     -68.310  23.797  13.871  1.00 33.21           N1+
ATOM   1759  N   ILE A 279     -67.542  22.581   5.886  1.00 22.13           N  
ATOM   1760  CA  ILE A 279     -68.183  22.815   4.592  1.00 22.63           C  
ATOM   1761  C   ILE A 279     -67.984  21.604   3.658  1.00 22.83           C  
ATOM   1762  O   ILE A 279     -68.944  21.127   3.065  1.00 23.60           O  
ATOM   1763  CB  ILE A 279     -67.685  24.137   3.961  1.00 22.97           C  
ATOM   1764  CG1 ILE A 279     -68.348  25.336   4.669  1.00 23.90           C  
ATOM   1765  CG2 ILE A 279     -67.986  24.186   2.476  1.00 23.96           C  
ATOM   1766  CD1 ILE A 279     -67.495  26.587   4.664  1.00 25.00           C  
ATOM   1767  N   GLN A 280     -66.753  21.097   3.554  1.00 21.95           N  
ATOM   1768  CA  GLN A 280     -66.480  19.898   2.771  1.00 22.27           C  
ATOM   1769  C   GLN A 280     -67.398  18.697   3.173  1.00 23.18           C  
ATOM   1770  O   GLN A 280     -67.856  17.937   2.300  1.00 22.62           O  
ATOM   1771  CB  GLN A 280     -65.008  19.507   2.909  1.00 21.41           C  
ATOM   1772  CG  GLN A 280     -64.634  18.288   2.099  1.00 21.05           C  
ATOM   1773  CD  GLN A 280     -63.138  18.025   2.077  1.00 20.12           C  
ATOM   1774  NE2 GLN A 280     -62.737  16.956   1.410  1.00 14.48           N  
ATOM   1775  OE1 GLN A 280     -62.357  18.773   2.665  1.00 22.52           O  
ATOM   1776  N   LEU A 281     -67.667  18.560   4.481  1.00 23.30           N  
ATOM   1777  CA  LEU A 281     -68.518  17.484   5.022  1.00 24.50           C  
ATOM   1778  C   LEU A 281     -69.928  17.512   4.455  1.00 24.98           C  
ATOM   1779  O   LEU A 281     -70.619  16.496   4.472  1.00 24.73           O  
ATOM   1780  CB  LEU A 281     -68.666  17.604   6.539  1.00 24.54           C  
ATOM   1781  CG  LEU A 281     -67.577  17.078   7.459  1.00 26.65           C  
ATOM   1782  CD1 LEU A 281     -68.093  17.183   8.892  1.00 26.89           C  
ATOM   1783  CD2 LEU A 281     -67.236  15.636   7.137  1.00 26.97           C  
ATOM   1784  N   GLN A 282     -70.363  18.667   3.948  1.00 24.79           N  
ATOM   1785  CA  GLN A 282     -71.722  18.742   3.434  1.00 25.55           C  
ATOM   1786  C   GLN A 282     -71.794  18.484   1.932  1.00 24.42           C  
ATOM   1787  O   GLN A 282     -72.858  18.525   1.340  1.00 24.31           O  
ATOM   1788  CB  GLN A 282     -72.405  20.054   3.880  1.00 26.11           C  
ATOM   1789  CG  GLN A 282     -72.489  20.136   5.442  1.00 30.68           C  
ATOM   1790  CD  GLN A 282     -73.378  19.029   6.094  1.00 36.28           C  
ATOM   1791  NE2 GLN A 282     -72.785  18.210   6.977  1.00 34.64           N  
ATOM   1792  OE1 GLN A 282     -74.591  18.952   5.822  1.00 40.62           O  
ATOM   1793  N   ARG A 283     -70.649  18.188   1.325  1.00 23.85           N  
ATOM   1794  CA  ARG A 283     -70.600  17.884  -0.099  1.00 22.63           C  
ATOM   1795  C   ARG A 283     -70.770  16.392  -0.333  1.00 22.74           C  
ATOM   1796  O   ARG A 283     -70.210  15.577   0.398  1.00 22.14           O  
ATOM   1797  CB  ARG A 283     -69.288  18.375  -0.697  1.00 22.44           C  
ATOM   1798  CG  ARG A 283     -69.106  19.904  -0.627  1.00 20.68           C  
ATOM   1799  CD  ARG A 283     -67.654  20.221  -0.991  1.00 18.74           C  
ATOM   1800  NE  ARG A 283     -67.435  21.645  -1.185  1.00 16.83           N  
ATOM   1801  CZ  ARG A 283     -66.364  22.180  -1.775  1.00 16.71           C  
ATOM   1802  NH1 ARG A 283     -66.293  23.506  -1.901  1.00 13.60           N1+
ATOM   1803  NH2 ARG A 283     -65.374  21.404  -2.235  1.00 11.30           N  
ATOM   1804  N   GLU A 284     -71.543  16.034  -1.352  1.00 23.04           N  
ATOM   1805  CA  GLU A 284     -71.751  14.632  -1.696  1.00 23.87           C  
ATOM   1806  C   GLU A 284     -70.652  14.127  -2.631  1.00 22.82           C  
ATOM   1807  O   GLU A 284     -70.424  14.730  -3.681  1.00 23.40           O  
ATOM   1808  CB  GLU A 284     -73.135  14.421  -2.338  1.00 24.58           C  
ATOM   1809  CG  GLU A 284     -73.381  12.936  -2.710  1.00 29.93           C  
ATOM   1810  CD  GLU A 284     -74.857  12.545  -2.840  1.00 35.25           C  
ATOM   1811  OE1 GLU A 284     -75.195  11.404  -2.431  1.00 38.54           O  
ATOM   1812  OE2 GLU A 284     -75.666  13.357  -3.345  1.00 35.87           O1-
ATOM   1813  N   PRO A 285     -69.969  13.027  -2.263  1.00 22.43           N  
ATOM   1814  CA  PRO A 285     -68.985  12.413  -3.178  1.00 22.01           C  
ATOM   1815  C   PRO A 285     -69.589  12.040  -4.526  1.00 22.10           C  
ATOM   1816  O   PRO A 285     -70.772  11.699  -4.601  1.00 22.47           O  
ATOM   1817  CB  PRO A 285     -68.549  11.131  -2.433  1.00 21.57           C  
ATOM   1818  CG  PRO A 285     -68.792  11.417  -1.021  1.00 21.99           C  
ATOM   1819  CD  PRO A 285     -70.030  12.309  -0.973  1.00 21.73           C  
ATOM   1820  N   ARG A 286     -68.777  12.139  -5.574  1.00 22.40           N  
ATOM   1821  CA  ARG A 286     -69.111  11.705  -6.928  1.00 22.43           C  
ATOM   1822  C   ARG A 286     -68.339  10.399  -7.117  1.00 22.39           C  
ATOM   1823  O   ARG A 286     -67.333  10.197  -6.444  1.00 22.05           O  
ATOM   1824  CB  ARG A 286     -68.622  12.732  -7.971  1.00 22.67           C  
ATOM   1825  CG  ARG A 286     -69.520  13.970  -8.231  1.00 23.49           C  
ATOM   1826  CD  ARG A 286     -69.296  15.088  -7.218  1.00 22.83           C  
ATOM   1827  NE  ARG A 286     -70.218  16.210  -7.428  1.00 20.93           N  
ATOM   1828  CZ  ARG A 286     -69.910  17.313  -8.104  1.00 23.25           C  
ATOM   1829  NH1 ARG A 286     -70.805  18.286  -8.250  1.00 22.39           N1+
ATOM   1830  NH2 ARG A 286     -68.702  17.446  -8.641  1.00 25.03           N  
ATOM   1831  N   PRO A 287     -68.805   9.509  -8.023  1.00 22.37           N  
ATOM   1832  CA  PRO A 287     -68.107   8.246  -8.225  1.00 22.44           C  
ATOM   1833  C   PRO A 287     -66.604   8.475  -8.407  1.00 22.59           C  
ATOM   1834  O   PRO A 287     -66.210   9.403  -9.111  1.00 22.93           O  
ATOM   1835  CB  PRO A 287     -68.751   7.706  -9.508  1.00 22.48           C  
ATOM   1836  CG  PRO A 287     -70.157   8.199  -9.407  1.00 22.33           C  
ATOM   1837  CD  PRO A 287     -69.993   9.616  -8.900  1.00 22.33           C  
ATOM   1838  N   PHE A 288     -65.774   7.681  -7.733  1.00 21.89           N  
ATOM   1839  CA  PHE A 288     -64.325   7.821  -7.870  1.00 21.67           C  
ATOM   1840  C   PHE A 288     -63.931   7.726  -9.362  1.00 21.40           C  
ATOM   1841  O   PHE A 288     -64.622   7.079 -10.154  1.00 21.61           O  
ATOM   1842  CB  PHE A 288     -63.589   6.727  -7.078  1.00 21.22           C  
ATOM   1843  CG  PHE A 288     -63.333   7.059  -5.625  1.00 20.57           C  
ATOM   1844  CD1 PHE A 288     -62.892   8.330  -5.239  1.00 18.14           C  
ATOM   1845  CD2 PHE A 288     -63.470   6.064  -4.638  1.00 17.26           C  
ATOM   1846  CE1 PHE A 288     -62.620   8.628  -3.908  1.00 16.37           C  
ATOM   1847  CE2 PHE A 288     -63.200   6.352  -3.280  1.00 15.75           C  
ATOM   1848  CZ  PHE A 288     -62.779   7.637  -2.916  1.00 17.04           C  
ATOM   1849  N   PRO A 289     -62.818   8.359  -9.751  1.00 21.01           N  
ATOM   1850  CA  PRO A 289     -62.356   8.165 -11.115  1.00 21.79           C  
ATOM   1851  C   PRO A 289     -61.715   6.781 -11.301  1.00 22.89           C  
ATOM   1852  O   PRO A 289     -61.650   5.983 -10.351  1.00 22.41           O  
ATOM   1853  CB  PRO A 289     -61.286   9.253 -11.256  1.00 21.79           C  
ATOM   1854  CG  PRO A 289     -60.692   9.329  -9.878  1.00 20.86           C  
ATOM   1855  CD  PRO A 289     -61.915   9.243  -8.990  1.00 20.98           C  
ATOM   1856  N   LYS A 290     -61.251   6.508 -12.517  1.00 23.63           N  
ATOM   1857  CA  LYS A 290     -60.423   5.331 -12.785  1.00 24.97           C  
ATOM   1858  C   LYS A 290     -59.000   5.806 -13.101  1.00 25.26           C  
ATOM   1859  O   LYS A 290     -58.808   6.956 -13.495  1.00 26.33           O  
ATOM   1860  CB  LYS A 290     -61.004   4.517 -13.954  1.00 24.98           C  
ATOM   1861  CG  LYS A 290     -62.399   3.925 -13.689  1.00 26.85           C  
ATOM   1862  CD  LYS A 290     -62.844   3.053 -14.882  1.00 32.84           C  
ATOM   1863  CE  LYS A 290     -64.243   2.438 -14.697  1.00 35.64           C  
ATOM   1864  NZ  LYS A 290     -65.344   3.472 -14.623  1.00 37.35           N1+
ATOM   1865  N   LEU A 291     -58.009   4.945 -12.899  1.00 25.61           N  
ATOM   1866  CA  LEU A 291     -56.621   5.228 -13.292  1.00 25.61           C  
ATOM   1867  C   LEU A 291     -56.182   4.244 -14.369  1.00 25.80           C  
ATOM   1868  O   LEU A 291     -56.289   3.033 -14.191  1.00 25.61           O  
ATOM   1869  CB  LEU A 291     -55.650   5.142 -12.105  1.00 24.67           C  
ATOM   1870  CG  LEU A 291     -54.142   5.249 -12.417  1.00 24.32           C  
ATOM   1871  CD1 LEU A 291     -53.742   6.650 -12.881  1.00 24.18           C  
ATOM   1872  CD2 LEU A 291     -53.299   4.857 -11.220  1.00 24.17           C  
ATOM   1873  N   ARG A 292     -55.702   4.783 -15.483  1.00 26.33           N  
ATOM   1874  CA  ARG A 292     -55.217   3.981 -16.604  1.00 26.83           C  
ATOM   1875  C   ARG A 292     -53.717   4.141 -16.704  1.00 26.09           C  
ATOM   1876  O   ARG A 292     -53.181   5.242 -16.592  1.00 25.80           O  
ATOM   1877  CB  ARG A 292     -55.844   4.431 -17.936  1.00 27.62           C  
ATOM   1878  CG  ARG A 292     -57.352   4.723 -17.911  1.00 31.42           C  
ATOM   1879  CD  ARG A 292     -58.223   3.446 -17.871  1.00 36.70           C  
ATOM   1880  NE  ARG A 292     -59.636   3.752 -18.135  1.00 40.18           N  
ATOM   1881  CZ  ARG A 292     -60.637   2.870 -18.096  1.00 42.17           C  
ATOM   1882  NH1 ARG A 292     -61.874   3.270 -18.357  1.00 42.57           N1+
ATOM   1883  NH2 ARG A 292     -60.414   1.591 -17.800  1.00 42.82           N  
ATOM   1884  N   ILE A 293     -53.046   3.026 -16.923  1.00 26.13           N  
ATOM   1885  CA  ILE A 293     -51.623   3.017 -17.217  1.00 26.18           C  
ATOM   1886  C   ILE A 293     -51.577   2.744 -18.705  1.00 26.07           C  
ATOM   1887  O   ILE A 293     -52.121   1.745 -19.160  1.00 26.28           O  
ATOM   1888  CB  ILE A 293     -50.868   1.933 -16.374  1.00 25.78           C  
ATOM   1889  CG1 ILE A 293     -50.954   2.284 -14.882  1.00 25.13           C  
ATOM   1890  CG2 ILE A 293     -49.410   1.798 -16.830  1.00 25.51           C  
ATOM   1891  CD1 ILE A 293     -50.460   1.190 -13.891  1.00 22.37           C  
ATOM   1892  N   LEU A 294     -50.951   3.639 -19.463  1.00 26.73           N  
ATOM   1893  CA  LEU A 294     -51.113   3.662 -20.937  1.00 27.12           C  
ATOM   1894  C   LEU A 294     -50.128   2.799 -21.717  1.00 27.29           C  
ATOM   1895  O   LEU A 294     -50.209   2.716 -22.946  1.00 27.69           O  
ATOM   1896  CB  LEU A 294     -51.070   5.103 -21.457  1.00 26.85           C  
ATOM   1897  CG  LEU A 294     -52.126   6.040 -20.855  1.00 27.82           C  
ATOM   1898  CD1 LEU A 294     -51.694   7.504 -20.985  1.00 28.42           C  
ATOM   1899  CD2 LEU A 294     -53.508   5.815 -21.484  1.00 28.86           C  
ATOM   1900  N   ARG A 295     -49.217   2.153 -21.000  1.00 27.38           N  
ATOM   1901  CA  ARG A 295     -48.045   1.509 -21.585  1.00 27.63           C  
ATOM   1902  C   ARG A 295     -47.708   0.262 -20.756  1.00 27.79           C  
ATOM   1903  O   ARG A 295     -47.890   0.255 -19.534  1.00 27.92           O  
ATOM   1904  CB  ARG A 295     -46.872   2.492 -21.509  1.00 27.42           C  
ATOM   1905  CG  ARG A 295     -45.927   2.477 -22.663  1.00 27.64           C  
ATOM   1906  CD  ARG A 295     -44.474   2.374 -22.203  1.00 29.53           C  
ATOM   1907  NE  ARG A 295     -44.064   3.308 -21.145  1.00 29.14           N  
ATOM   1908  CZ  ARG A 295     -42.876   3.259 -20.534  1.00 28.90           C  
ATOM   1909  NH1 ARG A 295     -41.981   2.329 -20.879  1.00 29.00           N1+
ATOM   1910  NH2 ARG A 295     -42.564   4.140 -19.589  1.00 26.60           N  
ATOM   1911  N   LYS A 296     -47.222  -0.792 -21.400  1.00 27.75           N  
ATOM   1912  CA  LYS A 296     -46.730  -1.941 -20.662  1.00 27.81           C  
ATOM   1913  C   LYS A 296     -45.387  -1.527 -20.092  1.00 27.43           C  
ATOM   1914  O   LYS A 296     -44.462  -1.229 -20.835  1.00 27.15           O  
ATOM   1915  CB  LYS A 296     -46.563  -3.151 -21.576  1.00 28.60           C  
ATOM   1916  CG  LYS A 296     -46.776  -4.505 -20.893  1.00 31.37           C  
ATOM   1917  CD  LYS A 296     -45.621  -4.933 -19.971  1.00 34.84           C  
ATOM   1918  CE  LYS A 296     -44.574  -5.789 -20.685  1.00 37.58           C  
ATOM   1919  NZ  LYS A 296     -43.800  -6.545 -19.646  1.00 38.00           N1+
ATOM   1920  N   VAL A 297     -45.280  -1.484 -18.768  1.00 27.10           N  
ATOM   1921  CA  VAL A 297     -44.042  -1.042 -18.154  1.00 26.64           C  
ATOM   1922  C   VAL A 297     -43.433  -2.197 -17.383  1.00 26.92           C  
ATOM   1923  O   VAL A 297     -44.140  -2.993 -16.762  1.00 26.94           O  
ATOM   1924  CB  VAL A 297     -44.239   0.219 -17.281  1.00 26.68           C  
ATOM   1925  CG1 VAL A 297     -42.915   0.667 -16.663  1.00 25.50           C  
ATOM   1926  CG2 VAL A 297     -44.866   1.365 -18.120  1.00 26.33           C  
ATOM   1927  N   GLU A 298     -42.112  -2.298 -17.450  1.00 27.19           N  
ATOM   1928  CA  GLU A 298     -41.437  -3.495 -17.005  1.00 27.20           C  
ATOM   1929  C   GLU A 298     -40.749  -3.376 -15.646  1.00 26.40           C  
ATOM   1930  O   GLU A 298     -40.828  -4.304 -14.851  1.00 27.09           O  
ATOM   1931  CB  GLU A 298     -40.482  -3.992 -18.106  1.00 27.66           C  
ATOM   1932  CG  GLU A 298     -40.403  -5.517 -18.181  1.00 30.21           C  
ATOM   1933  CD  GLU A 298     -40.438  -6.056 -19.604  1.00 35.04           C  
ATOM   1934  OE1 GLU A 298     -41.033  -5.393 -20.492  1.00 37.07           O  
ATOM   1935  OE2 GLU A 298     -39.886  -7.161 -19.832  1.00 36.37           O1-
ATOM   1936  N   LYS A 299     -40.076  -2.255 -15.384  1.00 25.51           N  
ATOM   1937  CA  LYS A 299     -39.435  -2.017 -14.079  1.00 25.26           C  
ATOM   1938  C   LYS A 299     -39.906  -0.703 -13.420  1.00 25.09           C  
ATOM   1939  O   LYS A 299     -40.230   0.261 -14.115  1.00 23.96           O  
ATOM   1940  CB  LYS A 299     -37.910  -2.010 -14.196  1.00 25.43           C  
ATOM   1941  CG  LYS A 299     -37.292  -3.316 -14.694  1.00 27.69           C  
ATOM   1942  CD  LYS A 299     -35.793  -3.352 -14.443  1.00 29.47           C  
ATOM   1943  CE  LYS A 299     -35.150  -4.579 -15.127  1.00 32.31           C  
ATOM   1944  NZ  LYS A 299     -34.946  -4.370 -16.588  1.00 32.92           N1+
ATOM   1945  N   ILE A 300     -39.918  -0.666 -12.084  1.00 24.87           N  
ATOM   1946  CA  ILE A 300     -40.489   0.480 -11.350  1.00 25.53           C  
ATOM   1947  C   ILE A 300     -39.855   1.831 -11.745  1.00 25.88           C  
ATOM   1948  O   ILE A 300     -40.533   2.853 -11.734  1.00 26.20           O  
ATOM   1949  CB  ILE A 300     -40.424   0.263  -9.803  1.00 25.09           C  
ATOM   1950  CG1 ILE A 300     -41.323   1.250  -9.062  1.00 25.08           C  
ATOM   1951  CG2 ILE A 300     -38.958   0.272  -9.303  1.00 24.60           C  
ATOM   1952  CD1 ILE A 300     -42.809   0.915  -9.068  1.00 23.03           C  
ATOM   1953  N   ASP A 301     -38.574   1.809 -12.116  1.00 26.00           N  
ATOM   1954  CA  ASP A 301     -37.816   3.005 -12.492  1.00 27.01           C  
ATOM   1955  C   ASP A 301     -38.168   3.554 -13.883  1.00 26.66           C  
ATOM   1956  O   ASP A 301     -37.808   4.680 -14.203  1.00 26.57           O  
ATOM   1957  CB  ASP A 301     -36.302   2.719 -12.444  1.00 27.19           C  
ATOM   1958  CG  ASP A 301     -35.830   2.282 -11.059  1.00 29.27           C  
ATOM   1959  OD1 ASP A 301     -35.810   3.145 -10.158  1.00 30.31           O  
ATOM   1960  OD2 ASP A 301     -35.481   1.080 -10.883  1.00 29.13           O1-
ATOM   1961  N   ASP A 302     -38.849   2.745 -14.694  1.00 26.73           N  
ATOM   1962  CA  ASP A 302     -39.209   3.096 -16.075  1.00 26.60           C  
ATOM   1963  C   ASP A 302     -40.450   3.993 -16.192  1.00 25.81           C  
ATOM   1964  O   ASP A 302     -40.661   4.607 -17.242  1.00 25.74           O  
ATOM   1965  CB  ASP A 302     -39.476   1.835 -16.912  1.00 27.19           C  
ATOM   1966  CG  ASP A 302     -38.239   0.946 -17.104  1.00 29.71           C  
ATOM   1967  OD1 ASP A 302     -37.116   1.330 -16.687  1.00 32.21           O  
ATOM   1968  OD2 ASP A 302     -38.409  -0.156 -17.694  1.00 31.15           O1-
ATOM   1969  N   PHE A 303     -41.293   4.041 -15.155  1.00 24.66           N  
ATOM   1970  CA  PHE A 303     -42.536   4.828 -15.239  1.00 23.93           C  
ATOM   1971  C   PHE A 303     -42.217   6.299 -15.435  1.00 23.84           C  
ATOM   1972  O   PHE A 303     -41.283   6.817 -14.834  1.00 23.85           O  
ATOM   1973  CB  PHE A 303     -43.403   4.675 -13.987  1.00 23.54           C  
ATOM   1974  CG  PHE A 303     -44.169   3.377 -13.906  1.00 22.05           C  
ATOM   1975  CD1 PHE A 303     -45.287   3.152 -14.708  1.00 19.67           C  
ATOM   1976  CD2 PHE A 303     -43.798   2.396 -12.983  1.00 20.42           C  
ATOM   1977  CE1 PHE A 303     -46.018   1.971 -14.597  1.00 18.61           C  
ATOM   1978  CE2 PHE A 303     -44.511   1.189 -12.872  1.00 18.15           C  
ATOM   1979  CZ  PHE A 303     -45.621   0.980 -13.673  1.00 19.30           C  
ATOM   1980  N   LYS A 304     -42.986   6.955 -16.291  1.00 24.21           N  
ATOM   1981  CA  LYS A 304     -42.896   8.406 -16.483  1.00 24.80           C  
ATOM   1982  C   LYS A 304     -44.287   8.965 -16.277  1.00 24.78           C  
ATOM   1983  O   LYS A 304     -45.273   8.248 -16.455  1.00 24.80           O  
ATOM   1984  CB  LYS A 304     -42.397   8.750 -17.893  1.00 24.47           C  
ATOM   1985  CG  LYS A 304     -40.980   8.288 -18.181  1.00 26.33           C  
ATOM   1986  CD  LYS A 304     -40.621   8.498 -19.648  1.00 28.75           C  
ATOM   1987  CE  LYS A 304     -39.705   7.393 -20.156  1.00 30.86           C  
ATOM   1988  NZ  LYS A 304     -39.593   7.400 -21.664  1.00 31.93           N1+
ATOM   1989  N   ALA A 305     -44.372  10.243 -15.929  1.00 25.03           N  
ATOM   1990  CA  ALA A 305     -45.667  10.872 -15.652  1.00 25.76           C  
ATOM   1991  C   ALA A 305     -46.699  10.584 -16.756  1.00 26.19           C  
ATOM   1992  O   ALA A 305     -47.878  10.331 -16.457  1.00 25.80           O  
ATOM   1993  CB  ALA A 305     -45.504  12.377 -15.435  1.00 25.16           C  
ATOM   1994  N   GLU A 306     -46.231  10.581 -18.012  1.00 26.02           N  
ATOM   1995  CA  GLU A 306     -47.097  10.462 -19.189  1.00 26.60           C  
ATOM   1996  C   GLU A 306     -47.709   9.083 -19.381  1.00 25.99           C  
ATOM   1997  O   GLU A 306     -48.548   8.905 -20.264  1.00 26.20           O  
ATOM   1998  CB  GLU A 306     -46.345  10.826 -20.481  1.00 27.44           C  
ATOM   1999  CG  GLU A 306     -45.380  11.992 -20.366  1.00 30.53           C  
ATOM   2000  CD  GLU A 306     -43.981  11.535 -19.982  1.00 34.76           C  
ATOM   2001  OE1 GLU A 306     -43.323  10.851 -20.822  1.00 37.58           O  
ATOM   2002  OE2 GLU A 306     -43.545  11.869 -18.851  1.00 34.79           O1-
ATOM   2003  N   ASP A 307     -47.274   8.106 -18.587  1.00 25.38           N  
ATOM   2004  CA  ASP A 307     -47.809   6.752 -18.682  1.00 24.66           C  
ATOM   2005  C   ASP A 307     -49.146   6.621 -17.963  1.00 24.22           C  
ATOM   2006  O   ASP A 307     -49.767   5.557 -18.009  1.00 23.79           O  
ATOM   2007  CB  ASP A 307     -46.826   5.734 -18.094  1.00 25.07           C  
ATOM   2008  CG  ASP A 307     -45.516   5.661 -18.863  1.00 25.43           C  
ATOM   2009  OD1 ASP A 307     -45.511   5.865 -20.101  1.00 26.00           O  
ATOM   2010  OD2 ASP A 307     -44.484   5.395 -18.215  1.00 25.48           O1-
ATOM   2011  N   PHE A 308     -49.583   7.700 -17.310  1.00 23.55           N  
ATOM   2012  CA  PHE A 308     -50.764   7.667 -16.449  1.00 23.24           C  
ATOM   2013  C   PHE A 308     -51.851   8.617 -16.873  1.00 23.59           C  
ATOM   2014  O   PHE A 308     -51.583   9.771 -17.182  1.00 23.63           O  
ATOM   2015  CB  PHE A 308     -50.362   8.023 -15.022  1.00 23.06           C  
ATOM   2016  CG  PHE A 308     -49.395   7.058 -14.412  1.00 22.12           C  
ATOM   2017  CD1 PHE A 308     -48.030   7.315 -14.434  1.00 20.34           C  
ATOM   2018  CD2 PHE A 308     -49.848   5.902 -13.801  1.00 21.51           C  
ATOM   2019  CE1 PHE A 308     -47.136   6.428 -13.869  1.00 20.94           C  
ATOM   2020  CE2 PHE A 308     -48.957   5.022 -13.223  1.00 21.83           C  
ATOM   2021  CZ  PHE A 308     -47.599   5.277 -13.265  1.00 20.55           C  
ATOM   2022  N   GLN A 309     -53.086   8.142 -16.882  1.00 24.03           N  
ATOM   2023  CA  GLN A 309     -54.198   9.027 -17.169  1.00 25.03           C  
ATOM   2024  C   GLN A 309     -55.321   8.820 -16.159  1.00 25.12           C  
ATOM   2025  O   GLN A 309     -55.805   7.702 -15.999  1.00 25.33           O  
ATOM   2026  CB  GLN A 309     -54.703   8.802 -18.608  1.00 25.66           C  
ATOM   2027  CG  GLN A 309     -55.617   9.913 -19.129  1.00 27.61           C  
ATOM   2028  CD  GLN A 309     -56.049   9.692 -20.562  1.00 33.67           C  
ATOM   2029  NE2 GLN A 309     -55.107   9.282 -21.421  1.00 35.11           N  
ATOM   2030  OE1 GLN A 309     -57.219   9.895 -20.904  1.00 36.68           O  
ATOM   2031  N   ILE A 310     -55.714   9.880 -15.455  1.00 25.22           N  
ATOM   2032  CA  ILE A 310     -56.899   9.828 -14.594  1.00 25.56           C  
ATOM   2033  C   ILE A 310     -58.124  10.112 -15.466  1.00 26.16           C  
ATOM   2034  O   ILE A 310     -58.138  11.065 -16.235  1.00 25.90           O  
ATOM   2035  CB  ILE A 310     -56.822  10.860 -13.435  1.00 25.84           C  
ATOM   2036  CG1 ILE A 310     -55.821  10.437 -12.349  1.00 25.53           C  
ATOM   2037  CG2 ILE A 310     -58.207  11.172 -12.856  1.00 25.80           C  
ATOM   2038  CD1 ILE A 310     -56.196   9.204 -11.494  1.00 25.51           C  
ATOM   2039  N   GLU A 311     -59.154   9.286 -15.333  1.00 26.75           N  
ATOM   2040  CA  GLU A 311     -60.295   9.321 -16.240  1.00 27.12           C  
ATOM   2041  C   GLU A 311     -61.581   9.488 -15.445  1.00 26.29           C  
ATOM   2042  O   GLU A 311     -61.812   8.777 -14.475  1.00 26.58           O  
ATOM   2043  CB  GLU A 311     -60.316   7.998 -16.992  1.00 27.71           C  
ATOM   2044  CG  GLU A 311     -61.290   7.884 -18.119  1.00 33.20           C  
ATOM   2045  CD  GLU A 311     -61.277   6.483 -18.721  1.00 39.60           C  
ATOM   2046  OE1 GLU A 311     -62.362   5.851 -18.754  1.00 41.83           O  
ATOM   2047  OE2 GLU A 311     -60.182   6.009 -19.135  1.00 41.07           O1-
ATOM   2048  N   GLY A 312     -62.420  10.434 -15.842  1.00 25.48           N  
ATOM   2049  CA  GLY A 312     -63.698  10.622 -15.167  1.00 23.69           C  
ATOM   2050  C   GLY A 312     -63.585  11.233 -13.783  1.00 22.61           C  
ATOM   2051  O   GLY A 312     -64.429  10.966 -12.914  1.00 21.95           O  
ATOM   2052  N   TYR A 313     -62.543  12.043 -13.577  1.00 21.36           N  
ATOM   2053  CA  TYR A 313     -62.402  12.803 -12.339  1.00 20.70           C  
ATOM   2054  C   TYR A 313     -63.280  14.051 -12.374  1.00 21.18           C  
ATOM   2055  O   TYR A 313     -63.035  14.953 -13.159  1.00 20.44           O  
ATOM   2056  CB  TYR A 313     -60.958  13.215 -12.108  1.00 20.28           C  
ATOM   2057  CG  TYR A 313     -60.684  13.764 -10.718  1.00 19.02           C  
ATOM   2058  CD1 TYR A 313     -61.211  13.144  -9.584  1.00 16.08           C  
ATOM   2059  CD2 TYR A 313     -59.868  14.903 -10.537  1.00 17.60           C  
ATOM   2060  CE1 TYR A 313     -60.957  13.641  -8.306  1.00 16.14           C  
ATOM   2061  CE2 TYR A 313     -59.595  15.392  -9.260  1.00 16.04           C  
ATOM   2062  CZ  TYR A 313     -60.139  14.756  -8.155  1.00 16.94           C  
ATOM   2063  OH  TYR A 313     -59.899  15.247  -6.889  1.00 20.10           O  
ATOM   2064  N   ASN A 314     -64.258  14.107 -11.476  1.00 21.39           N  
ATOM   2065  CA  ASN A 314     -65.322  15.101 -11.536  1.00 22.10           C  
ATOM   2066  C   ASN A 314     -65.590  15.673 -10.110  1.00 21.38           C  
ATOM   2067  O   ASN A 314     -66.660  15.457  -9.533  1.00 21.77           O  
ATOM   2068  CB  ASN A 314     -66.521  14.386 -12.186  1.00 22.73           C  
ATOM   2069  CG  ASN A 314     -67.795  15.157 -12.118  1.00 26.84           C  
ATOM   2070  ND2 ASN A 314     -67.767  16.417 -12.547  1.00 29.43           N  
ATOM   2071  OD1 ASN A 314     -68.822  14.615 -11.696  1.00 31.11           O  
ATOM   2072  N   PRO A 315     -64.590  16.385  -9.524  1.00 20.42           N  
ATOM   2073  CA  PRO A 315     -64.641  16.752  -8.107  1.00 19.69           C  
ATOM   2074  C   PRO A 315     -65.389  18.036  -7.800  1.00 19.83           C  
ATOM   2075  O   PRO A 315     -65.688  18.809  -8.709  1.00 19.15           O  
ATOM   2076  CB  PRO A 315     -63.156  16.935  -7.740  1.00 19.80           C  
ATOM   2077  CG  PRO A 315     -62.511  17.397  -8.999  1.00 19.84           C  
ATOM   2078  CD  PRO A 315     -63.291  16.752 -10.134  1.00 20.42           C  
ATOM   2079  N   HIS A 316     -65.670  18.258  -6.511  1.00 19.24           N  
ATOM   2080  CA  HIS A 316     -66.187  19.534  -6.029  1.00 18.12           C  
ATOM   2081  C   HIS A 316     -65.053  20.556  -6.047  1.00 17.75           C  
ATOM   2082  O   HIS A 316     -63.889  20.178  -6.244  1.00 16.70           O  
ATOM   2083  CB  HIS A 316     -66.738  19.376  -4.623  1.00 18.09           C  
ATOM   2084  CG  HIS A 316     -68.067  18.704  -4.576  1.00 18.47           C  
ATOM   2085  CD2 HIS A 316     -68.403  17.399  -4.432  1.00 19.07           C  
ATOM   2086  ND1 HIS A 316     -69.253  19.397  -4.697  1.00 19.50           N  
ATOM   2087  CE1 HIS A 316     -70.266  18.554  -4.604  1.00 18.36           C  
ATOM   2088  NE2 HIS A 316     -69.779  17.335  -4.446  1.00 21.24           N  
ATOM   2089  N   PRO A 317     -65.374  21.850  -5.853  1.00 17.18           N  
ATOM   2090  CA  PRO A 317     -64.290  22.827  -5.998  1.00 16.98           C  
ATOM   2091  C   PRO A 317     -63.128  22.647  -4.999  1.00 17.30           C  
ATOM   2092  O   PRO A 317     -63.293  22.087  -3.912  1.00 17.02           O  
ATOM   2093  CB  PRO A 317     -64.983  24.181  -5.803  1.00 16.66           C  
ATOM   2094  CG  PRO A 317     -66.437  23.936  -6.102  1.00 16.86           C  
ATOM   2095  CD  PRO A 317     -66.683  22.496  -5.633  1.00 17.85           C  
ATOM   2096  N   THR A 318     -61.954  23.108  -5.410  1.00 17.84           N  
ATOM   2097  CA  THR A 318     -60.802  23.285  -4.546  1.00 18.45           C  
ATOM   2098  C   THR A 318     -61.185  23.974  -3.231  1.00 19.44           C  
ATOM   2099  O   THR A 318     -61.970  24.961  -3.214  1.00 18.02           O  
ATOM   2100  CB  THR A 318     -59.710  24.129  -5.307  1.00 18.98           C  
ATOM   2101  CG2 THR A 318     -58.511  24.490  -4.417  1.00 17.94           C  
ATOM   2102  OG1 THR A 318     -59.244  23.382  -6.439  1.00 18.93           O  
ATOM   2103  N   ILE A 319     -60.668  23.406  -2.137  1.00 20.88           N  
ATOM   2104  CA  ILE A 319     -60.666  24.027  -0.817  1.00 23.02           C  
ATOM   2105  C   ILE A 319     -59.224  24.300  -0.416  1.00 25.32           C  
ATOM   2106  O   ILE A 319     -58.407  23.376  -0.376  1.00 25.32           O  
ATOM   2107  CB  ILE A 319     -61.290  23.103   0.240  1.00 22.77           C  
ATOM   2108  CG1 ILE A 319     -62.749  22.814  -0.124  1.00 23.12           C  
ATOM   2109  CG2 ILE A 319     -61.152  23.727   1.641  1.00 21.73           C  
ATOM   2110  CD1 ILE A 319     -63.452  21.861   0.812  1.00 20.87           C  
ATOM   2111  N   LYS A 320     -58.899  25.555  -0.137  1.00 27.81           N  
ATOM   2112  CA  LYS A 320     -57.588  25.877   0.422  1.00 30.95           C  
ATOM   2113  C   LYS A 320     -57.613  25.722   1.938  1.00 32.75           C  
ATOM   2114  O   LYS A 320     -58.381  26.410   2.618  1.00 32.89           O  
ATOM   2115  CB  LYS A 320     -57.179  27.299   0.060  1.00 30.68           C  
ATOM   2116  CG  LYS A 320     -57.109  27.512  -1.425  1.00 33.36           C  
ATOM   2117  CD  LYS A 320     -55.850  28.256  -1.832  1.00 38.20           C  
ATOM   2118  CE  LYS A 320     -55.489  27.952  -3.297  1.00 40.74           C  
ATOM   2119  NZ  LYS A 320     -56.489  28.504  -4.293  1.00 38.32           N1+
ATOM   2120  N   MET A 321     -56.808  24.807   2.479  1.00 35.20           N  
ATOM   2121  CA  MET A 321     -56.675  24.718   3.948  1.00 37.42           C  
ATOM   2122  C   MET A 321     -55.500  25.610   4.337  1.00 39.13           C  
ATOM   2123  O   MET A 321     -54.385  25.452   3.800  1.00 39.40           O  
ATOM   2124  CB  MET A 321     -56.433  23.299   4.446  1.00 37.05           C  
ATOM   2125  CG  MET A 321     -57.325  22.209   3.856  1.00 37.35           C  
ATOM   2126  SD  MET A 321     -58.833  21.856   4.776  1.00 33.63           S  
ATOM   2127  CE  MET A 321     -59.645  20.815   3.580  1.00 32.62           C  
ATOM   2128  N   GLU A 322     -55.758  26.516   5.282  1.00 40.94           N  
ATOM   2129  CA  GLU A 322     -54.849  27.605   5.654  1.00 42.78           C  
ATOM   2130  C   GLU A 322     -55.050  28.783   4.700  1.00 43.21           C  
ATOM   2131  O   GLU A 322     -55.463  29.875   5.107  1.00 43.93           O  
ATOM   2132  CB  GLU A 322     -53.373  27.171   5.646  1.00 43.58           C  
ATOM   2133  CG  GLU A 322     -52.979  26.058   6.627  1.00 45.34           C  
ATOM   2134  CD  GLU A 322     -51.644  25.418   6.247  1.00 49.72           C  
ATOM   2135  OE1 GLU A 322     -51.287  25.433   5.041  1.00 50.36           O  
ATOM   2136  OE2 GLU A 322     -50.943  24.894   7.145  1.00 52.04           O1-
TER   
ATOM   2137  N   PRO B  38     -73.745   0.355  26.517  1.00 41.37           N  
ATOM   2138  CA  PRO B  38     -72.532   0.332  25.691  1.00 41.16           C  
ATOM   2139  C   PRO B  38     -72.010  -1.096  25.442  1.00 40.26           C  
ATOM   2140  O   PRO B  38     -71.912  -1.894  26.390  1.00 40.93           O  
ATOM   2141  CB  PRO B  38     -71.523   1.166  26.504  1.00 41.55           C  
ATOM   2142  CG  PRO B  38     -72.030   1.136  27.943  1.00 41.67           C  
ATOM   2143  CD  PRO B  38     -73.449   0.575  27.946  1.00 41.95           C  
ATOM   2144  N   PRO B  39     -71.688  -1.421  24.171  1.00 38.86           N  
ATOM   2145  CA  PRO B  39     -71.380  -2.805  23.797  1.00 37.35           C  
ATOM   2146  C   PRO B  39     -70.049  -3.309  24.383  1.00 35.46           C  
ATOM   2147  O   PRO B  39     -69.071  -2.561  24.456  1.00 35.44           O  
ATOM   2148  CB  PRO B  39     -71.329  -2.752  22.262  1.00 37.50           C  
ATOM   2149  CG  PRO B  39     -70.915  -1.356  21.950  1.00 38.78           C  
ATOM   2150  CD  PRO B  39     -71.538  -0.492  23.032  1.00 38.71           C  
ATOM   2151  N   HIS B  40     -70.038  -4.573  24.801  1.00 33.06           N  
ATOM   2152  CA  HIS B  40     -68.846  -5.242  25.342  1.00 30.61           C  
ATOM   2153  C   HIS B  40     -67.724  -5.283  24.288  1.00 29.45           C  
ATOM   2154  O   HIS B  40     -67.955  -5.674  23.143  1.00 29.41           O  
ATOM   2155  CB  HIS B  40     -69.249  -6.661  25.787  1.00 30.70           C  
ATOM   2156  CG  HIS B  40     -68.238  -7.350  26.645  1.00 29.32           C  
ATOM   2157  CD2 HIS B  40     -68.368  -7.985  27.835  1.00 28.35           C  
ATOM   2158  ND1 HIS B  40     -66.911  -7.471  26.288  1.00 26.02           N  
ATOM   2159  CE1 HIS B  40     -66.263  -8.135  27.228  1.00 26.90           C  
ATOM   2160  NE2 HIS B  40     -67.125  -8.466  28.173  1.00 27.61           N  
ATOM   2161  N   GLY B  41     -66.518  -4.854  24.657  1.00 27.93           N  
ATOM   2162  CA  GLY B  41     -65.389  -4.835  23.724  1.00 25.85           C  
ATOM   2163  C   GLY B  41     -64.962  -6.167  23.098  1.00 25.16           C  
ATOM   2164  O   GLY B  41     -64.346  -6.183  22.036  1.00 24.38           O  
ATOM   2165  N   GLU B  42     -65.243  -7.296  23.756  1.00 24.13           N  
ATOM   2166  CA  GLU B  42     -64.931  -8.604  23.155  1.00 22.17           C  
ATOM   2167  C   GLU B  42     -65.762  -8.834  21.892  1.00 21.74           C  
ATOM   2168  O   GLU B  42     -65.334  -9.556  20.993  1.00 21.62           O  
ATOM   2169  CB  GLU B  42     -65.149  -9.731  24.164  1.00 23.03           C  
ATOM   2170  CG  GLU B  42     -64.595 -11.102  23.736  1.00 22.67           C  
ATOM   2171  CD  GLU B  42     -64.487 -12.064  24.906  1.00 24.06           C  
ATOM   2172  OE1 GLU B  42     -64.183 -13.249  24.652  1.00 23.96           O  
ATOM   2173  OE2 GLU B  42     -64.705 -11.636  26.073  1.00 23.37           O1-
ATOM   2174  N   LEU B  43     -66.927  -8.193  21.782  1.00 20.73           N  
ATOM   2175  CA  LEU B  43     -67.671  -8.254  20.517  1.00 21.29           C  
ATOM   2176  C   LEU B  43     -66.831  -7.876  19.266  1.00 21.95           C  
ATOM   2177  O   LEU B  43     -67.010  -8.436  18.182  1.00 22.68           O  
ATOM   2178  CB  LEU B  43     -69.003  -7.485  20.589  1.00 20.68           C  
ATOM   2179  CG  LEU B  43     -70.073  -8.064  21.551  1.00 21.85           C  
ATOM   2180  CD1 LEU B  43     -71.371  -7.275  21.507  1.00 23.33           C  
ATOM   2181  CD2 LEU B  43     -70.409  -9.527  21.273  1.00 20.34           C  
ATOM   2182  N   GLN B  44     -65.892  -6.955  19.400  1.00 21.99           N  
ATOM   2183  CA  GLN B  44     -65.034  -6.671  18.246  1.00 23.18           C  
ATOM   2184  C   GLN B  44     -64.243  -7.901  17.813  1.00 21.95           C  
ATOM   2185  O   GLN B  44     -64.261  -8.276  16.635  1.00 23.01           O  
ATOM   2186  CB  GLN B  44     -64.094  -5.525  18.525  1.00 22.34           C  
ATOM   2187  CG  GLN B  44     -64.829  -4.217  18.614  1.00 26.17           C  
ATOM   2188  CD  GLN B  44     -63.894  -3.225  19.150  1.00 28.54           C  
ATOM   2189  NE2 GLN B  44     -63.564  -3.391  20.441  1.00 26.03           N  
ATOM   2190  OE1 GLN B  44     -63.348  -2.386  18.393  1.00 27.21           O  
ATOM   2191  N   TYR B  45     -63.594  -8.534  18.773  1.00 21.22           N  
ATOM   2192  CA  TYR B  45     -62.841  -9.751  18.507  1.00 20.35           C  
ATOM   2193  C   TYR B  45     -63.740 -10.840  17.886  1.00 20.59           C  
ATOM   2194  O   TYR B  45     -63.396 -11.450  16.857  1.00 20.76           O  
ATOM   2195  CB  TYR B  45     -62.149 -10.232  19.789  1.00 19.61           C  
ATOM   2196  CG  TYR B  45     -61.510 -11.599  19.618  1.00 20.91           C  
ATOM   2197  CD1 TYR B  45     -62.194 -12.756  20.009  1.00 18.68           C  
ATOM   2198  CD2 TYR B  45     -60.245 -11.742  19.006  1.00 19.20           C  
ATOM   2199  CE1 TYR B  45     -61.624 -14.032  19.834  1.00 18.83           C  
ATOM   2200  CE2 TYR B  45     -59.672 -13.018  18.824  1.00 16.11           C  
ATOM   2201  CZ  TYR B  45     -60.384 -14.154  19.232  1.00 17.27           C  
ATOM   2202  OH  TYR B  45     -59.847 -15.424  19.083  1.00 16.50           O  
ATOM   2203  N   LEU B  46     -64.915 -11.063  18.466  1.00 20.29           N  
ATOM   2204  CA  LEU B  46     -65.821 -12.058  17.888  1.00 20.60           C  
ATOM   2205  C   LEU B  46     -66.279 -11.706  16.452  1.00 20.69           C  
ATOM   2206  O   LEU B  46     -66.357 -12.572  15.594  1.00 20.06           O  
ATOM   2207  CB  LEU B  46     -67.011 -12.293  18.829  1.00 20.94           C  
ATOM   2208  CG  LEU B  46     -66.722 -12.800  20.255  1.00 22.08           C  
ATOM   2209  CD1 LEU B  46     -68.008 -12.904  21.062  1.00 23.51           C  
ATOM   2210  CD2 LEU B  46     -65.979 -14.162  20.289  1.00 20.34           C  
ATOM   2211  N   GLY B  47     -66.566 -10.427  16.187  1.00 21.55           N  
ATOM   2212  CA  GLY B  47     -66.965  -9.976  14.847  1.00 21.10           C  
ATOM   2213  C   GLY B  47     -65.844 -10.179  13.833  1.00 21.94           C  
ATOM   2214  O   GLY B  47     -66.094 -10.507  12.679  1.00 22.28           O  
ATOM   2215  N   GLN B  48     -64.602 -10.002  14.283  1.00 21.81           N  
ATOM   2216  CA  GLN B  48     -63.440 -10.238  13.443  1.00 21.91           C  
ATOM   2217  C   GLN B  48     -63.280 -11.716  13.070  1.00 21.71           C  
ATOM   2218  O   GLN B  48     -63.019 -12.035  11.909  1.00 22.02           O  
ATOM   2219  CB  GLN B  48     -62.171  -9.697  14.120  1.00 21.56           C  
ATOM   2220  CG  GLN B  48     -62.067  -8.144  14.138  1.00 21.16           C  
ATOM   2221  CD  GLN B  48     -60.793  -7.685  14.828  1.00 22.42           C  
ATOM   2222  NE2 GLN B  48     -60.255  -6.521  14.436  1.00 22.61           N  
ATOM   2223  OE1 GLN B  48     -60.284  -8.386  15.691  1.00 23.69           O  
ATOM   2224  N   ILE B  49     -63.432 -12.617  14.044  1.00 22.24           N  
ATOM   2225  CA  ILE B  49     -63.442 -14.061  13.766  1.00 21.99           C  
ATOM   2226  C   ILE B  49     -64.532 -14.378  12.737  1.00 21.99           C  
ATOM   2227  O   ILE B  49     -64.311 -15.041  11.705  1.00 21.03           O  
ATOM   2228  CB  ILE B  49     -63.727 -14.909  15.056  1.00 22.51           C  
ATOM   2229  CG1 ILE B  49     -62.629 -14.729  16.099  1.00 22.18           C  
ATOM   2230  CG2 ILE B  49     -63.921 -16.412  14.700  1.00 20.38           C  
ATOM   2231  CD1 ILE B  49     -61.229 -15.025  15.612  1.00 22.71           C  
ATOM   2232  N   GLN B  50     -65.715 -13.882  13.035  1.00 22.58           N  
ATOM   2233  CA  GLN B  50     -66.875 -14.127  12.197  1.00 24.67           C  
ATOM   2234  C   GLN B  50     -66.633 -13.610  10.746  1.00 24.22           C  
ATOM   2235  O   GLN B  50     -66.915 -14.318   9.768  1.00 24.10           O  
ATOM   2236  CB  GLN B  50     -68.062 -13.459  12.884  1.00 24.98           C  
ATOM   2237  CG  GLN B  50     -69.423 -13.606  12.256  1.00 31.62           C  
ATOM   2238  CD  GLN B  50     -70.489 -13.176  13.259  1.00 39.84           C  
ATOM   2239  NE2 GLN B  50     -71.629 -13.857  13.247  1.00 40.49           N  
ATOM   2240  OE1 GLN B  50     -70.261 -12.251  14.069  1.00 44.42           O  
ATOM   2241  N   HIS B  51     -66.069 -12.408  10.606  1.00 24.16           N  
ATOM   2242  CA  HIS B  51     -65.757 -11.847   9.266  1.00 23.97           C  
ATOM   2243  C   HIS B  51     -64.713 -12.671   8.488  1.00 23.61           C  
ATOM   2244  O   HIS B  51     -64.859 -12.889   7.285  1.00 22.84           O  
ATOM   2245  CB  HIS B  51     -65.274 -10.403   9.416  1.00 24.58           C  
ATOM   2246  CG  HIS B  51     -64.913  -9.736   8.123  1.00 26.23           C  
ATOM   2247  CD2 HIS B  51     -63.730  -9.249   7.667  1.00 25.79           C  
ATOM   2248  ND1 HIS B  51     -65.847  -9.461   7.144  1.00 28.22           N  
ATOM   2249  CE1 HIS B  51     -65.255  -8.834   6.139  1.00 28.65           C  
ATOM   2250  NE2 HIS B  51     -63.970  -8.703   6.424  1.00 27.66           N  
ATOM   2251  N   ILE B  52     -63.663 -13.139   9.173  1.00 23.39           N  
ATOM   2252  CA  ILE B  52     -62.684 -14.032   8.532  1.00 22.87           C  
ATOM   2253  C   ILE B  52     -63.310 -15.380   8.104  1.00 24.04           C  
ATOM   2254  O   ILE B  52     -63.104 -15.853   6.975  1.00 23.67           O  
ATOM   2255  CB  ILE B  52     -61.416 -14.241   9.425  1.00 22.57           C  
ATOM   2256  CG1 ILE B  52     -60.746 -12.896   9.687  1.00 21.05           C  
ATOM   2257  CG2 ILE B  52     -60.422 -15.190   8.750  1.00 20.51           C  
ATOM   2258  CD1 ILE B  52     -59.799 -12.880  10.854  1.00 19.19           C  
ATOM   2259  N   LEU B  53     -64.092 -15.997   8.978  1.00 25.25           N  
ATOM   2260  CA  LEU B  53     -64.782 -17.251   8.576  1.00 26.64           C  
ATOM   2261  C   LEU B  53     -65.611 -17.086   7.287  1.00 27.89           C  
ATOM   2262  O   LEU B  53     -65.578 -17.946   6.408  1.00 27.88           O  
ATOM   2263  CB  LEU B  53     -65.633 -17.807   9.721  1.00 25.75           C  
ATOM   2264  CG  LEU B  53     -64.784 -18.310  10.893  1.00 26.39           C  
ATOM   2265  CD1 LEU B  53     -65.633 -18.784  12.081  1.00 25.85           C  
ATOM   2266  CD2 LEU B  53     -63.829 -19.401  10.438  1.00 25.59           C  
ATOM   2267  N   ARG B  54     -66.292 -15.944   7.155  1.00 29.70           N  
ATOM   2268  CA  ARG B  54     -67.211 -15.664   6.034  1.00 30.85           C  
ATOM   2269  C   ARG B  54     -66.516 -15.130   4.794  1.00 30.60           C  
ATOM   2270  O   ARG B  54     -66.828 -15.536   3.689  1.00 30.67           O  
ATOM   2271  CB  ARG B  54     -68.198 -14.572   6.436  1.00 31.83           C  
ATOM   2272  CG  ARG B  54     -69.141 -14.934   7.546  1.00 36.85           C  
ATOM   2273  CD  ARG B  54     -70.432 -14.116   7.416  1.00 43.98           C  
ATOM   2274  NE  ARG B  54     -71.534 -14.768   8.132  1.00 49.18           N  
ATOM   2275  CZ  ARG B  54     -72.248 -14.195   9.099  1.00 51.83           C  
ATOM   2276  NH1 ARG B  54     -71.991 -12.934   9.466  1.00 50.65           N1+
ATOM   2277  NH2 ARG B  54     -73.233 -14.882   9.687  1.00 52.90           N  
HETATM 2278  N   SCH B  55     -65.603 -14.184   4.992  1.00 30.48           N  
HETATM 2279  CA  SCH B  55     -65.015 -13.424   3.896  1.00 30.42           C  
HETATM 2280  C   SCH B  55     -63.552 -13.710   3.677  1.00 29.76           C  
HETATM 2281  O   SCH B  55     -62.956 -13.203   2.708  1.00 29.93           O  
HETATM 2282  CB  SCH B  55     -65.229 -11.923   4.132  1.00 30.46           C  
HETATM 2283  SG  SCH B  55     -66.963 -11.525   4.124  1.00 33.22           S  
HETATM 2284  SD  SCH B  55     -67.801 -12.007   2.355  1.00 40.81           S  
HETATM 2285  CE  SCH B  55     -67.429 -10.501   1.515  1.00 38.69           C  
ATOM   2286  N   GLY B  56     -62.956 -14.517   4.559  1.00 28.18           N  
ATOM   2287  CA  GLY B  56     -61.526 -14.785   4.483  1.00 26.54           C  
ATOM   2288  C   GLY B  56     -61.197 -15.668   3.298  1.00 26.15           C  
ATOM   2289  O   GLY B  56     -61.970 -16.542   2.919  1.00 25.97           O  
ATOM   2290  N   VAL B  57     -60.032 -15.451   2.719  1.00 25.54           N  
ATOM   2291  CA  VAL B  57     -59.586 -16.252   1.592  1.00 25.06           C  
ATOM   2292  C   VAL B  57     -58.490 -17.224   2.073  1.00 24.32           C  
ATOM   2293  O   VAL B  57     -57.785 -16.947   3.069  1.00 23.79           O  
ATOM   2294  CB  VAL B  57     -59.111 -15.278   0.464  1.00 26.14           C  
ATOM   2295  CG1 VAL B  57     -58.201 -15.954  -0.522  1.00 26.90           C  
ATOM   2296  CG2 VAL B  57     -60.349 -14.675  -0.276  1.00 26.39           C  
ATOM   2297  N   ARG B  58     -58.361 -18.349   1.379  1.00 23.65           N  
ATOM   2298  CA  ARG B  58     -57.344 -19.369   1.639  1.00 23.89           C  
ATOM   2299  C   ARG B  58     -55.953 -18.821   1.308  1.00 23.56           C  
ATOM   2300  O   ARG B  58     -55.737 -18.286   0.226  1.00 22.99           O  
ATOM   2301  CB  ARG B  58     -57.631 -20.631   0.805  1.00 24.31           C  
ATOM   2302  CG  ARG B  58     -58.904 -21.390   1.206  1.00 25.97           C  
ATOM   2303  CD  ARG B  58     -59.253 -22.522   0.205  1.00 34.66           C  
ATOM   2304  NE  ARG B  58     -60.140 -22.123  -0.903  1.00 37.23           N  
ATOM   2305  CZ  ARG B  58     -60.556 -22.952  -1.862  1.00 40.99           C  
ATOM   2306  NH1 ARG B  58     -60.173 -24.227  -1.872  1.00 39.48           N1+
ATOM   2307  NH2 ARG B  58     -61.355 -22.507  -2.824  1.00 43.34           N  
ATOM   2308  N   LYS B  59     -55.022 -18.934   2.256  1.00 23.03           N  
ATOM   2309  CA  LYS B  59     -53.644 -18.460   2.075  1.00 22.53           C  
ATOM   2310  C   LYS B  59     -52.764 -19.317   2.970  1.00 22.83           C  
ATOM   2311  O   LYS B  59     -53.097 -19.520   4.138  1.00 23.28           O  
ATOM   2312  CB  LYS B  59     -53.530 -16.975   2.488  1.00 22.24           C  
ATOM   2313  CG  LYS B  59     -52.258 -16.221   2.028  1.00 20.99           C  
ATOM   2314  CD  LYS B  59     -52.402 -14.679   2.189  1.00 20.50           C  
ATOM   2315  CE  LYS B  59     -51.138 -13.934   1.830  1.00 18.90           C  
ATOM   2316  NZ  LYS B  59     -50.331 -13.555   3.053  1.00 26.89           N1+
ATOM   2317  N   ASP B  60     -51.657 -19.823   2.430  1.00 22.87           N  
ATOM   2318  CA  ASP B  60     -50.704 -20.613   3.219  1.00 23.17           C  
ATOM   2319  C   ASP B  60     -49.762 -19.736   4.006  1.00 23.61           C  
ATOM   2320  O   ASP B  60     -49.448 -18.590   3.596  1.00 22.12           O  
ATOM   2321  CB  ASP B  60     -49.862 -21.502   2.322  1.00 23.37           C  
ATOM   2322  CG  ASP B  60     -50.665 -22.622   1.698  1.00 25.05           C  
ATOM   2323  OD1 ASP B  60     -51.820 -22.853   2.129  1.00 25.61           O  
ATOM   2324  OD2 ASP B  60     -50.137 -23.266   0.767  1.00 26.32           O1-
ATOM   2325  N   ASP B  61     -49.290 -20.269   5.135  1.00 23.94           N  
ATOM   2326  CA  ASP B  61     -48.260 -19.562   5.885  1.00 24.64           C  
ATOM   2327  C   ASP B  61     -46.920 -20.075   5.388  1.00 25.03           C  
ATOM   2328  O   ASP B  61     -46.869 -20.813   4.415  1.00 24.93           O  
ATOM   2329  CB  ASP B  61     -48.433 -19.690   7.413  1.00 24.89           C  
ATOM   2330  CG  ASP B  61     -48.065 -21.100   7.957  1.00 25.55           C  
ATOM   2331  OD1 ASP B  61     -47.747 -22.012   7.170  1.00 26.26           O  
ATOM   2332  OD2 ASP B  61     -48.094 -21.275   9.195  1.00 28.05           O1-
ATOM   2333  N   ARG B  62     -45.858 -19.657   6.061  1.00 25.79           N  
ATOM   2334  CA  ARG B  62     -44.484 -20.025   5.766  1.00 27.60           C  
ATOM   2335  C   ARG B  62     -44.232 -21.524   5.564  1.00 27.54           C  
ATOM   2336  O   ARG B  62     -43.363 -21.912   4.776  1.00 27.66           O  
ATOM   2337  CB  ARG B  62     -43.654 -19.573   6.954  1.00 28.16           C  
ATOM   2338  CG  ARG B  62     -42.244 -19.278   6.664  1.00 31.91           C  
ATOM   2339  CD  ARG B  62     -41.602 -18.628   7.885  1.00 37.07           C  
ATOM   2340  NE  ARG B  62     -41.771 -19.423   9.097  1.00 40.15           N  
ATOM   2341  CZ  ARG B  62     -41.200 -20.610   9.310  1.00 43.60           C  
ATOM   2342  NH1 ARG B  62     -40.432 -21.175   8.380  1.00 44.27           N1+
ATOM   2343  NH2 ARG B  62     -41.418 -21.246  10.456  1.00 44.97           N  
ATOM   2344  N   THR B  63     -44.964 -22.361   6.299  1.00 27.97           N  
ATOM   2345  CA  THR B  63     -44.727 -23.820   6.288  1.00 28.40           C  
ATOM   2346  C   THR B  63     -45.669 -24.544   5.328  1.00 28.34           C  
ATOM   2347  O   THR B  63     -45.650 -25.773   5.236  1.00 28.49           O  
ATOM   2348  CB  THR B  63     -44.890 -24.424   7.709  1.00 28.81           C  
ATOM   2349  CG2 THR B  63     -43.954 -23.719   8.703  1.00 28.44           C  
ATOM   2350  OG1 THR B  63     -46.254 -24.262   8.146  1.00 29.97           O  
ATOM   2351  N   GLY B  64     -46.493 -23.777   4.613  1.00 28.19           N  
ATOM   2352  CA  GLY B  64     -47.486 -24.354   3.719  1.00 27.58           C  
ATOM   2353  C   GLY B  64     -48.731 -24.806   4.471  1.00 27.14           C  
ATOM   2354  O   GLY B  64     -49.519 -25.590   3.949  1.00 26.87           O  
ATOM   2355  N   THR B  65     -48.912 -24.313   5.697  1.00 26.27           N  
ATOM   2356  CA  THR B  65     -50.119 -24.626   6.474  1.00 25.48           C  
ATOM   2357  C   THR B  65     -51.200 -23.593   6.132  1.00 24.44           C  
ATOM   2358  O   THR B  65     -50.922 -22.396   6.069  1.00 24.20           O  
ATOM   2359  CB  THR B  65     -49.827 -24.660   7.987  1.00 25.42           C  
ATOM   2360  CG2 THR B  65     -51.003 -25.244   8.762  1.00 25.11           C  
ATOM   2361  OG1 THR B  65     -48.659 -25.465   8.213  1.00 27.83           O  
ATOM   2362  N   GLY B  66     -52.417 -24.078   5.906  1.00 23.10           N  
ATOM   2363  CA  GLY B  66     -53.506 -23.266   5.398  1.00 22.11           C  
ATOM   2364  C   GLY B  66     -54.173 -22.371   6.424  1.00 21.12           C  
ATOM   2365  O   GLY B  66     -54.322 -22.735   7.584  1.00 21.99           O  
ATOM   2366  N   THR B  67     -54.591 -21.194   5.988  1.00 20.23           N  
ATOM   2367  CA  THR B  67     -55.338 -20.280   6.844  1.00 18.87           C  
ATOM   2368  C   THR B  67     -56.485 -19.712   6.043  1.00 19.18           C  
ATOM   2369  O   THR B  67     -56.523 -19.811   4.810  1.00 18.77           O  
ATOM   2370  CB  THR B  67     -54.467 -19.075   7.330  1.00 19.10           C  
ATOM   2371  CG2 THR B  67     -53.135 -19.546   7.946  1.00 14.19           C  
ATOM   2372  OG1 THR B  67     -54.220 -18.189   6.217  1.00 18.45           O  
ATOM   2373  N   LEU B  68     -57.431 -19.124   6.759  1.00 18.93           N  
ATOM   2374  CA  LEU B  68     -58.379 -18.214   6.163  1.00 19.11           C  
ATOM   2375  C   LEU B  68     -57.873 -16.822   6.542  1.00 18.58           C  
ATOM   2376  O   LEU B  68     -57.553 -16.587   7.701  1.00 18.74           O  
ATOM   2377  CB  LEU B  68     -59.787 -18.484   6.700  1.00 19.26           C  
ATOM   2378  CG  LEU B  68     -60.543 -19.725   6.186  1.00 20.64           C  
ATOM   2379  CD1 LEU B  68     -61.977 -19.726   6.733  1.00 20.75           C  
ATOM   2380  CD2 LEU B  68     -60.592 -19.795   4.646  1.00 21.21           C  
ATOM   2381  N   SER B  69     -57.775 -15.922   5.565  1.00 18.41           N  
ATOM   2382  CA  SER B  69     -57.032 -14.669   5.719  1.00 17.65           C  
ATOM   2383  C   SER B  69     -57.799 -13.443   5.255  1.00 17.89           C  
ATOM   2384  O   SER B  69     -58.423 -13.474   4.197  1.00 18.23           O  
ATOM   2385  CB  SER B  69     -55.736 -14.733   4.923  1.00 17.31           C  
ATOM   2386  OG  SER B  69     -54.994 -13.533   5.069  1.00 17.17           O  
ATOM   2387  N   VAL B  70     -57.702 -12.360   6.024  1.00 17.61           N  
ATOM   2388  CA  VAL B  70     -58.229 -11.044   5.639  1.00 17.99           C  
ATOM   2389  C   VAL B  70     -57.100 -10.060   5.922  1.00 18.27           C  
ATOM   2390  O   VAL B  70     -56.457 -10.181   6.944  1.00 18.32           O  
ATOM   2391  CB  VAL B  70     -59.461 -10.662   6.497  1.00 17.98           C  
ATOM   2392  CG1 VAL B  70     -59.782  -9.189   6.378  1.00 17.99           C  
ATOM   2393  CG2 VAL B  70     -60.688 -11.469   6.056  1.00 18.89           C  
ATOM   2394  N   PHE B  71     -56.842  -9.119   5.009  1.00 17.52           N  
ATOM   2395  CA  PHE B  71     -55.774  -8.148   5.200  1.00 16.13           C  
ATOM   2396  C   PHE B  71     -56.318  -6.805   5.683  1.00 16.31           C  
ATOM   2397  O   PHE B  71     -57.139  -6.195   4.998  1.00 14.71           O  
ATOM   2398  CB  PHE B  71     -54.979  -7.951   3.886  1.00 15.25           C  
ATOM   2399  CG  PHE B  71     -53.779  -7.039   4.023  1.00 14.13           C  
ATOM   2400  CD1 PHE B  71     -53.684  -5.865   3.254  1.00 10.71           C  
ATOM   2401  CD2 PHE B  71     -52.732  -7.359   4.912  1.00 15.22           C  
ATOM   2402  CE1 PHE B  71     -52.567  -5.022   3.339  1.00 12.35           C  
ATOM   2403  CE2 PHE B  71     -51.597  -6.527   5.029  1.00 14.18           C  
ATOM   2404  CZ  PHE B  71     -51.507  -5.347   4.252  1.00 12.24           C  
ATOM   2405  N   GLY B  72     -55.862  -6.350   6.863  1.00 16.72           N  
ATOM   2406  CA  GLY B  72     -56.244  -5.016   7.344  1.00 17.82           C  
ATOM   2407  C   GLY B  72     -57.414  -5.061   8.305  1.00 19.22           C  
ATOM   2408  O   GLY B  72     -58.550  -5.144   7.875  1.00 19.12           O  
ATOM   2409  N   MET B  73     -57.142  -5.015   9.612  1.00 18.26           N  
ATOM   2410  CA  MET B  73     -58.222  -5.052  10.619  1.00 19.65           C  
ATOM   2411  C   MET B  73     -57.865  -4.122  11.781  1.00 17.79           C  
ATOM   2412  O   MET B  73     -56.722  -3.783  11.944  1.00 18.35           O  
ATOM   2413  CB  MET B  73     -58.422  -6.490  11.173  1.00 19.65           C  
ATOM   2414  CG  MET B  73     -59.203  -7.346  10.199  1.00 25.03           C  
ATOM   2415  SD  MET B  73     -59.707  -8.940  10.860  1.00 30.50           S  
ATOM   2416  CE  MET B  73     -61.404  -8.902  10.321  1.00 25.87           C  
ATOM   2417  N   GLN B  74     -58.850  -3.717  12.566  1.00 17.37           N  
ATOM   2418  CA  GLN B  74     -58.603  -2.896  13.741  1.00 17.51           C  
ATOM   2419  C   GLN B  74     -59.727  -3.069  14.750  1.00 18.64           C  
ATOM   2420  O   GLN B  74     -60.893  -3.065  14.368  1.00 18.31           O  
ATOM   2421  CB  GLN B  74     -58.515  -1.391  13.352  1.00 16.30           C  
ATOM   2422  CG  GLN B  74     -58.112  -0.489  14.478  1.00 14.19           C  
ATOM   2423  CD  GLN B  74     -57.874   0.974  14.024  1.00 16.20           C  
ATOM   2424  NE2 GLN B  74     -56.646   1.296  13.621  1.00 12.97           N  
ATOM   2425  OE1 GLN B  74     -58.799   1.776  14.023  1.00 16.69           O  
ATOM   2426  N   ALA B  75     -59.355  -3.132  16.034  1.00 18.31           N  
ATOM   2427  CA  ALA B  75     -60.307  -3.182  17.140  1.00 19.36           C  
ATOM   2428  C   ALA B  75     -59.826  -2.212  18.233  1.00 19.35           C  
ATOM   2429  O   ALA B  75     -58.628  -2.063  18.412  1.00 19.22           O  
ATOM   2430  CB  ALA B  75     -60.377  -4.640  17.730  1.00 17.36           C  
ATOM   2431  N   ARG B  76     -60.760  -1.613  18.965  1.00 20.03           N  
ATOM   2432  CA  ARG B  76     -60.422  -0.742  20.087  1.00 21.50           C  
ATOM   2433  C   ARG B  76     -60.970  -1.303  21.400  1.00 21.41           C  
ATOM   2434  O   ARG B  76     -62.157  -1.611  21.505  1.00 21.32           O  
ATOM   2435  CB  ARG B  76     -60.961   0.670  19.852  1.00 21.29           C  
ATOM   2436  CG  ARG B  76     -60.814   1.597  21.048  1.00 23.26           C  
ATOM   2437  CD  ARG B  76     -61.327   2.992  20.730  1.00 25.22           C  
ATOM   2438  NE  ARG B  76     -60.813   3.488  19.457  1.00 27.49           N  
ATOM   2439  CZ  ARG B  76     -59.869   4.417  19.344  1.00 25.74           C  
ATOM   2440  NH1 ARG B  76     -59.461   4.808  18.144  1.00 22.67           N1+
ATOM   2441  NH2 ARG B  76     -59.333   4.956  20.430  1.00 26.58           N  
ATOM   2442  N   TYR B  77     -60.099  -1.435  22.397  1.00 20.87           N  
ATOM   2443  CA  TYR B  77     -60.493  -1.975  23.710  1.00 21.22           C  
ATOM   2444  C   TYR B  77     -60.255  -0.896  24.760  1.00 21.53           C  
ATOM   2445  O   TYR B  77     -59.118  -0.425  24.921  1.00 21.90           O  
ATOM   2446  CB  TYR B  77     -59.703  -3.263  24.056  1.00 21.30           C  
ATOM   2447  CG  TYR B  77     -59.905  -4.374  23.036  1.00 21.54           C  
ATOM   2448  CD1 TYR B  77     -60.965  -5.290  23.161  1.00 22.34           C  
ATOM   2449  CD2 TYR B  77     -59.068  -4.484  21.931  1.00 21.55           C  
ATOM   2450  CE1 TYR B  77     -61.178  -6.299  22.195  1.00 24.03           C  
ATOM   2451  CE2 TYR B  77     -59.265  -5.487  20.977  1.00 24.21           C  
ATOM   2452  CZ  TYR B  77     -60.328  -6.389  21.115  1.00 24.44           C  
ATOM   2453  OH  TYR B  77     -60.509  -7.362  20.149  1.00 28.92           O  
ATOM   2454  N   SER B  78     -61.318  -0.469  25.437  1.00 20.81           N  
ATOM   2455  CA  SER B  78     -61.162   0.460  26.545  1.00 21.24           C  
ATOM   2456  C   SER B  78     -60.343  -0.158  27.679  1.00 21.38           C  
ATOM   2457  O   SER B  78     -60.531  -1.315  28.037  1.00 22.08           O  
ATOM   2458  CB  SER B  78     -62.527   0.899  27.097  1.00 21.10           C  
ATOM   2459  OG  SER B  78     -62.321   1.867  28.109  1.00 19.40           O  
ATOM   2460  N   LEU B  79     -59.437   0.622  28.243  1.00 20.99           N  
ATOM   2461  CA  LEU B  79     -58.691   0.182  29.425  1.00 20.86           C  
ATOM   2462  C   LEU B  79     -59.185   0.909  30.674  1.00 21.38           C  
ATOM   2463  O   LEU B  79     -58.585   0.789  31.734  1.00 21.84           O  
ATOM   2464  CB  LEU B  79     -57.183   0.453  29.233  1.00 20.24           C  
ATOM   2465  CG  LEU B  79     -56.514  -0.183  28.017  1.00 17.50           C  
ATOM   2466  CD1 LEU B  79     -55.033   0.188  27.971  1.00 15.50           C  
ATOM   2467  CD2 LEU B  79     -56.695  -1.731  28.012  1.00 15.81           C  
ATOM   2468  N   ARG B  80     -60.268   1.677  30.544  1.00 21.75           N  
ATOM   2469  CA  ARG B  80     -60.750   2.528  31.633  1.00 22.79           C  
ATOM   2470  C   ARG B  80     -61.615   1.752  32.625  1.00 23.26           C  
ATOM   2471  O   ARG B  80     -62.752   1.394  32.326  1.00 22.54           O  
ATOM   2472  CB  ARG B  80     -61.505   3.751  31.066  1.00 22.72           C  
ATOM   2473  CG  ARG B  80     -60.611   4.615  30.158  1.00 24.05           C  
ATOM   2474  CD  ARG B  80     -61.309   5.869  29.572  1.00 26.96           C  
ATOM   2475  NE  ARG B  80     -60.492   6.457  28.502  1.00 25.48           N  
ATOM   2476  CZ  ARG B  80     -60.482   6.036  27.237  1.00 25.49           C  
ATOM   2477  NH1 ARG B  80     -61.269   5.033  26.863  1.00 24.71           N1+
ATOM   2478  NH2 ARG B  80     -59.666   6.609  26.342  1.00 22.68           N  
ATOM   2479  N   ASP B  81     -61.064   1.466  33.800  1.00 24.61           N  
ATOM   2480  CA  ASP B  81     -61.820   0.756  34.846  1.00 26.40           C  
ATOM   2481  C   ASP B  81     -62.236  -0.682  34.470  1.00 25.94           C  
ATOM   2482  O   ASP B  81     -63.075  -1.247  35.137  1.00 26.96           O  
ATOM   2483  CB  ASP B  81     -63.059   1.578  35.302  1.00 27.02           C  
ATOM   2484  CG  ASP B  81     -62.688   2.951  35.882  1.00 31.03           C  
ATOM   2485  OD1 ASP B  81     -62.053   2.990  36.965  1.00 35.19           O  
ATOM   2486  OD2 ASP B  81     -63.039   3.994  35.264  1.00 34.45           O1-
ATOM   2487  N   GLU B  82     -61.644  -1.246  33.414  1.00 25.96           N  
ATOM   2488  CA  GLU B  82     -61.796  -2.659  33.001  1.00 25.54           C  
ATOM   2489  C   GLU B  82     -60.476  -3.094  32.319  1.00 24.53           C  
ATOM   2490  O   GLU B  82     -59.638  -2.246  31.946  1.00 24.19           O  
ATOM   2491  CB  GLU B  82     -62.976  -2.844  32.009  1.00 26.32           C  
ATOM   2492  CG  GLU B  82     -62.837  -1.994  30.686  1.00 29.23           C  
ATOM   2493  CD  GLU B  82     -63.779  -2.405  29.540  1.00 33.73           C  
ATOM   2494  OE1 GLU B  82     -64.980  -2.221  29.679  1.00 34.27           O  
ATOM   2495  OE2 GLU B  82     -63.309  -2.855  28.452  1.00 40.85           O1-
ATOM   2496  N   PHE B  83     -60.305  -4.402  32.145  1.00 22.68           N  
ATOM   2497  CA  PHE B  83     -59.112  -4.965  31.530  1.00 21.46           C  
ATOM   2498  C   PHE B  83     -59.483  -6.047  30.514  1.00 21.06           C  
ATOM   2499  O   PHE B  83     -60.153  -7.017  30.867  1.00 20.50           O  
ATOM   2500  CB  PHE B  83     -58.161  -5.542  32.592  1.00 20.76           C  
ATOM   2501  CG  PHE B  83     -56.832  -5.983  32.022  1.00 21.14           C  
ATOM   2502  CD1 PHE B  83     -56.663  -7.277  31.527  1.00 19.70           C  
ATOM   2503  CD2 PHE B  83     -55.780  -5.076  31.895  1.00 17.42           C  
ATOM   2504  CE1 PHE B  83     -55.463  -7.675  30.968  1.00 19.31           C  
ATOM   2505  CE2 PHE B  83     -54.576  -5.471  31.351  1.00 17.22           C  
ATOM   2506  CZ  PHE B  83     -54.396  -6.772  30.905  1.00 18.45           C  
ATOM   2507  N   PRO B  84     -59.043  -5.893  29.245  1.00 21.36           N  
ATOM   2508  CA  PRO B  84     -59.556  -6.773  28.181  1.00 21.14           C  
ATOM   2509  C   PRO B  84     -58.918  -8.164  28.153  1.00 20.96           C  
ATOM   2510  O   PRO B  84     -58.283  -8.543  27.158  1.00 21.90           O  
ATOM   2511  CB  PRO B  84     -59.236  -5.995  26.891  1.00 21.57           C  
ATOM   2512  CG  PRO B  84     -58.005  -5.175  27.236  1.00 21.26           C  
ATOM   2513  CD  PRO B  84     -58.010  -4.970  28.753  1.00 20.89           C  
ATOM   2514  N   LEU B  85     -59.083  -8.920  29.227  1.00 20.08           N  
ATOM   2515  CA  LEU B  85     -58.741 -10.348  29.212  1.00 20.41           C  
ATOM   2516  C   LEU B  85     -59.981 -11.104  28.738  1.00 20.02           C  
ATOM   2517  O   LEU B  85     -60.998 -11.105  29.415  1.00 20.39           O  
ATOM   2518  CB  LEU B  85     -58.343 -10.815  30.615  1.00 19.81           C  
ATOM   2519  CG  LEU B  85     -57.738 -12.211  30.826  1.00 20.41           C  
ATOM   2520  CD1 LEU B  85     -56.436 -12.349  30.071  1.00 16.86           C  
ATOM   2521  CD2 LEU B  85     -57.530 -12.557  32.352  1.00 18.36           C  
ATOM   2522  N   LEU B  86     -59.906 -11.742  27.584  1.00 20.06           N  
ATOM   2523  CA  LEU B  86     -61.098 -12.306  26.957  1.00 20.46           C  
ATOM   2524  C   LEU B  86     -61.833 -13.313  27.826  1.00 20.53           C  
ATOM   2525  O   LEU B  86     -61.224 -14.088  28.570  1.00 20.27           O  
ATOM   2526  CB  LEU B  86     -60.773 -12.894  25.572  1.00 21.56           C  
ATOM   2527  CG  LEU B  86     -60.210 -11.905  24.528  1.00 21.82           C  
ATOM   2528  CD1 LEU B  86     -60.352 -12.425  23.142  1.00 24.13           C  
ATOM   2529  CD2 LEU B  86     -60.890 -10.545  24.588  1.00 25.76           C  
ATOM   2530  N   THR B  87     -63.158 -13.291  27.719  1.00 20.71           N  
ATOM   2531  CA  THR B  87     -64.015 -14.150  28.523  1.00 20.55           C  
ATOM   2532  C   THR B  87     -64.701 -15.285  27.757  1.00 20.09           C  
ATOM   2533  O   THR B  87     -65.228 -16.195  28.381  1.00 19.57           O  
ATOM   2534  CB  THR B  87     -65.091 -13.338  29.273  1.00 21.14           C  
ATOM   2535  CG2 THR B  87     -64.445 -12.208  30.101  1.00 20.96           C  
ATOM   2536  OG1 THR B  87     -66.023 -12.789  28.332  1.00 21.58           O  
ATOM   2537  N   THR B  88     -64.682 -15.267  26.424  1.00 20.14           N  
ATOM   2538  CA  THR B  88     -65.315 -16.371  25.686  1.00 19.84           C  
ATOM   2539  C   THR B  88     -64.502 -17.675  25.723  1.00 20.34           C  
ATOM   2540  O   THR B  88     -64.978 -18.749  25.301  1.00 19.63           O  
ATOM   2541  CB  THR B  88     -65.744 -15.997  24.279  1.00 19.34           C  
ATOM   2542  CG2 THR B  88     -66.829 -14.924  24.339  1.00 19.82           C  
ATOM   2543  OG1 THR B  88     -64.624 -15.517  23.533  1.00 20.17           O  
ATOM   2544  N   LYS B  89     -63.282 -17.564  26.244  1.00 20.13           N  
ATOM   2545  CA  LYS B  89     -62.483 -18.722  26.624  1.00 20.69           C  
ATOM   2546  C   LYS B  89     -61.572 -18.244  27.747  1.00 21.17           C  
ATOM   2547  O   LYS B  89     -61.329 -17.045  27.870  1.00 20.10           O  
ATOM   2548  CB  LYS B  89     -61.657 -19.231  25.437  1.00 20.75           C  
ATOM   2549  CG  LYS B  89     -60.455 -18.356  25.078  1.00 20.26           C  
ATOM   2550  CD  LYS B  89     -59.654 -18.965  23.931  1.00 19.85           C  
ATOM   2551  CE  LYS B  89     -58.454 -18.050  23.603  1.00 19.42           C  
ATOM   2552  NZ  LYS B  89     -57.627 -18.675  22.516  1.00 19.39           N1+
ATOM   2553  N   ARG B  90     -61.096 -19.171  28.577  1.00 21.94           N  
ATOM   2554  CA  ARG B  90     -60.158 -18.799  29.622  1.00 22.47           C  
ATOM   2555  C   ARG B  90     -58.789 -18.548  29.007  1.00 22.89           C  
ATOM   2556  O   ARG B  90     -58.255 -19.412  28.298  1.00 23.62           O  
ATOM   2557  CB  ARG B  90     -60.075 -19.859  30.711  1.00 22.91           C  
ATOM   2558  CG  ARG B  90     -58.996 -19.566  31.769  1.00 22.76           C  
ATOM   2559  CD  ARG B  90     -58.887 -20.706  32.786  1.00 21.20           C  
ATOM   2560  NE  ARG B  90     -60.084 -20.801  33.629  1.00 24.18           N  
ATOM   2561  CZ  ARG B  90     -60.386 -19.943  34.605  1.00 26.06           C  
ATOM   2562  NH1 ARG B  90     -59.590 -18.889  34.876  1.00 25.44           N1+
ATOM   2563  NH2 ARG B  90     -61.493 -20.123  35.301  1.00 22.47           N  
ATOM   2564  N   VAL B  91     -58.256 -17.348  29.245  1.00 21.99           N  
ATOM   2565  CA  VAL B  91     -56.927 -16.985  28.801  1.00 21.89           C  
ATOM   2566  C   VAL B  91     -55.955 -17.202  29.968  1.00 22.23           C  
ATOM   2567  O   VAL B  91     -56.271 -16.871  31.106  1.00 22.36           O  
ATOM   2568  CB  VAL B  91     -56.941 -15.523  28.319  1.00 22.30           C  
ATOM   2569  CG1 VAL B  91     -55.529 -15.006  27.997  1.00 22.70           C  
ATOM   2570  CG2 VAL B  91     -57.872 -15.386  27.131  1.00 21.33           C  
ATOM   2571  N   PHE B  92     -54.797 -17.798  29.699  1.00 22.48           N  
ATOM   2572  CA  PHE B  92     -53.793 -18.091  30.730  1.00 22.42           C  
ATOM   2573  C   PHE B  92     -53.061 -16.780  31.141  1.00 23.32           C  
ATOM   2574  O   PHE B  92     -51.952 -16.495  30.687  1.00 22.96           O  
ATOM   2575  CB  PHE B  92     -52.828 -19.178  30.210  1.00 22.39           C  
ATOM   2576  CG  PHE B  92     -51.799 -19.651  31.215  1.00 21.73           C  
ATOM   2577  CD1 PHE B  92     -52.145 -19.939  32.536  1.00 23.02           C  
ATOM   2578  CD2 PHE B  92     -50.478 -19.856  30.813  1.00 23.04           C  
ATOM   2579  CE1 PHE B  92     -51.184 -20.412  33.454  1.00 24.64           C  
ATOM   2580  CE2 PHE B  92     -49.500 -20.316  31.716  1.00 22.92           C  
ATOM   2581  CZ  PHE B  92     -49.854 -20.600  33.044  1.00 24.20           C  
ATOM   2582  N   TRP B  93     -53.737 -16.001  31.987  1.00 23.39           N  
ATOM   2583  CA  TRP B  93     -53.257 -14.738  32.510  1.00 24.08           C  
ATOM   2584  C   TRP B  93     -51.861 -14.830  33.141  1.00 23.88           C  
ATOM   2585  O   TRP B  93     -51.032 -13.968  32.896  1.00 23.67           O  
ATOM   2586  CB  TRP B  93     -54.248 -14.206  33.559  1.00 24.83           C  
ATOM   2587  CG  TRP B  93     -53.688 -13.081  34.337  1.00 25.83           C  
ATOM   2588  CD1 TRP B  93     -53.334 -13.084  35.664  1.00 25.35           C  
ATOM   2589  CD2 TRP B  93     -53.363 -11.776  33.837  1.00 26.45           C  
ATOM   2590  CE2 TRP B  93     -52.832 -11.037  34.916  1.00 26.22           C  
ATOM   2591  CE3 TRP B  93     -53.468 -11.163  32.579  1.00 26.84           C  
ATOM   2592  NE1 TRP B  93     -52.834 -11.853  36.015  1.00 24.89           N  
ATOM   2593  CZ2 TRP B  93     -52.412  -9.709  34.779  1.00 28.49           C  
ATOM   2594  CZ3 TRP B  93     -53.059  -9.846  32.443  1.00 26.98           C  
ATOM   2595  CH2 TRP B  93     -52.541  -9.132  33.531  1.00 27.59           C  
ATOM   2596  N   LYS B  94     -51.620 -15.864  33.951  1.00 22.95           N  
ATOM   2597  CA  LYS B  94     -50.315 -16.054  34.611  1.00 22.72           C  
ATOM   2598  C   LYS B  94     -49.144 -16.068  33.626  1.00 22.06           C  
ATOM   2599  O   LYS B  94     -48.084 -15.495  33.910  1.00 21.32           O  
ATOM   2600  CB  LYS B  94     -50.301 -17.342  35.445  1.00 23.78           C  
ATOM   2601  CG  LYS B  94     -49.094 -17.430  36.386  1.00 25.52           C  
ATOM   2602  CD  LYS B  94     -48.798 -18.833  36.856  1.00 30.81           C  
ATOM   2603  CE  LYS B  94     -47.365 -18.925  37.410  1.00 34.27           C  
ATOM   2604  NZ  LYS B  94     -46.789 -17.557  37.735  1.00 34.68           N1+
ATOM   2605  N   GLY B  95     -49.346 -16.702  32.468  1.00 21.42           N  
ATOM   2606  CA  GLY B  95     -48.329 -16.758  31.420  1.00 20.67           C  
ATOM   2607  C   GLY B  95     -48.180 -15.434  30.684  1.00 21.04           C  
ATOM   2608  O   GLY B  95     -47.084 -15.095  30.225  1.00 20.84           O  
ATOM   2609  N   VAL B  96     -49.276 -14.684  30.559  1.00 20.66           N  
ATOM   2610  CA  VAL B  96     -49.209 -13.334  29.983  1.00 21.19           C  
ATOM   2611  C   VAL B  96     -48.228 -12.498  30.818  1.00 21.74           C  
ATOM   2612  O   VAL B  96     -47.235 -11.985  30.306  1.00 22.32           O  
ATOM   2613  CB  VAL B  96     -50.603 -12.644  29.951  1.00 20.92           C  
ATOM   2614  CG1 VAL B  96     -50.489 -11.193  29.484  1.00 20.21           C  
ATOM   2615  CG2 VAL B  96     -51.588 -13.418  29.051  1.00 19.94           C  
ATOM   2616  N   LEU B  97     -48.520 -12.411  32.109  1.00 22.20           N  
ATOM   2617  CA  LEU B  97     -47.785 -11.613  33.061  1.00 22.80           C  
ATOM   2618  C   LEU B  97     -46.319 -12.038  33.135  1.00 23.83           C  
ATOM   2619  O   LEU B  97     -45.404 -11.225  32.938  1.00 23.30           O  
ATOM   2620  CB  LEU B  97     -48.439 -11.780  34.436  1.00 22.13           C  
ATOM   2621  CG  LEU B  97     -47.842 -11.081  35.652  1.00 20.96           C  
ATOM   2622  CD1 LEU B  97     -47.668  -9.564  35.377  1.00 19.26           C  
ATOM   2623  CD2 LEU B  97     -48.742 -11.335  36.866  1.00 18.97           C  
ATOM   2624  N   GLU B  98     -46.126 -13.322  33.393  1.00 24.05           N  
ATOM   2625  CA  GLU B  98     -44.810 -13.905  33.466  1.00 25.86           C  
ATOM   2626  C   GLU B  98     -43.949 -13.652  32.219  1.00 25.07           C  
ATOM   2627  O   GLU B  98     -42.781 -13.294  32.345  1.00 24.58           O  
ATOM   2628  CB  GLU B  98     -44.909 -15.407  33.742  1.00 26.18           C  
ATOM   2629  CG  GLU B  98     -43.717 -15.953  34.426  1.00 32.08           C  
ATOM   2630  CD  GLU B  98     -43.907 -16.066  35.937  1.00 40.77           C  
ATOM   2631  OE1 GLU B  98     -44.404 -17.138  36.391  1.00 42.75           O  
ATOM   2632  OE2 GLU B  98     -43.538 -15.104  36.668  1.00 42.92           O1-
ATOM   2633  N   GLU B  99     -44.511 -13.860  31.037  1.00 24.91           N  
ATOM   2634  CA  GLU B  99     -43.754 -13.673  29.799  1.00 25.85           C  
ATOM   2635  C   GLU B  99     -43.430 -12.182  29.579  1.00 25.07           C  
ATOM   2636  O   GLU B  99     -42.349 -11.841  29.087  1.00 25.09           O  
ATOM   2637  CB  GLU B  99     -44.546 -14.205  28.598  1.00 27.15           C  
ATOM   2638  CG  GLU B  99     -43.770 -14.262  27.272  1.00 32.14           C  
ATOM   2639  CD  GLU B  99     -44.637 -13.918  26.050  1.00 41.02           C  
ATOM   2640  OE1 GLU B  99     -45.448 -12.955  26.121  1.00 45.33           O  
ATOM   2641  OE2 GLU B  99     -44.498 -14.597  25.004  1.00 43.29           O1-
ATOM   2642  N   LEU B 100     -44.369 -11.301  29.918  1.00 23.69           N  
ATOM   2643  CA  LEU B 100     -44.126  -9.876  29.760  1.00 23.28           C  
ATOM   2644  C   LEU B 100     -42.950  -9.398  30.672  1.00 23.13           C  
ATOM   2645  O   LEU B 100     -42.064  -8.678  30.220  1.00 21.74           O  
ATOM   2646  CB  LEU B 100     -45.396  -9.065  30.012  1.00 22.53           C  
ATOM   2647  CG  LEU B 100     -45.224  -7.569  29.647  1.00 23.68           C  
ATOM   2648  CD1 LEU B 100     -44.935  -7.395  28.179  1.00 22.96           C  
ATOM   2649  CD2 LEU B 100     -46.398  -6.710  30.052  1.00 20.04           C  
ATOM   2650  N   LEU B 101     -42.957  -9.831  31.935  1.00 23.21           N  
ATOM   2651  CA  LEU B 101     -41.940  -9.447  32.896  1.00 24.27           C  
ATOM   2652  C   LEU B 101     -40.578  -9.942  32.435  1.00 24.87           C  
ATOM   2653  O   LEU B 101     -39.578  -9.235  32.547  1.00 24.42           O  
ATOM   2654  CB  LEU B 101     -42.282  -9.985  34.280  1.00 24.41           C  
ATOM   2655  CG  LEU B 101     -43.494  -9.289  34.903  1.00 25.06           C  
ATOM   2656  CD1 LEU B 101     -43.954 -10.065  36.116  1.00 24.74           C  
ATOM   2657  CD2 LEU B 101     -43.163  -7.856  35.281  1.00 25.33           C  
ATOM   2658  N   TRP B 102     -40.575 -11.137  31.861  1.00 25.74           N  
ATOM   2659  CA  TRP B 102     -39.405 -11.712  31.227  1.00 27.17           C  
ATOM   2660  C   TRP B 102     -38.890 -10.811  30.107  1.00 27.49           C  
ATOM   2661  O   TRP B 102     -37.694 -10.539  30.044  1.00 26.96           O  
ATOM   2662  CB  TRP B 102     -39.740 -13.113  30.703  1.00 27.47           C  
ATOM   2663  CG  TRP B 102     -38.563 -13.906  30.214  1.00 29.95           C  
ATOM   2664  CD1 TRP B 102     -37.566 -14.460  30.976  1.00 31.20           C  
ATOM   2665  CD2 TRP B 102     -38.285 -14.277  28.861  1.00 32.20           C  
ATOM   2666  CE2 TRP B 102     -37.091 -15.037  28.872  1.00 33.99           C  
ATOM   2667  CE3 TRP B 102     -38.925 -14.037  27.637  1.00 35.19           C  
ATOM   2668  NE1 TRP B 102     -36.676 -15.135  30.175  1.00 32.35           N  
ATOM   2669  CZ2 TRP B 102     -36.521 -15.559  27.701  1.00 35.50           C  
ATOM   2670  CZ3 TRP B 102     -38.362 -14.564  26.467  1.00 36.54           C  
ATOM   2671  CH2 TRP B 102     -37.173 -15.316  26.513  1.00 36.67           C  
ATOM   2672  N   PHE B 103     -39.783 -10.341  29.231  1.00 28.53           N  
ATOM   2673  CA  PHE B 103     -39.379  -9.388  28.194  1.00 29.98           C  
ATOM   2674  C   PHE B 103     -38.834  -8.089  28.746  1.00 30.12           C  
ATOM   2675  O   PHE B 103     -37.838  -7.581  28.236  1.00 29.62           O  
ATOM   2676  CB  PHE B 103     -40.507  -9.090  27.218  1.00 31.30           C  
ATOM   2677  CG  PHE B 103     -40.719 -10.168  26.241  1.00 34.54           C  
ATOM   2678  CD1 PHE B 103     -39.631 -10.766  25.620  1.00 38.90           C  
ATOM   2679  CD2 PHE B 103     -41.999 -10.625  25.957  1.00 39.76           C  
ATOM   2680  CE1 PHE B 103     -39.824 -11.825  24.711  1.00 42.04           C  
ATOM   2681  CE2 PHE B 103     -42.208 -11.667  25.051  1.00 41.06           C  
ATOM   2682  CZ  PHE B 103     -41.121 -12.268  24.428  1.00 40.62           C  
ATOM   2683  N   ILE B 104     -39.479  -7.564  29.787  1.00 30.65           N  
ATOM   2684  CA  ILE B 104     -39.062  -6.301  30.390  1.00 31.66           C  
ATOM   2685  C   ILE B 104     -37.629  -6.362  30.982  1.00 33.68           C  
ATOM   2686  O   ILE B 104     -36.935  -5.364  30.994  1.00 34.14           O  
ATOM   2687  CB  ILE B 104     -40.103  -5.772  31.405  1.00 30.74           C  
ATOM   2688  CG1 ILE B 104     -41.395  -5.407  30.680  1.00 28.61           C  
ATOM   2689  CG2 ILE B 104     -39.579  -4.550  32.143  1.00 30.09           C  
ATOM   2690  CD1 ILE B 104     -42.527  -5.095  31.578  1.00 25.67           C  
ATOM   2691  N   LYS B 105     -37.170  -7.524  31.434  1.00 35.74           N  
ATOM   2692  CA  LYS B 105     -35.781  -7.617  31.873  1.00 38.26           C  
ATOM   2693  C   LYS B 105     -34.764  -7.955  30.764  1.00 39.35           C  
ATOM   2694  O   LYS B 105     -33.559  -7.996  31.011  1.00 40.02           O  
ATOM   2695  CB  LYS B 105     -35.618  -8.504  33.121  1.00 38.40           C  
ATOM   2696  CG  LYS B 105     -35.842  -9.977  32.931  1.00 39.88           C  
ATOM   2697  CD  LYS B 105     -35.442 -10.731  34.200  1.00 43.57           C  
ATOM   2698  CE  LYS B 105     -36.215 -12.039  34.342  1.00 45.23           C  
ATOM   2699  NZ  LYS B 105     -35.846 -12.749  35.596  1.00 47.77           N1+
ATOM   2700  N   GLY B 106     -35.246  -8.166  29.549  1.00 40.67           N  
ATOM   2701  CA  GLY B 106     -34.367  -8.346  28.396  1.00 42.71           C  
ATOM   2702  C   GLY B 106     -33.699  -9.706  28.307  1.00 44.45           C  
ATOM   2703  O   GLY B 106     -32.627  -9.835  27.714  1.00 44.46           O  
ATOM   2704  N   SER B 107     -34.344 -10.730  28.869  1.00 46.03           N  
ATOM   2705  CA  SER B 107     -33.726 -12.050  28.980  1.00 47.76           C  
ATOM   2706  C   SER B 107     -33.657 -12.822  27.669  1.00 49.06           C  
ATOM   2707  O   SER B 107     -34.615 -12.836  26.891  1.00 49.38           O  
ATOM   2708  CB  SER B 107     -34.421 -12.894  30.048  1.00 47.54           C  
ATOM   2709  OG  SER B 107     -33.650 -14.048  30.344  1.00 47.71           O  
ATOM   2710  N   THR B 108     -32.503 -13.447  27.440  1.00 50.72           N  
ATOM   2711  CA  THR B 108     -32.302 -14.381  26.337  1.00 52.53           C  
ATOM   2712  C   THR B 108     -32.052 -15.792  26.896  1.00 54.02           C  
ATOM   2713  O   THR B 108     -31.281 -16.575  26.326  1.00 54.26           O  
ATOM   2714  CB  THR B 108     -31.136 -13.947  25.409  1.00 52.36           C  
ATOM   2715  CG2 THR B 108     -31.449 -12.628  24.708  1.00 52.59           C  
ATOM   2716  OG1 THR B 108     -29.935 -13.797  26.172  1.00 52.50           O  
ATOM   2717  N   ASN B 109     -32.715 -16.105  28.011  1.00 55.83           N  
ATOM   2718  CA  ASN B 109     -32.576 -17.398  28.688  1.00 57.63           C  
ATOM   2719  C   ASN B 109     -33.919 -18.124  28.822  1.00 59.09           C  
ATOM   2720  O   ASN B 109     -34.794 -17.692  29.575  1.00 59.27           O  
ATOM   2721  CB  ASN B 109     -31.921 -17.205  30.065  1.00 57.43           C  
ATOM   2722  CG  ASN B 109     -31.404 -18.511  30.673  1.00 57.49           C  
ATOM   2723  ND2 ASN B 109     -32.016 -19.634  30.305  1.00 57.02           N  
ATOM   2724  OD1 ASN B 109     -30.465 -18.501  31.471  1.00 56.76           O  
ATOM   2725  N   ALA B 110     -34.062 -19.234  28.097  1.00 61.06           N  
ATOM   2726  CA  ALA B 110     -35.312 -20.008  28.050  1.00 62.97           C  
ATOM   2727  C   ALA B 110     -35.809 -20.558  29.400  1.00 64.36           C  
ATOM   2728  O   ALA B 110     -37.020 -20.616  29.631  1.00 64.50           O  
ATOM   2729  CB  ALA B 110     -35.196 -21.140  27.023  1.00 62.85           C  
ATOM   2730  N   LYS B 111     -34.886 -20.959  30.280  1.00 66.11           N  
ATOM   2731  CA  LYS B 111     -35.265 -21.594  31.560  1.00 67.83           C  
ATOM   2732  C   LYS B 111     -35.708 -20.651  32.692  1.00 68.75           C  
ATOM   2733  O   LYS B 111     -36.243 -21.096  33.712  1.00 68.98           O  
ATOM   2734  CB  LYS B 111     -34.223 -22.627  32.053  1.00 67.97           C  
ATOM   2735  CG  LYS B 111     -32.755 -22.333  31.754  1.00 68.80           C  
ATOM   2736  CD  LYS B 111     -32.276 -23.030  30.471  1.00 70.42           C  
ATOM   2737  CE  LYS B 111     -30.767 -22.844  30.256  1.00 71.19           C  
ATOM   2738  NZ  LYS B 111     -30.313 -23.210  28.876  1.00 71.58           N1+
ATOM   2739  N   GLU B 112     -35.498 -19.350  32.501  1.00 69.99           N  
ATOM   2740  CA  GLU B 112     -36.149 -18.332  33.333  1.00 71.19           C  
ATOM   2741  C   GLU B 112     -37.633 -18.238  32.951  1.00 72.08           C  
ATOM   2742  O   GLU B 112     -38.402 -17.499  33.572  1.00 72.14           O  
ATOM   2743  CB  GLU B 112     -35.463 -16.969  33.174  1.00 71.10           C  
ATOM   2744  CG  GLU B 112     -34.047 -16.889  33.763  1.00 71.28           C  
ATOM   2745  CD  GLU B 112     -33.307 -15.602  33.391  1.00 71.44           C  
ATOM   2746  OE1 GLU B 112     -33.965 -14.613  33.006  1.00 71.16           O  
ATOM   2747  OE2 GLU B 112     -32.060 -15.577  33.486  1.00 71.03           O1-
ATOM   2748  N   LEU B 113     -38.015 -19.002  31.927  1.00 73.20           N  
ATOM   2749  CA  LEU B 113     -39.391 -19.087  31.450  1.00 74.42           C  
ATOM   2750  C   LEU B 113     -39.854 -20.558  31.373  1.00 75.44           C  
ATOM   2751  O   LEU B 113     -40.795 -20.903  30.646  1.00 75.54           O  
ATOM   2752  CB  LEU B 113     -39.509 -18.391  30.088  1.00 74.15           C  
ATOM   2753  CG  LEU B 113     -40.889 -17.897  29.658  1.00 73.57           C  
ATOM   2754  CD1 LEU B 113     -41.268 -16.646  30.423  1.00 73.06           C  
ATOM   2755  CD2 LEU B 113     -40.918 -17.650  28.166  1.00 73.36           C  
ATOM   2756  N   SER B 114     -39.182 -21.419  32.132  1.00 76.75           N  
ATOM   2757  CA  SER B 114     -39.547 -22.833  32.223  1.00 78.01           C  
ATOM   2758  C   SER B 114     -39.537 -23.307  33.679  1.00 78.90           C  
ATOM   2759  O   SER B 114     -40.106 -24.359  34.006  1.00 79.10           O  
ATOM   2760  CB  SER B 114     -38.619 -23.691  31.356  1.00 78.01           C  
ATOM   2761  OG  SER B 114     -38.841 -23.445  29.977  1.00 78.04           O  
ATOM   2762  N   SER B 115     -38.878 -22.525  34.538  1.00 79.91           N  
ATOM   2763  CA  SER B 115     -38.937 -22.702  35.997  1.00 80.82           C  
ATOM   2764  C   SER B 115     -40.162 -21.985  36.573  1.00 81.36           C  
ATOM   2765  O   SER B 115     -40.487 -22.124  37.758  1.00 81.36           O  
ATOM   2766  CB  SER B 115     -37.659 -22.179  36.668  1.00 80.76           C  
ATOM   2767  OG  SER B 115     -36.619 -23.141  36.625  1.00 80.82           O  
ATOM   2768  N   LYS B 116     -40.833 -21.217  35.718  1.00 82.06           N  
ATOM   2769  CA  LYS B 116     -42.056 -20.522  36.090  1.00 82.70           C  
ATOM   2770  C   LYS B 116     -43.304 -21.296  35.664  1.00 83.07           C  
ATOM   2771  O   LYS B 116     -44.425 -20.899  35.987  1.00 83.14           O  
ATOM   2772  CB  LYS B 116     -42.053 -19.102  35.519  1.00 82.76           C  
ATOM   2773  CG  LYS B 116     -41.001 -18.186  36.152  1.00 82.98           C  
ATOM   2774  CD  LYS B 116     -41.151 -18.112  37.675  1.00 83.06           C  
ATOM   2775  CE  LYS B 116     -39.981 -17.388  38.325  1.00 83.07           C  
ATOM   2776  NZ  LYS B 116     -39.947 -15.937  37.986  1.00 81.96           N1+
ATOM   2777  N   GLY B 117     -43.091 -22.407  34.954  1.00 83.60           N  
ATOM   2778  CA  GLY B 117     -44.164 -23.323  34.550  1.00 84.10           C  
ATOM   2779  C   GLY B 117     -45.040 -22.807  33.421  1.00 84.51           C  
ATOM   2780  O   GLY B 117     -46.165 -23.285  33.231  1.00 84.56           O  
ATOM   2781  N   VAL B 118     -44.516 -21.837  32.669  1.00 84.74           N  
ATOM   2782  CA  VAL B 118     -45.250 -21.197  31.569  1.00 85.06           C  
ATOM   2783  C   VAL B 118     -44.890 -21.773  30.186  1.00 85.30           C  
ATOM   2784  O   VAL B 118     -45.643 -21.592  29.217  1.00 85.21           O  
ATOM   2785  CB  VAL B 118     -45.094 -19.642  31.588  1.00 85.00           C  
ATOM   2786  CG1 VAL B 118     -45.814 -19.045  32.793  1.00 84.66           C  
ATOM   2787  CG2 VAL B 118     -43.629 -19.238  31.597  1.00 85.15           C  
ATOM   2788  N   LYS B 119     -43.740 -22.457  30.118  1.00 85.52           N  
ATOM   2789  CA  LYS B 119     -43.256 -23.160  28.912  1.00 85.64           C  
ATOM   2790  C   LYS B 119     -43.250 -22.279  27.659  1.00 85.70           C  
ATOM   2791  O   LYS B 119     -42.712 -22.663  26.620  1.00 85.76           O  
ATOM   2792  CB  LYS B 119     -44.050 -24.459  28.661  1.00 85.60           C  
ATOM   2793  CG  LYS B 119     -43.968 -25.497  29.787  1.00 85.68           C  
ATOM   2794  CD  LYS B 119     -42.635 -26.243  29.788  1.00 85.75           C  
ATOM   2795  CE  LYS B 119     -42.411 -27.005  31.092  1.00 85.65           C  
ATOM   2796  NZ  LYS B 119     -42.030 -26.104  32.218  1.00 85.43           N1+
ATOM   2797  N   ASP B 142     -28.286 -18.596  25.380  1.00 70.64           N  
ATOM   2798  CA  ASP B 142     -28.630 -19.677  24.463  1.00 70.68           C  
ATOM   2799  C   ASP B 142     -29.618 -19.244  23.373  1.00 70.67           C  
ATOM   2800  O   ASP B 142     -29.719 -19.904  22.337  1.00 70.62           O  
ATOM   2801  CB  ASP B 142     -29.136 -20.921  25.224  1.00 70.75           C  
ATOM   2802  CG  ASP B 142     -30.517 -20.726  25.855  1.00 70.89           C  
ATOM   2803  OD1 ASP B 142     -30.875 -19.586  26.218  1.00 70.90           O  
ATOM   2804  OD2 ASP B 142     -31.245 -21.730  26.002  1.00 71.27           O1-
ATOM   2805  N   LEU B 143     -30.338 -18.145  23.607  1.00 70.68           N  
ATOM   2806  CA  LEU B 143     -31.250 -17.585  22.597  1.00 70.60           C  
ATOM   2807  C   LEU B 143     -30.574 -16.537  21.706  1.00 70.43           C  
ATOM   2808  O   LEU B 143     -30.277 -16.817  20.543  1.00 70.49           O  
ATOM   2809  CB  LEU B 143     -32.541 -17.030  23.228  1.00 70.70           C  
ATOM   2810  CG  LEU B 143     -33.809 -17.894  23.317  1.00 70.83           C  
ATOM   2811  CD1 LEU B 143     -34.219 -18.428  21.945  1.00 71.20           C  
ATOM   2812  CD2 LEU B 143     -33.658 -19.032  24.317  1.00 71.37           C  
ATOM   2813  N   GLY B 144     -30.347 -15.335  22.239  1.00 70.16           N  
ATOM   2814  CA  GLY B 144     -29.707 -14.265  21.474  1.00 69.65           C  
ATOM   2815  C   GLY B 144     -30.550 -13.074  21.032  1.00 69.58           C  
ATOM   2816  O   GLY B 144     -30.002 -11.965  20.893  1.00 69.69           O  
ATOM   2817  N   PRO B 145     -31.870 -13.287  20.768  1.00 69.19           N  
ATOM   2818  CA  PRO B 145     -32.705 -12.211  20.246  1.00 68.55           C  
ATOM   2819  C   PRO B 145     -34.028 -11.927  20.995  1.00 67.75           C  
ATOM   2820  O   PRO B 145     -34.159 -10.861  21.574  1.00 67.97           O  
ATOM   2821  CB  PRO B 145     -33.032 -12.730  18.843  1.00 68.87           C  
ATOM   2822  CG  PRO B 145     -32.905 -14.295  18.965  1.00 69.12           C  
ATOM   2823  CD  PRO B 145     -32.462 -14.577  20.380  1.00 69.16           C  
ATOM   2824  N   VAL B 146     -34.974 -12.875  20.978  1.00 66.80           N  
ATOM   2825  CA  VAL B 146     -36.412 -12.682  21.353  1.00 65.50           C  
ATOM   2826  C   VAL B 146     -36.796 -11.350  22.009  1.00 64.17           C  
ATOM   2827  O   VAL B 146     -36.030 -10.766  22.756  1.00 64.40           O  
ATOM   2828  CB  VAL B 146     -37.004 -13.897  22.166  1.00 65.53           C  
ATOM   2829  CG1 VAL B 146     -38.509 -13.988  21.967  1.00 65.75           C  
ATOM   2830  CG2 VAL B 146     -36.368 -15.220  21.729  1.00 65.69           C  
ATOM   2831  N   TYR B 147     -38.014 -10.906  21.733  1.00 62.98           N  
ATOM   2832  CA  TYR B 147     -38.509  -9.537  22.030  1.00 61.55           C  
ATOM   2833  C   TYR B 147     -37.840  -8.730  23.151  1.00 59.54           C  
ATOM   2834  O   TYR B 147     -37.898  -7.509  23.141  1.00 59.87           O  
ATOM   2835  CB  TYR B 147     -40.047  -9.533  22.215  1.00 61.66           C  
ATOM   2836  CG  TYR B 147     -40.813 -10.229  21.095  1.00 63.97           C  
ATOM   2837  CD1 TYR B 147     -41.780 -11.208  21.371  1.00 65.64           C  
ATOM   2838  CD2 TYR B 147     -40.561  -9.929  19.757  1.00 65.58           C  
ATOM   2839  CE1 TYR B 147     -42.483 -11.855  20.335  1.00 66.05           C  
ATOM   2840  CE2 TYR B 147     -41.267 -10.562  18.714  1.00 66.36           C  
ATOM   2841  CZ  TYR B 147     -42.219 -11.526  19.006  1.00 66.96           C  
ATOM   2842  OH  TYR B 147     -42.899 -12.143  17.963  1.00 66.49           O  
ATOM   2843  N   GLY B 148     -37.225  -9.398  24.114  1.00 57.42           N  
ATOM   2844  CA  GLY B 148     -36.666  -8.712  25.279  1.00 54.71           C  
ATOM   2845  C   GLY B 148     -35.364  -7.992  24.978  1.00 52.82           C  
ATOM   2846  O   GLY B 148     -35.177  -6.836  25.383  1.00 52.47           O  
ATOM   2847  N   PHE B 149     -34.463  -8.681  24.271  1.00 50.55           N  
ATOM   2848  CA  PHE B 149     -33.142  -8.136  23.944  1.00 48.24           C  
ATOM   2849  C   PHE B 149     -33.281  -6.964  22.977  1.00 46.33           C  
ATOM   2850  O   PHE B 149     -32.439  -6.053  22.981  1.00 45.50           O  
ATOM   2851  CB  PHE B 149     -32.209  -9.217  23.368  1.00 48.57           C  
ATOM   2852  CG  PHE B 149     -30.781  -8.758  23.158  1.00 48.92           C  
ATOM   2853  CD1 PHE B 149     -30.392  -8.154  21.959  1.00 49.48           C  
ATOM   2854  CD2 PHE B 149     -29.824  -8.944  24.151  1.00 49.96           C  
ATOM   2855  CE1 PHE B 149     -29.075  -7.725  21.764  1.00 50.09           C  
ATOM   2856  CE2 PHE B 149     -28.498  -8.525  23.965  1.00 50.19           C  
ATOM   2857  CZ  PHE B 149     -28.125  -7.917  22.768  1.00 50.20           C  
ATOM   2858  N   GLN B 150     -34.344  -6.987  22.163  1.00 43.73           N  
ATOM   2859  CA  GLN B 150     -34.607  -5.886  21.243  1.00 41.34           C  
ATOM   2860  C   GLN B 150     -35.303  -4.720  21.968  1.00 39.50           C  
ATOM   2861  O   GLN B 150     -35.051  -3.573  21.637  1.00 39.20           O  
ATOM   2862  CB  GLN B 150     -35.419  -6.337  20.026  1.00 41.58           C  
ATOM   2863  CG  GLN B 150     -34.979  -7.658  19.370  1.00 42.26           C  
ATOM   2864  CD  GLN B 150     -36.171  -8.558  19.013  1.00 43.21           C  
ATOM   2865  NE2 GLN B 150     -35.865  -9.811  18.643  1.00 46.12           N  
ATOM   2866  OE1 GLN B 150     -37.352  -8.142  19.077  1.00 39.33           O  
ATOM   2867  N   TRP B 151     -36.175  -5.018  22.935  1.00 37.47           N  
ATOM   2868  CA  TRP B 151     -36.855  -3.988  23.748  1.00 36.36           C  
ATOM   2869  C   TRP B 151     -35.886  -3.183  24.649  1.00 36.50           C  
ATOM   2870  O   TRP B 151     -36.084  -1.988  24.867  1.00 35.81           O  
ATOM   2871  CB  TRP B 151     -37.926  -4.617  24.643  1.00 35.46           C  
ATOM   2872  CG  TRP B 151     -39.294  -4.756  24.047  1.00 33.76           C  
ATOM   2873  CD1 TRP B 151     -39.649  -4.596  22.730  1.00 33.40           C  
ATOM   2874  CD2 TRP B 151     -40.497  -5.120  24.740  1.00 31.23           C  
ATOM   2875  CE2 TRP B 151     -41.539  -5.151  23.789  1.00 30.93           C  
ATOM   2876  CE3 TRP B 151     -40.797  -5.403  26.073  1.00 30.56           C  
ATOM   2877  NE1 TRP B 151     -40.999  -4.817  22.575  1.00 32.10           N  
ATOM   2878  CZ2 TRP B 151     -42.865  -5.460  24.133  1.00 29.93           C  
ATOM   2879  CZ3 TRP B 151     -42.114  -5.717  26.411  1.00 31.15           C  
ATOM   2880  CH2 TRP B 151     -43.129  -5.744  25.442  1.00 30.52           C  
ATOM   2881  N   ARG B 152     -34.853  -3.852  25.163  1.00 36.54           N  
ATOM   2882  CA  ARG B 152     -33.937  -3.259  26.138  1.00 37.32           C  
ATOM   2883  C   ARG B 152     -32.550  -2.955  25.568  1.00 38.49           C  
ATOM   2884  O   ARG B 152     -31.913  -1.992  25.987  1.00 38.45           O  
ATOM   2885  CB  ARG B 152     -33.816  -4.130  27.407  1.00 36.14           C  
ATOM   2886  CG  ARG B 152     -35.151  -4.525  28.092  1.00 35.28           C  
ATOM   2887  CD  ARG B 152     -36.140  -3.345  28.315  1.00 33.09           C  
ATOM   2888  NE  ARG B 152     -35.537  -2.222  29.050  1.00 32.49           N  
ATOM   2889  CZ  ARG B 152     -35.627  -2.018  30.363  1.00 30.93           C  
ATOM   2890  NH1 ARG B 152     -36.301  -2.853  31.137  1.00 29.81           N1+
ATOM   2891  NH2 ARG B 152     -35.029  -0.963  30.913  1.00 33.57           N  
ATOM   2892  N   HIS B 153     -32.081  -3.763  24.622  1.00 40.29           N  
ATOM   2893  CA  HIS B 153     -30.709  -3.630  24.125  1.00 42.51           C  
ATOM   2894  C   HIS B 153     -30.602  -3.660  22.589  1.00 44.32           C  
ATOM   2895  O   HIS B 153     -29.757  -4.380  22.040  1.00 43.91           O  
ATOM   2896  CB  HIS B 153     -29.807  -4.723  24.732  1.00 42.40           C  
ATOM   2897  CG  HIS B 153     -29.868  -4.820  26.229  1.00 43.14           C  
ATOM   2898  CD2 HIS B 153     -30.411  -5.761  27.040  1.00 43.83           C  
ATOM   2899  ND1 HIS B 153     -29.296  -3.882  27.066  1.00 43.38           N  
ATOM   2900  CE1 HIS B 153     -29.500  -4.231  28.325  1.00 43.76           C  
ATOM   2901  NE2 HIS B 153     -30.170  -5.371  28.337  1.00 44.17           N  
ATOM   2902  N   PHE B 154     -31.434  -2.879  21.893  1.00 46.77           N  
ATOM   2903  CA  PHE B 154     -31.446  -2.959  20.436  1.00 49.38           C  
ATOM   2904  C   PHE B 154     -30.118  -2.702  19.714  1.00 51.06           C  
ATOM   2905  O   PHE B 154     -29.504  -1.636  19.875  1.00 51.34           O  
ATOM   2906  CB  PHE B 154     -32.523  -2.115  19.761  1.00 49.74           C  
ATOM   2907  CG  PHE B 154     -32.505  -2.296  18.281  1.00 51.90           C  
ATOM   2908  CD1 PHE B 154     -31.585  -1.600  17.498  1.00 54.03           C  
ATOM   2909  CD2 PHE B 154     -33.295  -3.262  17.681  1.00 52.46           C  
ATOM   2910  CE1 PHE B 154     -31.503  -1.822  16.136  1.00 55.04           C  
ATOM   2911  CE2 PHE B 154     -33.223  -3.485  16.315  1.00 54.27           C  
ATOM   2912  CZ  PHE B 154     -32.332  -2.763  15.543  1.00 55.41           C  
ATOM   2913  N   GLY B 155     -29.714  -3.669  18.887  1.00 52.93           N  
ATOM   2914  CA  GLY B 155     -28.614  -3.492  17.929  1.00 55.01           C  
ATOM   2915  C   GLY B 155     -27.221  -3.650  18.499  1.00 56.53           C  
ATOM   2916  O   GLY B 155     -26.224  -3.542  17.771  1.00 56.76           O  
ATOM   2917  N   ALA B 156     -27.158  -3.906  19.805  1.00 57.96           N  
ATOM   2918  CA  ALA B 156     -25.903  -4.099  20.520  1.00 59.23           C  
ATOM   2919  C   ALA B 156     -25.242  -5.421  20.131  1.00 60.29           C  
ATOM   2920  O   ALA B 156     -25.920  -6.375  19.726  1.00 60.40           O  
ATOM   2921  CB  ALA B 156     -26.145  -4.046  22.022  1.00 59.04           C  
ATOM   2922  N   GLU B 157     -23.916  -5.461  20.250  1.00 61.51           N  
ATOM   2923  CA  GLU B 157     -23.137  -6.660  19.970  1.00 62.75           C  
ATOM   2924  C   GLU B 157     -23.541  -7.755  20.956  1.00 63.38           C  
ATOM   2925  O   GLU B 157     -23.424  -7.574  22.172  1.00 63.42           O  
ATOM   2926  CB  GLU B 157     -21.631  -6.381  20.116  1.00 62.91           C  
ATOM   2927  CG  GLU B 157     -21.246  -4.901  20.247  1.00 63.66           C  
ATOM   2928  CD  GLU B 157     -20.631  -4.323  18.984  1.00 64.18           C  
ATOM   2929  OE1 GLU B 157     -19.411  -4.512  18.784  1.00 64.15           O  
ATOM   2930  OE2 GLU B 157     -21.358  -3.664  18.209  1.00 64.15           O1-
ATOM   2931  N   TYR B 158     -24.032  -8.878  20.436  1.00 64.25           N  
ATOM   2932  CA  TYR B 158     -24.309 -10.041  21.276  1.00 65.09           C  
ATOM   2933  C   TYR B 158     -23.034 -10.859  21.499  1.00 65.46           C  
ATOM   2934  O   TYR B 158     -22.209 -10.998  20.591  1.00 65.52           O  
ATOM   2935  CB  TYR B 158     -25.404 -10.919  20.661  1.00 65.29           C  
ATOM   2936  CG  TYR B 158     -25.927 -11.987  21.604  1.00 66.23           C  
ATOM   2937  CD1 TYR B 158     -25.318 -13.250  21.680  1.00 66.83           C  
ATOM   2938  CD2 TYR B 158     -27.028 -11.735  22.429  1.00 66.91           C  
ATOM   2939  CE1 TYR B 158     -25.794 -14.234  22.554  1.00 67.02           C  
ATOM   2940  CE2 TYR B 158     -27.511 -12.710  23.308  1.00 67.30           C  
ATOM   2941  CZ  TYR B 158     -26.892 -13.956  23.362  1.00 67.41           C  
ATOM   2942  OH  TYR B 158     -27.376 -14.917  24.221  1.00 67.63           O  
ATOM   2943  N   ARG B 159     -22.876 -11.387  22.713  1.00 65.90           N  
ATOM   2944  CA  ARG B 159     -21.784 -12.315  23.026  1.00 66.35           C  
ATOM   2945  C   ARG B 159     -22.311 -13.582  23.712  1.00 66.47           C  
ATOM   2946  O   ARG B 159     -22.390 -14.646  23.090  1.00 66.41           O  
ATOM   2947  CB  ARG B 159     -20.700 -11.631  23.877  1.00 66.49           C  
ATOM   2948  CG  ARG B 159     -19.787 -10.684  23.096  1.00 66.87           C  
ATOM   2949  CD  ARG B 159     -19.205  -9.580  23.977  1.00 67.61           C  
ATOM   2950  NE  ARG B 159     -20.250  -8.804  24.647  1.00 68.02           N  
ATOM   2951  CZ  ARG B 159     -20.396  -8.710  25.967  1.00 68.03           C  
ATOM   2952  NH1 ARG B 159     -19.550  -9.325  26.788  1.00 67.81           N1+
ATOM   2953  NH2 ARG B 159     -21.385  -7.983  26.469  1.00 67.85           N  
ATOM   2954  N   ASP B 160     -22.681 -13.444  24.985  1.00 66.62           N  
ATOM   2955  CA  ASP B 160     -23.166 -14.548  25.817  1.00 66.78           C  
ATOM   2956  C   ASP B 160     -24.592 -14.215  26.280  1.00 66.76           C  
ATOM   2957  O   ASP B 160     -25.138 -13.178  25.896  1.00 66.92           O  
ATOM   2958  CB  ASP B 160     -22.209 -14.732  27.013  1.00 66.88           C  
ATOM   2959  CG  ASP B 160     -22.471 -16.008  27.813  1.00 67.04           C  
ATOM   2960  OD1 ASP B 160     -23.096 -16.951  27.280  1.00 67.04           O  
ATOM   2961  OD2 ASP B 160     -22.033 -16.066  28.985  1.00 67.42           O1-
ATOM   2962  N   MET B 161     -25.200 -15.093  27.080  1.00 66.59           N  
ATOM   2963  CA  MET B 161     -26.490 -14.793  27.721  1.00 66.41           C  
ATOM   2964  C   MET B 161     -26.344 -14.374  29.198  1.00 66.22           C  
ATOM   2965  O   MET B 161     -27.270 -13.802  29.777  1.00 66.16           O  
ATOM   2966  CB  MET B 161     -27.476 -15.964  27.575  1.00 66.53           C  
ATOM   2967  CG  MET B 161     -27.041 -17.254  28.262  1.00 66.62           C  
ATOM   2968  SD  MET B 161     -28.371 -18.457  28.404  1.00 66.60           S  
ATOM   2969  CE  MET B 161     -27.535 -19.759  29.321  1.00 66.96           C  
ATOM   2970  N   GLU B 162     -25.183 -14.663  29.791  1.00 65.84           N  
ATOM   2971  CA  GLU B 162     -24.883 -14.295  31.179  1.00 65.51           C  
ATOM   2972  C   GLU B 162     -24.002 -13.038  31.220  1.00 64.94           C  
ATOM   2973  O   GLU B 162     -23.271 -12.805  32.190  1.00 64.91           O  
ATOM   2974  CB  GLU B 162     -24.183 -15.457  31.911  1.00 65.76           C  
ATOM   2975  CG  GLU B 162     -24.869 -16.830  31.791  1.00 66.66           C  
ATOM   2976  CD  GLU B 162     -25.901 -17.111  32.886  1.00 67.74           C  
ATOM   2977  OE1 GLU B 162     -26.580 -16.166  33.350  1.00 68.10           O  
ATOM   2978  OE2 GLU B 162     -26.041 -18.293  33.275  1.00 67.70           O1-
ATOM   2979  N   SER B 163     -24.079 -12.240  30.157  1.00 64.23           N  
ATOM   2980  CA  SER B 163     -23.222 -11.064  29.977  1.00 63.62           C  
ATOM   2981  C   SER B 163     -23.866  -9.766  30.467  1.00 63.00           C  
ATOM   2982  O   SER B 163     -25.093  -9.665  30.546  1.00 62.96           O  
ATOM   2983  CB  SER B 163     -22.820 -10.923  28.505  1.00 63.64           C  
ATOM   2984  OG  SER B 163     -21.834 -11.878  28.154  1.00 63.94           O  
ATOM   2985  N   ASP B 164     -23.030  -8.778  30.788  1.00 62.11           N  
ATOM   2986  CA  ASP B 164     -23.504  -7.453  31.196  1.00 61.26           C  
ATOM   2987  C   ASP B 164     -23.707  -6.509  29.994  1.00 60.49           C  
ATOM   2988  O   ASP B 164     -22.739  -6.085  29.351  1.00 60.41           O  
ATOM   2989  CB  ASP B 164     -22.550  -6.837  32.228  1.00 61.33           C  
ATOM   2990  CG  ASP B 164     -23.091  -5.548  32.838  1.00 61.73           C  
ATOM   2991  OD1 ASP B 164     -22.276  -4.772  33.386  1.00 62.02           O  
ATOM   2992  OD2 ASP B 164     -24.320  -5.305  32.773  1.00 61.12           O1-
ATOM   2993  N   TYR B 165     -24.972  -6.190  29.708  1.00 59.45           N  
ATOM   2994  CA  TYR B 165     -25.351  -5.332  28.575  1.00 58.36           C  
ATOM   2995  C   TYR B 165     -25.800  -3.919  29.006  1.00 57.48           C  
ATOM   2996  O   TYR B 165     -26.472  -3.219  28.241  1.00 57.31           O  
ATOM   2997  CB  TYR B 165     -26.456  -6.008  27.731  1.00 58.56           C  
ATOM   2998  CG  TYR B 165     -26.044  -7.303  27.048  1.00 58.73           C  
ATOM   2999  CD1 TYR B 165     -26.535  -8.537  27.482  1.00 59.21           C  
ATOM   3000  CD2 TYR B 165     -25.162  -7.293  25.965  1.00 59.20           C  
ATOM   3001  CE1 TYR B 165     -26.150  -9.731  26.854  1.00 59.54           C  
ATOM   3002  CE2 TYR B 165     -24.773  -8.473  25.333  1.00 59.33           C  
ATOM   3003  CZ  TYR B 165     -25.266  -9.686  25.780  1.00 59.43           C  
ATOM   3004  OH  TYR B 165     -24.871 -10.840  25.143  1.00 58.76           O  
ATOM   3005  N   SER B 166     -25.422  -3.511  30.220  1.00 56.29           N  
ATOM   3006  CA  SER B 166     -25.825  -2.216  30.801  1.00 55.15           C  
ATOM   3007  C   SER B 166     -25.356  -1.007  29.979  1.00 54.07           C  
ATOM   3008  O   SER B 166     -24.154  -0.731  29.894  1.00 53.94           O  
ATOM   3009  CB  SER B 166     -25.313  -2.085  32.247  1.00 55.40           C  
ATOM   3010  OG  SER B 166     -25.807  -3.125  33.078  1.00 55.86           O  
ATOM   3011  N   GLY B 167     -26.315  -0.289  29.388  1.00 52.68           N  
ATOM   3012  CA  GLY B 167     -26.024   0.883  28.548  1.00 50.82           C  
ATOM   3013  C   GLY B 167     -25.502   0.547  27.154  1.00 49.42           C  
ATOM   3014  O   GLY B 167     -24.846   1.379  26.499  1.00 49.59           O  
ATOM   3015  N   GLN B 168     -25.779  -0.680  26.714  1.00 47.59           N  
ATOM   3016  CA  GLN B 168     -25.394  -1.154  25.386  1.00 45.85           C  
ATOM   3017  C   GLN B 168     -26.613  -1.222  24.485  1.00 43.90           C  
ATOM   3018  O   GLN B 168     -27.625  -1.830  24.843  1.00 43.51           O  
ATOM   3019  CB  GLN B 168     -24.738  -2.538  25.462  1.00 46.27           C  
ATOM   3020  CG  GLN B 168     -23.219  -2.542  25.333  1.00 47.89           C  
ATOM   3021  CD  GLN B 168     -22.736  -3.657  24.416  1.00 50.43           C  
ATOM   3022  NE2 GLN B 168     -21.968  -4.590  24.972  1.00 50.32           N  
ATOM   3023  OE1 GLN B 168     -23.059  -3.682  23.218  1.00 51.57           O  
ATOM   3024  N   GLY B 169     -26.500  -0.597  23.316  1.00 41.90           N  
ATOM   3025  CA  GLY B 169     -27.607  -0.492  22.367  1.00 39.35           C  
ATOM   3026  C   GLY B 169     -28.618   0.561  22.790  1.00 37.09           C  
ATOM   3027  O   GLY B 169     -28.388   1.314  23.742  1.00 36.73           O  
ATOM   3028  N   VAL B 170     -29.743   0.602  22.083  1.00 34.78           N  
ATOM   3029  CA  VAL B 170     -30.842   1.504  22.421  1.00 32.03           C  
ATOM   3030  C   VAL B 170     -31.829   0.794  23.344  1.00 30.07           C  
ATOM   3031  O   VAL B 170     -32.278  -0.309  23.041  1.00 29.43           O  
ATOM   3032  CB  VAL B 170     -31.561   2.021  21.133  1.00 32.70           C  
ATOM   3033  CG1 VAL B 170     -32.909   2.723  21.458  1.00 30.70           C  
ATOM   3034  CG2 VAL B 170     -30.616   2.950  20.342  1.00 32.35           C  
ATOM   3035  N   ASP B 171     -32.151   1.430  24.468  1.00 27.39           N  
ATOM   3036  CA  ASP B 171     -33.239   0.960  25.329  1.00 25.33           C  
ATOM   3037  C   ASP B 171     -34.617   1.531  24.891  1.00 23.83           C  
ATOM   3038  O   ASP B 171     -35.055   2.582  25.374  1.00 22.40           O  
ATOM   3039  CB  ASP B 171     -32.928   1.251  26.811  1.00 24.96           C  
ATOM   3040  CG  ASP B 171     -33.877   0.520  27.770  1.00 24.66           C  
ATOM   3041  OD1 ASP B 171     -34.989   0.117  27.337  1.00 22.94           O  
ATOM   3042  OD2 ASP B 171     -33.512   0.342  28.959  1.00 21.90           O1-
ATOM   3043  N   GLN B 172     -35.286   0.822  23.973  1.00 22.55           N  
ATOM   3044  CA  GLN B 172     -36.583   1.247  23.437  1.00 21.07           C  
ATOM   3045  C   GLN B 172     -37.640   1.471  24.507  1.00 20.81           C  
ATOM   3046  O   GLN B 172     -38.433   2.407  24.417  1.00 21.20           O  
ATOM   3047  CB  GLN B 172     -37.153   0.230  22.458  1.00 20.80           C  
ATOM   3048  CG  GLN B 172     -36.408   0.040  21.157  1.00 19.96           C  
ATOM   3049  CD  GLN B 172     -37.258  -0.787  20.178  1.00 20.15           C  
ATOM   3050  NE2 GLN B 172     -37.061  -2.096  20.178  1.00 18.61           N  
ATOM   3051  OE1 GLN B 172     -38.094  -0.250  19.467  1.00 19.70           O  
ATOM   3052  N   LEU B 173     -37.669   0.619  25.513  1.00 20.04           N  
ATOM   3053  CA  LEU B 173     -38.688   0.740  26.543  1.00 20.41           C  
ATOM   3054  C   LEU B 173     -38.441   1.928  27.491  1.00 20.80           C  
ATOM   3055  O   LEU B 173     -39.361   2.692  27.796  1.00 20.96           O  
ATOM   3056  CB  LEU B 173     -38.794  -0.575  27.320  1.00 20.06           C  
ATOM   3057  CG  LEU B 173     -39.755  -0.672  28.500  1.00 19.97           C  
ATOM   3058  CD1 LEU B 173     -41.221  -0.430  28.063  1.00 18.52           C  
ATOM   3059  CD2 LEU B 173     -39.584  -2.095  29.147  1.00 20.71           C  
ATOM   3060  N   GLN B 174     -37.206   2.088  27.962  1.00 21.09           N  
ATOM   3061  CA  GLN B 174     -36.880   3.238  28.809  1.00 21.90           C  
ATOM   3062  C   GLN B 174     -37.110   4.529  28.016  1.00 21.64           C  
ATOM   3063  O   GLN B 174     -37.592   5.537  28.545  1.00 22.15           O  
ATOM   3064  CB  GLN B 174     -35.442   3.135  29.344  1.00 21.89           C  
ATOM   3065  CG  GLN B 174     -35.091   4.081  30.509  1.00 23.44           C  
ATOM   3066  CD  GLN B 174     -36.173   4.179  31.574  1.00 25.12           C  
ATOM   3067  NE2 GLN B 174     -36.705   5.383  31.755  1.00 23.73           N  
ATOM   3068  OE1 GLN B 174     -36.523   3.190  32.235  1.00 27.20           O  
ATOM   3069  N   ARG B 175     -36.799   4.489  26.732  1.00 21.53           N  
ATOM   3070  CA  ARG B 175     -36.973   5.679  25.896  1.00 22.04           C  
ATOM   3071  C   ARG B 175     -38.463   6.102  25.739  1.00 21.08           C  
ATOM   3072  O   ARG B 175     -38.785   7.306  25.767  1.00 21.47           O  
ATOM   3073  CB  ARG B 175     -36.324   5.451  24.544  1.00 22.29           C  
ATOM   3074  CG  ARG B 175     -36.571   6.554  23.594  1.00 25.94           C  
ATOM   3075  CD  ARG B 175     -35.495   6.610  22.530  1.00 30.42           C  
ATOM   3076  NE  ARG B 175     -35.847   5.815  21.358  1.00 30.22           N  
ATOM   3077  CZ  ARG B 175     -34.997   5.569  20.364  1.00 30.85           C  
ATOM   3078  NH1 ARG B 175     -33.761   6.037  20.396  1.00 28.36           N1+
ATOM   3079  NH2 ARG B 175     -35.382   4.848  19.341  1.00 29.60           N  
ATOM   3080  N   VAL B 176     -39.356   5.119  25.613  1.00 18.61           N  
ATOM   3081  CA  VAL B 176     -40.804   5.366  25.615  1.00 16.99           C  
ATOM   3082  C   VAL B 176     -41.254   6.067  26.914  1.00 16.99           C  
ATOM   3083  O   VAL B 176     -41.943   7.091  26.886  1.00 16.77           O  
ATOM   3084  CB  VAL B 176     -41.578   4.010  25.384  1.00 17.55           C  
ATOM   3085  CG1 VAL B 176     -43.047   4.077  25.832  1.00 15.89           C  
ATOM   3086  CG2 VAL B 176     -41.438   3.563  23.917  1.00 14.14           C  
ATOM   3087  N   ILE B 177     -40.832   5.508  28.040  1.00 16.45           N  
ATOM   3088  CA  ILE B 177     -41.122   6.035  29.373  1.00 16.17           C  
ATOM   3089  C   ILE B 177     -40.591   7.498  29.553  1.00 17.35           C  
ATOM   3090  O   ILE B 177     -41.346   8.395  29.907  1.00 17.60           O  
ATOM   3091  CB  ILE B 177     -40.563   5.073  30.448  1.00 15.43           C  
ATOM   3092  CG1 ILE B 177     -41.324   3.726  30.412  1.00 13.60           C  
ATOM   3093  CG2 ILE B 177     -40.618   5.706  31.885  1.00 15.08           C  
ATOM   3094  CD1 ILE B 177     -40.581   2.523  31.085  1.00 11.01           C  
ATOM   3095  N   ASP B 178     -39.314   7.725  29.272  1.00 17.28           N  
ATOM   3096  CA  ASP B 178     -38.737   9.064  29.335  1.00 18.19           C  
ATOM   3097  C   ASP B 178     -39.467  10.060  28.438  1.00 18.80           C  
ATOM   3098  O   ASP B 178     -39.641  11.207  28.823  1.00 19.11           O  
ATOM   3099  CB  ASP B 178     -37.275   9.017  28.910  1.00 17.61           C  
ATOM   3100  CG  ASP B 178     -36.417   8.209  29.855  1.00 20.23           C  
ATOM   3101  OD1 ASP B 178     -36.866   7.925  30.988  1.00 20.77           O  
ATOM   3102  OD2 ASP B 178     -35.270   7.890  29.470  1.00 23.63           O1-
ATOM   3103  N   THR B 179     -39.861   9.645  27.226  1.00 19.19           N  
ATOM   3104  CA  THR B 179     -40.503  10.582  26.305  1.00 19.25           C  
ATOM   3105  C   THR B 179     -41.883  10.972  26.801  1.00 19.79           C  
ATOM   3106  O   THR B 179     -42.311  12.120  26.649  1.00 20.22           O  
ATOM   3107  CB  THR B 179     -40.581  10.045  24.849  1.00 19.66           C  
ATOM   3108  CG2 THR B 179     -41.223  11.082  23.938  1.00 17.02           C  
ATOM   3109  OG1 THR B 179     -39.256   9.800  24.360  1.00 19.97           O  
ATOM   3110  N   ILE B 180     -42.579  10.015  27.401  1.00 20.02           N  
ATOM   3111  CA  ILE B 180     -43.885  10.279  27.987  1.00 20.38           C  
ATOM   3112  C   ILE B 180     -43.788  11.315  29.087  1.00 20.63           C  
ATOM   3113  O   ILE B 180     -44.720  12.099  29.291  1.00 20.71           O  
ATOM   3114  CB  ILE B 180     -44.485   9.001  28.574  1.00 20.65           C  
ATOM   3115  CG1 ILE B 180     -45.036   8.118  27.453  1.00 21.06           C  
ATOM   3116  CG2 ILE B 180     -45.560   9.339  29.595  1.00 20.93           C  
ATOM   3117  CD1 ILE B 180     -45.419   6.716  27.955  1.00 20.96           C  
ATOM   3118  N   LYS B 181     -42.665  11.296  29.803  1.00 20.62           N  
ATOM   3119  CA  LYS B 181     -42.411  12.245  30.869  1.00 21.37           C  
ATOM   3120  C   LYS B 181     -41.906  13.598  30.349  1.00 21.02           C  
ATOM   3121  O   LYS B 181     -42.305  14.636  30.842  1.00 21.35           O  
ATOM   3122  CB  LYS B 181     -41.396  11.679  31.867  1.00 21.83           C  
ATOM   3123  CG  LYS B 181     -41.840  10.395  32.619  1.00 23.94           C  
ATOM   3124  CD  LYS B 181     -40.790  10.030  33.674  1.00 26.56           C  
ATOM   3125  CE  LYS B 181     -41.012   8.636  34.243  1.00 28.22           C  
ATOM   3126  NZ  LYS B 181     -40.434   8.530  35.617  1.00 31.08           N1+
ATOM   3127  N   THR B 182     -41.015  13.591  29.368  1.00 20.32           N  
ATOM   3128  CA  THR B 182     -40.444  14.838  28.928  1.00 19.30           C  
ATOM   3129  C   THR B 182     -41.291  15.530  27.880  1.00 19.01           C  
ATOM   3130  O   THR B 182     -41.243  16.760  27.793  1.00 18.52           O  
ATOM   3131  CB  THR B 182     -39.047  14.664  28.367  1.00 20.07           C  
ATOM   3132  CG2 THR B 182     -38.064  14.325  29.493  1.00 20.06           C  
ATOM   3133  OG1 THR B 182     -39.055  13.643  27.368  1.00 16.47           O  
ATOM   3134  N   ASN B 183     -42.033  14.756  27.074  1.00 17.93           N  
ATOM   3135  CA  ASN B 183     -42.864  15.337  26.021  1.00 17.64           C  
ATOM   3136  C   ASN B 183     -44.092  14.505  25.669  1.00 17.20           C  
ATOM   3137  O   ASN B 183     -44.077  13.794  24.656  1.00 18.19           O  
ATOM   3138  CB  ASN B 183     -42.022  15.567  24.765  1.00 18.11           C  
ATOM   3139  CG  ASN B 183     -42.724  16.473  23.743  1.00 20.30           C  
ATOM   3140  ND2 ASN B 183     -42.254  16.446  22.507  1.00 18.78           N  
ATOM   3141  OD1 ASN B 183     -43.678  17.176  24.072  1.00 24.14           O  
ATOM   3142  N   PRO B 184     -45.169  14.597  26.473  1.00 16.90           N  
ATOM   3143  CA  PRO B 184     -46.329  13.712  26.258  1.00 17.29           C  
ATOM   3144  C   PRO B 184     -47.091  13.889  24.932  1.00 17.78           C  
ATOM   3145  O   PRO B 184     -47.799  12.965  24.507  1.00 18.56           O  
ATOM   3146  CB  PRO B 184     -47.220  13.970  27.494  1.00 17.29           C  
ATOM   3147  CG  PRO B 184     -46.757  15.385  28.012  1.00 16.52           C  
ATOM   3148  CD  PRO B 184     -45.287  15.384  27.730  1.00 16.88           C  
ATOM   3149  N   ASP B 185     -46.923  15.024  24.270  1.00 18.12           N  
ATOM   3150  CA  ASP B 185     -47.529  15.280  22.963  1.00 19.28           C  
ATOM   3151  C   ASP B 185     -46.809  14.554  21.827  1.00 20.47           C  
ATOM   3152  O   ASP B 185     -47.350  14.460  20.717  1.00 20.08           O  
ATOM   3153  CB  ASP B 185     -47.530  16.783  22.626  1.00 19.29           C  
ATOM   3154  CG  ASP B 185     -48.428  17.624  23.572  1.00 22.39           C  
ATOM   3155  OD1 ASP B 185     -49.358  17.079  24.202  1.00 24.58           O  
ATOM   3156  OD2 ASP B 185     -48.208  18.850  23.667  1.00 23.97           O1-
ATOM   3157  N   ASP B 186     -45.583  14.085  22.082  1.00 20.94           N  
ATOM   3158  CA  ASP B 186     -44.766  13.458  21.047  1.00 21.62           C  
ATOM   3159  C   ASP B 186     -45.534  12.398  20.208  1.00 21.97           C  
ATOM   3160  O   ASP B 186     -46.207  11.500  20.738  1.00 22.10           O  
ATOM   3161  CB  ASP B 186     -43.479  12.856  21.647  1.00 21.72           C  
ATOM   3162  CG  ASP B 186     -42.327  12.790  20.632  1.00 23.55           C  
ATOM   3163  OD1 ASP B 186     -42.438  12.069  19.636  1.00 24.19           O  
ATOM   3164  OD2 ASP B 186     -41.301  13.478  20.813  1.00 26.07           O1-
ATOM   3165  N   ARG B 187     -45.406  12.513  18.892  1.00 21.67           N  
ATOM   3166  CA  ARG B 187     -46.031  11.556  17.973  1.00 21.85           C  
ATOM   3167  C   ARG B 187     -45.093  10.401  17.634  1.00 21.98           C  
ATOM   3168  O   ARG B 187     -45.449   9.542  16.828  1.00 21.74           O  
ATOM   3169  CB  ARG B 187     -46.495  12.268  16.694  1.00 21.78           C  
ATOM   3170  CG  ARG B 187     -47.400  13.492  16.980  1.00 21.07           C  
ATOM   3171  CD  ARG B 187     -47.486  14.391  15.768  1.00 23.28           C  
ATOM   3172  NE  ARG B 187     -48.628  15.294  15.869  1.00 21.67           N  
ATOM   3173  CZ  ARG B 187     -49.002  16.126  14.916  1.00 18.42           C  
ATOM   3174  NH1 ARG B 187     -50.071  16.887  15.098  1.00 20.13           N1+
ATOM   3175  NH2 ARG B 187     -48.320  16.196  13.788  1.00 18.39           N  
ATOM   3176  N   ARG B 188     -43.929  10.351  18.289  1.00 21.12           N  
ATOM   3177  CA  ARG B 188     -42.920   9.341  17.967  1.00 21.28           C  
ATOM   3178  C   ARG B 188     -42.671   8.321  19.064  1.00 20.83           C  
ATOM   3179  O   ARG B 188     -41.608   7.739  19.110  1.00 20.07           O  
ATOM   3180  CB  ARG B 188     -41.588  10.014  17.588  1.00 21.00           C  
ATOM   3181  CG  ARG B 188     -41.726  11.052  16.479  1.00 21.03           C  
ATOM   3182  CD  ARG B 188     -40.501  11.927  16.367  1.00 18.96           C  
ATOM   3183  NE  ARG B 188     -40.298  12.636  17.626  1.00 20.22           N  
ATOM   3184  CZ  ARG B 188     -39.501  13.687  17.773  1.00 17.60           C  
ATOM   3185  NH1 ARG B 188     -38.814  14.168  16.740  1.00 17.12           N1+
ATOM   3186  NH2 ARG B 188     -39.397  14.260  18.951  1.00 17.59           N  
ATOM   3187  N   ILE B 189     -43.656   8.081  19.923  1.00 21.28           N  
ATOM   3188  CA  ILE B 189     -43.434   7.258  21.087  1.00 20.84           C  
ATOM   3189  C   ILE B 189     -43.671   5.797  20.721  1.00 22.13           C  
ATOM   3190  O   ILE B 189     -44.713   5.218  21.019  1.00 21.12           O  
ATOM   3191  CB  ILE B 189     -44.299   7.686  22.280  1.00 21.50           C  
ATOM   3192  CG1 ILE B 189     -44.213   9.213  22.500  1.00 19.76           C  
ATOM   3193  CG2 ILE B 189     -43.904   6.868  23.534  1.00 17.38           C  
ATOM   3194  CD1 ILE B 189     -45.144   9.727  23.580  1.00 18.17           C  
ATOM   3195  N   ILE B 190     -42.653   5.212  20.094  1.00 23.45           N  
ATOM   3196  CA  ILE B 190     -42.789   3.971  19.327  1.00 24.31           C  
ATOM   3197  C   ILE B 190     -41.728   2.938  19.736  1.00 25.17           C  
ATOM   3198  O   ILE B 190     -40.561   3.268  19.970  1.00 25.34           O  
ATOM   3199  CB  ILE B 190     -42.712   4.279  17.826  1.00 24.37           C  
ATOM   3200  CG1 ILE B 190     -43.958   5.082  17.383  1.00 24.38           C  
ATOM   3201  CG2 ILE B 190     -42.604   2.992  16.980  1.00 24.48           C  
ATOM   3202  CD1 ILE B 190     -43.845   5.750  16.046  1.00 22.46           C  
ATOM   3203  N   MET B 191     -42.139   1.684  19.825  1.00 25.21           N  
ATOM   3204  CA  MET B 191     -41.219   0.611  20.203  1.00 26.54           C  
ATOM   3205  C   MET B 191     -41.523  -0.581  19.298  1.00 26.17           C  
ATOM   3206  O   MET B 191     -42.691  -0.903  19.094  1.00 25.71           O  
ATOM   3207  CB  MET B 191     -41.446   0.261  21.687  1.00 26.12           C  
ATOM   3208  CG  MET B 191     -40.776  -0.979  22.156  1.00 30.63           C  
ATOM   3209  SD  MET B 191     -40.860  -1.158  23.964  1.00 38.08           S  
ATOM   3210  CE  MET B 191     -42.438  -0.376  24.297  1.00 28.47           C  
ATOM   3211  N   CYS B 192     -40.493  -1.214  18.733  1.00 26.57           N  
ATOM   3212  CA  CYS B 192     -40.714  -2.362  17.820  1.00 27.01           C  
ATOM   3213  C   CYS B 192     -40.196  -3.687  18.366  1.00 26.14           C  
ATOM   3214  O   CYS B 192     -39.222  -3.713  19.103  1.00 25.31           O  
ATOM   3215  CB  CYS B 192     -40.091  -2.111  16.455  1.00 27.39           C  
ATOM   3216  SG  CYS B 192     -40.733  -0.640  15.584  1.00 33.73           S  
ATOM   3217  N   ALA B 193     -40.854  -4.777  17.981  1.00 25.23           N  
ATOM   3218  CA  ALA B 193     -40.358  -6.132  18.266  1.00 24.51           C  
ATOM   3219  C   ALA B 193     -40.192  -6.951  16.969  1.00 24.40           C  
ATOM   3220  O   ALA B 193     -40.968  -6.791  16.010  1.00 23.97           O  
ATOM   3221  CB  ALA B 193     -41.281  -6.838  19.228  1.00 23.78           C  
ATOM   3222  N   TRP B 194     -39.184  -7.817  16.961  1.00 23.50           N  
ATOM   3223  CA  TRP B 194     -38.850  -8.635  15.812  1.00 23.78           C  
ATOM   3224  C   TRP B 194     -39.051 -10.119  16.136  1.00 24.16           C  
ATOM   3225  O   TRP B 194     -38.770 -10.578  17.256  1.00 23.29           O  
ATOM   3226  CB  TRP B 194     -37.387  -8.421  15.393  1.00 23.49           C  
ATOM   3227  CG  TRP B 194     -37.130  -7.139  14.658  1.00 23.81           C  
ATOM   3228  CD1 TRP B 194     -37.034  -6.986  13.309  1.00 22.38           C  
ATOM   3229  CD2 TRP B 194     -36.936  -5.824  15.227  1.00 24.03           C  
ATOM   3230  CE2 TRP B 194     -36.737  -4.931  14.150  1.00 24.64           C  
ATOM   3231  CE3 TRP B 194     -36.911  -5.321  16.535  1.00 23.20           C  
ATOM   3232  NE1 TRP B 194     -36.789  -5.669  12.998  1.00 24.26           N  
ATOM   3233  CZ2 TRP B 194     -36.511  -3.549  14.335  1.00 25.51           C  
ATOM   3234  CZ3 TRP B 194     -36.682  -3.957  16.727  1.00 24.28           C  
ATOM   3235  CH2 TRP B 194     -36.485  -3.080  15.624  1.00 24.96           C  
ATOM   3236  N   ASN B 195     -39.552 -10.858  15.148  1.00 24.42           N  
ATOM   3237  CA  ASN B 195     -39.436 -12.310  15.145  1.00 24.72           C  
ATOM   3238  C   ASN B 195     -37.948 -12.630  15.073  1.00 24.60           C  
ATOM   3239  O   ASN B 195     -37.252 -12.172  14.178  1.00 24.58           O  
ATOM   3240  CB  ASN B 195     -40.208 -12.892  13.955  1.00 25.20           C  
ATOM   3241  CG  ASN B 195     -40.379 -14.395  14.031  1.00 25.49           C  
ATOM   3242  ND2 ASN B 195     -41.543 -14.867  13.645  1.00 26.50           N  
ATOM   3243  OD1 ASN B 195     -39.468 -15.123  14.397  1.00 29.16           O  
ATOM   3244  N   PRO B 196     -37.426 -13.377  16.057  1.00 25.12           N  
ATOM   3245  CA  PRO B 196     -35.986 -13.657  16.037  1.00 24.91           C  
ATOM   3246  C   PRO B 196     -35.501 -14.438  14.801  1.00 24.60           C  
ATOM   3247  O   PRO B 196     -34.327 -14.338  14.464  1.00 23.54           O  
ATOM   3248  CB  PRO B 196     -35.775 -14.503  17.297  1.00 25.83           C  
ATOM   3249  CG  PRO B 196     -37.130 -15.156  17.546  1.00 26.64           C  
ATOM   3250  CD  PRO B 196     -38.105 -14.034  17.190  1.00 24.85           C  
ATOM   3251  N   ARG B 197     -36.374 -15.185  14.117  1.00 24.90           N  
ATOM   3252  CA  ARG B 197     -35.924 -15.881  12.881  1.00 25.72           C  
ATOM   3253  C   ARG B 197     -35.474 -14.895  11.821  1.00 25.14           C  
ATOM   3254  O   ARG B 197     -34.632 -15.229  11.003  1.00 24.55           O  
ATOM   3255  CB  ARG B 197     -36.981 -16.771  12.199  1.00 26.69           C  
ATOM   3256  CG  ARG B 197     -38.295 -17.031  12.912  1.00 30.01           C  
ATOM   3257  CD  ARG B 197     -39.367 -17.603  11.936  1.00 34.36           C  
ATOM   3258  NE  ARG B 197     -38.832 -18.571  10.958  1.00 35.39           N  
ATOM   3259  CZ  ARG B 197     -38.641 -18.312   9.660  1.00 36.36           C  
ATOM   3260  NH1 ARG B 197     -38.930 -17.113   9.157  1.00 35.57           N1+
ATOM   3261  NH2 ARG B 197     -38.170 -19.256   8.848  1.00 38.13           N  
ATOM   3262  N   ASP B 198     -36.051 -13.690  11.821  1.00 24.65           N  
ATOM   3263  CA  ASP B 198     -35.766 -12.730  10.762  1.00 25.05           C  
ATOM   3264  C   ASP B 198     -34.400 -12.075  10.847  1.00 26.37           C  
ATOM   3265  O   ASP B 198     -33.908 -11.568   9.841  1.00 26.52           O  
ATOM   3266  CB  ASP B 198     -36.852 -11.643  10.698  1.00 24.32           C  
ATOM   3267  CG  ASP B 198     -38.219 -12.211  10.383  1.00 22.34           C  
ATOM   3268  OD1 ASP B 198     -38.292 -13.262   9.708  1.00 20.29           O  
ATOM   3269  OD2 ASP B 198     -39.225 -11.619  10.822  1.00 21.01           O1-
ATOM   3270  N   LEU B 199     -33.804 -12.057  12.037  1.00 27.49           N  
ATOM   3271  CA  LEU B 199     -32.605 -11.243  12.279  1.00 28.99           C  
ATOM   3272  C   LEU B 199     -31.382 -11.696  11.473  1.00 29.52           C  
ATOM   3273  O   LEU B 199     -30.731 -10.872  10.842  1.00 29.64           O  
ATOM   3274  CB  LEU B 199     -32.283 -11.153  13.779  1.00 28.69           C  
ATOM   3275  CG  LEU B 199     -33.427 -10.574  14.607  1.00 28.77           C  
ATOM   3276  CD1 LEU B 199     -33.035 -10.539  16.077  1.00 28.74           C  
ATOM   3277  CD2 LEU B 199     -33.808  -9.176  14.111  1.00 29.21           C  
ATOM   3278  N   PRO B 200     -31.088 -13.002  11.455  1.00 30.58           N  
ATOM   3279  CA  PRO B 200     -29.946 -13.348  10.612  1.00 31.75           C  
ATOM   3280  C   PRO B 200     -30.294 -13.440   9.106  1.00 32.93           C  
ATOM   3281  O   PRO B 200     -29.394 -13.656   8.287  1.00 33.34           O  
ATOM   3282  CB  PRO B 200     -29.515 -14.702  11.163  1.00 31.23           C  
ATOM   3283  CG  PRO B 200     -30.752 -15.313  11.700  1.00 31.15           C  
ATOM   3284  CD  PRO B 200     -31.658 -14.183  12.134  1.00 30.57           C  
ATOM   3285  N   LEU B 201     -31.568 -13.236   8.750  1.00 33.88           N  
ATOM   3286  CA  LEU B 201     -32.049 -13.492   7.381  1.00 34.76           C  
ATOM   3287  C   LEU B 201     -31.804 -12.408   6.323  1.00 34.72           C  
ATOM   3288  O   LEU B 201     -31.592 -12.732   5.146  1.00 34.27           O  
ATOM   3289  CB  LEU B 201     -33.520 -13.930   7.372  1.00 35.42           C  
ATOM   3290  CG  LEU B 201     -33.639 -15.428   7.046  1.00 37.13           C  
ATOM   3291  CD1 LEU B 201     -33.961 -16.329   8.280  1.00 38.52           C  
ATOM   3292  CD2 LEU B 201     -34.637 -15.676   5.900  1.00 38.88           C  
ATOM   3293  N   MET B 202     -31.837 -11.141   6.736  1.00 34.66           N  
ATOM   3294  CA  MET B 202     -31.553 -10.018   5.835  1.00 34.88           C  
ATOM   3295  C   MET B 202     -30.994  -8.814   6.604  1.00 34.16           C  
ATOM   3296  O   MET B 202     -31.085  -8.773   7.829  1.00 34.45           O  
ATOM   3297  CB  MET B 202     -32.818  -9.628   5.033  1.00 35.78           C  
ATOM   3298  CG  MET B 202     -34.032  -9.127   5.869  1.00 38.23           C  
ATOM   3299  SD  MET B 202     -35.526  -8.768   4.869  1.00 44.60           S  
ATOM   3300  CE  MET B 202     -36.462 -10.300   5.025  1.00 40.69           C  
ATOM   3301  N   ALA B 203     -30.400  -7.852   5.895  1.00 32.94           N  
ATOM   3302  CA  ALA B 203     -30.125  -6.538   6.485  1.00 32.44           C  
ATOM   3303  C   ALA B 203     -31.449  -5.786   6.651  1.00 31.87           C  
ATOM   3304  O   ALA B 203     -32.367  -5.985   5.860  1.00 31.82           O  
ATOM   3305  CB  ALA B 203     -29.163  -5.733   5.611  1.00 32.18           C  
ATOM   3306  N   LEU B 204     -31.530  -4.989   7.555  1.00 31.28           N  
ATOM   3307  CA  LEU B 204     -32.738  -4.226   7.834  1.00 30.57           C  
ATOM   3308  C   LEU B 204     -33.969  -5.121   7.907  1.00 29.63           C  
ATOM   3309  O   LEU B 204     -34.914  -4.942   7.139  1.00 29.00           O  
ATOM   3310  CB  LEU B 204     -32.941  -3.141   6.775  1.00 31.34           C  
ATOM   3311  CG  LEU B 204     -33.074  -1.706   7.290  1.00 33.63           C  
ATOM   3312  CD1 LEU B 204     -34.255  -1.007   6.635  1.00 34.86           C  
ATOM   3313  CD2 LEU B 204     -33.209  -1.690   8.805  1.00 36.26           C  
ATOM   3314  N   PRO B 205     -34.055  -6.075   8.711  1.00 28.95           N  
ATOM   3315  CA  PRO B 205     -35.250  -6.900   8.708  1.00 27.60           C  
ATOM   3316  C   PRO B 205     -36.452  -6.112   9.216  1.00 26.99           C  
ATOM   3317  O   PRO B 205     -36.317  -5.311  10.125  1.00 25.66           O  
ATOM   3318  CB  PRO B 205     -34.915  -8.005   9.707  1.00 27.27           C  
ATOM   3319  CG  PRO B 205     -33.877  -7.443  10.567  1.00 27.53           C  
ATOM   3320  CD  PRO B 205     -33.066  -6.573   9.689  1.00 28.90           C  
ATOM   3321  N   PRO B 206     -37.627  -6.344   8.622  1.00 26.48           N  
ATOM   3322  CA  PRO B 206     -38.779  -5.638   9.142  1.00 26.28           C  
ATOM   3323  C   PRO B 206     -39.230  -6.239  10.472  1.00 25.78           C  
ATOM   3324  O   PRO B 206     -39.078  -7.455  10.697  1.00 24.83           O  
ATOM   3325  CB  PRO B 206     -39.835  -5.810   8.033  1.00 26.87           C  
ATOM   3326  CG  PRO B 206     -39.460  -7.064   7.322  1.00 25.84           C  
ATOM   3327  CD  PRO B 206     -37.963  -7.270   7.521  1.00 26.47           C  
HETATM 3328  N   SCH B 207     -39.739  -5.369  11.348  1.00 25.50           N  
HETATM 3329  CA  SCH B 207     -40.315  -5.758  12.639  1.00 25.97           C  
HETATM 3330  C   SCH B 207     -41.520  -6.623  12.432  1.00 24.46           C  
HETATM 3331  O   SCH B 207     -42.117  -6.616  11.370  1.00 22.55           O  
HETATM 3332  CB  SCH B 207     -40.666  -4.521  13.499  1.00 26.97           C  
HETATM 3333  SG  SCH B 207     -42.252  -3.802  13.147  1.00 34.64           S  
HETATM 3334  SD  SCH B 207     -42.077  -3.123  11.328  1.00 40.36           S  
HETATM 3335  CE  SCH B 207     -40.664  -2.055  11.539  1.00 38.70           C  
ATOM   3336  N   HIS B 208     -41.854  -7.417  13.441  1.00 25.42           N  
ATOM   3337  CA  HIS B 208     -43.096  -8.184  13.455  1.00 25.71           C  
ATOM   3338  C   HIS B 208     -44.237  -7.273  13.978  1.00 25.50           C  
ATOM   3339  O   HIS B 208     -45.382  -7.360  13.542  1.00 25.19           O  
ATOM   3340  CB  HIS B 208     -42.974  -9.429  14.345  1.00 25.75           C  
ATOM   3341  CG  HIS B 208     -44.289 -10.112  14.562  1.00 30.08           C  
ATOM   3342  CD2 HIS B 208     -44.927 -11.067  13.841  1.00 31.96           C  
ATOM   3343  ND1 HIS B 208     -45.170  -9.731  15.560  1.00 33.94           N  
ATOM   3344  CE1 HIS B 208     -46.276 -10.450  15.465  1.00 34.20           C  
ATOM   3345  NE2 HIS B 208     -46.156 -11.267  14.430  1.00 34.07           N  
ATOM   3346  N   ALA B 209     -43.893  -6.411  14.928  1.00 25.46           N  
ATOM   3347  CA  ALA B 209     -44.880  -5.606  15.645  1.00 25.98           C  
ATOM   3348  C   ALA B 209     -44.330  -4.225  15.937  1.00 25.28           C  
ATOM   3349  O   ALA B 209     -43.193  -4.089  16.376  1.00 25.03           O  
ATOM   3350  CB  ALA B 209     -45.292  -6.285  16.969  1.00 25.09           C  
ATOM   3351  N   LEU B 210     -45.147  -3.209  15.692  1.00 25.16           N  
ATOM   3352  CA  LEU B 210     -44.834  -1.872  16.199  1.00 25.51           C  
ATOM   3353  C   LEU B 210     -45.927  -1.399  17.150  1.00 24.98           C  
ATOM   3354  O   LEU B 210     -47.119  -1.642  16.957  1.00 25.20           O  
ATOM   3355  CB  LEU B 210     -44.528  -0.885  15.072  1.00 26.00           C  
ATOM   3356  CG  LEU B 210     -45.478   0.180  14.526  1.00 30.52           C  
ATOM   3357  CD1 LEU B 210     -45.723   1.318  15.531  1.00 24.80           C  
ATOM   3358  CD2 LEU B 210     -44.889   0.795  13.226  1.00 32.53           C  
ATOM   3359  N   CYS B 211     -45.476  -0.762  18.226  1.00 24.95           N  
ATOM   3360  CA  CYS B 211     -46.354  -0.284  19.281  1.00 24.87           C  
ATOM   3361  C   CYS B 211     -46.131   1.204  19.491  1.00 23.92           C  
ATOM   3362  O   CYS B 211     -45.012   1.650  19.745  1.00 23.60           O  
ATOM   3363  CB  CYS B 211     -46.097  -1.046  20.581  1.00 25.77           C  
ATOM   3364  SG  CYS B 211     -46.826  -0.285  22.050  1.00 33.08           S  
ATOM   3365  N   GLN B 212     -47.209   1.966  19.377  1.00 21.97           N  
ATOM   3366  CA  GLN B 212     -47.150   3.440  19.472  1.00 20.04           C  
ATOM   3367  C   GLN B 212     -47.980   3.858  20.682  1.00 19.72           C  
ATOM   3368  O   GLN B 212     -49.106   3.379  20.855  1.00 20.40           O  
ATOM   3369  CB  GLN B 212     -47.678   4.145  18.194  1.00 19.17           C  
ATOM   3370  CG  GLN B 212     -47.638   5.743  18.292  1.00 17.39           C  
ATOM   3371  CD  GLN B 212     -48.264   6.443  17.065  1.00 17.82           C  
ATOM   3372  NE2 GLN B 212     -48.199   7.788  17.032  1.00 13.18           N  
ATOM   3373  OE1 GLN B 212     -48.776   5.777  16.151  1.00 15.23           O  
ATOM   3374  N   PHE B 213     -47.414   4.697  21.538  1.00 18.76           N  
ATOM   3375  CA  PHE B 213     -48.129   5.181  22.706  1.00 19.15           C  
ATOM   3376  C   PHE B 213     -48.579   6.598  22.442  1.00 18.99           C  
ATOM   3377  O   PHE B 213     -48.043   7.267  21.551  1.00 19.39           O  
ATOM   3378  CB  PHE B 213     -47.248   5.090  23.973  1.00 18.93           C  
ATOM   3379  CG  PHE B 213     -46.963   3.656  24.398  1.00 18.25           C  
ATOM   3380  CD1 PHE B 213     -47.869   2.957  25.170  1.00 16.70           C  
ATOM   3381  CD2 PHE B 213     -45.828   2.999  23.969  1.00 18.32           C  
ATOM   3382  CE1 PHE B 213     -47.629   1.622  25.531  1.00 17.03           C  
ATOM   3383  CE2 PHE B 213     -45.572   1.655  24.347  1.00 14.83           C  
ATOM   3384  CZ  PHE B 213     -46.474   0.991  25.117  1.00 15.86           C  
ATOM   3385  N   TYR B 214     -49.552   7.065  23.209  1.00 18.79           N  
ATOM   3386  CA  TYR B 214     -50.165   8.366  22.950  1.00 18.68           C  
ATOM   3387  C   TYR B 214     -50.762   8.864  24.255  1.00 18.94           C  
ATOM   3388  O   TYR B 214     -51.346   8.070  25.017  1.00 18.65           O  
ATOM   3389  CB  TYR B 214     -51.258   8.180  21.884  1.00 18.97           C  
ATOM   3390  CG  TYR B 214     -52.244   9.332  21.654  1.00 17.60           C  
ATOM   3391  CD1 TYR B 214     -52.118  10.188  20.560  1.00 16.93           C  
ATOM   3392  CD2 TYR B 214     -53.324   9.510  22.495  1.00 16.05           C  
ATOM   3393  CE1 TYR B 214     -53.065  11.202  20.315  1.00 16.56           C  
ATOM   3394  CE2 TYR B 214     -54.258  10.516  22.285  1.00 17.72           C  
ATOM   3395  CZ  TYR B 214     -54.138  11.350  21.197  1.00 17.59           C  
ATOM   3396  OH  TYR B 214     -55.102  12.317  21.022  1.00 18.17           O  
ATOM   3397  N   VAL B 215     -50.604  10.162  24.511  1.00 19.09           N  
ATOM   3398  CA  VAL B 215     -51.028  10.771  25.763  1.00 19.32           C  
ATOM   3399  C   VAL B 215     -51.881  12.006  25.465  1.00 20.84           C  
ATOM   3400  O   VAL B 215     -51.447  12.935  24.775  1.00 20.95           O  
ATOM   3401  CB  VAL B 215     -49.816  11.237  26.640  1.00 18.95           C  
ATOM   3402  CG1 VAL B 215     -50.299  11.783  28.022  1.00 19.62           C  
ATOM   3403  CG2 VAL B 215     -48.801  10.144  26.841  1.00 17.56           C  
ATOM   3404  N   VAL B 216     -53.088  12.037  26.017  1.00 21.89           N  
ATOM   3405  CA  VAL B 216     -53.852  13.291  26.094  1.00 22.16           C  
ATOM   3406  C   VAL B 216     -54.658  13.236  27.399  1.00 23.21           C  
ATOM   3407  O   VAL B 216     -55.048  12.139  27.831  1.00 23.36           O  
ATOM   3408  CB  VAL B 216     -54.740  13.511  24.809  1.00 21.87           C  
ATOM   3409  CG1 VAL B 216     -56.046  12.654  24.839  1.00 20.27           C  
ATOM   3410  CG2 VAL B 216     -55.033  15.002  24.590  1.00 21.45           C  
ATOM   3411  N   ASN B 217     -54.868  14.388  28.043  1.00 24.32           N  
ATOM   3412  CA  ASN B 217     -55.653  14.478  29.302  1.00 25.02           C  
ATOM   3413  C   ASN B 217     -55.256  13.456  30.352  1.00 25.09           C  
ATOM   3414  O   ASN B 217     -56.129  12.752  30.882  1.00 25.55           O  
ATOM   3415  CB  ASN B 217     -57.146  14.247  29.046  1.00 25.44           C  
ATOM   3416  CG  ASN B 217     -57.747  15.255  28.106  1.00 27.86           C  
ATOM   3417  ND2 ASN B 217     -57.271  16.496  28.167  1.00 26.99           N  
ATOM   3418  OD1 ASN B 217     -58.629  14.918  27.319  1.00 30.84           O  
ATOM   3419  N   SER B 218     -53.960  13.336  30.626  1.00 24.43           N  
ATOM   3420  CA  SER B 218     -53.483  12.416  31.654  1.00 24.31           C  
ATOM   3421  C   SER B 218     -53.903  10.925  31.426  1.00 23.85           C  
ATOM   3422  O   SER B 218     -53.901  10.140  32.375  1.00 23.27           O  
ATOM   3423  CB  SER B 218     -53.900  12.931  33.057  1.00 24.45           C  
ATOM   3424  OG  SER B 218     -53.438  14.276  33.298  1.00 26.01           O  
ATOM   3425  N   GLU B 219     -54.261  10.569  30.179  1.00 23.63           N  
ATOM   3426  CA  GLU B 219     -54.513   9.158  29.757  1.00 23.66           C  
ATOM   3427  C   GLU B 219     -53.486   8.615  28.782  1.00 21.64           C  
ATOM   3428  O   GLU B 219     -53.160   9.273  27.823  1.00 21.40           O  
ATOM   3429  CB  GLU B 219     -55.894   8.977  29.107  1.00 23.80           C  
ATOM   3430  CG  GLU B 219     -57.049   9.398  30.003  1.00 29.28           C  
ATOM   3431  CD  GLU B 219     -58.374   8.747  29.627  1.00 34.14           C  
ATOM   3432  OE1 GLU B 219     -58.683   8.556  28.422  1.00 35.70           O  
ATOM   3433  OE2 GLU B 219     -59.122   8.437  30.569  1.00 38.34           O1-
ATOM   3434  N   LEU B 220     -53.024   7.388  29.006  1.00 20.52           N  
ATOM   3435  CA  LEU B 220     -52.074   6.738  28.103  1.00 19.21           C  
ATOM   3436  C   LEU B 220     -52.776   5.696  27.249  1.00 19.50           C  
ATOM   3437  O   LEU B 220     -53.365   4.753  27.777  1.00 19.63           O  
ATOM   3438  CB  LEU B 220     -50.969   6.061  28.904  1.00 18.87           C  
ATOM   3439  CG  LEU B 220     -49.896   5.321  28.096  1.00 17.71           C  
ATOM   3440  CD1 LEU B 220     -48.944   6.319  27.401  1.00 12.81           C  
ATOM   3441  CD2 LEU B 220     -49.130   4.404  29.013  1.00 15.13           C  
ATOM   3442  N   SER B 221     -52.711   5.869  25.932  1.00 19.38           N  
ATOM   3443  CA  SER B 221     -53.222   4.880  25.010  1.00 18.88           C  
ATOM   3444  C   SER B 221     -52.096   4.164  24.272  1.00 19.17           C  
ATOM   3445  O   SER B 221     -50.959   4.650  24.218  1.00 17.53           O  
ATOM   3446  CB  SER B 221     -54.201   5.500  24.018  1.00 18.52           C  
ATOM   3447  OG  SER B 221     -55.347   6.025  24.685  1.00 19.36           O  
ATOM   3448  N   CYS B 222     -52.422   2.989  23.713  1.00 19.01           N  
ATOM   3449  CA  CYS B 222     -51.447   2.184  23.007  1.00 19.10           C  
ATOM   3450  C   CYS B 222     -52.067   1.603  21.730  1.00 18.88           C  
ATOM   3451  O   CYS B 222     -53.201   1.114  21.736  1.00 18.55           O  
ATOM   3452  CB  CYS B 222     -50.970   1.067  23.934  1.00 20.13           C  
ATOM   3453  SG  CYS B 222     -49.848  -0.151  23.173  1.00 23.59           S  
ATOM   3454  N   GLN B 223     -51.330   1.692  20.635  1.00 18.43           N  
ATOM   3455  CA  GLN B 223     -51.722   1.025  19.435  1.00 18.94           C  
ATOM   3456  C   GLN B 223     -50.635   0.000  19.072  1.00 19.53           C  
ATOM   3457  O   GLN B 223     -49.450   0.343  18.940  1.00 18.87           O  
ATOM   3458  CB  GLN B 223     -51.971   2.009  18.268  1.00 18.87           C  
ATOM   3459  CG  GLN B 223     -52.375   1.272  16.948  1.00 17.81           C  
ATOM   3460  CD  GLN B 223     -53.024   2.167  15.904  1.00 20.50           C  
ATOM   3461  NE2 GLN B 223     -53.706   1.541  14.963  1.00 17.59           N  
ATOM   3462  OE1 GLN B 223     -52.911   3.422  15.932  1.00 22.68           O  
ATOM   3463  N   LEU B 224     -51.075  -1.239  18.885  1.00 19.03           N  
ATOM   3464  CA  LEU B 224     -50.211  -2.305  18.428  1.00 19.60           C  
ATOM   3465  C   LEU B 224     -50.545  -2.619  16.996  1.00 19.99           C  
ATOM   3466  O   LEU B 224     -51.686  -3.001  16.691  1.00 20.29           O  
ATOM   3467  CB  LEU B 224     -50.423  -3.579  19.284  1.00 18.86           C  
ATOM   3468  CG  LEU B 224     -49.627  -4.777  18.809  1.00 19.03           C  
ATOM   3469  CD1 LEU B 224     -48.072  -4.486  18.976  1.00 17.58           C  
ATOM   3470  CD2 LEU B 224     -50.104  -6.026  19.563  1.00 17.41           C  
ATOM   3471  N   TYR B 225     -49.546  -2.488  16.121  1.00 20.55           N  
ATOM   3472  CA  TYR B 225     -49.660  -2.930  14.729  1.00 21.06           C  
ATOM   3473  C   TYR B 225     -48.883  -4.221  14.609  1.00 21.11           C  
ATOM   3474  O   TYR B 225     -47.681  -4.225  14.827  1.00 20.99           O  
ATOM   3475  CB  TYR B 225     -49.058  -1.911  13.752  1.00 21.70           C  
ATOM   3476  CG  TYR B 225     -49.206  -2.297  12.301  1.00 24.48           C  
ATOM   3477  CD1 TYR B 225     -48.336  -3.219  11.699  1.00 30.33           C  
ATOM   3478  CD2 TYR B 225     -50.214  -1.772  11.538  1.00 27.40           C  
ATOM   3479  CE1 TYR B 225     -48.495  -3.603  10.361  1.00 29.86           C  
ATOM   3480  CE2 TYR B 225     -50.384  -2.142  10.199  1.00 29.63           C  
ATOM   3481  CZ  TYR B 225     -49.530  -3.058   9.622  1.00 28.69           C  
ATOM   3482  OH  TYR B 225     -49.693  -3.376   8.303  1.00 24.35           O  
ATOM   3483  N   GLN B 226     -49.571  -5.308  14.251  1.00 20.43           N  
ATOM   3484  CA  GLN B 226     -48.887  -6.572  13.974  1.00 19.86           C  
ATOM   3485  C   GLN B 226     -49.016  -6.911  12.477  1.00 18.56           C  
ATOM   3486  O   GLN B 226     -50.123  -6.931  11.929  1.00 16.93           O  
ATOM   3487  CB  GLN B 226     -49.516  -7.700  14.794  1.00 19.75           C  
ATOM   3488  CG  GLN B 226     -49.270  -7.621  16.254  1.00 24.45           C  
ATOM   3489  CD  GLN B 226     -49.884  -8.790  17.022  1.00 30.29           C  
ATOM   3490  NE2 GLN B 226     -49.020  -9.653  17.562  1.00 37.62           N  
ATOM   3491  OE1 GLN B 226     -51.093  -8.906  17.145  1.00 28.65           O  
ATOM   3492  N   ARG B 227     -47.889  -7.217  11.840  1.00 17.80           N  
ATOM   3493  CA  ARG B 227     -47.875  -7.540  10.426  1.00 16.87           C  
ATOM   3494  C   ARG B 227     -48.701  -8.795  10.068  1.00 17.60           C  
ATOM   3495  O   ARG B 227     -49.121  -9.001   8.888  1.00 16.09           O  
ATOM   3496  CB  ARG B 227     -46.441  -7.668   9.937  1.00 17.10           C  
ATOM   3497  CG  ARG B 227     -45.712  -8.947  10.376  1.00 16.79           C  
ATOM   3498  CD  ARG B 227     -44.249  -8.963   9.881  1.00 17.58           C  
ATOM   3499  NE  ARG B 227     -43.667 -10.272  10.154  1.00 17.91           N  
ATOM   3500  CZ  ARG B 227     -42.387 -10.475  10.418  1.00 19.17           C  
ATOM   3501  NH1 ARG B 227     -41.957 -11.707  10.658  1.00 18.18           N1+
ATOM   3502  NH2 ARG B 227     -41.543  -9.448  10.418  1.00 16.90           N  
ATOM   3503  N   SER B 228     -48.914  -9.633  11.077  1.00 17.71           N  
ATOM   3504  CA  SER B 228     -49.783 -10.787  10.949  1.00 19.51           C  
ATOM   3505  C   SER B 228     -50.330 -11.156  12.311  1.00 19.79           C  
ATOM   3506  O   SER B 228     -49.677 -10.922  13.326  1.00 19.48           O  
ATOM   3507  CB  SER B 228     -49.048 -11.987  10.349  1.00 20.10           C  
ATOM   3508  OG  SER B 228     -48.126 -12.522  11.263  1.00 22.20           O  
ATOM   3509  N   GLY B 229     -51.540 -11.704  12.337  1.00 19.51           N  
ATOM   3510  CA  GLY B 229     -52.126 -12.080  13.609  1.00 19.94           C  
ATOM   3511  C   GLY B 229     -52.870 -13.391  13.546  1.00 19.37           C  
ATOM   3512  O   GLY B 229     -53.823 -13.530  12.799  1.00 20.11           O  
ATOM   3513  N   ASP B 230     -52.431 -14.334  14.356  1.00 19.03           N  
ATOM   3514  CA  ASP B 230     -53.093 -15.621  14.560  1.00 19.13           C  
ATOM   3515  C   ASP B 230     -54.311 -15.379  15.481  1.00 18.67           C  
ATOM   3516  O   ASP B 230     -54.167 -15.261  16.705  1.00 17.71           O  
ATOM   3517  CB  ASP B 230     -52.043 -16.549  15.210  1.00 20.11           C  
ATOM   3518  CG  ASP B 230     -52.555 -17.942  15.500  1.00 22.75           C  
ATOM   3519  OD1 ASP B 230     -53.792 -18.176  15.519  1.00 20.73           O  
ATOM   3520  OD2 ASP B 230     -51.669 -18.828  15.716  1.00 30.00           O1-
ATOM   3521  N   MET B 231     -55.507 -15.324  14.897  1.00 18.87           N  
ATOM   3522  CA  MET B 231     -56.709 -14.945  15.645  1.00 19.89           C  
ATOM   3523  C   MET B 231     -57.081 -15.929  16.762  1.00 20.96           C  
ATOM   3524  O   MET B 231     -57.555 -15.519  17.832  1.00 21.05           O  
ATOM   3525  CB  MET B 231     -57.888 -14.773  14.684  1.00 19.73           C  
ATOM   3526  CG  MET B 231     -57.731 -13.612  13.712  1.00 22.69           C  
ATOM   3527  SD  MET B 231     -57.649 -12.000  14.518  1.00 26.75           S  
ATOM   3528  CE  MET B 231     -59.334 -11.865  15.093  1.00 26.04           C  
ATOM   3529  N   GLY B 232     -56.874 -17.226  16.519  1.00 20.91           N  
ATOM   3530  CA  GLY B 232     -57.234 -18.228  17.510  1.00 22.48           C  
ATOM   3531  C   GLY B 232     -56.368 -18.281  18.751  1.00 23.49           C  
ATOM   3532  O   GLY B 232     -56.873 -18.341  19.872  1.00 23.86           O  
ATOM   3533  N   LEU B 233     -55.060 -18.266  18.545  1.00 24.48           N  
ATOM   3534  CA  LEU B 233     -54.090 -18.444  19.613  1.00 25.71           C  
ATOM   3535  C   LEU B 233     -53.392 -17.160  20.033  1.00 25.28           C  
ATOM   3536  O   LEU B 233     -53.378 -16.804  21.226  1.00 26.28           O  
ATOM   3537  CB  LEU B 233     -53.047 -19.489  19.174  1.00 26.58           C  
ATOM   3538  CG  LEU B 233     -52.867 -20.831  19.918  1.00 30.95           C  
ATOM   3539  CD1 LEU B 233     -54.017 -21.238  20.875  1.00 31.76           C  
ATOM   3540  CD2 LEU B 233     -52.567 -21.961  18.930  1.00 33.02           C  
ATOM   3541  N   GLY B 234     -52.827 -16.446  19.057  1.00 24.54           N  
ATOM   3542  CA  GLY B 234     -51.875 -15.361  19.338  1.00 22.46           C  
ATOM   3543  C   GLY B 234     -52.565 -14.076  19.735  1.00 21.75           C  
ATOM   3544  O   GLY B 234     -52.123 -13.393  20.669  1.00 22.41           O  
ATOM   3545  N   VAL B 235     -53.659 -13.751  19.053  1.00 20.56           N  
ATOM   3546  CA  VAL B 235     -54.359 -12.488  19.280  1.00 20.55           C  
ATOM   3547  C   VAL B 235     -54.909 -12.262  20.707  1.00 21.01           C  
ATOM   3548  O   VAL B 235     -54.637 -11.229  21.295  1.00 21.36           O  
ATOM   3549  CB  VAL B 235     -55.411 -12.201  18.155  1.00 21.35           C  
ATOM   3550  CG1 VAL B 235     -56.392 -11.012  18.537  1.00 18.30           C  
ATOM   3551  CG2 VAL B 235     -54.663 -11.848  16.834  1.00 19.29           C  
ATOM   3552  N   PRO B 236     -55.673 -13.228  21.278  1.00 21.25           N  
ATOM   3553  CA  PRO B 236     -56.153 -12.990  22.661  1.00 21.58           C  
ATOM   3554  C   PRO B 236     -55.033 -12.740  23.662  1.00 21.70           C  
ATOM   3555  O   PRO B 236     -55.165 -11.901  24.566  1.00 19.87           O  
ATOM   3556  CB  PRO B 236     -56.916 -14.286  23.013  1.00 21.56           C  
ATOM   3557  CG  PRO B 236     -57.392 -14.797  21.646  1.00 21.03           C  
ATOM   3558  CD  PRO B 236     -56.213 -14.482  20.717  1.00 20.31           C  
ATOM   3559  N   PHE B 237     -53.941 -13.458  23.469  1.00 22.98           N  
ATOM   3560  CA  PHE B 237     -52.735 -13.340  24.278  1.00 24.37           C  
ATOM   3561  C   PHE B 237     -52.039 -11.966  24.139  1.00 24.65           C  
ATOM   3562  O   PHE B 237     -51.621 -11.381  25.138  1.00 25.36           O  
ATOM   3563  CB  PHE B 237     -51.775 -14.465  23.880  1.00 25.20           C  
ATOM   3564  CG  PHE B 237     -50.652 -14.679  24.837  1.00 28.91           C  
ATOM   3565  CD1 PHE B 237     -50.748 -15.672  25.809  1.00 30.67           C  
ATOM   3566  CD2 PHE B 237     -49.487 -13.902  24.764  1.00 29.78           C  
ATOM   3567  CE1 PHE B 237     -49.701 -15.893  26.702  1.00 32.98           C  
ATOM   3568  CE2 PHE B 237     -48.430 -14.122  25.681  1.00 31.03           C  
ATOM   3569  CZ  PHE B 237     -48.544 -15.102  26.632  1.00 32.81           C  
ATOM   3570  N   ASN B 238     -51.893 -11.473  22.916  1.00 24.58           N  
ATOM   3571  CA  ASN B 238     -51.315 -10.146  22.679  1.00 25.85           C  
ATOM   3572  C   ASN B 238     -52.152  -8.967  23.187  1.00 23.98           C  
ATOM   3573  O   ASN B 238     -51.606  -7.983  23.678  1.00 22.50           O  
ATOM   3574  CB  ASN B 238     -51.011  -9.945  21.184  1.00 27.54           C  
ATOM   3575  CG  ASN B 238     -49.730 -10.645  20.766  1.00 32.94           C  
ATOM   3576  ND2 ASN B 238     -48.595 -10.142  21.255  1.00 39.11           N  
ATOM   3577  OD1 ASN B 238     -49.758 -11.655  20.061  1.00 37.71           O  
ATOM   3578  N   ILE B 239     -53.473  -9.073  23.052  1.00 22.69           N  
ATOM   3579  CA  ILE B 239     -54.371  -8.079  23.627  1.00 20.90           C  
ATOM   3580  C   ILE B 239     -54.097  -7.918  25.118  1.00 21.31           C  
ATOM   3581  O   ILE B 239     -53.929  -6.779  25.611  1.00 19.77           O  
ATOM   3582  CB  ILE B 239     -55.848  -8.448  23.412  1.00 21.17           C  
ATOM   3583  CG1 ILE B 239     -56.192  -8.383  21.912  1.00 17.96           C  
ATOM   3584  CG2 ILE B 239     -56.757  -7.537  24.263  1.00 19.78           C  
ATOM   3585  CD1 ILE B 239     -57.575  -9.031  21.523  1.00 19.50           C  
ATOM   3586  N   ALA B 240     -54.049  -9.051  25.840  1.00 19.94           N  
ATOM   3587  CA  ALA B 240     -53.823  -9.014  27.275  1.00 19.76           C  
ATOM   3588  C   ALA B 240     -52.429  -8.448  27.611  1.00 19.32           C  
ATOM   3589  O   ALA B 240     -52.244  -7.723  28.586  1.00 19.67           O  
ATOM   3590  CB  ALA B 240     -53.979 -10.430  27.874  1.00 18.77           C  
ATOM   3591  N   SER B 241     -51.469  -8.849  26.804  1.00 18.60           N  
ATOM   3592  CA  SER B 241     -50.077  -8.556  26.970  1.00 20.59           C  
ATOM   3593  C   SER B 241     -49.782  -7.044  26.800  1.00 19.97           C  
ATOM   3594  O   SER B 241     -49.155  -6.401  27.649  1.00 19.74           O  
ATOM   3595  CB  SER B 241     -49.356  -9.359  25.888  1.00 21.44           C  
ATOM   3596  OG  SER B 241     -48.015  -9.591  26.225  1.00 28.79           O  
ATOM   3597  N   TYR B 242     -50.291  -6.464  25.731  1.00 19.34           N  
ATOM   3598  CA  TYR B 242     -50.057  -5.046  25.494  1.00 19.59           C  
ATOM   3599  C   TYR B 242     -50.963  -4.176  26.341  1.00 19.33           C  
ATOM   3600  O   TYR B 242     -50.579  -3.061  26.726  1.00 19.02           O  
ATOM   3601  CB  TYR B 242     -50.153  -4.752  24.002  1.00 19.66           C  
ATOM   3602  CG  TYR B 242     -48.865  -5.068  23.305  1.00 19.36           C  
ATOM   3603  CD1 TYR B 242     -47.851  -4.090  23.209  1.00 20.95           C  
ATOM   3604  CD2 TYR B 242     -48.623  -6.329  22.768  1.00 19.78           C  
ATOM   3605  CE1 TYR B 242     -46.651  -4.358  22.565  1.00 21.13           C  
ATOM   3606  CE2 TYR B 242     -47.399  -6.623  22.130  1.00 19.73           C  
ATOM   3607  CZ  TYR B 242     -46.426  -5.624  22.023  1.00 21.09           C  
ATOM   3608  OH  TYR B 242     -45.210  -5.857  21.384  1.00 20.59           O  
ATOM   3609  N   ALA B 243     -52.137  -4.698  26.698  1.00 18.88           N  
ATOM   3610  CA  ALA B 243     -52.958  -3.996  27.681  1.00 19.72           C  
ATOM   3611  C   ALA B 243     -52.253  -3.947  29.055  1.00 19.90           C  
ATOM   3612  O   ALA B 243     -52.288  -2.912  29.715  1.00 20.46           O  
ATOM   3613  CB  ALA B 243     -54.358  -4.589  27.801  1.00 19.18           C  
ATOM   3614  N   LEU B 244     -51.606  -5.051  29.457  1.00 19.62           N  
ATOM   3615  CA  LEU B 244     -50.830  -5.099  30.709  1.00 19.56           C  
ATOM   3616  C   LEU B 244     -49.653  -4.113  30.643  1.00 19.90           C  
ATOM   3617  O   LEU B 244     -49.474  -3.293  31.557  1.00 19.45           O  
ATOM   3618  CB  LEU B 244     -50.344  -6.543  31.025  1.00 19.16           C  
ATOM   3619  CG  LEU B 244     -49.363  -6.741  32.206  1.00 21.06           C  
ATOM   3620  CD1 LEU B 244     -49.894  -6.252  33.594  1.00 18.57           C  
ATOM   3621  CD2 LEU B 244     -48.946  -8.197  32.316  1.00 22.64           C  
ATOM   3622  N   LEU B 245     -48.879  -4.163  29.550  1.00 19.68           N  
ATOM   3623  CA  LEU B 245     -47.780  -3.213  29.367  1.00 20.29           C  
ATOM   3624  C   LEU B 245     -48.261  -1.757  29.495  1.00 20.19           C  
ATOM   3625  O   LEU B 245     -47.601  -0.946  30.117  1.00 20.89           O  
ATOM   3626  CB  LEU B 245     -47.042  -3.420  28.030  1.00 20.56           C  
ATOM   3627  CG  LEU B 245     -45.855  -2.481  27.766  1.00 20.72           C  
ATOM   3628  CD1 LEU B 245     -44.698  -2.719  28.730  1.00 19.45           C  
ATOM   3629  CD2 LEU B 245     -45.391  -2.657  26.349  1.00 19.85           C  
ATOM   3630  N   THR B 246     -49.436  -1.442  28.962  1.00 19.88           N  
ATOM   3631  CA  THR B 246     -49.947  -0.070  29.054  1.00 18.95           C  
ATOM   3632  C   THR B 246     -50.278   0.287  30.481  1.00 19.18           C  
ATOM   3633  O   THR B 246     -49.981   1.403  30.919  1.00 19.70           O  
ATOM   3634  CB  THR B 246     -51.187   0.150  28.163  1.00 18.84           C  
ATOM   3635  CG2 THR B 246     -51.634   1.615  28.137  1.00 16.61           C  
ATOM   3636  OG1 THR B 246     -50.869  -0.259  26.842  1.00 18.03           O  
ATOM   3637  N   TYR B 247     -50.894  -0.654  31.208  1.00 19.27           N  
ATOM   3638  CA  TYR B 247     -51.167  -0.452  32.621  1.00 18.31           C  
ATOM   3639  C   TYR B 247     -49.891  -0.182  33.397  1.00 18.24           C  
ATOM   3640  O   TYR B 247     -49.892   0.648  34.305  1.00 18.44           O  
ATOM   3641  CB  TYR B 247     -51.891  -1.666  33.236  1.00 18.38           C  
ATOM   3642  CG  TYR B 247     -53.403  -1.518  33.323  1.00 18.25           C  
ATOM   3643  CD1 TYR B 247     -54.033  -1.231  34.547  1.00 17.51           C  
ATOM   3644  CD2 TYR B 247     -54.205  -1.664  32.183  1.00 16.45           C  
ATOM   3645  CE1 TYR B 247     -55.434  -1.100  34.633  1.00 17.15           C  
ATOM   3646  CE2 TYR B 247     -55.593  -1.524  32.260  1.00 16.35           C  
ATOM   3647  CZ  TYR B 247     -56.194  -1.251  33.466  1.00 17.94           C  
ATOM   3648  OH  TYR B 247     -57.558  -1.119  33.500  1.00 18.58           O  
ATOM   3649  N   MET B 248     -48.818  -0.906  33.078  1.00 18.12           N  
ATOM   3650  CA  MET B 248     -47.528  -0.728  33.787  1.00 18.27           C  
ATOM   3651  C   MET B 248     -46.908   0.624  33.475  1.00 17.86           C  
ATOM   3652  O   MET B 248     -46.499   1.320  34.377  1.00 17.97           O  
ATOM   3653  CB  MET B 248     -46.520  -1.833  33.445  1.00 18.13           C  
ATOM   3654  CG  MET B 248     -46.968  -3.221  33.863  1.00 19.83           C  
ATOM   3655  SD  MET B 248     -45.904  -4.479  33.169  1.00 25.46           S  
ATOM   3656  CE  MET B 248     -44.438  -4.407  34.161  1.00 25.82           C  
ATOM   3657  N   ILE B 249     -46.842   0.987  32.198  1.00 18.30           N  
ATOM   3658  CA  ILE B 249     -46.247   2.273  31.799  1.00 18.39           C  
ATOM   3659  C   ILE B 249     -47.103   3.431  32.339  1.00 19.07           C  
ATOM   3660  O   ILE B 249     -46.563   4.412  32.848  1.00 19.48           O  
ATOM   3661  CB  ILE B 249     -45.983   2.342  30.262  1.00 18.29           C  
ATOM   3662  CG1 ILE B 249     -44.989   1.250  29.854  1.00 16.82           C  
ATOM   3663  CG2 ILE B 249     -45.449   3.749  29.833  1.00 16.63           C  
ATOM   3664  CD1 ILE B 249     -44.664   1.213  28.362  1.00 16.02           C  
ATOM   3665  N   ALA B 250     -48.428   3.294  32.300  1.00 19.56           N  
ATOM   3666  CA  ALA B 250     -49.304   4.324  32.879  1.00 19.96           C  
ATOM   3667  C   ALA B 250     -49.018   4.539  34.366  1.00 21.02           C  
ATOM   3668  O   ALA B 250     -48.880   5.683  34.838  1.00 20.94           O  
ATOM   3669  CB  ALA B 250     -50.769   3.964  32.674  1.00 19.76           C  
ATOM   3670  N   HIS B 251     -48.928   3.435  35.104  1.00 21.66           N  
ATOM   3671  CA  HIS B 251     -48.761   3.480  36.561  1.00 22.05           C  
ATOM   3672  C   HIS B 251     -47.488   4.239  36.932  1.00 22.70           C  
ATOM   3673  O   HIS B 251     -47.432   4.999  37.887  1.00 23.34           O  
ATOM   3674  CB  HIS B 251     -48.705   2.040  37.112  1.00 21.45           C  
ATOM   3675  CG  HIS B 251     -48.393   1.950  38.575  1.00 21.65           C  
ATOM   3676  CD2 HIS B 251     -47.209   1.872  39.229  1.00 20.12           C  
ATOM   3677  ND1 HIS B 251     -49.372   1.913  39.548  1.00 22.77           N  
ATOM   3678  CE1 HIS B 251     -48.802   1.822  40.736  1.00 22.95           C  
ATOM   3679  NE2 HIS B 251     -47.491   1.798  40.571  1.00 22.73           N  
ATOM   3680  N   ILE B 252     -46.459   3.990  36.156  1.00 23.73           N  
ATOM   3681  CA  ILE B 252     -45.133   4.501  36.398  1.00 24.80           C  
ATOM   3682  C   ILE B 252     -44.961   5.964  35.937  1.00 24.30           C  
ATOM   3683  O   ILE B 252     -44.046   6.645  36.349  1.00 24.82           O  
ATOM   3684  CB  ILE B 252     -44.165   3.474  35.733  1.00 25.46           C  
ATOM   3685  CG1 ILE B 252     -43.561   2.606  36.838  1.00 27.48           C  
ATOM   3686  CG2 ILE B 252     -43.121   4.106  34.797  1.00 26.11           C  
ATOM   3687  CD1 ILE B 252     -42.828   1.449  36.320  1.00 30.20           C  
ATOM   3688  N   THR B 253     -45.849   6.441  35.073  1.00 24.22           N  
ATOM   3689  CA  THR B 253     -45.748   7.807  34.542  1.00 23.12           C  
ATOM   3690  C   THR B 253     -46.840   8.688  35.148  1.00 23.15           C  
ATOM   3691  O   THR B 253     -47.010   9.838  34.753  1.00 23.35           O  
ATOM   3692  CB  THR B 253     -45.813   7.835  32.995  1.00 22.75           C  
ATOM   3693  CG2 THR B 253     -44.616   7.106  32.375  1.00 21.40           C  
ATOM   3694  OG1 THR B 253     -47.024   7.218  32.539  1.00 21.70           O  
ATOM   3695  N   GLY B 254     -47.569   8.137  36.119  1.00 23.16           N  
ATOM   3696  CA  GLY B 254     -48.655   8.864  36.795  1.00 22.78           C  
ATOM   3697  C   GLY B 254     -49.819   9.226  35.874  1.00 22.68           C  
ATOM   3698  O   GLY B 254     -50.458  10.264  36.072  1.00 22.13           O  
ATOM   3699  N   LEU B 255     -50.089   8.369  34.883  1.00 22.13           N  
ATOM   3700  CA  LEU B 255     -51.218   8.535  33.947  1.00 22.57           C  
ATOM   3701  C   LEU B 255     -52.258   7.442  34.181  1.00 23.21           C  
ATOM   3702  O   LEU B 255     -51.987   6.463  34.882  1.00 24.33           O  
ATOM   3703  CB  LEU B 255     -50.733   8.465  32.485  1.00 21.49           C  
ATOM   3704  CG  LEU B 255     -49.702   9.502  32.010  1.00 21.66           C  
ATOM   3705  CD1 LEU B 255     -49.157   9.165  30.597  1.00 18.92           C  
ATOM   3706  CD2 LEU B 255     -50.234  10.964  32.096  1.00 17.71           C  
ATOM   3707  N   LYS B 256     -53.436   7.584  33.586  1.00 23.60           N  
ATOM   3708  CA  LYS B 256     -54.447   6.513  33.630  1.00 24.08           C  
ATOM   3709  C   LYS B 256     -54.456   5.755  32.308  1.00 22.51           C  
ATOM   3710  O   LYS B 256     -54.315   6.369  31.272  1.00 23.56           O  
ATOM   3711  CB  LYS B 256     -55.845   7.098  33.814  1.00 24.64           C  
ATOM   3712  CG  LYS B 256     -56.147   7.693  35.146  1.00 27.16           C  
ATOM   3713  CD  LYS B 256     -57.279   8.706  34.968  1.00 31.76           C  
ATOM   3714  CE  LYS B 256     -56.872   9.803  33.971  1.00 33.50           C  
ATOM   3715  NZ  LYS B 256     -57.898  10.867  33.775  1.00 34.76           N1+
ATOM   3716  N   PRO B 257     -54.652   4.429  32.331  1.00 21.88           N  
ATOM   3717  CA  PRO B 257     -54.837   3.731  31.044  1.00 20.67           C  
ATOM   3718  C   PRO B 257     -55.992   4.302  30.214  1.00 19.98           C  
ATOM   3719  O   PRO B 257     -57.033   4.625  30.757  1.00 19.80           O  
ATOM   3720  CB  PRO B 257     -55.154   2.299  31.463  1.00 19.65           C  
ATOM   3721  CG  PRO B 257     -54.559   2.140  32.802  1.00 21.44           C  
ATOM   3722  CD  PRO B 257     -54.667   3.488  33.476  1.00 21.57           C  
ATOM   3723  N   GLY B 258     -55.809   4.412  28.898  1.00 19.99           N  
ATOM   3724  CA  GLY B 258     -56.863   4.958  28.027  1.00 19.15           C  
ATOM   3725  C   GLY B 258     -57.492   3.871  27.152  1.00 19.06           C  
ATOM   3726  O   GLY B 258     -58.371   3.150  27.618  1.00 18.30           O  
ATOM   3727  N   ASP B 259     -57.044   3.780  25.890  1.00 18.42           N  
ATOM   3728  CA  ASP B 259     -57.486   2.745  24.937  1.00 18.79           C  
ATOM   3729  C   ASP B 259     -56.311   1.894  24.490  1.00 18.97           C  
ATOM   3730  O   ASP B 259     -55.163   2.378  24.397  1.00 19.75           O  
ATOM   3731  CB  ASP B 259     -58.097   3.383  23.681  1.00 18.72           C  
ATOM   3732  CG  ASP B 259     -59.410   4.043  23.942  1.00 20.14           C  
ATOM   3733  OD1 ASP B 259     -60.284   3.365  24.529  1.00 21.06           O  
ATOM   3734  OD2 ASP B 259     -59.582   5.240  23.560  1.00 20.25           O1-
ATOM   3735  N   PHE B 260     -56.596   0.633  24.184  1.00 18.63           N  
ATOM   3736  CA  PHE B 260     -55.671  -0.217  23.467  1.00 17.69           C  
ATOM   3737  C   PHE B 260     -56.292  -0.468  22.106  1.00 18.42           C  
ATOM   3738  O   PHE B 260     -57.407  -0.990  22.014  1.00 18.66           O  
ATOM   3739  CB  PHE B 260     -55.427  -1.564  24.179  1.00 17.55           C  
ATOM   3740  CG  PHE B 260     -54.654  -2.552  23.341  1.00 17.45           C  
ATOM   3741  CD1 PHE B 260     -53.362  -2.264  22.928  1.00 15.28           C  
ATOM   3742  CD2 PHE B 260     -55.238  -3.746  22.921  1.00 17.81           C  
ATOM   3743  CE1 PHE B 260     -52.643  -3.142  22.131  1.00 17.45           C  
ATOM   3744  CE2 PHE B 260     -54.520  -4.652  22.129  1.00 17.75           C  
ATOM   3745  CZ  PHE B 260     -53.212  -4.353  21.730  1.00 15.62           C  
ATOM   3746  N   ILE B 261     -55.570  -0.086  21.054  1.00 18.04           N  
ATOM   3747  CA  ILE B 261     -56.048  -0.262  19.698  1.00 17.81           C  
ATOM   3748  C   ILE B 261     -55.229  -1.383  19.058  1.00 18.33           C  
ATOM   3749  O   ILE B 261     -53.993  -1.328  19.052  1.00 18.46           O  
ATOM   3750  CB  ILE B 261     -55.885   1.036  18.864  1.00 17.21           C  
ATOM   3751  CG1 ILE B 261     -56.776   2.159  19.401  1.00 16.94           C  
ATOM   3752  CG2 ILE B 261     -56.318   0.796  17.456  1.00 15.09           C  
ATOM   3753  CD1 ILE B 261     -56.097   3.056  20.339  1.00 17.89           C  
ATOM   3754  N   HIS B 262     -55.906  -2.390  18.522  1.00 17.91           N  
ATOM   3755  CA  HIS B 262     -55.173  -3.531  17.947  1.00 18.55           C  
ATOM   3756  C   HIS B 262     -55.361  -3.541  16.453  1.00 17.09           C  
ATOM   3757  O   HIS B 262     -56.477  -3.618  15.993  1.00 17.57           O  
ATOM   3758  CB  HIS B 262     -55.679  -4.832  18.537  1.00 18.82           C  
ATOM   3759  CG  HIS B 262     -54.776  -5.991  18.285  1.00 22.48           C  
ATOM   3760  CD2 HIS B 262     -53.468  -6.050  17.953  1.00 24.04           C  
ATOM   3761  ND1 HIS B 262     -55.214  -7.293  18.344  1.00 28.47           N  
ATOM   3762  CE1 HIS B 262     -54.195  -8.107  18.128  1.00 30.54           C  
ATOM   3763  NE2 HIS B 262     -53.127  -7.379  17.873  1.00 27.24           N  
ATOM   3764  N   THR B 263     -54.272  -3.399  15.703  1.00 16.71           N  
ATOM   3765  CA  THR B 263     -54.339  -3.329  14.260  1.00 16.80           C  
ATOM   3766  C   THR B 263     -53.531  -4.446  13.618  1.00 16.46           C  
ATOM   3767  O   THR B 263     -52.361  -4.673  13.983  1.00 16.32           O  
ATOM   3768  CB  THR B 263     -53.752  -1.981  13.718  1.00 17.91           C  
ATOM   3769  CG2 THR B 263     -53.797  -1.976  12.189  1.00 16.65           C  
ATOM   3770  OG1 THR B 263     -54.495  -0.875  14.231  1.00 17.97           O  
ATOM   3771  N   LEU B 264     -54.126  -5.100  12.618  1.00 16.30           N  
ATOM   3772  CA  LEU B 264     -53.490  -6.252  12.005  1.00 17.17           C  
ATOM   3773  C   LEU B 264     -53.236  -6.047  10.542  1.00 17.31           C  
ATOM   3774  O   LEU B 264     -54.016  -5.400   9.891  1.00 17.76           O  
ATOM   3775  CB  LEU B 264     -54.407  -7.489  12.154  1.00 18.36           C  
ATOM   3776  CG  LEU B 264     -54.589  -7.960  13.607  1.00 18.37           C  
ATOM   3777  CD1 LEU B 264     -55.558  -9.115  13.718  1.00 17.98           C  
ATOM   3778  CD2 LEU B 264     -53.228  -8.350  14.143  1.00 20.89           C  
ATOM   3779  N   GLY B 265     -52.142  -6.614  10.030  1.00 17.13           N  
ATOM   3780  CA  GLY B 265     -52.013  -6.831   8.607  1.00 15.87           C  
ATOM   3781  C   GLY B 265     -52.771  -8.090   8.224  1.00 17.09           C  
ATOM   3782  O   GLY B 265     -54.004  -8.056   8.082  1.00 17.79           O  
ATOM   3783  N   ASP B 266     -52.053  -9.205   8.041  1.00 16.51           N  
ATOM   3784  CA  ASP B 266     -52.678 -10.500   7.685  1.00 17.32           C  
ATOM   3785  C   ASP B 266     -53.339 -11.090   8.942  1.00 17.61           C  
ATOM   3786  O   ASP B 266     -52.656 -11.677   9.796  1.00 16.73           O  
ATOM   3787  CB  ASP B 266     -51.595 -11.456   7.163  1.00 17.38           C  
ATOM   3788  CG  ASP B 266     -52.154 -12.782   6.567  1.00 19.20           C  
ATOM   3789  OD1 ASP B 266     -53.309 -13.188   6.816  1.00 16.83           O  
ATOM   3790  OD2 ASP B 266     -51.373 -13.431   5.817  1.00 21.78           O1-
ATOM   3791  N   ALA B 267     -54.641 -10.859   9.086  1.00 17.53           N  
ATOM   3792  CA  ALA B 267     -55.395 -11.423  10.189  1.00 17.53           C  
ATOM   3793  C   ALA B 267     -55.900 -12.780   9.725  1.00 17.44           C  
ATOM   3794  O   ALA B 267     -56.641 -12.861   8.752  1.00 18.11           O  
ATOM   3795  CB  ALA B 267     -56.601 -10.520  10.555  1.00 17.32           C  
ATOM   3796  N   HIS B 268     -55.550 -13.846  10.433  1.00 16.91           N  
ATOM   3797  CA  HIS B 268     -55.819 -15.166   9.891  1.00 16.64           C  
ATOM   3798  C   HIS B 268     -56.271 -16.169  10.943  1.00 17.12           C  
ATOM   3799  O   HIS B 268     -55.972 -16.028  12.145  1.00 16.33           O  
ATOM   3800  CB  HIS B 268     -54.596 -15.689   9.125  1.00 15.38           C  
ATOM   3801  CG  HIS B 268     -53.350 -15.753   9.947  1.00 17.27           C  
ATOM   3802  CD2 HIS B 268     -52.828 -16.752  10.710  1.00 16.10           C  
ATOM   3803  ND1 HIS B 268     -52.483 -14.679  10.074  1.00 16.56           N  
ATOM   3804  CE1 HIS B 268     -51.474 -15.021  10.865  1.00 15.71           C  
ATOM   3805  NE2 HIS B 268     -51.667 -16.266  11.275  1.00 17.85           N  
ATOM   3806  N   ILE B 269     -56.979 -17.189  10.448  1.00 17.23           N  
ATOM   3807  CA  ILE B 269     -57.387 -18.340  11.229  1.00 17.61           C  
ATOM   3808  C   ILE B 269     -56.825 -19.607  10.589  1.00 18.03           C  
ATOM   3809  O   ILE B 269     -57.096 -19.886   9.424  1.00 18.00           O  
ATOM   3810  CB  ILE B 269     -58.947 -18.409  11.303  1.00 18.33           C  
ATOM   3811  CG1 ILE B 269     -59.490 -17.160  12.017  1.00 16.42           C  
ATOM   3812  CG2 ILE B 269     -59.437 -19.722  11.978  1.00 17.46           C  
ATOM   3813  CD1 ILE B 269     -61.010 -17.009  11.936  1.00 16.01           C  
ATOM   3814  N   TYR B 270     -56.058 -20.382  11.361  1.00 18.65           N  
ATOM   3815  CA  TYR B 270     -55.590 -21.688  10.922  1.00 19.77           C  
ATOM   3816  C   TYR B 270     -56.791 -22.603  10.744  1.00 20.12           C  
ATOM   3817  O   TYR B 270     -57.714 -22.544  11.540  1.00 20.03           O  
ATOM   3818  CB  TYR B 270     -54.538 -22.264  11.900  1.00 19.49           C  
ATOM   3819  CG  TYR B 270     -53.202 -21.599  11.659  1.00 20.33           C  
ATOM   3820  CD1 TYR B 270     -52.815 -20.483  12.375  1.00 20.85           C  
ATOM   3821  CD2 TYR B 270     -52.370 -22.040  10.635  1.00 22.49           C  
ATOM   3822  CE1 TYR B 270     -51.598 -19.853  12.114  1.00 22.07           C  
ATOM   3823  CE2 TYR B 270     -51.165 -21.415  10.357  1.00 20.91           C  
ATOM   3824  CZ  TYR B 270     -50.783 -20.334  11.092  1.00 22.76           C  
ATOM   3825  OH  TYR B 270     -49.576 -19.719  10.784  1.00 25.76           O  
ATOM   3826  N   LEU B 271     -56.792 -23.400   9.679  1.00 21.35           N  
ATOM   3827  CA  LEU B 271     -57.960 -24.236   9.314  1.00 22.80           C  
ATOM   3828  C   LEU B 271     -58.473 -25.121  10.439  1.00 23.89           C  
ATOM   3829  O   LEU B 271     -59.680 -25.325  10.564  1.00 24.54           O  
ATOM   3830  CB  LEU B 271     -57.663 -25.094   8.081  1.00 23.02           C  
ATOM   3831  CG  LEU B 271     -57.320 -24.317   6.794  1.00 22.85           C  
ATOM   3832  CD1 LEU B 271     -57.244 -25.248   5.600  1.00 22.04           C  
ATOM   3833  CD2 LEU B 271     -58.319 -23.189   6.544  1.00 22.69           C  
ATOM   3834  N   ASN B 272     -57.556 -25.633  11.259  1.00 24.45           N  
ATOM   3835  CA  ASN B 272     -57.916 -26.540  12.345  1.00 25.28           C  
ATOM   3836  C   ASN B 272     -58.475 -25.796  13.570  1.00 24.32           C  
ATOM   3837  O   ASN B 272     -58.940 -26.426  14.523  1.00 23.51           O  
ATOM   3838  CB  ASN B 272     -56.700 -27.392  12.730  1.00 26.45           C  
ATOM   3839  CG  ASN B 272     -55.452 -26.544  12.939  1.00 31.93           C  
ATOM   3840  ND2 ASN B 272     -54.711 -26.840  14.017  1.00 36.17           N  
ATOM   3841  OD1 ASN B 272     -55.153 -25.625  12.147  1.00 34.70           O  
ATOM   3842  N   HIS B 273     -58.444 -24.459  13.535  1.00 22.24           N  
ATOM   3843  CA  HIS B 273     -59.056 -23.672  14.595  1.00 21.59           C  
ATOM   3844  C   HIS B 273     -60.498 -23.310  14.277  1.00 21.14           C  
ATOM   3845  O   HIS B 273     -61.175 -22.706  15.101  1.00 21.57           O  
ATOM   3846  CB  HIS B 273     -58.291 -22.370  14.866  1.00 20.70           C  
ATOM   3847  CG  HIS B 273     -56.877 -22.566  15.309  1.00 21.50           C  
ATOM   3848  CD2 HIS B 273     -56.198 -23.683  15.667  1.00 21.40           C  
ATOM   3849  ND1 HIS B 273     -55.980 -21.514  15.420  1.00 21.63           N  
ATOM   3850  CE1 HIS B 273     -54.814 -21.984  15.827  1.00 23.50           C  
ATOM   3851  NE2 HIS B 273     -54.918 -23.295  15.983  1.00 22.94           N  
ATOM   3852  N   ILE B 274     -60.958 -23.655  13.084  1.00 20.93           N  
ATOM   3853  CA  ILE B 274     -62.261 -23.181  12.594  1.00 21.07           C  
ATOM   3854  C   ILE B 274     -63.422 -23.732  13.433  1.00 20.49           C  
ATOM   3855  O   ILE B 274     -64.310 -22.978  13.864  1.00 19.67           O  
ATOM   3856  CB  ILE B 274     -62.442 -23.486  11.080  1.00 21.19           C  
ATOM   3857  CG1 ILE B 274     -61.591 -22.510  10.248  1.00 20.63           C  
ATOM   3858  CG2 ILE B 274     -63.940 -23.446  10.642  1.00 20.35           C  
ATOM   3859  CD1 ILE B 274     -61.542 -22.910   8.709  1.00 19.91           C  
ATOM   3860  N   GLU B 275     -63.388 -25.031  13.688  1.00 19.94           N  
ATOM   3861  CA  GLU B 275     -64.452 -25.657  14.448  1.00 20.92           C  
ATOM   3862  C   GLU B 275     -64.468 -25.157  15.890  1.00 20.10           C  
ATOM   3863  O   GLU B 275     -65.524 -24.767  16.385  1.00 20.64           O  
ATOM   3864  CB  GLU B 275     -64.395 -27.201  14.356  1.00 21.36           C  
ATOM   3865  CG  GLU B 275     -64.793 -27.752  12.974  1.00 25.84           C  
ATOM   3866  CD  GLU B 275     -66.125 -27.161  12.432  1.00 31.30           C  
ATOM   3867  OE1 GLU B 275     -67.129 -27.172  13.176  1.00 33.49           O  
ATOM   3868  OE2 GLU B 275     -66.163 -26.674  11.273  1.00 32.56           O1-
ATOM   3869  N   PRO B 276     -63.300 -25.131  16.558  1.00 19.73           N  
ATOM   3870  CA  PRO B 276     -63.271 -24.555  17.903  1.00 19.37           C  
ATOM   3871  C   PRO B 276     -63.774 -23.100  17.949  1.00 19.50           C  
ATOM   3872  O   PRO B 276     -64.576 -22.746  18.831  1.00 19.63           O  
ATOM   3873  CB  PRO B 276     -61.767 -24.607  18.272  1.00 19.45           C  
ATOM   3874  CG  PRO B 276     -61.246 -25.744  17.530  1.00 20.54           C  
ATOM   3875  CD  PRO B 276     -62.032 -25.822  16.230  1.00 19.02           C  
ATOM   3876  N   LEU B 277     -63.318 -22.263  17.019  1.00 18.93           N  
ATOM   3877  CA  LEU B 277     -63.708 -20.840  17.022  1.00 18.80           C  
ATOM   3878  C   LEU B 277     -65.202 -20.629  16.765  1.00 19.17           C  
ATOM   3879  O   LEU B 277     -65.812 -19.745  17.380  1.00 18.62           O  
ATOM   3880  CB  LEU B 277     -62.874 -20.044  16.028  1.00 18.55           C  
ATOM   3881  CG  LEU B 277     -61.466 -19.729  16.527  1.00 19.93           C  
ATOM   3882  CD1 LEU B 277     -60.618 -19.198  15.393  1.00 19.99           C  
ATOM   3883  CD2 LEU B 277     -61.486 -18.711  17.695  1.00 18.72           C  
ATOM   3884  N   LYS B 278     -65.765 -21.451  15.874  1.00 18.97           N  
ATOM   3885  CA  LYS B 278     -67.203 -21.479  15.601  1.00 21.02           C  
ATOM   3886  C   LYS B 278     -68.033 -21.748  16.855  1.00 20.94           C  
ATOM   3887  O   LYS B 278     -69.091 -21.180  17.028  1.00 20.70           O  
ATOM   3888  CB  LYS B 278     -67.541 -22.542  14.546  1.00 21.14           C  
ATOM   3889  CG  LYS B 278     -67.360 -22.059  13.094  1.00 24.62           C  
ATOM   3890  CD  LYS B 278     -67.778 -23.177  12.103  1.00 28.82           C  
ATOM   3891  CE  LYS B 278     -67.746 -22.703  10.622  1.00 31.99           C  
ATOM   3892  NZ  LYS B 278     -68.199 -23.825   9.671  1.00 33.10           N1+
ATOM   3893  N   ILE B 279     -67.535 -22.621  17.729  1.00 21.64           N  
ATOM   3894  CA  ILE B 279     -68.164 -22.853  19.028  1.00 21.59           C  
ATOM   3895  C   ILE B 279     -67.941 -21.645  19.953  1.00 21.50           C  
ATOM   3896  O   ILE B 279     -68.885 -21.156  20.552  1.00 21.42           O  
ATOM   3897  CB  ILE B 279     -67.667 -24.173  19.660  1.00 21.86           C  
ATOM   3898  CG1 ILE B 279     -68.346 -25.372  18.974  1.00 22.82           C  
ATOM   3899  CG2 ILE B 279     -67.938 -24.194  21.154  1.00 22.28           C  
ATOM   3900  CD1 ILE B 279     -67.460 -26.613  18.886  1.00 23.52           C  
ATOM   3901  N   GLN B 280     -66.708 -21.147  20.048  1.00 21.29           N  
ATOM   3902  CA  GLN B 280     -66.450 -19.935  20.829  1.00 21.95           C  
ATOM   3903  C   GLN B 280     -67.380 -18.756  20.420  1.00 23.29           C  
ATOM   3904  O   GLN B 280     -67.810 -17.963  21.275  1.00 22.99           O  
ATOM   3905  CB  GLN B 280     -64.993 -19.508  20.698  1.00 21.08           C  
ATOM   3906  CG  GLN B 280     -64.616 -18.338  21.606  1.00 20.48           C  
ATOM   3907  CD  GLN B 280     -63.121 -18.029  21.600  1.00 19.85           C  
ATOM   3908  NE2 GLN B 280     -62.739 -16.978  22.307  1.00 13.57           N  
ATOM   3909  OE1 GLN B 280     -62.321 -18.740  20.973  1.00 21.06           O  
ATOM   3910  N   LEU B 281     -67.693 -18.658  19.127  1.00 24.26           N  
ATOM   3911  CA  LEU B 281     -68.536 -17.554  18.627  1.00 26.06           C  
ATOM   3912  C   LEU B 281     -69.960 -17.536  19.206  1.00 26.51           C  
ATOM   3913  O   LEU B 281     -70.621 -16.504  19.141  1.00 26.69           O  
ATOM   3914  CB  LEU B 281     -68.649 -17.580  17.101  1.00 26.40           C  
ATOM   3915  CG  LEU B 281     -67.564 -17.038  16.187  1.00 28.37           C  
ATOM   3916  CD1 LEU B 281     -68.117 -17.059  14.769  1.00 29.09           C  
ATOM   3917  CD2 LEU B 281     -67.206 -15.622  16.563  1.00 28.97           C  
ATOM   3918  N   GLN B 282     -70.445 -18.652  19.758  1.00 26.79           N  
ATOM   3919  CA  GLN B 282     -71.790 -18.612  20.363  1.00 27.22           C  
ATOM   3920  C   GLN B 282     -71.807 -18.349  21.854  1.00 26.37           C  
ATOM   3921  O   GLN B 282     -72.870 -18.317  22.466  1.00 26.36           O  
ATOM   3922  CB  GLN B 282     -72.658 -19.834  20.040  1.00 27.58           C  
ATOM   3923  CG  GLN B 282     -71.951 -21.157  19.950  1.00 31.02           C  
ATOM   3924  CD  GLN B 282     -72.018 -21.732  18.536  1.00 35.40           C  
ATOM   3925  NE2 GLN B 282     -71.846 -20.850  17.533  1.00 36.00           N  
ATOM   3926  OE1 GLN B 282     -72.254 -22.941  18.341  1.00 33.30           O  
ATOM   3927  N   ARG B 283     -70.636 -18.141  22.438  1.00 25.52           N  
ATOM   3928  CA  ARG B 283     -70.572 -17.838  23.852  1.00 24.33           C  
ATOM   3929  C   ARG B 283     -70.736 -16.339  24.034  1.00 24.25           C  
ATOM   3930  O   ARG B 283     -70.154 -15.549  23.292  1.00 23.20           O  
ATOM   3931  CB  ARG B 283     -69.245 -18.322  24.430  1.00 24.13           C  
ATOM   3932  CG  ARG B 283     -69.071 -19.842  24.357  1.00 22.96           C  
ATOM   3933  CD  ARG B 283     -67.635 -20.207  24.735  1.00 19.30           C  
ATOM   3934  NE  ARG B 283     -67.470 -21.648  24.871  1.00 18.71           N  
ATOM   3935  CZ  ARG B 283     -66.386 -22.242  25.369  1.00 16.35           C  
ATOM   3936  NH1 ARG B 283     -66.347 -23.575  25.455  1.00 12.33           N1+
ATOM   3937  NH2 ARG B 283     -65.354 -21.509  25.781  1.00 12.60           N  
ATOM   3938  N   GLU B 284     -71.539 -15.946  25.013  1.00 24.34           N  
ATOM   3939  CA  GLU B 284     -71.694 -14.532  25.322  1.00 24.90           C  
ATOM   3940  C   GLU B 284     -70.639 -14.054  26.307  1.00 23.51           C  
ATOM   3941  O   GLU B 284     -70.486 -14.642  27.381  1.00 23.56           O  
ATOM   3942  CB  GLU B 284     -73.108 -14.226  25.832  1.00 25.82           C  
ATOM   3943  CG  GLU B 284     -74.028 -13.639  24.723  1.00 31.44           C  
ATOM   3944  CD  GLU B 284     -74.137 -12.114  24.758  1.00 36.48           C  
ATOM   3945  OE1 GLU B 284     -73.451 -11.416  23.950  1.00 39.25           O  
ATOM   3946  OE2 GLU B 284     -74.940 -11.617  25.589  1.00 39.59           O1-
ATOM   3947  N   PRO B 285     -69.911 -12.983  25.948  1.00 22.62           N  
ATOM   3948  CA  PRO B 285     -68.935 -12.405  26.870  1.00 22.10           C  
ATOM   3949  C   PRO B 285     -69.550 -12.072  28.226  1.00 22.07           C  
ATOM   3950  O   PRO B 285     -70.743 -11.740  28.313  1.00 22.10           O  
ATOM   3951  CB  PRO B 285     -68.493 -11.107  26.161  1.00 22.18           C  
ATOM   3952  CG  PRO B 285     -68.710 -11.377  24.712  1.00 22.62           C  
ATOM   3953  CD  PRO B 285     -69.961 -12.258  24.661  1.00 22.08           C  
ATOM   3954  N   ARG B 286     -68.731 -12.190  29.266  1.00 21.91           N  
ATOM   3955  CA  ARG B 286     -69.047 -11.747  30.614  1.00 22.06           C  
ATOM   3956  C   ARG B 286     -68.292 -10.428  30.809  1.00 21.93           C  
ATOM   3957  O   ARG B 286     -67.261 -10.232  30.180  1.00 21.67           O  
ATOM   3958  CB  ARG B 286     -68.548 -12.768  31.644  1.00 21.87           C  
ATOM   3959  CG  ARG B 286     -69.470 -13.978  31.882  1.00 23.10           C  
ATOM   3960  CD  ARG B 286     -69.209 -15.112  30.915  1.00 22.70           C  
ATOM   3961  NE  ARG B 286     -70.124 -16.232  31.145  1.00 20.98           N  
ATOM   3962  CZ  ARG B 286     -69.798 -17.349  31.790  1.00 23.43           C  
ATOM   3963  NH1 ARG B 286     -70.705 -18.321  31.958  1.00 22.63           N1+
ATOM   3964  NH2 ARG B 286     -68.569 -17.501  32.275  1.00 24.58           N  
ATOM   3965  N   PRO B 287     -68.793  -9.531  31.686  1.00 22.13           N  
ATOM   3966  CA  PRO B 287     -68.089  -8.270  31.913  1.00 22.10           C  
ATOM   3967  C   PRO B 287     -66.591  -8.509  32.106  1.00 22.40           C  
ATOM   3968  O   PRO B 287     -66.198  -9.427  32.833  1.00 22.63           O  
ATOM   3969  CB  PRO B 287     -68.735  -7.742  33.197  1.00 22.14           C  
ATOM   3970  CG  PRO B 287     -70.155  -8.267  33.112  1.00 22.49           C  
ATOM   3971  CD  PRO B 287     -70.016  -9.644  32.514  1.00 21.97           C  
ATOM   3972  N   PHE B 288     -65.763  -7.723  31.423  1.00 21.97           N  
ATOM   3973  CA  PHE B 288     -64.311  -7.848  31.557  1.00 21.73           C  
ATOM   3974  C   PHE B 288     -63.911  -7.700  33.031  1.00 21.38           C  
ATOM   3975  O   PHE B 288     -64.563  -6.969  33.771  1.00 21.67           O  
ATOM   3976  CB  PHE B 288     -63.616  -6.744  30.764  1.00 20.91           C  
ATOM   3977  CG  PHE B 288     -63.371  -7.062  29.308  1.00 21.10           C  
ATOM   3978  CD1 PHE B 288     -62.950  -8.334  28.898  1.00 19.06           C  
ATOM   3979  CD2 PHE B 288     -63.480  -6.044  28.341  1.00 18.01           C  
ATOM   3980  CE1 PHE B 288     -62.676  -8.596  27.556  1.00 17.95           C  
ATOM   3981  CE2 PHE B 288     -63.207  -6.294  26.988  1.00 16.57           C  
ATOM   3982  CZ  PHE B 288     -62.813  -7.579  26.594  1.00 18.85           C  
ATOM   3983  N   PRO B 289     -62.815  -8.353  33.453  1.00 21.21           N  
ATOM   3984  CA  PRO B 289     -62.335  -8.154  34.812  1.00 21.78           C  
ATOM   3985  C   PRO B 289     -61.682  -6.784  34.991  1.00 22.65           C  
ATOM   3986  O   PRO B 289     -61.650  -5.978  34.051  1.00 22.28           O  
ATOM   3987  CB  PRO B 289     -61.258  -9.235  34.945  1.00 21.65           C  
ATOM   3988  CG  PRO B 289     -60.702  -9.342  33.577  1.00 20.64           C  
ATOM   3989  CD  PRO B 289     -61.919  -9.247  32.696  1.00 21.49           C  
ATOM   3990  N   LYS B 290     -61.156  -6.549  36.189  1.00 23.05           N  
ATOM   3991  CA  LYS B 290     -60.331  -5.373  36.493  1.00 24.19           C  
ATOM   3992  C   LYS B 290     -58.929  -5.844  36.861  1.00 24.31           C  
ATOM   3993  O   LYS B 290     -58.762  -6.970  37.320  1.00 25.26           O  
ATOM   3994  CB  LYS B 290     -60.973  -4.554  37.630  1.00 24.28           C  
ATOM   3995  CG  LYS B 290     -62.328  -4.010  37.183  1.00 25.76           C  
ATOM   3996  CD  LYS B 290     -63.206  -3.411  38.258  1.00 30.85           C  
ATOM   3997  CE  LYS B 290     -64.677  -3.407  37.748  1.00 34.29           C  
ATOM   3998  NZ  LYS B 290     -64.810  -2.992  36.270  1.00 35.56           N1+
ATOM   3999  N   LEU B 291     -57.929  -5.013  36.602  1.00 24.75           N  
ATOM   4000  CA  LEU B 291     -56.549  -5.284  36.998  1.00 24.89           C  
ATOM   4001  C   LEU B 291     -56.127  -4.242  38.028  1.00 25.09           C  
ATOM   4002  O   LEU B 291     -56.249  -3.049  37.790  1.00 25.78           O  
ATOM   4003  CB  LEU B 291     -55.596  -5.255  35.795  1.00 23.88           C  
ATOM   4004  CG  LEU B 291     -54.093  -5.385  36.112  1.00 23.93           C  
ATOM   4005  CD1 LEU B 291     -53.677  -6.815  36.467  1.00 22.55           C  
ATOM   4006  CD2 LEU B 291     -53.242  -4.875  34.961  1.00 23.14           C  
ATOM   4007  N   ARG B 292     -55.667  -4.715  39.177  1.00 25.45           N  
ATOM   4008  CA  ARG B 292     -55.216  -3.888  40.284  1.00 25.55           C  
ATOM   4009  C   ARG B 292     -53.723  -4.079  40.409  1.00 24.70           C  
ATOM   4010  O   ARG B 292     -53.213  -5.198  40.332  1.00 24.09           O  
ATOM   4011  CB  ARG B 292     -55.860  -4.342  41.620  1.00 26.55           C  
ATOM   4012  CG  ARG B 292     -57.376  -4.601  41.595  1.00 30.23           C  
ATOM   4013  CD  ARG B 292     -58.204  -3.314  41.317  1.00 36.95           C  
ATOM   4014  NE  ARG B 292     -59.625  -3.501  41.635  1.00 40.08           N  
ATOM   4015  CZ  ARG B 292     -60.518  -2.520  41.771  1.00 42.54           C  
ATOM   4016  NH1 ARG B 292     -61.776  -2.818  42.068  1.00 43.28           N1+
ATOM   4017  NH2 ARG B 292     -60.165  -1.246  41.622  1.00 43.39           N  
ATOM   4018  N   ILE B 293     -53.031  -2.975  40.618  1.00 24.78           N  
ATOM   4019  CA  ILE B 293     -51.606  -2.989  40.910  1.00 25.19           C  
ATOM   4020  C   ILE B 293     -51.526  -2.728  42.403  1.00 25.23           C  
ATOM   4021  O   ILE B 293     -52.098  -1.755  42.886  1.00 25.23           O  
ATOM   4022  CB  ILE B 293     -50.849  -1.922  40.051  1.00 25.12           C  
ATOM   4023  CG1 ILE B 293     -50.944  -2.300  38.564  1.00 24.87           C  
ATOM   4024  CG2 ILE B 293     -49.389  -1.772  40.499  1.00 25.14           C  
ATOM   4025  CD1 ILE B 293     -50.484  -1.214  37.554  1.00 22.78           C  
ATOM   4026  N   LEU B 294     -50.843  -3.614  43.131  1.00 26.21           N  
ATOM   4027  CA  LEU B 294     -50.984  -3.713  44.607  1.00 26.51           C  
ATOM   4028  C   LEU B 294     -49.997  -2.901  45.474  1.00 26.64           C  
ATOM   4029  O   LEU B 294     -50.100  -2.925  46.706  1.00 26.73           O  
ATOM   4030  CB  LEU B 294     -51.000  -5.187  45.052  1.00 26.41           C  
ATOM   4031  CG  LEU B 294     -52.073  -6.119  44.464  1.00 26.75           C  
ATOM   4032  CD1 LEU B 294     -51.654  -7.576  44.608  1.00 26.60           C  
ATOM   4033  CD2 LEU B 294     -53.455  -5.908  45.097  1.00 27.10           C  
ATOM   4034  N   ARG B 295     -49.051  -2.211  44.835  1.00 26.72           N  
ATOM   4035  CA  ARG B 295     -48.189  -1.211  45.492  1.00 27.06           C  
ATOM   4036  C   ARG B 295     -47.768  -0.101  44.529  1.00 27.33           C  
ATOM   4037  O   ARG B 295     -47.941  -0.222  43.316  1.00 27.23           O  
ATOM   4038  CB  ARG B 295     -46.950  -1.847  46.147  1.00 27.13           C  
ATOM   4039  CG  ARG B 295     -46.191  -2.837  45.300  1.00 27.08           C  
ATOM   4040  CD  ARG B 295     -44.730  -2.943  45.720  1.00 28.13           C  
ATOM   4041  NE  ARG B 295     -43.959  -3.589  44.658  1.00 29.79           N  
ATOM   4042  CZ  ARG B 295     -42.713  -3.274  44.304  1.00 29.92           C  
ATOM   4043  NH1 ARG B 295     -42.051  -2.291  44.926  1.00 26.97           N1+
ATOM   4044  NH2 ARG B 295     -42.135  -3.941  43.303  1.00 28.82           N  
ATOM   4045  N   LYS B 296     -47.226   0.985  45.073  1.00 27.47           N  
ATOM   4046  CA  LYS B 296     -46.658   2.048  44.259  1.00 27.82           C  
ATOM   4047  C   LYS B 296     -45.324   1.544  43.732  1.00 27.75           C  
ATOM   4048  O   LYS B 296     -44.444   1.185  44.507  1.00 28.05           O  
ATOM   4049  CB  LYS B 296     -46.458   3.324  45.083  1.00 28.27           C  
ATOM   4050  CG  LYS B 296     -45.807   4.496  44.318  1.00 30.28           C  
ATOM   4051  CD  LYS B 296     -44.977   5.408  45.265  1.00 34.18           C  
ATOM   4052  CE  LYS B 296     -44.375   6.628  44.545  1.00 36.57           C  
ATOM   4053  NZ  LYS B 296     -43.906   6.323  43.141  1.00 37.99           N1+
ATOM   4054  N   VAL B 297     -45.182   1.501  42.413  1.00 27.62           N  
ATOM   4055  CA  VAL B 297     -43.953   1.027  41.797  1.00 27.32           C  
ATOM   4056  C   VAL B 297     -43.332   2.187  41.048  1.00 27.47           C  
ATOM   4057  O   VAL B 297     -44.035   2.959  40.399  1.00 27.27           O  
ATOM   4058  CB  VAL B 297     -44.202  -0.192  40.870  1.00 27.18           C  
ATOM   4059  CG1 VAL B 297     -42.900  -0.668  40.244  1.00 26.24           C  
ATOM   4060  CG2 VAL B 297     -44.847  -1.344  41.674  1.00 27.11           C  
ATOM   4061  N   GLU B 298     -42.016   2.323  41.161  1.00 27.87           N  
ATOM   4062  CA  GLU B 298     -41.342   3.510  40.656  1.00 28.13           C  
ATOM   4063  C   GLU B 298     -40.654   3.350  39.296  1.00 27.51           C  
ATOM   4064  O   GLU B 298     -40.686   4.276  38.494  1.00 28.09           O  
ATOM   4065  CB  GLU B 298     -40.373   4.082  41.715  1.00 28.72           C  
ATOM   4066  CG  GLU B 298     -40.346   5.610  41.721  1.00 30.55           C  
ATOM   4067  CD  GLU B 298     -39.333   6.205  42.688  1.00 34.72           C  
ATOM   4068  OE1 GLU B 298     -38.956   5.534  43.675  1.00 35.80           O  
ATOM   4069  OE2 GLU B 298     -38.916   7.366  42.463  1.00 36.06           O1-
ATOM   4070  N   LYS B 299     -40.026   2.202  39.044  1.00 26.74           N  
ATOM   4071  CA  LYS B 299     -39.340   1.955  37.765  1.00 26.26           C  
ATOM   4072  C   LYS B 299     -39.826   0.664  37.083  1.00 26.10           C  
ATOM   4073  O   LYS B 299     -40.175  -0.302  37.769  1.00 25.52           O  
ATOM   4074  CB  LYS B 299     -37.823   1.912  37.949  1.00 26.32           C  
ATOM   4075  CG  LYS B 299     -37.203   3.233  38.419  1.00 27.76           C  
ATOM   4076  CD  LYS B 299     -35.684   3.199  38.319  1.00 29.00           C  
ATOM   4077  CE  LYS B 299     -35.031   3.969  39.490  1.00 31.45           C  
ATOM   4078  NZ  LYS B 299     -35.329   5.440  39.476  1.00 32.54           N1+
ATOM   4079  N   ILE B 300     -39.831   0.644  35.746  1.00 25.45           N  
ATOM   4080  CA  ILE B 300     -40.423  -0.480  34.997  1.00 25.87           C  
ATOM   4081  C   ILE B 300     -39.802  -1.825  35.395  1.00 26.35           C  
ATOM   4082  O   ILE B 300     -40.496  -2.833  35.443  1.00 26.49           O  
ATOM   4083  CB  ILE B 300     -40.376  -0.261  33.449  1.00 25.45           C  
ATOM   4084  CG1 ILE B 300     -41.281  -1.251  32.713  1.00 24.34           C  
ATOM   4085  CG2 ILE B 300     -38.931  -0.338  32.928  1.00 25.51           C  
ATOM   4086  CD1 ILE B 300     -42.753  -0.951  32.755  1.00 21.35           C  
ATOM   4087  N   ASP B 301     -38.511  -1.802  35.727  1.00 26.76           N  
ATOM   4088  CA  ASP B 301     -37.756  -2.982  36.139  1.00 27.63           C  
ATOM   4089  C   ASP B 301     -38.153  -3.505  37.527  1.00 27.36           C  
ATOM   4090  O   ASP B 301     -37.775  -4.614  37.880  1.00 27.56           O  
ATOM   4091  CB  ASP B 301     -36.243  -2.682  36.137  1.00 27.95           C  
ATOM   4092  CG  ASP B 301     -35.767  -2.061  34.830  1.00 30.06           C  
ATOM   4093  OD1 ASP B 301     -35.615  -2.832  33.859  1.00 30.81           O  
ATOM   4094  OD2 ASP B 301     -35.546  -0.812  34.790  1.00 29.39           O1-
ATOM   4095  N   ASP B 302     -38.885  -2.701  38.304  1.00 27.28           N  
ATOM   4096  CA  ASP B 302     -39.248  -3.032  39.702  1.00 27.09           C  
ATOM   4097  C   ASP B 302     -40.488  -3.920  39.854  1.00 26.10           C  
ATOM   4098  O   ASP B 302     -40.718  -4.480  40.934  1.00 26.09           O  
ATOM   4099  CB  ASP B 302     -39.514  -1.764  40.528  1.00 27.76           C  
ATOM   4100  CG  ASP B 302     -38.259  -0.954  40.828  1.00 30.32           C  
ATOM   4101  OD1 ASP B 302     -37.130  -1.446  40.574  1.00 32.81           O  
ATOM   4102  OD2 ASP B 302     -38.422   0.188  41.343  1.00 32.08           O1-
ATOM   4103  N   PHE B 303     -41.312  -4.006  38.814  1.00 24.71           N  
ATOM   4104  CA  PHE B 303     -42.544  -4.807  38.882  1.00 23.89           C  
ATOM   4105  C   PHE B 303     -42.207  -6.281  39.061  1.00 23.72           C  
ATOM   4106  O   PHE B 303     -41.271  -6.785  38.438  1.00 23.47           O  
ATOM   4107  CB  PHE B 303     -43.391  -4.643  37.620  1.00 23.20           C  
ATOM   4108  CG  PHE B 303     -44.195  -3.368  37.564  1.00 22.36           C  
ATOM   4109  CD1 PHE B 303     -45.315  -3.188  38.383  1.00 20.05           C  
ATOM   4110  CD2 PHE B 303     -43.864  -2.361  36.648  1.00 20.55           C  
ATOM   4111  CE1 PHE B 303     -46.069  -2.022  38.299  1.00 18.12           C  
ATOM   4112  CE2 PHE B 303     -44.609  -1.183  36.560  1.00 16.84           C  
ATOM   4113  CZ  PHE B 303     -45.710  -1.014  37.376  1.00 18.87           C  
ATOM   4114  N   LYS B 304     -42.960  -6.951  39.927  1.00 23.84           N  
ATOM   4115  CA  LYS B 304     -42.862  -8.404  40.129  1.00 24.20           C  
ATOM   4116  C   LYS B 304     -44.250  -8.964  39.904  1.00 24.01           C  
ATOM   4117  O   LYS B 304     -45.234  -8.234  40.014  1.00 23.66           O  
ATOM   4118  CB  LYS B 304     -42.407  -8.749  41.553  1.00 23.82           C  
ATOM   4119  CG  LYS B 304     -41.035  -8.224  41.932  1.00 25.87           C  
ATOM   4120  CD  LYS B 304     -40.688  -8.607  43.368  1.00 27.22           C  
ATOM   4121  CE  LYS B 304     -39.779  -7.567  44.024  1.00 28.70           C  
ATOM   4122  NZ  LYS B 304     -39.538  -7.863  45.481  1.00 29.16           N1+
ATOM   4123  N   ALA B 305     -44.339 -10.260  39.628  1.00 24.22           N  
ATOM   4124  CA  ALA B 305     -45.631 -10.877  39.344  1.00 24.71           C  
ATOM   4125  C   ALA B 305     -46.673 -10.609  40.443  1.00 25.26           C  
ATOM   4126  O   ALA B 305     -47.853 -10.401  40.139  1.00 25.09           O  
ATOM   4127  CB  ALA B 305     -45.471 -12.361  39.087  1.00 24.36           C  
ATOM   4128  N   GLU B 306     -46.215 -10.573  41.703  1.00 25.41           N  
ATOM   4129  CA  GLU B 306     -47.093 -10.476  42.864  1.00 26.03           C  
ATOM   4130  C   GLU B 306     -47.692  -9.098  43.077  1.00 25.42           C  
ATOM   4131  O   GLU B 306     -48.567  -8.927  43.929  1.00 25.21           O  
ATOM   4132  CB  GLU B 306     -46.353 -10.906  44.139  1.00 27.14           C  
ATOM   4133  CG  GLU B 306     -45.480 -12.155  43.960  1.00 30.73           C  
ATOM   4134  CD  GLU B 306     -44.114 -11.821  43.355  1.00 34.82           C  
ATOM   4135  OE1 GLU B 306     -43.387 -10.998  43.959  1.00 37.76           O  
ATOM   4136  OE2 GLU B 306     -43.768 -12.375  42.286  1.00 34.96           O1-
ATOM   4137  N   ASP B 307     -47.213  -8.112  42.318  1.00 24.97           N  
ATOM   4138  CA  ASP B 307     -47.796  -6.769  42.339  1.00 24.59           C  
ATOM   4139  C   ASP B 307     -49.108  -6.650  41.566  1.00 24.18           C  
ATOM   4140  O   ASP B 307     -49.717  -5.581  41.565  1.00 23.76           O  
ATOM   4141  CB  ASP B 307     -46.807  -5.735  41.795  1.00 24.87           C  
ATOM   4142  CG  ASP B 307     -45.498  -5.729  42.548  1.00 25.94           C  
ATOM   4143  OD1 ASP B 307     -45.493  -5.995  43.782  1.00 28.85           O  
ATOM   4144  OD2 ASP B 307     -44.467  -5.455  41.901  1.00 26.67           O1-
ATOM   4145  N   PHE B 308     -49.544  -7.729  40.915  1.00 23.74           N  
ATOM   4146  CA  PHE B 308     -50.742  -7.670  40.074  1.00 24.26           C  
ATOM   4147  C   PHE B 308     -51.836  -8.629  40.494  1.00 24.74           C  
ATOM   4148  O   PHE B 308     -51.583  -9.802  40.757  1.00 24.76           O  
ATOM   4149  CB  PHE B 308     -50.390  -7.955  38.618  1.00 23.81           C  
ATOM   4150  CG  PHE B 308     -49.396  -6.991  38.026  1.00 24.03           C  
ATOM   4151  CD1 PHE B 308     -48.029  -7.224  38.133  1.00 23.56           C  
ATOM   4152  CD2 PHE B 308     -49.826  -5.879  37.322  1.00 23.90           C  
ATOM   4153  CE1 PHE B 308     -47.117  -6.357  37.563  1.00 23.98           C  
ATOM   4154  CE2 PHE B 308     -48.910  -5.011  36.748  1.00 23.29           C  
ATOM   4155  CZ  PHE B 308     -47.562  -5.247  36.869  1.00 22.27           C  
ATOM   4156  N   GLN B 309     -53.064  -8.134  40.524  1.00 25.32           N  
ATOM   4157  CA  GLN B 309     -54.197  -8.982  40.845  1.00 26.27           C  
ATOM   4158  C   GLN B 309     -55.320  -8.719  39.842  1.00 26.34           C  
ATOM   4159  O   GLN B 309     -55.726  -7.567  39.662  1.00 26.65           O  
ATOM   4160  CB  GLN B 309     -54.666  -8.697  42.283  1.00 26.37           C  
ATOM   4161  CG  GLN B 309     -55.749  -9.634  42.807  1.00 28.62           C  
ATOM   4162  CD  GLN B 309     -56.174  -9.286  44.227  1.00 33.53           C  
ATOM   4163  NE2 GLN B 309     -56.127  -7.992  44.574  1.00 35.62           N  
ATOM   4164  OE1 GLN B 309     -56.530 -10.164  45.005  1.00 35.10           O  
ATOM   4165  N   ILE B 310     -55.786  -9.775  39.172  1.00 26.29           N  
ATOM   4166  CA  ILE B 310     -56.989  -9.732  38.331  1.00 26.62           C  
ATOM   4167  C   ILE B 310     -58.216 -10.030  39.214  1.00 27.29           C  
ATOM   4168  O   ILE B 310     -58.193 -10.953  40.038  1.00 26.63           O  
ATOM   4169  CB  ILE B 310     -56.895 -10.783  37.185  1.00 27.15           C  
ATOM   4170  CG1 ILE B 310     -55.875 -10.370  36.113  1.00 26.43           C  
ATOM   4171  CG2 ILE B 310     -58.274 -11.129  36.590  1.00 27.28           C  
ATOM   4172  CD1 ILE B 310     -56.312  -9.233  35.131  1.00 28.23           C  
ATOM   4173  N   GLU B 311     -59.274  -9.238  39.049  1.00 27.59           N  
ATOM   4174  CA  GLU B 311     -60.454  -9.326  39.907  1.00 27.67           C  
ATOM   4175  C   GLU B 311     -61.689  -9.492  39.058  1.00 26.99           C  
ATOM   4176  O   GLU B 311     -61.846  -8.800  38.073  1.00 27.03           O  
ATOM   4177  CB  GLU B 311     -60.626  -8.037  40.705  1.00 28.04           C  
ATOM   4178  CG  GLU B 311     -59.767  -7.914  41.944  1.00 31.60           C  
ATOM   4179  CD  GLU B 311     -60.148  -6.703  42.793  1.00 35.16           C  
ATOM   4180  OE1 GLU B 311     -60.514  -5.652  42.221  1.00 36.12           O  
ATOM   4181  OE2 GLU B 311     -60.089  -6.810  44.038  1.00 38.38           O1-
ATOM   4182  N   GLY B 312     -62.587 -10.380  39.459  1.00 26.55           N  
ATOM   4183  CA  GLY B 312     -63.847 -10.533  38.749  1.00 25.12           C  
ATOM   4184  C   GLY B 312     -63.707 -11.187  37.391  1.00 24.35           C  
ATOM   4185  O   GLY B 312     -64.510 -10.903  36.489  1.00 24.49           O  
ATOM   4186  N   TYR B 313     -62.687 -12.039  37.234  1.00 22.90           N  
ATOM   4187  CA  TYR B 313     -62.495 -12.779  35.985  1.00 21.83           C  
ATOM   4188  C   TYR B 313     -63.346 -14.033  36.001  1.00 22.50           C  
ATOM   4189  O   TYR B 313     -63.121 -14.924  36.815  1.00 21.63           O  
ATOM   4190  CB  TYR B 313     -61.036 -13.165  35.772  1.00 21.21           C  
ATOM   4191  CG  TYR B 313     -60.733 -13.737  34.394  1.00 19.00           C  
ATOM   4192  CD1 TYR B 313     -61.290 -13.174  33.244  1.00 16.14           C  
ATOM   4193  CD2 TYR B 313     -59.873 -14.844  34.239  1.00 17.14           C  
ATOM   4194  CE1 TYR B 313     -61.021 -13.691  31.984  1.00 14.76           C  
ATOM   4195  CE2 TYR B 313     -59.584 -15.358  32.969  1.00 15.30           C  
ATOM   4196  CZ  TYR B 313     -60.157 -14.767  31.852  1.00 16.60           C  
ATOM   4197  OH  TYR B 313     -59.910 -15.261  30.588  1.00 19.58           O  
ATOM   4198  N   ASN B 314     -64.285 -14.106  35.065  1.00 23.05           N  
ATOM   4199  CA  ASN B 314     -65.356 -15.108  35.085  1.00 23.76           C  
ATOM   4200  C   ASN B 314     -65.543 -15.725  33.673  1.00 23.10           C  
ATOM   4201  O   ASN B 314     -66.592 -15.550  33.039  1.00 23.39           O  
ATOM   4202  CB  ASN B 314     -66.615 -14.370  35.544  1.00 24.56           C  
ATOM   4203  CG  ASN B 314     -67.714 -15.273  35.908  1.00 28.06           C  
ATOM   4204  ND2 ASN B 314     -67.458 -16.152  36.855  1.00 32.54           N  
ATOM   4205  OD1 ASN B 314     -68.809 -15.189  35.354  1.00 33.35           O  
ATOM   4206  N   PRO B 315     -64.510 -16.429  33.160  1.00 22.18           N  
ATOM   4207  CA  PRO B 315     -64.508 -16.790  31.750  1.00 21.40           C  
ATOM   4208  C   PRO B 315     -65.272 -18.071  31.448  1.00 21.24           C  
ATOM   4209  O   PRO B 315     -65.543 -18.847  32.362  1.00 20.68           O  
ATOM   4210  CB  PRO B 315     -63.017 -16.983  31.458  1.00 21.49           C  
ATOM   4211  CG  PRO B 315     -62.474 -17.532  32.722  1.00 21.29           C  
ATOM   4212  CD  PRO B 315     -63.263 -16.854  33.830  1.00 22.18           C  
ATOM   4213  N   HIS B 316     -65.621 -18.277  30.172  1.00 20.39           N  
ATOM   4214  CA  HIS B 316     -66.163 -19.555  29.712  1.00 19.17           C  
ATOM   4215  C   HIS B 316     -65.021 -20.562  29.737  1.00 18.70           C  
ATOM   4216  O   HIS B 316     -63.853 -20.155  29.874  1.00 17.70           O  
ATOM   4217  CB  HIS B 316     -66.704 -19.422  28.291  1.00 19.47           C  
ATOM   4218  CG  HIS B 316     -68.038 -18.750  28.209  1.00 18.86           C  
ATOM   4219  CD2 HIS B 316     -68.375 -17.457  27.978  1.00 19.21           C  
ATOM   4220  ND1 HIS B 316     -69.225 -19.433  28.374  1.00 18.35           N  
ATOM   4221  CE1 HIS B 316     -70.238 -18.597  28.240  1.00 16.94           C  
ATOM   4222  NE2 HIS B 316     -69.752 -17.391  27.998  1.00 20.77           N  
ATOM   4223  N   PRO B 317     -65.331 -21.869  29.596  1.00 18.46           N  
ATOM   4224  CA  PRO B 317     -64.240 -22.841  29.701  1.00 18.48           C  
ATOM   4225  C   PRO B 317     -63.106 -22.644  28.675  1.00 19.14           C  
ATOM   4226  O   PRO B 317     -63.300 -22.082  27.592  1.00 18.24           O  
ATOM   4227  CB  PRO B 317     -64.925 -24.196  29.485  1.00 17.84           C  
ATOM   4228  CG  PRO B 317     -66.362 -23.969  29.810  1.00 18.38           C  
ATOM   4229  CD  PRO B 317     -66.649 -22.525  29.435  1.00 19.05           C  
ATOM   4230  N   THR B 318     -61.927 -23.114  29.064  1.00 20.02           N  
ATOM   4231  CA  THR B 318     -60.766 -23.254  28.201  1.00 20.96           C  
ATOM   4232  C   THR B 318     -61.140 -23.949  26.890  1.00 21.77           C  
ATOM   4233  O   THR B 318     -61.861 -24.978  26.884  1.00 21.15           O  
ATOM   4234  CB  THR B 318     -59.673 -24.115  28.945  1.00 21.58           C  
ATOM   4235  CG2 THR B 318     -58.445 -24.392  28.072  1.00 21.12           C  
ATOM   4236  OG1 THR B 318     -59.264 -23.445  30.151  1.00 22.09           O  
ATOM   4237  N   ILE B 319     -60.660 -23.370  25.794  1.00 22.46           N  
ATOM   4238  CA  ILE B 319     -60.636 -24.016  24.492  1.00 24.71           C  
ATOM   4239  C   ILE B 319     -59.191 -24.345  24.124  1.00 26.69           C  
ATOM   4240  O   ILE B 319     -58.350 -23.453  24.057  1.00 26.75           O  
ATOM   4241  CB  ILE B 319     -61.251 -23.095  23.403  1.00 24.49           C  
ATOM   4242  CG1 ILE B 319     -62.719 -22.798  23.753  1.00 23.72           C  
ATOM   4243  CG2 ILE B 319     -61.073 -23.724  22.010  1.00 23.87           C  
ATOM   4244  CD1 ILE B 319     -63.433 -21.858  22.827  1.00 19.40           C  
ATOM   4245  N   LYS B 320     -58.897 -25.619  23.900  1.00 29.35           N  
ATOM   4246  CA  LYS B 320     -57.589 -26.009  23.377  1.00 32.31           C  
ATOM   4247  C   LYS B 320     -57.575 -25.853  21.864  1.00 34.48           C  
ATOM   4248  O   LYS B 320     -58.377 -26.485  21.161  1.00 34.65           O  
ATOM   4249  CB  LYS B 320     -57.240 -27.466  23.717  1.00 31.64           C  
ATOM   4250  CG  LYS B 320     -57.045 -27.789  25.202  1.00 33.14           C  
ATOM   4251  CD  LYS B 320     -56.256 -26.710  25.972  1.00 37.30           C  
ATOM   4252  CE  LYS B 320     -55.654 -27.234  27.294  1.00 38.63           C  
ATOM   4253  NZ  LYS B 320     -56.554 -28.169  28.099  1.00 38.01           N1+
ATOM   4254  N   MET B 321     -56.687 -25.004  21.352  1.00 36.99           N  
ATOM   4255  CA  MET B 321     -56.342 -25.094  19.919  1.00 39.54           C  
ATOM   4256  C   MET B 321     -54.859 -25.398  19.656  1.00 41.78           C  
ATOM   4257  O   MET B 321     -53.986 -24.961  20.418  1.00 42.13           O  
ATOM   4258  CB  MET B 321     -56.838 -23.905  19.061  1.00 38.89           C  
ATOM   4259  CG  MET B 321     -57.280 -22.614  19.754  1.00 38.09           C  
ATOM   4260  SD  MET B 321     -58.706 -21.888  18.872  1.00 33.12           S  
ATOM   4261  CE  MET B 321     -59.395 -20.853  20.148  1.00 31.67           C  
ATOM   4262  N   GLU B 322     -54.608 -26.188  18.604  1.00 44.04           N  
ATOM   4263  CA  GLU B 322     -53.356 -26.118  17.801  1.00 46.05           C  
ATOM   4264  C   GLU B 322     -53.290 -27.303  16.839  1.00 46.84           C  
ATOM   4265  O   GLU B 322     -52.995 -27.131  15.650  1.00 47.69           O  
ATOM   4266  CB  GLU B 322     -52.077 -26.059  18.655  1.00 46.47           C  
ATOM   4267  CG  GLU B 322     -50.973 -25.101  18.121  1.00 48.36           C  
ATOM   4268  CD  GLU B 322     -50.274 -25.563  16.823  1.00 51.02           C  
ATOM   4269  OE1 GLU B 322     -49.835 -24.673  16.053  1.00 50.66           O  
ATOM   4270  OE2 GLU B 322     -50.138 -26.795  16.580  1.00 51.21           O1-
TER   
HETATM 4271  N   CYS3C   3     -37.458   3.568  16.391  0.00  0.00      A    N  
HETATM 4272  CA  CYS3C   3     -37.745   2.472  15.427  0.00  0.00      A    C  
HETATM 4273  C   CYS3C   3     -36.915   2.225  14.143  0.00  0.00      A    C  
HETATM 4274  O   CYS3C   3     -36.365   3.143  13.515  0.00  0.00      A    O  
HETATM 4275  CB  CYS3C   3     -39.234   2.270  15.153  0.00  0.00      A    C  
HETATM 4276  SG  CYS3C   3     -40.075   1.640  16.589  0.00  0.00      A    S  
TER   
HETATM 4277  N   ARG8D   8     -29.629   3.133  11.887  0.00  0.00      A    N  
HETATM 4278  CA  ARG8D   8     -30.780   4.053  11.867  0.00  0.00      A    C  
HETATM 4279  C   ARG8D   8     -32.114   3.297  11.890  0.00  0.00      A    C  
HETATM 4280  O   ARG8D   8     -33.145   3.819  12.332  0.00  0.00      A    O  
HETATM 4281  CB  ARG8D   8     -30.703   4.984  10.652  0.00  0.00      A    C  
HETATM 4282  CG  ARG8D   8     -31.737   6.105  10.633  0.00  0.00      A    C  
HETATM 4283  CD  ARG8D   8     -32.060   6.535   9.214  0.00  0.00      A    C  
HETATM 4284  NE  ARG8D   8     -30.865   6.693   8.389  0.00  0.00      A    N1+
HETATM 4285  CZ  ARG8D   8     -30.876   7.070   7.112  0.00  0.00      A    C  
HETATM 4286  NH1 ARG8D   8     -32.023   7.335   6.493  0.00  0.00      A    N  
HETATM 4287  NH2 ARG8D   8     -29.733   7.187   6.450  0.00  0.00      A    N  
TER   
HETATM 4288  N   GLN4G   4     -36.833   0.930  13.825  0.00  0.00      A    N  
HETATM 4289  CA  GLN4G   4     -36.216   0.334  12.623  0.00  0.00      A    C  
HETATM 4290  C   GLN4G   4     -34.700   0.096  12.521  0.00  0.00      A    C  
HETATM 4291  O   GLN4G   4     -33.915   1.039  12.466  0.00  0.00      A    O  
HETATM 4292  CB  GLN4G   4     -36.738   0.940  11.323  0.00  0.00      A    C  
HETATM 4293  CG  GLN4G   4     -36.698  -0.056  10.185  0.00  0.00      A    C  
HETATM 4294  CD  GLN4G   4     -36.962  -1.498  10.624  0.00  0.00      A    C  
HETATM 4295  NE2 GLN4G   4     -38.233  -1.833  10.814  0.00  0.00      A    N  
HETATM 4296  OE1 GLN4G   4     -36.029  -2.296  10.790  0.00  0.00      A    O  
HETATM 4297  N   GLN7G   7     -28.694   0.128  12.044  0.00  0.00      A    N  
HETATM 4298  CA  GLN7G   7     -28.236   1.258  11.240  0.00  0.00      A    C  
HETATM 4299  C   GLN7G   7     -29.435   2.170  10.980  0.00  0.00      A    C  
HETATM 4300  O   GLN7G   7     -30.171   1.988  10.004  0.00  0.00      A    O  
HETATM 4301  CB  GLN7G   7     -27.554   0.800   9.938  0.00  0.00      A    C  
HETATM 4302  CG  GLN7G   7     -27.045   1.945   9.030  0.00  0.00      A    C  
HETATM 4303  CD  GLN7G   7     -26.457   3.128   9.801  0.00  0.00      A    C  
HETATM 4304  NE2 GLN7G   7     -25.239   2.965  10.308  0.00  0.00      A    N  
HETATM 4305  OE1 GLN7G   7     -27.101   4.170   9.943  0.00  0.00      A    O  
TER   
HETATM 4306  N   LEU1L   1     -39.324   5.637  22.181  0.00  0.00      A    N1+
HETATM 4307  CA  LEU1L   1     -39.396   6.826  21.282  0.00  0.00      A    C  
HETATM 4308  C   LEU1L   1     -38.497   6.522  20.079  0.00  0.00      A    C  
HETATM 4309  O   LEU1L   1     -37.508   7.211  19.850  0.00  0.00      A    O  
HETATM 4310  CB  LEU1L   1     -38.966   8.093  22.060  0.00  0.00      A    C  
HETATM 4311  CG  LEU1L   1     -38.394   9.389  21.464  0.00  0.00      A    C  
HETATM 4312  CD1 LEU1L   1     -39.423  10.495  21.394  0.00  0.00      A    C  
HETATM 4313  CD2 LEU1L   1     -37.216   9.875  22.303  0.00  0.00      A    C  
HETATM 4314  N   LEU5L   5     -34.347  -1.189  12.427  0.00  0.00      A    N  
HETATM 4315  CA  LEU5L   5     -32.999  -1.756  12.655  0.00  0.00      A    C  
HETATM 4316  C   LEU5L   5     -31.722  -0.908  12.788  0.00  0.00      A    C  
HETATM 4317  O   LEU5L   5     -31.601   0.183  12.223  0.00  0.00      A    O  
HETATM 4318  CB  LEU5L   5     -32.757  -2.970  11.743  0.00  0.00      A    C  
HETATM 4319  CG  LEU5L   5     -32.944  -4.389  12.317  0.00  0.00      A    C  
HETATM 4320  CD1 LEU5L   5     -31.741  -4.858  13.147  0.00  0.00      A    C  
HETATM 4321  CD2 LEU5L   5     -34.251  -4.579  13.093  0.00  0.00      A    C  
TER   
HETATM 4322  N   SER2S   2     -38.871   5.497  19.302  0.00  0.00      A    N  
HETATM 4323  CA  SER2S   2     -37.906   4.723  18.490  0.00  0.00      A    C  
HETATM 4324  C   SER2S   2     -38.393   4.175  17.148  0.00  0.00      A    C  
HETATM 4325  O   SER2S   2     -39.576   4.300  16.829  0.00  0.00      A    O  
HETATM 4326  CB  SER2S   2     -37.437   3.520  19.325  0.00  0.00      A    C  
HETATM 4327  OG  SER2S   2     -38.526   2.806  19.865  0.00  0.00      A    O  
TER   
HETATM 4328  N   TYR6T   6     -30.764  -1.498  13.509  0.00  0.00      A    N  
HETATM 4329  CA  TYR6T   6     -29.588  -0.842  14.114  0.00  0.00      A    C  
HETATM 4330  C   TYR6T   6     -28.899   0.292  13.348  0.00  0.00      A    C  
HETATM 4331  O   TYR6T   6     -28.548   1.310  13.950  0.00  0.00      A    O  
HETATM 4332  CB  TYR6T   6     -28.569  -1.896  14.597  0.00  0.00      A    C  
HETATM 4333  CG  TYR6T   6     -27.846  -2.664  13.506  0.00  0.00      A    C  
HETATM 4334  CD1 TYR6T   6     -26.473  -2.489  13.303  0.00  0.00      A    C  
HETATM 4335  CD2 TYR6T   6     -28.520  -3.577  12.691  0.00  0.00      A    C  
HETATM 4336  CE1 TYR6T   6     -25.792  -3.193  12.310  0.00  0.00      A    C  
HETATM 4337  CE2 TYR6T   6     -27.849  -4.286  11.692  0.00  0.00      A    C  
HETATM 4338  CZ  TYR6T   6     -26.488  -4.086  11.510  0.00  0.00      A    C  
HETATM 4339  OH  TYR6T   6     -25.819  -4.778  10.530  0.00  0.00      A    O  
TER   
CONECT  133  142
CONECT  142  133  143
CONECT  143  142  144  146
CONECT  144  143  145  150
CONECT  145  144
CONECT  146  143  147
CONECT  147  146  148
CONECT  148  147  149
CONECT  149  148
CONECT  150  144
CONECT 1069 1075
CONECT 1075 1069 1076
CONECT 1076 1075 1077 1079
CONECT 1077 1076 1078 1083
CONECT 1078 1077
CONECT 1079 1076 1080
CONECT 1080 1079 1081
CONECT 1081 1080 1082
CONECT 1082 1081
CONECT 1083 1077
CONECT 1189 1194
CONECT 1194 1189 1195
CONECT 1195 1194 1196 1198
CONECT 1196 1195 1197 1202
CONECT 1197 1196
CONECT 1198 1195 1199
CONECT 1199 1198 1200
CONECT 1200 1199 1201
CONECT 1201 1200
CONECT 1202 1196
CONECT 2269 2278
CONECT 2278 2269 2279
CONECT 2279 2278 2280 2282
CONECT 2280 2279 2281 2286
CONECT 2281 2280
CONECT 2282 2279 2283
CONECT 2283 2282 2284
CONECT 2284 2283 2285
CONECT 2285 2284
CONECT 2286 2280
CONECT 3323 3328
CONECT 3328 3323 3329
CONECT 3329 3328 3330 3332
CONECT 3330 3329 3331 3336
CONECT 3331 3330
CONECT 3332 3329 3333
CONECT 3333 3332 3334
CONECT 3334 3333 3335
CONECT 3335 3334
CONECT 3336 3330
CONECT 4271 4272 4324
CONECT 4272 4271 4273 4275
CONECT 4273 4272 4274 4288
CONECT 4274 4273
CONECT 4275 4272 4276
CONECT 4276 4275
CONECT 4277 4278 4299
CONECT 4278 4277 4279 4281
CONECT 4279 4278 4280
CONECT 4280 4279
CONECT 4281 4278 4282
CONECT 4282 4281 4283
CONECT 4283 4282 4284
CONECT 4284 4283 4285
CONECT 4285 4284 4286 4287
CONECT 4286 4285
CONECT 4287 4285
CONECT 4288 4273 4289
CONECT 4289 4288 4290 4292
CONECT 4290 4289 4291 4314
CONECT 4291 4290
CONECT 4292 4289 4293
CONECT 4293 4292 4294
CONECT 4294 4293 4295 4296
CONECT 4295 4294
CONECT 4296 4294
CONECT 4297 4298 4330
CONECT 4298 4297 4299 4301
CONECT 4299 4298 4277 4300
CONECT 4300 4299
CONECT 4301 4298 4302
CONECT 4302 4301 4303
CONECT 4303 4302 4304 4305
CONECT 4304 4303
CONECT 4305 4303
CONECT 4306 4307
CONECT 4307 4306 4308 4310
CONECT 4308 4307 4309 4322
CONECT 4309 4308
CONECT 4310 4307 4311
CONECT 4311 4310 4312 4313
CONECT 4312 4311
CONECT 4313 4311
CONECT 4314 4290 4315
CONECT 4315 4314 4316 4318
CONECT 4316 4315 4317 4328
CONECT 4317 4316
CONECT 4318 4315 4319
CONECT 4319 4318 4320 4321
CONECT 4320 4319
CONECT 4321 4319
CONECT 4322 4308 4323
CONECT 4323 4322 4324 4326
CONECT 4324 4323 4271 4325
CONECT 4325 4324
CONECT 4326 4323 4327
CONECT 4327 4326
CONECT 4328 4316 4329
CONECT 4329 4328 4330 4332
CONECT 4330 4329 4297 4331
CONECT 4331 4330
CONECT 4332 4329 4333
CONECT 4333 4332 4334 4335
CONECT 4334 4333 4336
CONECT 4335 4333 4337
CONECT 4336 4334 4338
CONECT 4337 4335 4338
CONECT 4338 4336 4337 4339
CONECT 4339 4338
END
