# Supplementary material for: Folic Acid–Peptide Conjugates Combine Selective Cancer Cell Internalization with Thymidylate Synthase Dimer Interface Targeting
Source: J Med Chem. 2021 Mar 12;64(6):3204–21. doi: 10.1021/acs.jmedchem.0c02107 (PMC8041318; doi:10.1021/acs.jmedchem.0c02107)
Supplement: Supplementary file 4 — jm0c02107_si_004.pdb [file jm0c02107_si_004.pdb]

HETATM    1  N   ARG8A   8      14.642  34.060  -1.157  0.00  0.00           N  
HETATM    2  CA  ARG8A   8      15.654  35.099  -1.307  0.00  0.00           C  
HETATM    3  C   ARG8A   8      16.049  35.727   0.032  0.00  0.00           C  
HETATM    4  O   ARG8A   8      15.280  36.486   0.628  0.00  0.00           O  
HETATM    5  CB  ARG8A   8      15.132  36.168  -2.265  0.00  0.00           C  
HETATM    6  CG  ARG8A   8      15.455  35.951  -3.729  0.00  0.00           C  
HETATM    7  CD  ARG8A   8      14.698  34.752  -4.290  0.00  0.00           C  
HETATM    8  NE  ARG8A   8      14.437  34.844  -5.729  0.00  0.00           N  
HETATM    9  CZ  ARG8A   8      15.352  34.628  -6.674  0.00  0.00           C  
HETATM   10  NH1 ARG8A   8      16.599  34.304  -6.347  0.00  0.00           N  
HETATM   11  NH2 ARG8A   8      15.020  34.734  -7.956  0.00  0.00           N  
HETATM   12  O1  ARG8A   8      17.175  35.465   0.533  0.00  0.00           O  
TER   
HETATM   13  N   CYS3C   3      16.310  21.664  -4.990  0.00  0.00           N  
HETATM   14  CA  CYS3C   3      16.340  23.125  -5.206  0.00  0.00           C  
HETATM   15  C   CYS3C   3      15.203  24.188  -5.220  0.00  0.00           C  
HETATM   16  O   CYS3C   3      14.192  23.934  -5.873  0.00  0.00           O  
HETATM   17  CB  CYS3C   3      17.307  23.433  -6.330  0.00  0.00           C  
HETATM   18  SG  CYS3C   3      17.885  25.059  -6.100  0.00  0.00           S  
TER   
HETATM   19  N   GLN4G   4      15.309  25.353  -4.582  0.00  0.00           N  
HETATM   20  CA  GLN4G   4      14.217  26.325  -4.828  0.00  0.00           C  
HETATM   21  C   GLN4G   4      14.510  27.833  -4.832  0.00  0.00           C  
HETATM   22  O   GLN4G   4      14.742  28.446  -3.785  0.00  0.00           O  
HETATM   23  CB  GLN4G   4      12.971  25.995  -4.020  0.00  0.00           C  
HETATM   24  CG  GLN4G   4      13.193  26.028  -2.506  0.00  0.00           C  
HETATM   25  CD  GLN4G   4      12.013  25.527  -1.664  0.00  0.00           C  
HETATM   26  NE2 GLN4G   4      11.104  26.428  -1.299  0.00  0.00           N  
HETATM   27  OE1 GLN4G   4      11.935  24.334  -1.346  0.00  0.00           O  
HETATM   28 **** GLN4G   4      14.930  29.427  -3.812  0.00  0.00          LP  
HETATM   29  N   GLN7G   7      12.188  32.915  -2.145  0.00  0.00           N  
HETATM   30  CA  GLN7G   7      12.417  33.189  -0.735  0.00  0.00           C  
HETATM   31  C   GLN7G   7      13.454  34.304  -0.607  0.00  0.00           C  
HETATM   32  O   GLN7G   7      13.195  35.339   0.005  0.00  0.00           O  
HETATM   33  CB  GLN7G   7      12.865  31.932   0.019  0.00  0.00           C  
HETATM   34  CG  GLN7G   7      13.307  32.191   1.465  0.00  0.00           C  
HETATM   35  CD  GLN7G   7      12.156  32.150   2.465  0.00  0.00           C  
HETATM   36  NE2 GLN7G   7      11.581  33.310   2.753  0.00  0.00           N  
HETATM   37  OE1 GLN7G   7      11.792  31.088   2.966  0.00  0.00           O  
TER   
HETATM   38  N   LEU1L   1      12.320  18.003  -5.895  0.00  0.00           N1+
HETATM   39  CA  LEU1L   1      13.720  18.110  -6.238  0.00  0.00           C  
HETATM   40  C   LEU1L   1      14.371  19.213  -5.380  0.00  0.00           C  
HETATM   41  O   LEU1L   1      13.942  20.358  -5.415  0.00  0.00           O  
HETATM   42  CB  LEU1L   1      13.936  18.329  -7.749  0.00  0.00           C  
HETATM   43  CG  LEU1L   1      13.179  17.658  -8.899  0.00  0.00           C  
HETATM   44  CD1 LEU1L   1      13.568  18.218 -10.253  0.00  0.00           C  
HETATM   45  CD2 LEU1L   1      13.472  16.159  -8.878  0.00  0.00           C  
HETATM   46  N   LEU5L   5      14.439  28.415  -6.030  0.00  0.00           N  
HETATM   47  CA  LEU5L   5      15.034  29.724  -6.345  0.00  0.00           C  
HETATM   48  C   LEU5L   5      14.390  30.959  -5.720  0.00  0.00           C  
HETATM   49  O   LEU5L   5      14.722  32.099  -6.050  0.00  0.00           O  
HETATM   50  CB  LEU5L   5      15.219  29.921  -7.857  0.00  0.00           C  
HETATM   51  CG  LEU5L   5      15.890  28.828  -8.719  0.00  0.00           C  
HETATM   52  CD1 LEU5L   5      15.880  29.117 -10.233  0.00  0.00           C  
HETATM   53  CD2 LEU5L   5      17.306  28.468  -8.229  0.00  0.00           C  
TER   
HETATM   54  N   SER2S   2      15.421  18.870  -4.624  0.00  0.00           N  
HETATM   55  CA  SER2S   2      15.885  19.726  -3.512  0.00  0.00           C  
HETATM   56  C   SER2S   2      15.930  21.237  -3.778  0.00  0.00           C  
HETATM   57  O   SER2S   2      15.610  22.018  -2.887  0.00  0.00           O  
HETATM   58  CB  SER2S   2      17.301  19.278  -3.130  0.00  0.00           C  
HETATM   59  OG  SER2S   2      18.187  19.374  -4.228  0.00  0.00           O  
TER   
HETATM   60  N   TYR6T   6      13.484  30.691  -4.779  0.00  0.00           N  
HETATM   61  CA  TYR6T   6      12.590  31.689  -4.194  0.00  0.00           C  
HETATM   62  C   TYR6T   6      13.087  32.253  -2.866  0.00  0.00           C  
HETATM   63  O   TYR6T   6      14.253  32.076  -2.494  0.00  0.00           O  
HETATM   64  CB  TYR6T   6      11.137  31.174  -4.142  0.00  0.00           C  
HETATM   65  CG  TYR6T   6      10.814  29.892  -4.888  0.00  0.00           C  
HETATM   66  CD1 TYR6T   6      11.193  29.747  -6.224  0.00  0.00           C  
HETATM   67  CD2 TYR6T   6      10.147  28.828  -4.272  0.00  0.00           C  
HETATM   68  CE1 TYR6T   6      10.913  28.578  -6.934  0.00  0.00           C  
HETATM   69  CE2 TYR6T   6       9.856  27.656  -4.975  0.00  0.00           C  
HETATM   70  CZ  TYR6T   6      10.247  27.538  -6.303  0.00  0.00           C  
HETATM   71  OH  TYR6T   6       9.969  26.389  -7.011  0.00  0.00           O  
TER   
HETATM   72  C1  UNK1U   9       3.183  22.937   5.712  0.00  0.00           C  
HETATM   73  C2  UNK1U   9       1.764  22.967   5.518  0.00  0.00           C  
HETATM   74  N3  UNK1U   9       0.982  22.665   6.464  0.00  0.00           N  
HETATM   75  C4  UNK1U   9       1.482  22.294   7.726  0.00  0.00           C  
HETATM   76  N5  UNK1U   9       2.746  22.258   7.933  0.00  0.00           N  
HETATM   77  C6  UNK1U   9       3.654  22.589   6.898  0.00  0.00           C  
HETATM   78  N7  UNK1U   9       1.261  23.321   4.311  0.00  0.00           N  
HETATM   79  C8  UNK1U   9       2.048  23.622   3.362  0.00  0.00           C  
HETATM   80  C9  UNK1U   9       3.522  23.597   3.541  0.00  0.00           C  
HETATM   81  N10 UNK1U   9       4.034  23.273   4.654  0.00  0.00           N  
HETATM   82  C11 UNK1U   9       4.425  23.951   2.414  0.00  0.00           C  
HETATM   83  N12 UNK1U   9       5.621  23.164   2.449  0.00  0.00           N  
HETATM   84  C13 UNK1U   9       6.105  22.616   1.311  0.00  0.00           C  
HETATM   85  C14 UNK1U   9       5.976  21.309   1.101  0.00  0.00           C  
HETATM   86  C15 UNK1U   9       6.489  20.728  -0.113  0.00  0.00           C  
HETATM   87  C16 UNK1U   9       7.085  21.501  -1.012  0.00  0.00           C  
HETATM   88  C17 UNK1U   9       7.230  22.935  -0.787  0.00  0.00           C  
HETATM   89  C18 UNK1U   9       6.758  23.468   0.331  0.00  0.00           C  
HETATM   90  N19 UNK1U   9       0.574  21.962   8.762  0.00  0.00           N  
HETATM   91  O20 UNK1U   9       5.020  22.553   7.108  0.00  0.00           O  
HETATM   92  C21 UNK1U   9       7.588  20.902  -2.217  0.00  0.00           C  
HETATM   93  N22 UNK1U   9       8.146  19.662  -2.144  0.00  0.00           N  
HETATM   94  C23 UNK1U   9       8.704  18.825  -3.264  0.00  0.00           C  
HETATM   95  C24 UNK1U   9       9.116  17.527  -2.629  0.00  0.00           C  
HETATM   96  O25 UNK1U   9      10.378  17.020  -2.834  0.00  0.00           O  
HETATM   97  O26 UNK1U   9       7.500  21.559  -3.279  0.00  0.00           O  
HETATM   98  O27 UNK1U   9       8.298  16.937  -1.904  0.00  0.00           O  
HETATM   99  C28 UNK1U   9       9.913  19.438  -4.112  0.00  0.00           C  
HETATM  100  C29 UNK1U   9      10.057  18.818  -5.534  0.00  0.00           C  
HETATM  101  C30 UNK1U   9      11.443  19.018  -6.086  0.00  0.00           C  
HETATM  102  O31 UNK1U   9      11.777  20.080  -6.651  0.00  0.00           O  
HETATM  103  N   ARG A   1      13.627  30.635  23.590  0.00  0.00      A    N1+
HETATM  104  CA  ARG A   1      12.138  30.509  23.586  0.00  0.00      A    C  
HETATM  105  C   ARG A   1      11.586  30.378  25.003  0.00  0.00      A    C  
HETATM  106  O   ARG A   1      11.350  29.267  25.487  0.00  0.00      A    O  
HETATM  107  CB  ARG A   1      11.698  29.291  22.761  0.00  0.00      A    C  
HETATM  108  CG  ARG A   1      12.153  29.326  21.311  0.00  0.00      A    C  
HETATM  109  CD  ARG A   1      11.000  29.367  20.316  0.00  0.00      A    C  
HETATM  110  NE  ARG A   1      10.140  30.529  20.501  0.00  0.00      A    N  
HETATM  111  CZ  ARG A   1       9.427  31.084  19.529  0.00  0.00      A    C  
HETATM  112  NH1 ARG A   1       9.473  30.584  18.310  0.00  0.00      A    N  
HETATM  113  NH2 ARG A   1       8.684  32.153  19.779  0.00  0.00      A    N  
HETATM  114  N   THR A   2      11.390  31.518  25.661  0.00  0.00      A    N  
HETATM  115  CA  THR A   2      10.854  31.555  27.025  0.00  0.00      A    C  
HETATM  116  C   THR A   2       9.341  31.799  26.986  0.00  0.00      A    C  
HETATM  117  O   THR A   2       8.584  31.264  27.807  0.00  0.00      A    O  
HETATM  118  CB  THR A   2      11.519  32.680  27.851  0.00  0.00      A    C  
HETATM  119  CG2 THR A   2      10.978  32.685  29.292  0.00  0.00      A    C  
HETATM  120  OG1 THR A   2      12.942  32.487  27.858  0.00  0.00      A    O  
HETATM  121  N   GLU A   3       8.920  32.622  26.026  0.00  0.00      A    N  
HETATM  122  CA  GLU A   3       7.512  32.944  25.825  0.00  0.00      A    C  
HETATM  123  C   GLU A   3       7.033  32.320  24.509  0.00  0.00      A    C  
HETATM  124  O   GLU A   3       7.407  32.750  23.412  0.00  0.00      A    O  
HETATM  125  CB  GLU A   3       7.304  34.460  25.798  0.00  0.00      A    C  
HETATM  126  CG  GLU A   3       5.845  34.862  25.922  0.00  0.00      A    C  
HETATM  127  CD  GLU A   3       5.193  34.384  27.223  0.00  0.00      A    C  
HETATM  128  OE1 GLU A   3       3.968  34.578  27.369  0.00  0.00      A    O  
HETATM  129  OE2 GLU A   3       5.892  33.820  28.099  0.00  0.00      A    O1-
HETATM  130  N   LEU A   4       6.208  31.287  24.635  0.00  0.00      A    N  
HETATM  131  CA  LEU A   4       5.690  30.587  23.476  0.00  0.00      A    C  
HETATM  132  C   LEU A   4       4.235  30.942  23.204  0.00  0.00      A    C  
HETATM  133  O   LEU A   4       3.571  30.294  22.398  0.00  0.00      A    O  
HETATM  134  CB  LEU A   4       5.834  29.079  23.681  0.00  0.00      A    C  
HETATM  135  CG  LEU A   4       6.901  28.635  24.678  0.00  0.00      A    C  
HETATM  136  CD1 LEU A   4       6.248  28.572  26.040  0.00  0.00      A    C  
HETATM  137  CD2 LEU A   4       7.465  27.272  24.307  0.00  0.00      A    C  
HETATM  138  N   LEU A   5       3.731  31.970  23.876  0.00  0.00      A    N  
HETATM  139  CA  LEU A   5       2.354  32.393  23.668  0.00  0.00      A    C  
HETATM  140  C   LEU A   5       2.329  33.677  22.854  0.00  0.00      A    C  
HETATM  141  O   LEU A   5       3.212  34.515  22.991  0.00  0.00      A    O  
HETATM  142  CB  LEU A   5       1.652  32.610  25.000  0.00  0.00      A    C  
HETATM  143  CG  LEU A   5       1.492  31.379  25.885  0.00  0.00      A    C  
HETATM  144  CD1 LEU A   5       2.803  31.059  26.550  0.00  0.00      A    C  
HETATM  145  CD2 LEU A   5       0.448  31.654  26.937  0.00  0.00      A    C  
HETATM  146  N   ASN A   6       1.315  33.827  22.010  0.00  0.00      A    N  
HETATM  147  CA  ASN A   6       1.177  35.006  21.164  0.00  0.00      A    C  
HETATM  148  C   ASN A   6       2.479  35.331  20.440  0.00  0.00      A    C  
HETATM  149  O   ASN A   6       2.990  36.449  20.527  0.00  0.00      A    O  
HETATM  150  CB  ASN A   6       0.704  36.203  21.991  0.00  0.00      A    C  
HETATM  151  CG  ASN A   6       0.498  37.450  21.156  0.00  0.00      A    C  
HETATM  152  ND2 ASN A   6       1.059  38.558  21.607  0.00  0.00      A    N  
HETATM  153  OD1 ASN A   6      -0.162  37.421  20.126  0.00  0.00      A    O  
HETATM  154  N   VAL A   7       3.004  34.338  19.721  0.00  0.00      A    N  
HETATM  155  CA  VAL A   7       4.236  34.486  18.955  0.00  0.00      A    C  
HETATM  156  C   VAL A   7       4.107  33.831  17.586  0.00  0.00      A    C  
HETATM  157  O   VAL A   7       3.242  32.988  17.379  0.00  0.00      A    O  
HETATM  158  CB  VAL A   7       5.418  33.842  19.676  0.00  0.00      A    C  
HETATM  159  CG1 VAL A   7       5.665  34.553  20.973  0.00  0.00      A    C  
HETATM  160  CG2 VAL A   7       5.133  32.387  19.933  0.00  0.00      A    C  
HETATM  161  N   CYS A   8       4.965  34.222  16.649  0.00  0.00      A    N  
HETATM  162  CA  CYS A   8       4.934  33.653  15.310  0.00  0.00      A    C  
HETATM  163  C   CYS A   8       6.199  32.850  15.050  0.00  0.00      A    C  
HETATM  164  O   CYS A   8       7.301  33.281  15.403  0.00  0.00      A    O  
HETATM  165  CB  CYS A   8       4.847  34.754  14.249  0.00  0.00      A    C  
HETATM  166  SG  CYS A   8       3.381  35.829  14.331  0.00  0.00      A    S  
HETATM  167 LPG1 CYS A   8       2.827  35.527  14.081  0.00  0.00      A   LP  
HETATM  168 LPG2 CYS A   8       3.256  36.045  14.962  0.00  0.00      A   LP  
HETATM  169  N   MET A   9       6.050  31.684  14.431  0.00  0.00      A    N  
HETATM  170  CA  MET A   9       7.217  30.879  14.107  0.00  0.00      A    C  
HETATM  171  C   MET A   9       7.967  31.628  13.000  0.00  0.00      A    C  
HETATM  172  O   MET A   9       7.408  32.512  12.343  0.00  0.00      A    O  
HETATM  173  CB  MET A   9       6.805  29.481  13.615  0.00  0.00      A    C  
HETATM  174  CG  MET A   9       6.183  29.435  12.204  0.00  0.00      A    C  
HETATM  175  SD  MET A   9       5.725  27.759  11.618  0.00  0.00      A    S  
HETATM  176  CE  MET A   9       4.044  27.724  12.052  0.00  0.00      A    C  
HETATM  177 LPD1 MET A   9       5.812  27.695  10.948  0.00  0.00      A   LP  
HETATM  178 LPD2 MET A   9       6.077  27.276  11.939  0.00  0.00      A   LP  
HETATM  179  N   ASN A  10       9.235  31.284  12.801  0.00  0.00      A    N  
HETATM  180  CA  ASN A  10      10.025  31.934  11.764  0.00  0.00      A    C  
HETATM  181  C   ASN A  10      10.042  31.072  10.497  0.00  0.00      A    C  
HETATM  182  O   ASN A  10      10.914  30.220  10.327  0.00  0.00      A    O  
HETATM  183  CB  ASN A  10      11.445  32.165  12.270  0.00  0.00      A    C  
HETATM  184  CG  ASN A  10      12.248  33.018  11.335  0.00  0.00      A    C  
HETATM  185  ND2 ASN A  10      11.580  33.591  10.332  0.00  0.00      A    N  
HETATM  186  OD1 ASN A  10      13.455  33.172  11.505  0.00  0.00      A    O  
HETATM  187 **** ASN A  10      11.622  30.084  11.020  0.00  0.00      A   LP  
HETATM  188 **** ASN A  10      10.914  29.664   9.496  0.00  0.00      A   LP  
HETATM  189  N   ALA A  11       9.070  31.285   9.616  0.00  0.00      A    N  
HETATM  190  CA  ALA A  11       8.971  30.519   8.378  0.00  0.00      A    C  
HETATM  191  C   ALA A  11       9.127  31.429   7.172  0.00  0.00      A    C  
HETATM  192  O   ALA A  11       9.555  32.573   7.295  0.00  0.00      A    O  
HETATM  193  CB  ALA A  11       7.626  29.777   8.314  0.00  0.00      A    C  
HETATM  194 **** ALA A  11       9.807  32.918   8.199  0.00  0.00      A   LP  
HETATM  195 **** ALA A  11       9.652  33.160   6.491  0.00  0.00      A   LP  
HETATM  196  N   LYS A  12       8.750  30.928   6.009  0.00  0.00      A    N  
HETATM  197  CA  LYS A  12       8.890  31.678   4.783  0.00  0.00      A    C  
HETATM  198  C   LYS A  12       7.974  32.875   4.622  0.00  0.00      A    C  
HETATM  199  O   LYS A  12       8.312  33.791   3.884  0.00  0.00      A    O  
HETATM  200  CB  LYS A  12       8.708  30.734   3.593  0.00  0.00      A    C  
HETATM  201  CG  LYS A  12       8.770  31.407   2.221  0.00  0.00      A    C  
HETATM  202  CD  LYS A  12       8.633  30.407   1.071  0.00  0.00      A    C  
HETATM  203  CE  LYS A  12       8.693  31.103  -0.301  0.00  0.00      A    C  
HETATM  204  NZ  LYS A  12       8.574  30.138  -1.440  0.00  0.00      A    N1+
HETATM  205  N   HIS A  13       6.830  32.900   5.299  0.00  0.00      A    N  
HETATM  206  CA  HIS A  13       5.910  34.020   5.117  0.00  0.00      A    C  
HETATM  207  C   HIS A  13       5.436  34.726   6.390  0.00  0.00      A    C  
HETATM  208  O   HIS A  13       4.960  35.866   6.350  0.00  0.00      A    O  
HETATM  209  CB  HIS A  13       4.704  33.546   4.308  0.00  0.00      A    C  
HETATM  210  CG  HIS A  13       5.063  32.940   2.985  0.00  0.00      A    C  
HETATM  211  CD2 HIS A  13       5.128  31.646   2.587  0.00  0.00      A    C  
HETATM  212  ND1 HIS A  13       5.404  33.697   1.882  0.00  0.00      A    N  
HETATM  213  CE1 HIS A  13       5.659  32.897   0.862  0.00  0.00      A    C  
HETATM  214  NE2 HIS A  13       5.499  31.648   1.264  0.00  0.00      A    N  
HETATM  215  N   HIS A  14       5.564  34.061   7.525  0.00  0.00      A    N  
HETATM  216  CA  HIS A  14       5.130  34.667   8.771  0.00  0.00      A    C  
HETATM  217  C   HIS A  14       5.692  36.070   9.049  0.00  0.00      A    C  
HETATM  218  O   HIS A  14       6.763  36.448   8.569  0.00  0.00      A    O  
HETATM  219  CB  HIS A  14       5.483  33.758   9.949  0.00  0.00      A    C  
HETATM  220  CG  HIS A  14       4.802  32.426   9.914  0.00  0.00      A    C  
HETATM  221  CD2 HIS A  14       3.786  31.928  10.655  0.00  0.00      A    C  
HETATM  222  ND1 HIS A  14       5.168  31.422   9.043  0.00  0.00      A    N  
HETATM  223  CE1 HIS A  14       4.410  30.362   9.249  0.00  0.00      A    C  
HETATM  224  NE2 HIS A  14       3.562  30.642  10.222  0.00  0.00      A    N  
HETATM  225 **** HIS A  14       7.291  35.835   7.981  0.00  0.00      A   LP  
HETATM  226 **** HIS A  14       7.103  37.367   8.768  0.00  0.00      A   LP  
HETATM  227  N   LYS A  15       4.940  36.844   9.819  0.00  0.00      A    N  
HETATM  228  CA  LYS A  15       5.374  38.169  10.229  0.00  0.00      A    C  
HETATM  229  C   LYS A  15       6.275  37.957  11.453  0.00  0.00      A    C  
HETATM  230  O   LYS A  15       6.246  36.891  12.067  0.00  0.00      A    O  
HETATM  231  CB  LYS A  15       4.171  39.019  10.620  0.00  0.00      A    C  
HETATM  232  CG  LYS A  15       3.239  39.290   9.469  0.00  0.00      A    C  
HETATM  233  CD  LYS A  15       2.142  40.288   9.826  0.00  0.00      A    C  
HETATM  234  CE  LYS A  15       1.176  39.754  10.860  0.00  0.00      A    C  
HETATM  235  NZ  LYS A  15       0.081  40.723  11.120  0.00  0.00      A    N1+
HETATM  236  N   GLU A  16       7.066  38.959  11.818  0.00  0.00      A    N  
HETATM  237  CA  GLU A  16       7.952  38.812  12.966  0.00  0.00      A    C  
HETATM  238  C   GLU A  16       7.188  38.685  14.269  0.00  0.00      A    C  
HETATM  239  O   GLU A  16       7.635  37.997  15.184  0.00  0.00      A    O  
HETATM  240  CB  GLU A  16       8.925  39.987  13.056  0.00  0.00      A    C  
HETATM  241  CG  GLU A  16       9.922  40.052  11.903  0.00  0.00      A    C  
HETATM  242  CD  GLU A  16      11.047  41.056  12.143  0.00  0.00      A    C  
HETATM  243  OE1 GLU A  16      11.848  41.284  11.197  0.00  0.00      A    O  
HETATM  244  OE2 GLU A  16      11.122  41.605  13.273  0.00  0.00      A    O1-
HETATM  245  N   LYS A  17       6.040  39.347  14.350  0.00  0.00      A    N  
HETATM  246  CA  LYS A  17       5.220  39.286  15.552  0.00  0.00      A    C  
HETATM  247  C   LYS A  17       3.740  39.442  15.238  0.00  0.00      A    C  
HETATM  248  O   LYS A  17       3.366  40.180  14.329  0.00  0.00      A    O  
HETATM  249  CB  LYS A  17       5.649  40.368  16.542  0.00  0.00      A    C  
HETATM  250  CG  LYS A  17       5.522  41.787  16.026  0.00  0.00      A    C  
HETATM  251  CD  LYS A  17       5.894  42.786  17.123  0.00  0.00      A    C  
HETATM  252  CE  LYS A  17       7.376  42.676  17.555  0.00  0.00      A    C  
HETATM  253  NZ  LYS A  17       7.715  43.541  18.748  0.00  0.00      A    N1+
HETATM  254  N   PRO A  18       2.874  38.753  15.999  0.00  0.00      A    N  
HETATM  255  CA  PRO A  18       1.416  38.789  15.828  0.00  0.00      A    C  
HETATM  256  C   PRO A  18       0.875  40.193  15.727  0.00  0.00      A    C  
HETATM  257  O   PRO A  18       1.492  41.123  16.223  0.00  0.00      A    O  
HETATM  258  CB  PRO A  18       0.909  38.089  17.077  0.00  0.00      A    C  
HETATM  259  CG  PRO A  18       1.972  37.079  17.321  0.00  0.00      A    C  
HETATM  260  CD  PRO A  18       3.240  37.869  17.116  0.00  0.00      A    C  
HETATM  261  N   GLY A  19      -0.280  40.354  15.101  0.00  0.00      A    N  
HETATM  262  CA  GLY A  19      -0.852  41.679  14.977  0.00  0.00      A    C  
HETATM  263  C   GLY A  19      -2.152  41.645  14.207  0.00  0.00      A    C  
HETATM  264  O   GLY A  19      -2.320  40.796  13.343  0.00  0.00      A    O  
HETATM  265  N   PRO A  20      -3.093  42.555  14.487  0.00  0.00      A    N  
HETATM  266  CA  PRO A  20      -4.392  42.615  13.806  0.00  0.00      A    C  
HETATM  267  C   PRO A  20      -4.284  42.678  12.280  0.00  0.00      A    C  
HETATM  268  O   PRO A  20      -3.323  43.228  11.745  0.00  0.00      A    O  
HETATM  269  CB  PRO A  20      -5.017  43.874  14.395  0.00  0.00      A    C  
HETATM  270  CG  PRO A  20      -4.468  43.893  15.764  0.00  0.00      A    C  
HETATM  271  CD  PRO A  20      -3.016  43.583  15.535  0.00  0.00      A    C  
HETATM  272  N   GLU A  21      -5.273  42.112  11.592  0.00  0.00      A    N  
HETATM  273  CA  GLU A  21      -5.320  42.081  10.126  0.00  0.00      A    C  
HETATM  274  C   GLU A  21      -6.777  41.926   9.723  0.00  0.00      A    C  
HETATM  275  O   GLU A  21      -7.255  40.813   9.515  0.00  0.00      A    O  
HETATM  276  CB  GLU A  21      -4.528  40.890   9.582  0.00  0.00      A    C  
HETATM  277  CG  GLU A  21      -3.029  40.935   9.853  0.00  0.00      A    C  
HETATM  278  CD  GLU A  21      -2.274  41.885   8.931  0.00  0.00      A    C  
HETATM  279  OE1 GLU A  21      -2.879  42.375   7.949  0.00  0.00      A    O  
HETATM  280  OE2 GLU A  21      -1.069  42.127   9.181  0.00  0.00      A    O1-
HETATM  281  N   ASP A  22      -7.484  43.041   9.614  0.00  0.00      A    N  
HETATM  282  CA  ASP A  22      -8.898  43.006   9.266  0.00  0.00      A    C  
HETATM  283  C   ASP A  22      -9.164  42.840   7.786  0.00  0.00      A    C  
HETATM  284  O   ASP A  22     -10.288  43.036   7.324  0.00  0.00      A    O  
HETATM  285  CB  ASP A  22      -9.582  44.278   9.754  0.00  0.00      A    C  
HETATM  286  CG  ASP A  22      -8.809  45.533   9.380  0.00  0.00      A    C  
HETATM  287  OD1 ASP A  22      -7.679  45.700   9.898  0.00  0.00      A    O  
HETATM  288  OD2 ASP A  22      -9.330  46.340   8.569  0.00  0.00      A    O1-
HETATM  289  N   LYS A  23      -8.126  42.478   7.045  0.00  0.00      A    N  
HETATM  290  CA  LYS A  23      -8.260  42.300   5.615  0.00  0.00      A    C  
HETATM  291  C   LYS A  23      -8.029  40.870   5.162  0.00  0.00      A    C  
HETATM  292  O   LYS A  23      -8.038  40.606   3.963  0.00  0.00      A    O  
HETATM  293  CB  LYS A  23      -7.286  43.221   4.880  0.00  0.00      A    C  
HETATM  294  CG  LYS A  23      -7.667  44.699   4.884  0.00  0.00      A    C  
HETATM  295  CD  LYS A  23      -9.017  44.936   4.210  0.00  0.00      A    C  
HETATM  296  CE  LYS A  23      -9.345  46.433   4.125  0.00  0.00      A    C  
HETATM  297  NZ  LYS A  23      -9.475  47.109   5.465  0.00  0.00      A    N1+
HETATM  298  N   LEU A  24      -7.820  39.949   6.103  0.00  0.00      A    N  
HETATM  299  CA  LEU A  24      -7.577  38.546   5.777  0.00  0.00      A    C  
HETATM  300  C   LEU A  24      -8.695  38.027   4.894  0.00  0.00      A    C  
HETATM  301  O   LEU A  24      -9.850  38.373   5.106  0.00  0.00      A    O  
HETATM  302  CB  LEU A  24      -7.511  37.709   7.047  0.00  0.00      A    C  
HETATM  303  CG  LEU A  24      -6.370  38.016   8.017  0.00  0.00      A    C  
HETATM  304  CD1 LEU A  24      -6.445  37.068   9.190  0.00  0.00      A    C  
HETATM  305  CD2 LEU A  24      -5.036  37.868   7.322  0.00  0.00      A    C  
HETATM  306  N   HIS A  25      -8.348  37.190   3.915  0.00  0.00      A    N  
HETATM  307  CA  HIS A  25      -9.318  36.623   2.986  0.00  0.00      A    C  
HETATM  308  C   HIS A  25     -10.231  35.604   3.658  0.00  0.00      A    C  
HETATM  309  O   HIS A  25      -9.915  35.110   4.729  0.00  0.00      A    O  
HETATM  310  CB  HIS A  25      -8.603  35.955   1.825  0.00  0.00      A    C  
HETATM  311  CG  HIS A  25      -9.456  35.821   0.607  0.00  0.00      A    C  
HETATM  312  CD2 HIS A  25     -10.323  36.687   0.036  0.00  0.00      A    C  
HETATM  313  ND1 HIS A  25      -9.477  34.679  -0.170  0.00  0.00      A    N  
HETATM  314  CE1 HIS A  25     -10.320  34.849  -1.170  0.00  0.00      A    C  
HETATM  315  NE2 HIS A  25     -10.846  36.058  -1.068  0.00  0.00      A    N  
HETATM  316  N   GLU A  26     -11.344  35.268   3.013  0.00  0.00      A    N  
HETATM  317  CA  GLU A  26     -12.321  34.324   3.554  0.00  0.00      A    C  
HETATM  318  C   GLU A  26     -11.903  33.345   4.644  0.00  0.00      A    C  
HETATM  319  O   GLU A  26     -11.922  33.681   5.821  0.00  0.00      A    O  
HETATM  320  CB  GLU A  26     -12.967  33.526   2.428  0.00  0.00      A    C  
HETATM  321  CG  GLU A  26     -12.521  33.932   1.044  0.00  0.00      A    C  
HETATM  322  CD  GLU A  26     -13.562  33.600  -0.029  0.00  0.00      A    C  
HETATM  323  OE1 GLU A  26     -14.034  32.441  -0.041  0.00  0.00      A    O  
HETATM  324  OE2 GLU A  26     -13.906  34.487  -0.856  0.00  0.00      A    O1-
HETATM  325  N   GLN A  27     -11.557  32.125   4.260  0.00  0.00      A    N  
HETATM  326  CA  GLN A  27     -11.177  31.113   5.235  0.00  0.00      A    C  
HETATM  327  C   GLN A  27     -10.217  31.552   6.342  0.00  0.00      A    C  
HETATM  328  O   GLN A  27     -10.280  31.043   7.464  0.00  0.00      A    O  
HETATM  329  CB  GLN A  27     -10.638  29.887   4.512  0.00  0.00      A    C  
HETATM  330  CG  GLN A  27     -11.720  29.094   3.796  0.00  0.00      A    C  
HETATM  331  CD  GLN A  27     -11.280  27.682   3.482  0.00  0.00      A    C  
HETATM  332  NE2 GLN A  27     -11.476  27.254   2.240  0.00  0.00      A    N  
HETATM  333  OE1 GLN A  27     -10.768  26.977   4.356  0.00  0.00      A    O  
HETATM  334  N   CYS A  28      -9.329  32.493   6.051  0.00  0.00      A    N  
HETATM  335  CA  CYS A  28      -8.416  32.952   7.083  0.00  0.00      A    C  
HETATM  336  C   CYS A  28      -9.022  34.070   7.940  0.00  0.00      A    C  
HETATM  337  O   CYS A  28      -8.321  34.694   8.732  0.00  0.00      A    O  
HETATM  338  CB  CYS A  28      -7.112  33.459   6.476  0.00  0.00      A    C  
HETATM  339  SG  CYS A  28      -6.031  32.251   5.631  0.00  0.00      A    S  
HETATM  340 LPG1 CYS A  28      -6.006  31.658   5.960  0.00  0.00      A   LP  
HETATM  341 LPG2 CYS A  28      -6.222  32.145   4.988  0.00  0.00      A   LP  
HETATM  342  N   ARG A  29     -10.315  34.325   7.790  0.00  0.00      A    N  
HETATM  343  CA  ARG A  29     -10.996  35.372   8.548  0.00  0.00      A    C  
HETATM  344  C   ARG A  29     -10.969  35.237  10.074  0.00  0.00      A    C  
HETATM  345  O   ARG A  29     -10.844  36.218  10.785  0.00  0.00      A    O  
HETATM  346  CB  ARG A  29     -12.451  35.462   8.105  0.00  0.00      A    C  
HETATM  347  CG  ARG A  29     -12.756  36.575   7.137  0.00  0.00      A    C  
HETATM  348  CD  ARG A  29     -14.113  36.369   6.443  0.00  0.00      A    C  
HETATM  349  NE  ARG A  29     -14.554  37.580   5.750  0.00  0.00      A    N  
HETATM  350  CZ  ARG A  29     -14.952  38.688   6.371  0.00  0.00      A    C  
HETATM  351  NH1 ARG A  29     -14.968  38.728   7.698  0.00  0.00      A    N  
HETATM  352  NH2 ARG A  29     -15.320  39.757   5.666  0.00  0.00      A    N  
HETATM  353  N   PRO A  30     -11.104  34.014  10.594  0.00  0.00      A    N  
HETATM  354  CA  PRO A  30     -11.101  33.800  12.042  0.00  0.00      A    C  
HETATM  355  C   PRO A  30      -9.885  34.318  12.771  0.00  0.00      A    C  
HETATM  356  O   PRO A  30      -9.860  34.340  14.000  0.00  0.00      A    O  
HETATM  357  CB  PRO A  30     -11.233  32.292  12.162  0.00  0.00      A    C  
HETATM  358  CG  PRO A  30     -12.070  31.966  10.992  0.00  0.00      A    C  
HETATM  359  CD  PRO A  30     -11.421  32.759   9.895  0.00  0.00      A    C  
HETATM  360  N   TRP A  31      -8.876  34.743  12.017  0.00  0.00      A    N  
HETATM  361  CA  TRP A  31      -7.649  35.236  12.621  0.00  0.00      A    C  
HETATM  362  C   TRP A  31      -7.437  36.738  12.434  0.00  0.00      A    C  
HETATM  363  O   TRP A  31      -6.324  37.242  12.606  0.00  0.00      A    O  
HETATM  364  CB  TRP A  31      -6.447  34.471  12.059  0.00  0.00      A    C  
HETATM  365  CG  TRP A  31      -6.377  33.018  12.438  0.00  0.00      A    C  
HETATM  366  CD1 TRP A  31      -5.797  32.481  13.552  0.00  0.00      A    C  
HETATM  367  CD2 TRP A  31      -6.905  31.923  11.694  0.00  0.00      A    C  
HETATM  368  CE2 TRP A  31      -6.608  30.745  12.414  0.00  0.00      A    C  
HETATM  369  CE3 TRP A  31      -7.601  31.821  10.488  0.00  0.00      A    C  
HETATM  370  NE1 TRP A  31      -5.930  31.112  13.545  0.00  0.00      A    N  
HETATM  371  CZ2 TRP A  31      -6.986  29.480  11.966  0.00  0.00      A    C  
HETATM  372  CZ3 TRP A  31      -7.977  30.568  10.041  0.00  0.00      A    C  
HETATM  373  CH2 TRP A  31      -7.668  29.410  10.779  0.00  0.00      A    C  
HETATM  374  N   ARG A  32      -8.495  37.463  12.102  0.00  0.00      A    N  
HETATM  375  CA  ARG A  32      -8.354  38.898  11.904  0.00  0.00      A    C  
HETATM  376  C   ARG A  32      -7.941  39.647  13.171  0.00  0.00      A    C  
HETATM  377  O   ARG A  32      -7.209  40.639  13.105  0.00  0.00      A    O  
HETATM  378  CB  ARG A  32      -9.650  39.488  11.345  0.00  0.00      A    C  
HETATM  379  CG  ARG A  32      -9.925  39.091   9.912  0.00  0.00      A    C  
HETATM  380  CD  ARG A  32     -10.908  40.043   9.254  0.00  0.00      A    C  
HETATM  381  NE  ARG A  32     -11.240  39.634   7.886  0.00  0.00      A    N  
HETATM  382  CZ  ARG A  32     -12.033  40.315   7.054  0.00  0.00      A    C  
HETATM  383  NH1 ARG A  32     -12.586  41.460   7.435  0.00  0.00      A    N  
HETATM  384  NH2 ARG A  32     -12.292  39.842   5.841  0.00  0.00      A    N  
HETATM  385  N   LYS A  33      -8.401  39.170  14.327  0.00  0.00      A    N  
HETATM  386  CA  LYS A  33      -8.083  39.804  15.602  0.00  0.00      A    C  
HETATM  387  C   LYS A  33      -6.598  39.795  15.860  0.00  0.00      A    C  
HETATM  388  O   LYS A  33      -6.021  40.796  16.271  0.00  0.00      A    O  
HETATM  389  CB  LYS A  33      -8.802  39.096  16.749  0.00  0.00      A    C  
HETATM  390  CG  LYS A  33     -10.279  39.477  16.877  0.00  0.00      A    C  
HETATM  391  CD  LYS A  33     -11.026  38.560  17.865  0.00  0.00      A    C  
HETATM  392  CE  LYS A  33     -10.328  38.497  19.248  0.00  0.00      A    C  
HETATM  393  NZ  LYS A  33      -9.814  37.128  19.635  0.00  0.00      A    N1+
HETATM  394  N   ASN A  34      -5.964  38.667  15.609  0.00  0.00      A    N  
HETATM  395  CA  ASN A  34      -4.539  38.576  15.845  0.00  0.00      A    C  
HETATM  396  C   ASN A  34      -4.001  37.465  14.946  0.00  0.00      A    C  
HETATM  397  O   ASN A  34      -4.333  36.293  15.128  0.00  0.00      A    O  
HETATM  398  CB  ASN A  34      -4.313  38.285  17.343  0.00  0.00      A    C  
HETATM  399  CG  ASN A  34      -2.860  38.457  17.784  0.00  0.00      A    C  
HETATM  400  ND2 ASN A  34      -2.374  37.496  18.555  0.00  0.00      A    N  
HETATM  401  OD1 ASN A  34      -2.196  39.447  17.459  0.00  0.00      A    O  
HETATM  402  N   ALA A  35      -3.180  37.830  13.969  0.00  0.00      A    N  
HETATM  403  CA  ALA A  35      -2.644  36.844  13.032  0.00  0.00      A    C  
HETATM  404  C   ALA A  35      -1.162  36.997  12.746  0.00  0.00      A    C  
HETATM  405  O   ALA A  35      -0.583  38.065  12.948  0.00  0.00      A    O  
HETATM  406  CB  ALA A  35      -3.427  36.903  11.704  0.00  0.00      A    C  
HETATM  407  N   CYS A  36      -0.561  35.921  12.251  0.00  0.00      A    N  
HETATM  408  CA  CYS A  36       0.850  35.911  11.899  0.00  0.00      A    C  
HETATM  409  C   CYS A  36       1.053  36.050  10.420  0.00  0.00      A    C  
HETATM  410  O   CYS A  36       2.187  36.159   9.964  0.00  0.00      A    O  
HETATM  411  CB  CYS A  36       1.505  34.609  12.315  0.00  0.00      A    C  
HETATM  412  SG  CYS A  36       1.805  34.553  14.098  0.00  0.00      A    S  
HETATM  413 LPG1 CYS A  36       2.413  34.805  14.265  0.00  0.00      A   LP  
HETATM  414 LPG2 CYS A  36       1.322  34.875  14.451  0.00  0.00      A   LP  
HETATM  415  N   CYS A  37      -0.046  36.022   9.672  0.00  0.00      A    N  
HETATM  416  CA  CYS A  37      -0.005  36.118   8.218  0.00  0.00      A    C  
HETATM  417  C   CYS A  37      -0.444  37.497   7.706  0.00  0.00      A    C  
HETATM  418  O   CYS A  37      -1.042  38.279   8.438  0.00  0.00      A    O  
HETATM  419  CB  CYS A  37      -0.904  35.053   7.633  0.00  0.00      A    C  
HETATM  420  SG  CYS A  37      -2.632  35.284   8.118  0.00  0.00      A    S  
HETATM  421 LPG1 CYS A  37      -3.053  34.886   7.763  0.00  0.00      A   LP  
HETATM  422 LPG2 CYS A  37      -2.727  35.179   8.782  0.00  0.00      A   LP  
HETATM  423  N   SER A  38      -0.157  37.789   6.441  0.00  0.00      A    N  
HETATM  424  CA  SER A  38      -0.517  39.087   5.869  0.00  0.00      A    C  
HETATM  425  C   SER A  38      -1.694  38.905   4.961  0.00  0.00      A    C  
HETATM  426  O   SER A  38      -1.962  37.782   4.544  0.00  0.00      A    O  
HETATM  427  CB  SER A  38       0.635  39.637   5.038  0.00  0.00      A    C  
HETATM  428  OG  SER A  38       0.862  38.827   3.894  0.00  0.00      A    O  
HETATM  429  N   THR A  39      -2.380  40.004   4.639  0.00  0.00      A    N  
HETATM  430  CA  THR A  39      -3.537  39.959   3.743  0.00  0.00      A    C  
HETATM  431  C   THR A  39      -3.207  39.161   2.491  0.00  0.00      A    C  
HETATM  432  O   THR A  39      -4.009  38.353   2.023  0.00  0.00      A    O  
HETATM  433  CB  THR A  39      -3.983  41.350   3.293  0.00  0.00      A    C  
HETATM  434  CG2 THR A  39      -5.200  41.226   2.369  0.00  0.00      A    C  
HETATM  435  OG1 THR A  39      -4.320  42.143   4.442  0.00  0.00      A    O  
HETATM  436  N   ASN A  40      -2.021  39.398   1.946  0.00  0.00      A    N  
HETATM  437  CA  ASN A  40      -1.565  38.683   0.768  0.00  0.00      A    C  
HETATM  438  C   ASN A  40      -1.526  37.164   1.007  0.00  0.00      A    C  
HETATM  439  O   ASN A  40      -2.137  36.402   0.258  0.00  0.00      A    O  
HETATM  440  CB  ASN A  40      -0.183  39.187   0.372  0.00  0.00      A    C  
HETATM  441  CG  ASN A  40       0.371  38.465  -0.824  0.00  0.00      A    C  
HETATM  442  ND2 ASN A  40       0.085  39.006  -2.012  0.00  0.00      A    N  
HETATM  443  OD1 ASN A  40       1.022  37.427  -0.676  0.00  0.00      A    O  
HETATM  444  N   THR A  41      -0.811  36.724   2.039  0.00  0.00      A    N  
HETATM  445  CA  THR A  41      -0.725  35.296   2.355  0.00  0.00      A    C  
HETATM  446  C   THR A  41      -2.096  34.618   2.438  0.00  0.00      A    C  
HETATM  447  O   THR A  41      -2.307  33.542   1.875  0.00  0.00      A    O  
HETATM  448  CB  THR A  41      -0.021  35.067   3.694  0.00  0.00      A    C  
HETATM  449  CG2 THR A  41      -0.086  33.582   4.084  0.00  0.00      A    C  
HETATM  450  OG1 THR A  41       1.344  35.504   3.593  0.00  0.00      A    O  
HETATM  451  N   SER A  42      -3.026  35.248   3.144  0.00  0.00      A    N  
HETATM  452  CA  SER A  42      -4.353  34.683   3.297  0.00  0.00      A    C  
HETATM  453  C   SER A  42      -5.040  34.546   1.949  0.00  0.00      A    C  
HETATM  454  O   SER A  42      -5.778  33.587   1.732  0.00  0.00      A    O  
HETATM  455  CB  SER A  42      -5.196  35.541   4.247  0.00  0.00      A    C  
HETATM  456  OG  SER A  42      -5.401  36.845   3.736  0.00  0.00      A    O  
HETATM  457  N   GLN A  43      -4.780  35.489   1.041  0.00  0.00      A    N  
HETATM  458  CA  GLN A  43      -5.383  35.459  -0.296  0.00  0.00      A    C  
HETATM  459  C   GLN A  43      -4.813  34.326  -1.138  0.00  0.00      A    C  
HETATM  460  O   GLN A  43      -5.549  33.558  -1.775  0.00  0.00      A    O  
HETATM  461  CB  GLN A  43      -5.163  36.795  -1.022  0.00  0.00      A    C  
HETATM  462  CG  GLN A  43      -5.948  37.951  -0.430  0.00  0.00      A    C  
HETATM  463  CD  GLN A  43      -5.635  39.278  -1.087  0.00  0.00      A    C  
HETATM  464  NE2 GLN A  43      -6.675  40.058  -1.352  0.00  0.00      A    N  
HETATM  465  OE1 GLN A  43      -4.474  39.600  -1.346  0.00  0.00      A    O  
HETATM  466  N   GLU A  44      -3.490  34.228  -1.126  0.00  0.00      A    N  
HETATM  467  CA  GLU A  44      -2.805  33.204  -1.880  0.00  0.00      A    C  
HETATM  468  C   GLU A  44      -3.147  31.838  -1.348  0.00  0.00      A    C  
HETATM  469  O   GLU A  44      -3.118  30.864  -2.099  0.00  0.00      A    O  
HETATM  470  CB  GLU A  44      -1.301  33.412  -1.820  0.00  0.00      A    C  
HETATM  471  CG  GLU A  44      -0.821  34.629  -2.603  0.00  0.00      A    C  
HETATM  472  CD  GLU A  44      -1.013  34.510  -4.120  0.00  0.00      A    C  
HETATM  473  OE1 GLU A  44      -0.634  33.469  -4.700  0.00  0.00      A    O  
HETATM  474  OE2 GLU A  44      -1.524  35.479  -4.732  0.00  0.00      A    O1-
HETATM  475  N   ALA A  45      -3.461  31.769  -0.057  0.00  0.00      A    N  
HETATM  476  CA  ALA A  45      -3.823  30.507   0.579  0.00  0.00      A    C  
HETATM  477  C   ALA A  45      -5.017  29.816  -0.091  0.00  0.00      A    C  
HETATM  478  O   ALA A  45      -5.132  28.592  -0.044  0.00  0.00      A    O  
HETATM  479  CB  ALA A  45      -4.106  30.724   2.066  0.00  0.00      A    C  
HETATM  480 **** ALA A  45      -4.445  28.043   0.433  0.00  0.00      A   LP  
HETATM  481 **** ALA A  45      -5.912  28.146  -0.482  0.00  0.00      A   LP  
HETATM  482  N   HIS A  46      -5.898  30.594  -0.722  0.00  0.00      A    N  
HETATM  483  CA  HIS A  46      -7.056  30.012  -1.397  0.00  0.00      A    C  
HETATM  484  C   HIS A  46      -6.845  29.718  -2.874  0.00  0.00      A    C  
HETATM  485  O   HIS A  46      -7.789  29.327  -3.553  0.00  0.00      A    O  
HETATM  486  CB  HIS A  46      -8.257  30.933  -1.286  0.00  0.00      A    C  
HETATM  487  CG  HIS A  46      -8.667  31.218   0.117  0.00  0.00      A    C  
HETATM  488  CD2 HIS A  46      -9.845  31.027   0.755  0.00  0.00      A    C  
HETATM  489  ND1 HIS A  46      -7.836  31.847   1.017  0.00  0.00      A    N  
HETATM  490  CE1 HIS A  46      -8.493  32.043   2.148  0.00  0.00      A    C  
HETATM  491  NE2 HIS A  46      -9.715  31.558   2.014  0.00  0.00      A    N  
HETATM  492  N   LYS A  47      -5.623  29.873  -3.371  0.00  0.00      A    N  
HETATM  493  CA  LYS A  47      -5.365  29.671  -4.794  0.00  0.00      A    C  
HETATM  494  C   LYS A  47      -4.539  28.450  -5.149  0.00  0.00      A    C  
HETATM  495  O   LYS A  47      -3.670  28.053  -4.385  0.00  0.00      A    O  
HETATM  496  CB  LYS A  47      -4.701  30.932  -5.354  0.00  0.00      A    C  
HETATM  497  CG  LYS A  47      -5.686  32.076  -5.488  0.00  0.00      A    C  
HETATM  498  CD  LYS A  47      -5.016  33.410  -5.706  0.00  0.00      A    C  
HETATM  499  CE  LYS A  47      -5.974  34.386  -6.392  0.00  0.00      A    C  
HETATM  500  NZ  LYS A  47      -5.681  35.829  -6.114  0.00  0.00      A    N1+
HETATM  501 **** LYS A  47      -3.503  28.534  -3.524  0.00  0.00      A   LP  
HETATM  502 **** LYS A  47      -3.126  27.247  -4.621  0.00  0.00      A   LP  
HETATM  503  N   ASP A  48      -4.816  27.851  -6.307  0.00  0.00      A    N  
HETATM  504  CA  ASP A  48      -4.080  26.674  -6.771  0.00  0.00      A    C  
HETATM  505  C   ASP A  48      -2.667  27.066  -7.176  0.00  0.00      A    C  
HETATM  506  O   ASP A  48      -2.468  28.067  -7.863  0.00  0.00      A    O  
HETATM  507  CB  ASP A  48      -4.786  26.034  -7.965  0.00  0.00      A    C  
HETATM  508  CG  ASP A  48      -6.045  25.289  -7.575  0.00  0.00      A    C  
HETATM  509  OD1 ASP A  48      -5.964  24.383  -6.710  0.00  0.00      A    O  
HETATM  510  OD2 ASP A  48      -7.109  25.608  -8.145  0.00  0.00      A    O1-
HETATM  511  N   VAL A  49      -1.688  26.262  -6.763  0.00  0.00      A    N  
HETATM  512  CA  VAL A  49      -0.290  26.549  -7.057  0.00  0.00      A    C  
HETATM  513  C   VAL A  49      -0.042  28.002  -6.667  0.00  0.00      A    C  
HETATM  514  O   VAL A  49       0.410  28.799  -7.481  0.00  0.00      A    O  
HETATM  515  CB  VAL A  49       0.017  26.391  -8.545  0.00  0.00      A    C  
HETATM  516  CG1 VAL A  49       1.498  26.282  -8.732  0.00  0.00      A    C  
HETATM  517  CG2 VAL A  49      -0.639  25.161  -9.090  0.00  0.00      A    C  
HETATM  518  N   SER A  50      -0.360  28.339  -5.417  0.00  0.00      A    N  
HETATM  519  CA  SER A  50      -0.209  29.695  -4.886  0.00  0.00      A    C  
HETATM  520  C   SER A  50       1.200  30.234  -4.960  0.00  0.00      A    C  
HETATM  521  O   SER A  50       2.158  29.499  -5.190  0.00  0.00      A    O  
HETATM  522  CB  SER A  50      -0.628  29.754  -3.416  0.00  0.00      A    C  
HETATM  523  OG  SER A  50       0.398  29.246  -2.571  0.00  0.00      A    O  
HETATM  524 **** SER A  50       0.557  29.873  -1.808  0.00  0.00      A   LP  
HETATM  525 **** SER A  50       1.245  29.132  -3.090  0.00  0.00      A   LP  
HETATM  526  N   TYR A  51       1.310  31.531  -4.699  0.00  0.00      A    N  
HETATM  527  CA  TYR A  51       2.583  32.227  -4.699  0.00  0.00      A    C  
HETATM  528  C   TYR A  51       3.407  31.790  -3.486  0.00  0.00      A    C  
HETATM  529  O   TYR A  51       4.624  31.993  -3.428  0.00  0.00      A    O  
HETATM  530  CB  TYR A  51       2.323  33.731  -4.650  0.00  0.00      A    C  
HETATM  531  CG  TYR A  51       3.565  34.582  -4.531  0.00  0.00      A    C  
HETATM  532  CD1 TYR A  51       4.506  34.640  -5.561  0.00  0.00      A    C  
HETATM  533  CD2 TYR A  51       3.804  35.327  -3.373  0.00  0.00      A    C  
HETATM  534  CE1 TYR A  51       5.652  35.421  -5.430  0.00  0.00      A    C  
HETATM  535  CE2 TYR A  51       4.939  36.105  -3.236  0.00  0.00      A    C  
HETATM  536  CZ  TYR A  51       5.854  36.150  -4.261  0.00  0.00      A    C  
HETATM  537  OH  TYR A  51       6.958  36.947  -4.120  0.00  0.00      A    O  
HETATM  538 **** TYR A  51       5.091  32.452  -4.184  0.00  0.00      A   LP  
HETATM  539 **** TYR A  51       5.142  31.699  -2.625  0.00  0.00      A   LP  
HETATM  540  N   LEU A  52       2.725  31.169  -2.526  0.00  0.00      A    N  
HETATM  541  CA  LEU A  52       3.354  30.713  -1.286  0.00  0.00      A    C  
HETATM  542  C   LEU A  52       4.400  29.614  -1.460  0.00  0.00      A    C  
HETATM  543  O   LEU A  52       5.532  29.733  -0.985  0.00  0.00      A    O  
HETATM  544  CB  LEU A  52       2.274  30.265  -0.290  0.00  0.00      A    C  
HETATM  545  CG  LEU A  52       1.329  31.371   0.203  0.00  0.00      A    C  
HETATM  546  CD1 LEU A  52       0.214  30.791   1.051  0.00  0.00      A    C  
HETATM  547  CD2 LEU A  52       2.119  32.380   1.005  0.00  0.00      A    C  
HETATM  548  N   TYR A  53       4.019  28.538  -2.136  0.00  0.00      A    N  
HETATM  549  CA  TYR A  53       4.937  27.437  -2.341  0.00  0.00      A    C  
HETATM  550  C   TYR A  53       4.729  26.799  -3.693  0.00  0.00      A    C  
HETATM  551  O   TYR A  53       5.279  25.729  -3.936  0.00  0.00      A    O  
HETATM  552  CB  TYR A  53       4.734  26.363  -1.276  0.00  0.00      A    C  
HETATM  553  CG  TYR A  53       4.727  26.884   0.135  0.00  0.00      A    C  
HETATM  554  CD1 TYR A  53       3.532  27.201   0.783  0.00  0.00      A    C  
HETATM  555  CD2 TYR A  53       5.919  27.067   0.825  0.00  0.00      A    C  
HETATM  556  CE1 TYR A  53       3.530  27.684   2.093  0.00  0.00      A    C  
HETATM  557  CE2 TYR A  53       5.932  27.548   2.125  0.00  0.00      A    C  
HETATM  558  CZ  TYR A  53       4.738  27.853   2.759  0.00  0.00      A    C  
HETATM  559  OH  TYR A  53       4.767  28.301   4.064  0.00  0.00      A    O  
HETATM  560 **** TYR A  53       5.676  28.119   4.439  0.00  0.00      A   LP  
HETATM  561 **** TYR A  53       4.083  27.792   4.587  0.00  0.00      A   LP  
HETATM  562 **** TYR A  53       5.854  25.294  -3.243  0.00  0.00      A   LP  
HETATM  563 **** TYR A  53       5.152  25.292  -4.827  0.00  0.00      A   LP  
HETATM  564  N   ARG A  54       3.933  27.432  -4.559  0.00  0.00      A    N  
HETATM  565  CA  ARG A  54       3.641  26.894  -5.894  0.00  0.00      A    C  
HETATM  566  C   ARG A  54       3.140  25.435  -5.790  0.00  0.00      A    C  
HETATM  567  O   ARG A  54       3.296  24.643  -6.727  0.00  0.00      A    O  
HETATM  568  CB  ARG A  54       4.897  26.935  -6.775  0.00  0.00      A    C  
HETATM  569  CG  ARG A  54       5.505  28.305  -6.981  0.00  0.00      A    C  
HETATM  570  CD  ARG A  54       5.323  28.745  -8.417  0.00  0.00      A    C  
HETATM  571  NE  ARG A  54       6.105  29.938  -8.747  0.00  0.00      A    N  
HETATM  572  CZ  ARG A  54       6.209  30.479  -9.964  0.00  0.00      A    C  
HETATM  573  NH1 ARG A  54       5.572  29.952 -11.012  0.00  0.00      A    N  
HETATM  574  NH2 ARG A  54       6.992  31.538 -10.136  0.00  0.00      A    N  
HETATM  575 **** ARG A  54       3.751  24.944  -7.565  0.00  0.00      A   LP  
HETATM  576 **** ARG A  54       2.967  23.702  -6.646  0.00  0.00      A   LP  
HETATM  577  N   PHE A  55       2.544  25.080  -4.652  0.00  0.00      A    N  
HETATM  578  CA  PHE A  55       2.069  23.720  -4.443  0.00  0.00      A    C  
HETATM  579  C   PHE A  55       0.791  23.459  -5.211  0.00  0.00      A    C  
HETATM  580  O   PHE A  55      -0.154  24.246  -5.144  0.00  0.00      A    O  
HETATM  581  CB  PHE A  55       1.819  23.446  -2.975  0.00  0.00      A    C  
HETATM  582  CG  PHE A  55       1.688  22.004  -2.658  0.00  0.00      A    C  
HETATM  583  CD1 PHE A  55       2.797  21.272  -2.283  0.00  0.00      A    C  
HETATM  584  CD2 PHE A  55       0.465  21.374  -2.730  0.00  0.00      A    C  
HETATM  585  CE1 PHE A  55       2.699  19.937  -1.983  0.00  0.00      A    C  
HETATM  586  CE2 PHE A  55       0.366  20.033  -2.427  0.00  0.00      A    C  
HETATM  587  CZ  PHE A  55       1.491  19.317  -2.053  0.00  0.00      A    C  
HETATM  588 **** PHE A  55      -0.082  25.067  -4.578  0.00  0.00      A   LP  
HETATM  589 **** PHE A  55      -0.994  24.064  -5.656  0.00  0.00      A   LP  
HETATM  590  N   ASN A  56       0.775  22.335  -5.928  0.00  0.00      A    N  
HETATM  591  CA  ASN A  56      -0.355  21.958  -6.751  0.00  0.00      A    C  
HETATM  592  C   ASN A  56      -1.172  20.874  -6.090  0.00  0.00      A    C  
HETATM  593  O   ASN A  56      -0.695  19.761  -5.876  0.00  0.00      A    O  
HETATM  594  CB  ASN A  56       0.150  21.495  -8.112  0.00  0.00      A    C  
HETATM  595  CG  ASN A  56      -0.868  20.696  -8.866  0.00  0.00      A    C  
HETATM  596  ND2 ASN A  56      -0.402  19.633  -9.505  0.00  0.00      A    N  
HETATM  597  OD1 ASN A  56      -2.065  21.030  -8.888  0.00  0.00      A    O  
HETATM  598  N   TRP A  57      -2.407  21.213  -5.759  0.00  0.00      A    N  
HETATM  599  CA  TRP A  57      -3.281  20.279  -5.077  0.00  0.00      A    C  
HETATM  600  C   TRP A  57      -3.791  19.245  -6.041  0.00  0.00      A    C  
HETATM  601  O   TRP A  57      -4.039  18.107  -5.671  0.00  0.00      A    O  
HETATM  602  CB  TRP A  57      -4.472  21.013  -4.463  0.00  0.00      A    C  
HETATM  603  CG  TRP A  57      -4.106  22.125  -3.523  0.00  0.00      A    C  
HETATM  604  CD1 TRP A  57      -4.430  23.455  -3.641  0.00  0.00      A    C  
HETATM  605  CD2 TRP A  57      -3.436  21.986  -2.278  0.00  0.00      A    C  
HETATM  606  CE2 TRP A  57      -3.395  23.266  -1.677  0.00  0.00      A    C  
HETATM  607  CE3 TRP A  57      -2.872  20.901  -1.602  0.00  0.00      A    C  
HETATM  608  NE1 TRP A  57      -4.005  24.145  -2.529  0.00  0.00      A    N  
HETATM  609  CZ2 TRP A  57      -2.811  23.488  -0.434  0.00  0.00      A    C  
HETATM  610  CZ3 TRP A  57      -2.290  21.121  -0.365  0.00  0.00      A    C  
HETATM  611  CH2 TRP A  57      -2.264  22.405   0.207  0.00  0.00      A    C  
HETATM  612  N   ASN A  58      -3.938  19.651  -7.292  0.00  0.00      A    N  
HETATM  613  CA  ASN A  58      -4.462  18.779  -8.314  0.00  0.00      A    C  
HETATM  614  C   ASN A  58      -3.399  17.938  -9.010  0.00  0.00      A    C  
HETATM  615  O   ASN A  58      -3.381  17.854 -10.232  0.00  0.00      A    O  
HETATM  616  CB  ASN A  58      -5.201  19.621  -9.342  0.00  0.00      A    C  
HETATM  617  CG  ASN A  58      -6.241  20.551  -8.714  0.00  0.00      A    C  
HETATM  618  ND2 ASN A  58      -6.109  21.854  -8.964  0.00  0.00      A    N  
HETATM  619  OD1 ASN A  58      -7.157  20.099  -8.022  0.00  0.00      A    O  
HETATM  620  N   HIS A  59      -2.511  17.307  -8.250  0.00  0.00      A    N  
HETATM  621  CA  HIS A  59      -1.476  16.494  -8.863  0.00  0.00      A    C  
HETATM  622  C   HIS A  59      -1.995  15.181  -9.456  0.00  0.00      A    C  
HETATM  623  O   HIS A  59      -1.380  14.609 -10.362  0.00  0.00      A    O  
HETATM  624  CB  HIS A  59      -0.376  16.219  -7.855  0.00  0.00      A    C  
HETATM  625  CG  HIS A  59      -0.874  15.782  -6.511  0.00  0.00      A    C  
HETATM  626  CD2 HIS A  59      -1.018  14.545  -5.976  0.00  0.00      A    C  
HETATM  627  ND1 HIS A  59      -1.182  16.677  -5.501  0.00  0.00      A    N  
HETATM  628  CE1 HIS A  59      -1.479  16.008  -4.402  0.00  0.00      A    C  
HETATM  629  NE2 HIS A  59      -1.386  14.714  -4.663  0.00  0.00      A    N  
HETATM  630  N   CYS A  60      -3.109  14.696  -8.931  0.00  0.00      A    N  
HETATM  631  CA  CYS A  60      -3.725  13.478  -9.433  0.00  0.00      A    C  
HETATM  632  C   CYS A  60      -5.130  13.819  -9.872  0.00  0.00      A    C  
HETATM  633  O   CYS A  60      -6.091  13.201  -9.430  0.00  0.00      A    O  
HETATM  634  CB  CYS A  60      -3.792  12.403  -8.357  0.00  0.00      A    C  
HETATM  635  SG  CYS A  60      -2.236  11.476  -8.134  0.00  0.00      A    S  
HETATM  636 LPG1 CYS A  60      -2.099  11.066  -8.658  0.00  0.00      A   LP  
HETATM  637 LPG2 CYS A  60      -1.704  11.882  -8.020  0.00  0.00      A   LP  
HETATM  638  N   GLY A  61      -5.251  14.811 -10.740  0.00  0.00      A    N  
HETATM  639  CA  GLY A  61      -6.569  15.206 -11.192  0.00  0.00      A    C  
HETATM  640  C   GLY A  61      -7.102  16.287 -10.280  0.00  0.00      A    C  
HETATM  641  O   GLY A  61      -6.477  16.612  -9.268  0.00  0.00      A    O  
HETATM  642  N   GLU A  62      -8.247  16.857 -10.622  0.00  0.00      A    N  
HETATM  643  CA  GLU A  62      -8.835  17.906  -9.800  0.00  0.00      A    C  
HETATM  644  C   GLU A  62      -9.241  17.382  -8.423  0.00  0.00      A    C  
HETATM  645  O   GLU A  62      -9.994  16.415  -8.306  0.00  0.00      A    O  
HETATM  646  CB  GLU A  62     -10.054  18.502 -10.501  0.00  0.00      A    C  
HETATM  647  CG  GLU A  62      -9.944  19.986 -10.836  0.00  0.00      A    C  
HETATM  648  CD  GLU A  62     -11.122  20.780 -10.275  0.00  0.00      A    C  
HETATM  649  OE1 GLU A  62     -12.280  20.372 -10.530  0.00  0.00      A    O  
HETATM  650  OE2 GLU A  62     -10.894  21.800  -9.577  0.00  0.00      A    O1-
HETATM  651  N   MET A  63      -8.720  18.023  -7.379  0.00  0.00      A    N  
HETATM  652  CA  MET A  63      -9.041  17.649  -6.014  0.00  0.00      A    C  
HETATM  653  C   MET A  63     -10.410  18.232  -5.735  0.00  0.00      A    C  
HETATM  654  O   MET A  63     -10.693  19.374  -6.088  0.00  0.00      A    O  
HETATM  655  CB  MET A  63      -8.020  18.244  -5.047  0.00  0.00      A    C  
HETATM  656  CG  MET A  63      -8.337  17.983  -3.586  0.00  0.00      A    C  
HETATM  657  SD  MET A  63      -7.321  18.935  -2.395  0.00  0.00      A    S  
HETATM  658  CE  MET A  63      -5.883  17.906  -2.219  0.00  0.00      A    C  
HETATM  659 LPD1 MET A  63      -7.158  19.545  -2.644  0.00  0.00      A   LP  
HETATM  660 LPD2 MET A  63      -7.643  19.011  -1.802  0.00  0.00      A   LP  
HETATM  661  N   ALA A  64     -11.265  17.441  -5.114  0.00  0.00      A    N  
HETATM  662  CA  ALA A  64     -12.602  17.904  -4.807  0.00  0.00      A    C  
HETATM  663  C   ALA A  64     -12.563  19.118  -3.873  0.00  0.00      A    C  
HETATM  664  O   ALA A  64     -11.741  19.203  -2.974  0.00  0.00      A    O  
HETATM  665  CB  ALA A  64     -13.366  16.790  -4.185  0.00  0.00      A    C  
HETATM  666  N   PRO A  65     -13.444  20.084  -4.101  0.00  0.00      A    N  
HETATM  667  CA  PRO A  65     -13.502  21.289  -3.273  0.00  0.00      A    C  
HETATM  668  C   PRO A  65     -13.665  20.959  -1.791  0.00  0.00      A    C  
HETATM  669  O   PRO A  65     -12.991  21.544  -0.941  0.00  0.00      A    O  
HETATM  670  CB  PRO A  65     -14.709  22.024  -3.832  0.00  0.00      A    C  
HETATM  671  CG  PRO A  65     -14.663  21.658  -5.269  0.00  0.00      A    C  
HETATM  672  CD  PRO A  65     -14.319  20.201  -5.280  0.00  0.00      A    C  
HETATM  673  N   ALA A  66     -14.562  20.028  -1.483  0.00  0.00      A    N  
HETATM  674  CA  ALA A  66     -14.790  19.624  -0.100  0.00  0.00      A    C  
HETATM  675  C   ALA A  66     -13.501  19.162   0.572  0.00  0.00      A    C  
HETATM  676  O   ALA A  66     -13.389  19.166   1.793  0.00  0.00      A    O  
HETATM  677  CB  ALA A  66     -15.791  18.518  -0.057  0.00  0.00      A    C  
HETATM  678  N   CYS A  67     -12.527  18.753  -0.227  0.00  0.00      A    N  
HETATM  679  CA  CYS A  67     -11.258  18.290   0.300  0.00  0.00      A    C  
HETATM  680  C   CYS A  67     -10.230  19.425   0.334  0.00  0.00      A    C  
HETATM  681  O   CYS A  67      -9.422  19.498   1.253  0.00  0.00      A    O  
HETATM  682  CB  CYS A  67     -10.735  17.133  -0.560  0.00  0.00      A    C  
HETATM  683  SG  CYS A  67      -9.044  16.575  -0.154  0.00  0.00      A    S  
HETATM  684 LPG1 CYS A  67      -8.642  17.103  -0.011  0.00  0.00      A   LP  
HETATM  685 LPG2 CYS A  67      -9.050  16.146   0.372  0.00  0.00      A   LP  
HETATM  686  N   LYS A  68     -10.274  20.324  -0.642  0.00  0.00      A    N  
HETATM  687  CA  LYS A  68      -9.291  21.407  -0.718  0.00  0.00      A    C  
HETATM  688  C   LYS A  68      -9.527  22.416   0.391  0.00  0.00      A    C  
HETATM  689  O   LYS A  68      -8.582  22.992   0.933  0.00  0.00      A    O  
HETATM  690  CB  LYS A  68      -9.354  22.073  -2.098  0.00  0.00      A    C  
HETATM  691  CG  LYS A  68      -8.203  22.998  -2.433  0.00  0.00      A    C  
HETATM  692  CD  LYS A  68      -8.380  23.543  -3.832  0.00  0.00      A    C  
HETATM  693  CE  LYS A  68      -8.293  22.425  -4.891  0.00  0.00      A    C  
HETATM  694  NZ  LYS A  68      -8.616  22.877  -6.294  0.00  0.00      A    N1+
HETATM  695  N   ARG A  69     -10.787  22.619   0.739  0.00  0.00      A    N  
HETATM  696  CA  ARG A  69     -11.114  23.552   1.806  0.00  0.00      A    C  
HETATM  697  C   ARG A  69     -10.347  23.168   3.079  0.00  0.00      A    C  
HETATM  698  O   ARG A  69      -9.987  24.032   3.877  0.00  0.00      A    O  
HETATM  699  CB  ARG A  69     -12.613  23.523   2.081  0.00  0.00      A    C  
HETATM  700  CG  ARG A  69     -13.081  22.207   2.646  0.00  0.00      A    C  
HETATM  701  CD  ARG A  69     -14.578  22.136   2.612  0.00  0.00      A    C  
HETATM  702  NE  ARG A  69     -15.056  20.940   3.288  0.00  0.00      A    N  
HETATM  703  CZ  ARG A  69     -16.246  20.847   3.864  0.00  0.00      A    C  
HETATM  704  NH1 ARG A  69     -17.081  21.879   3.831  0.00  0.00      A    N  
HETATM  705  NH2 ARG A  69     -16.573  19.749   4.528  0.00  0.00      A    N  
HETATM  706  N   HIS A  70     -10.095  21.873   3.279  0.00  0.00      A    N  
HETATM  707  CA  HIS A  70      -9.356  21.437   4.463  0.00  0.00      A    C  
HETATM  708  C   HIS A  70      -7.874  21.767   4.375  0.00  0.00      A    C  
HETATM  709  O   HIS A  70      -7.212  21.997   5.391  0.00  0.00      A    O  
HETATM  710  CB  HIS A  70      -9.555  19.948   4.702  0.00  0.00      A    C  
HETATM  711  CG  HIS A  70     -10.868  19.626   5.331  0.00  0.00      A    C  
HETATM  712  CD2 HIS A  70     -11.919  18.909   4.879  0.00  0.00      A    C  
HETATM  713  ND1 HIS A  70     -11.239  20.113   6.563  0.00  0.00      A    N  
HETATM  714  CE1 HIS A  70     -12.464  19.710   6.843  0.00  0.00      A    C  
HETATM  715  NE2 HIS A  70     -12.900  18.976   5.836  0.00  0.00      A    N  
HETATM  716  N   PHE A  71      -7.343  21.789   3.158  0.00  0.00      A    N  
HETATM  717  CA  PHE A  71      -5.942  22.153   2.960  0.00  0.00      A    C  
HETATM  718  C   PHE A  71      -5.797  23.691   3.015  0.00  0.00      A    C  
HETATM  719  O   PHE A  71      -4.757  24.244   3.411  0.00  0.00      A    O  
HETATM  720  CB  PHE A  71      -5.450  21.583   1.618  0.00  0.00      A    C  
HETATM  721  CG  PHE A  71      -5.143  20.102   1.671  0.00  0.00      A    C  
HETATM  722  CD1 PHE A  71      -3.941  19.654   2.206  0.00  0.00      A    C  
HETATM  723  CD2 PHE A  71      -6.088  19.149   1.244  0.00  0.00      A    C  
HETATM  724  CE1 PHE A  71      -3.674  18.297   2.327  0.00  0.00      A    C  
HETATM  725  CE2 PHE A  71      -5.833  17.782   1.358  0.00  0.00      A    C  
HETATM  726  CZ  PHE A  71      -4.628  17.355   1.901  0.00  0.00      A    C  
HETATM  727 **** PHE A  71      -3.978  23.691   3.708  0.00  0.00      A   LP  
HETATM  728 **** PHE A  71      -4.699  25.242   3.433  0.00  0.00      A   LP  
HETATM  729  N   ILE A  72      -6.842  24.404   2.632  0.00  0.00      A    N  
HETATM  730  CA  ILE A  72      -6.768  25.845   2.696  0.00  0.00      A    C  
HETATM  731  C   ILE A  72      -6.747  26.241   4.172  0.00  0.00      A    C  
HETATM  732  O   ILE A  72      -5.914  27.053   4.583  0.00  0.00      A    O  
HETATM  733  CB  ILE A  72      -7.957  26.489   1.997  0.00  0.00      A    C  
HETATM  734  CG1 ILE A  72      -7.813  26.317   0.487  0.00  0.00      A    C  
HETATM  735  CG2 ILE A  72      -8.064  27.957   2.360  0.00  0.00      A    C  
HETATM  736  CD1 ILE A  72      -9.033  26.800  -0.274  0.00  0.00      A    C  
HETATM  737  N   GLN A  73      -7.649  25.666   4.966  0.00  0.00      A    N  
HETATM  738  CA  GLN A  73      -7.686  25.991   6.402  0.00  0.00      A    C  
HETATM  739  C   GLN A  73      -6.355  25.692   7.058  0.00  0.00      A    C  
HETATM  740  O   GLN A  73      -5.838  26.501   7.832  0.00  0.00      A    O  
HETATM  741  CB  GLN A  73      -8.788  25.228   7.154  0.00  0.00      A    C  
HETATM  742  CG  GLN A  73     -10.164  25.874   7.059  0.00  0.00      A    C  
HETATM  743  CD  GLN A  73     -10.349  27.039   8.005  0.00  0.00      A    C  
HETATM  744  NE2 GLN A  73     -10.979  28.115   7.525  0.00  0.00      A    N  
HETATM  745  OE1 GLN A  73      -9.949  26.970   9.159  0.00  0.00      A    O  
HETATM  746  N   ASP A  74      -5.806  24.522   6.754  0.00  0.00      A    N  
HETATM  747  CA  ASP A  74      -4.529  24.154   7.316  0.00  0.00      A    C  
HETATM  748  C   ASP A  74      -3.531  25.259   7.007  0.00  0.00      A    C  
HETATM  749  O   ASP A  74      -2.713  25.619   7.846  0.00  0.00      A    O  
HETATM  750  CB  ASP A  74      -4.033  22.837   6.724  0.00  0.00      A    C  
HETATM  751  CG  ASP A  74      -2.598  22.525   7.121  0.00  0.00      A    C  
HETATM  752  OD1 ASP A  74      -2.286  22.569   8.323  0.00  0.00      A    O  
HETATM  753  OD2 ASP A  74      -1.772  22.240   6.234  0.00  0.00      A    O1-
HETATM  754 **** ASP A  74      -0.824  22.038   6.480  0.00  0.00      A   LP  
HETATM  755 **** ASP A  74      -2.056  22.213   5.276  0.00  0.00      A   LP  
HETATM  756 **** ASP A  74      -1.347  22.372   8.603  0.00  0.00      A   LP  
HETATM  757 **** ASP A  74      -2.974  22.801   9.010  0.00  0.00      A   LP  
HETATM  758 **** ASP A  74      -2.696  25.185   8.747  0.00  0.00      A   LP  
HETATM  759 **** ASP A  74      -2.062  26.347   7.630  0.00  0.00      A   LP  
HETATM  760  N   THR A  75      -3.606  25.808   5.798  0.00  0.00      A    N  
HETATM  761  CA  THR A  75      -2.686  26.870   5.424  0.00  0.00      A    C  
HETATM  762  C   THR A  75      -2.931  28.084   6.299  0.00  0.00      A    C  
HETATM  763  O   THR A  75      -1.988  28.705   6.786  0.00  0.00      A    O  
HETATM  764  CB  THR A  75      -2.840  27.234   3.928  0.00  0.00      A    C  
HETATM  765  CG2 THR A  75      -2.070  28.488   3.590  0.00  0.00      A    C  
HETATM  766  OG1 THR A  75      -2.335  26.151   3.129  0.00  0.00      A    O  
HETATM  767 **** THR A  75      -2.475  25.299   3.633  0.00  0.00      A   LP  
HETATM  768 **** THR A  75      -1.356  26.297   2.986  0.00  0.00      A   LP  
HETATM  769  N   CYS A  76      -4.196  28.407   6.531  0.00  0.00      A    N  
HETATM  770  CA  CYS A  76      -4.500  29.550   7.355  0.00  0.00      A    C  
HETATM  771  C   CYS A  76      -3.943  29.335   8.729  0.00  0.00      A    C  
HETATM  772  O   CYS A  76      -3.225  30.186   9.232  0.00  0.00      A    O  
HETATM  773  CB  CYS A  76      -6.001  29.777   7.470  0.00  0.00      A    C  
HETATM  774  SG  CYS A  76      -6.820  30.403   5.965  0.00  0.00      A    S  
HETATM  775 LPG1 CYS A  76      -6.784  31.079   5.917  0.00  0.00      A   LP  
HETATM  776 LPG2 CYS A  76      -6.568  30.122   5.401  0.00  0.00      A   LP  
HETATM  777  N   LEU A  77      -4.261  28.193   9.333  0.00  0.00      A    N  
HETATM  778  CA  LEU A  77      -3.802  27.886  10.680  0.00  0.00      A    C  
HETATM  779  C   LEU A  77      -2.303  27.949  10.788  0.00  0.00      A    C  
HETATM  780  O   LEU A  77      -1.772  28.523  11.731  0.00  0.00      A    O  
HETATM  781  CB  LEU A  77      -4.245  26.489  11.122  0.00  0.00      A    C  
HETATM  782  CG  LEU A  77      -3.733  25.992  12.485  0.00  0.00      A    C  
HETATM  783  CD1 LEU A  77      -4.409  26.756  13.621  0.00  0.00      A    C  
HETATM  784  CD2 LEU A  77      -4.042  24.524  12.637  0.00  0.00      A    C  
HETATM  785  N   TYR A  78      -1.620  27.358   9.825  0.00  0.00      A    N  
HETATM  786  CA  TYR A  78      -0.169  27.306   9.851  0.00  0.00      A    C  
HETATM  787  C   TYR A  78       0.471  28.656   9.603  0.00  0.00      A    C  
HETATM  788  O   TYR A  78       1.466  29.018  10.241  0.00  0.00      A    O  
HETATM  789  CB  TYR A  78       0.316  26.267   8.831  0.00  0.00      A    C  
HETATM  790  CG  TYR A  78       1.802  26.256   8.576  0.00  0.00      A    C  
HETATM  791  CD1 TYR A  78       2.346  26.970   7.516  0.00  0.00      A    C  
HETATM  792  CD2 TYR A  78       2.665  25.539   9.388  0.00  0.00      A    C  
HETATM  793  CE1 TYR A  78       3.710  26.975   7.266  0.00  0.00      A    C  
HETATM  794  CE2 TYR A  78       4.037  25.536   9.152  0.00  0.00      A    C  
HETATM  795  CZ  TYR A  78       4.555  26.261   8.086  0.00  0.00      A    C  
HETATM  796  OH  TYR A  78       5.919  26.293   7.844  0.00  0.00      A    O  
HETATM  797 **** TYR A  78       6.407  26.073   8.689  0.00  0.00      A   LP  
HETATM  798 **** TYR A  78       6.176  27.210   7.540  0.00  0.00      A   LP  
HETATM  799  N   GLU A  79      -0.126  29.414   8.697  0.00  0.00      A    N  
HETATM  800  CA  GLU A  79       0.396  30.715   8.332  0.00  0.00      A    C  
HETATM  801  C   GLU A  79      -0.118  31.891   9.170  0.00  0.00      A    C  
HETATM  802  O   GLU A  79       0.469  32.979   9.136  0.00  0.00      A    O  
HETATM  803  CB  GLU A  79       0.083  31.007   6.860  0.00  0.00      A    C  
HETATM  804  CG  GLU A  79       0.563  29.989   5.823  0.00  0.00      A    C  
HETATM  805  CD  GLU A  79       2.073  29.993   5.591  0.00  0.00      A    C  
HETATM  806  OE1 GLU A  79       2.757  30.980   5.932  0.00  0.00      A    O  
HETATM  807  OE2 GLU A  79       2.586  29.003   5.039  0.00  0.00      A    O1-
HETATM  808 **** GLU A  79       3.569  28.985   4.858  0.00  0.00      A   LP  
HETATM  809 **** GLU A  79       2.015  28.225   4.776  0.00  0.00      A   LP  
HETATM  810  N   CYS A  80      -1.203  31.697   9.914  0.00  0.00      A    N  
HETATM  811  CA  CYS A  80      -1.759  32.788  10.708  0.00  0.00      A    C  
HETATM  812  C   CYS A  80      -1.857  32.612  12.214  0.00  0.00      A    C  
HETATM  813  O   CYS A  80      -1.792  33.597  12.948  0.00  0.00      A    O  
HETATM  814  CB  CYS A  80      -3.142  33.137  10.210  0.00  0.00      A    C  
HETATM  815  SG  CYS A  80      -3.277  33.379   8.418  0.00  0.00      A    S  
HETATM  816 LPG1 CYS A  80      -3.206  34.031   8.242  0.00  0.00      A   LP  
HETATM  817 LPG2 CYS A  80      -2.829  33.002   8.075  0.00  0.00      A   LP  
HETATM  818  N   SER A  81      -2.048  31.387  12.682  0.00  0.00      A    N  
HETATM  819  CA  SER A  81      -2.155  31.152  14.121  0.00  0.00      A    C  
HETATM  820  C   SER A  81      -0.969  31.628  14.984  0.00  0.00      A    C  
HETATM  821  O   SER A  81       0.214  31.321  14.740  0.00  0.00      A    O  
HETATM  822  CB  SER A  81      -2.434  29.665  14.406  0.00  0.00      A    C  
HETATM  823  OG  SER A  81      -2.670  29.414  15.786  0.00  0.00      A    O  
HETATM  824  N   PRO A  82      -1.287  32.413  16.014  0.00  0.00      A    N  
HETATM  825  CA  PRO A  82      -0.257  32.921  16.911  0.00  0.00      A    C  
HETATM  826  C   PRO A  82      -0.209  32.042  18.159  0.00  0.00      A    C  
HETATM  827  O   PRO A  82       0.547  32.312  19.084  0.00  0.00      A    O  
HETATM  828  CB  PRO A  82      -0.752  34.320  17.207  0.00  0.00      A    C  
HETATM  829  CG  PRO A  82      -2.229  34.094  17.303  0.00  0.00      A    C  
HETATM  830  CD  PRO A  82      -2.538  33.178  16.160  0.00  0.00      A    C  
HETATM  831  N   ASN A  83      -1.024  30.986  18.179  0.00  0.00      A    N  
HETATM  832  CA  ASN A  83      -1.101  30.059  19.305  0.00  0.00      A    C  
HETATM  833  C   ASN A  83      -0.438  28.694  19.038  0.00  0.00      A    C  
HETATM  834  O   ASN A  83      -0.934  27.654  19.467  0.00  0.00      A    O  
HETATM  835  CB  ASN A  83      -2.563  29.869  19.672  0.00  0.00      A    C  
HETATM  836  CG  ASN A  83      -3.267  31.184  19.914  0.00  0.00      A    C  
HETATM  837  ND2 ASN A  83      -2.580  32.114  20.579  0.00  0.00      A    N  
HETATM  838  OD1 ASN A  83      -4.416  31.367  19.519  0.00  0.00      A    O  
HETATM  839  N   LEU A  84       0.686  28.688  18.334  0.00  0.00      A    N  
HETATM  840  CA  LEU A  84       1.365  27.432  18.049  0.00  0.00      A    C  
HETATM  841  C   LEU A  84       2.758  27.392  18.684  0.00  0.00      A    C  
HETATM  842  O   LEU A  84       3.526  26.454  18.463  0.00  0.00      A    O  
HETATM  843  CB  LEU A  84       1.488  27.243  16.542  0.00  0.00      A    C  
HETATM  844  CG  LEU A  84       0.197  27.178  15.740  0.00  0.00      A    C  
HETATM  845  CD1 LEU A  84       0.504  27.061  14.244  0.00  0.00      A    C  
HETATM  846  CD2 LEU A  84      -0.585  25.972  16.238  0.00  0.00      A    C  
HETATM  847  N   GLY A  85       3.097  28.415  19.463  0.00  0.00      A    N  
HETATM  848  CA  GLY A  85       4.405  28.441  20.098  0.00  0.00      A    C  
HETATM  849  C   GLY A  85       4.815  27.160  20.835  0.00  0.00      A    C  
HETATM  850  O   GLY A  85       5.965  26.724  20.706  0.00  0.00      A    O  
HETATM  851  N   PRO A  86       3.911  26.534  21.622  0.00  0.00      A    N  
HETATM  852  CA  PRO A  86       4.245  25.309  22.354  0.00  0.00      A    C  
HETATM  853  C   PRO A  86       4.756  24.167  21.468  0.00  0.00      A    C  
HETATM  854  O   PRO A  86       5.244  23.148  21.968  0.00  0.00      A    O  
HETATM  855  CB  PRO A  86       2.926  24.948  23.044  0.00  0.00      A    C  
HETATM  856  CG  PRO A  86       2.289  26.260  23.258  0.00  0.00      A    C  
HETATM  857  CD  PRO A  86       2.534  26.950  21.939  0.00  0.00      A    C  
HETATM  858  N   TRP A  87       4.659  24.341  20.152  0.00  0.00      A    N  
HETATM  859  CA  TRP A  87       5.093  23.301  19.233  0.00  0.00      A    C  
HETATM  860  C   TRP A  87       6.114  23.771  18.211  0.00  0.00      A    C  
HETATM  861  O   TRP A  87       6.458  23.036  17.287  0.00  0.00      A    O  
HETATM  862  CB  TRP A  87       3.873  22.711  18.534  0.00  0.00      A    C  
HETATM  863  CG  TRP A  87       2.868  22.214  19.513  0.00  0.00      A    C  
HETATM  864  CD1 TRP A  87       2.852  20.994  20.114  0.00  0.00      A    C  
HETATM  865  CD2 TRP A  87       1.782  22.955  20.082  0.00  0.00      A    C  
HETATM  866  CE2 TRP A  87       1.155  22.116  21.028  0.00  0.00      A    C  
HETATM  867  CE3 TRP A  87       1.280  24.249  19.886  0.00  0.00      A    C  
HETATM  868  NE1 TRP A  87       1.828  20.925  21.027  0.00  0.00      A    N  
HETATM  869  CZ2 TRP A  87       0.048  22.527  21.780  0.00  0.00      A    C  
HETATM  870  CZ3 TRP A  87       0.182  24.659  20.633  0.00  0.00      A    C  
HETATM  871  CH2 TRP A  87      -0.421  23.797  21.571  0.00  0.00      A    C  
HETATM  872  N   ILE A  88       6.601  24.994  18.378  0.00  0.00      A    N  
HETATM  873  CA  ILE A  88       7.599  25.529  17.461  0.00  0.00      A    C  
HETATM  874  C   ILE A  88       8.965  24.879  17.707  0.00  0.00      A    C  
HETATM  875  O   ILE A  88       9.373  24.681  18.851  0.00  0.00      A    O  
HETATM  876  CB  ILE A  88       7.751  27.064  17.626  0.00  0.00      A    C  
HETATM  877  CG1 ILE A  88       6.456  27.774  17.224  0.00  0.00      A    C  
HETATM  878  CG2 ILE A  88       8.924  27.564  16.790  0.00  0.00      A    C  
HETATM  879  CD1 ILE A  88       6.552  29.283  17.306  0.00  0.00      A    C  
HETATM  880  N   GLN A  89       9.667  24.545  16.627  0.00  0.00      A    N  
HETATM  881  CA  GLN A  89      10.988  23.936  16.713  0.00  0.00      A    C  
HETATM  882  C   GLN A  89      11.863  24.407  15.567  0.00  0.00      A    C  
HETATM  883  O   GLN A  89      11.377  24.727  14.480  0.00  0.00      A    O  
HETATM  884  CB  GLN A  89      10.871  22.418  16.707  0.00  0.00      A    C  
HETATM  885  CG  GLN A  89      10.464  21.875  18.055  0.00  0.00      A    C  
HETATM  886  CD  GLN A  89       9.999  20.439  17.993  0.00  0.00      A    C  
HETATM  887  NE2 GLN A  89       8.761  20.197  18.441  0.00  0.00      A    N  
HETATM  888  OE1 GLN A  89      10.738  19.549  17.553  0.00  0.00      A    O  
HETATM  889  N   GLN A  90      13.165  24.455  15.822  0.00  0.00      A    N  
HETATM  890  CA  GLN A  90      14.124  24.900  14.823  0.00  0.00      A    C  
HETATM  891  C   GLN A  90      14.632  23.744  13.946  0.00  0.00      A    C  
HETATM  892  O   GLN A  90      15.171  22.758  14.446  0.00  0.00      A    O  
HETATM  893  CB  GLN A  90      15.283  25.609  15.529  0.00  0.00      A    C  
HETATM  894  CG  GLN A  90      16.373  26.106  14.600  0.00  0.00      A    C  
HETATM  895  CD  GLN A  90      17.487  26.814  15.346  0.00  0.00      A    C  
HETATM  896  NE2 GLN A  90      18.697  26.251  15.288  0.00  0.00      A    N  
HETATM  897  OE1 GLN A  90      17.261  27.855  15.973  0.00  0.00      A    O  
HETATM  898  N   VAL A  91      14.447  23.870  12.635  0.00  0.00      A    N  
HETATM  899  CA  VAL A  91      14.886  22.841  11.694  0.00  0.00      A    C  
HETATM  900  C   VAL A  91      15.972  23.375  10.774  0.00  0.00      A    C  
HETATM  901  O   VAL A  91      16.846  22.635  10.339  0.00  0.00      A    O  
HETATM  902  CB  VAL A  91      13.728  22.343  10.833  0.00  0.00      A    C  
HETATM  903  CG1 VAL A  91      12.812  21.472  11.659  0.00  0.00      A    C  
HETATM  904  CG2 VAL A  91      12.981  23.528  10.260  0.00  0.00      A    C  
HETATM  905  N   ASP A  92      15.909  24.664  10.468  0.00  0.00      A    N  
HETATM  906  CA  ASP A  92      16.920  25.295   9.622  0.00  0.00      A    C  
HETATM  907  C   ASP A  92      17.011  24.692   8.215  0.00  0.00      A    C  
HETATM  908  O   ASP A  92      17.922  23.912   7.899  0.00  0.00      A    O  
HETATM  909  CB  ASP A  92      18.317  25.228  10.296  0.00  0.00      A    C  
HETATM  910  CG  ASP A  92      18.404  26.020  11.626  0.00  0.00      A    C  
HETATM  911  OD1 ASP A  92      18.767  25.402  12.656  0.00  0.00      A    O  
HETATM  912  OD2 ASP A  92      18.141  27.248  11.646  0.00  0.00      A    O1-
HETATM  913  N   GLN A  93      16.063  25.070   7.369  0.00  0.00      A    N  
HETATM  914  CA  GLN A  93      16.051  24.593   6.000  0.00  0.00      A    C  
HETATM  915  C   GLN A  93      15.926  25.735   5.003  0.00  0.00      A    C  
HETATM  916  O   GLN A  93      15.557  26.857   5.351  0.00  0.00      A    O  
HETATM  917  CB  GLN A  93      14.941  23.551   5.787  0.00  0.00      A    C  
HETATM  918  CG  GLN A  93      13.770  23.620   6.765  0.00  0.00      A    C  
HETATM  919  CD  GLN A  93      12.719  22.528   6.524  0.00  0.00      A    C  
HETATM  920  NE2 GLN A  93      12.880  21.774   5.439  0.00  0.00      A    N  
HETATM  921  OE1 GLN A  93      11.775  22.373   7.305  0.00  0.00      A    O  
HETATM  922 **** GLN A  93      11.688  22.963   8.107  0.00  0.00      A   LP  
HETATM  923 **** GLN A  93      11.098  21.657   7.135  0.00  0.00      A   LP  
HETATM  924  N   SER A  94      16.246  25.421   3.756  0.00  0.00      A    N  
HETATM  925  CA  SER A  94      16.229  26.388   2.667  0.00  0.00      A    C  
HETATM  926  C   SER A  94      15.097  27.403   2.628  0.00  0.00      A    C  
HETATM  927  O   SER A  94      15.253  28.481   2.048  0.00  0.00      A    O  
HETATM  928  CB  SER A  94      16.274  25.651   1.328  0.00  0.00      A    C  
HETATM  929  OG  SER A  94      15.236  24.691   1.238  0.00  0.00      A    O  
HETATM  930 **** SER A  94      14.389  25.160   0.987  0.00  0.00      A   LP  
HETATM  931 **** SER A  94      15.124  24.258   2.133  0.00  0.00      A   LP  
HETATM  932 **** SER A  94      16.124  28.688   1.603  0.00  0.00      A   LP  
HETATM  933 **** SER A  94      14.508  29.148   2.023  0.00  0.00      A   LP  
HETATM  934  N   TRP A  95      13.958  27.067   3.232  0.00  0.00      A    N  
HETATM  935  CA  TRP A  95      12.820  27.973   3.211  0.00  0.00      A    C  
HETATM  936  C   TRP A  95      12.223  28.337   4.563  0.00  0.00      A    C  
HETATM  937  O   TRP A  95      11.327  29.170   4.628  0.00  0.00      A    O  
HETATM  938  CB  TRP A  95      11.724  27.420   2.285  0.00  0.00      A    C  
HETATM  939  CG  TRP A  95      10.880  26.326   2.885  0.00  0.00      A    C  
HETATM  940  CD1 TRP A  95       9.808  26.477   3.719  0.00  0.00      A    C  
HETATM  941  CD2 TRP A  95      11.038  24.916   2.683  0.00  0.00      A    C  
HETATM  942  CE2 TRP A  95      10.026  24.273   3.425  0.00  0.00      A    C  
HETATM  943  CE3 TRP A  95      11.936  24.134   1.946  0.00  0.00      A    C  
HETATM  944  NE1 TRP A  95       9.289  25.247   4.049  0.00  0.00      A    N  
HETATM  945  CZ2 TRP A  95       9.890  22.884   3.450  0.00  0.00      A    C  
HETATM  946  CZ3 TRP A  95      11.800  22.753   1.973  0.00  0.00      A    C  
HETATM  947  CH2 TRP A  95      10.786  22.143   2.718  0.00  0.00      A    C  
HETATM  948 **** TRP A  95      10.990  29.608   3.795  0.00  0.00      A   LP  
HETATM  949 **** TRP A  95      10.932  29.412   5.515  0.00  0.00      A   LP  
HETATM  950  N   ARG A  96      12.699  27.738   5.647  0.00  0.00      A    N  
HETATM  951  CA  ARG A  96      12.154  28.086   6.957  0.00  0.00      A    C  
HETATM  952  C   ARG A  96      13.084  27.665   8.066  0.00  0.00      A    C  
HETATM  953  O   ARG A  96      13.490  26.507   8.141  0.00  0.00      A    O  
HETATM  954  CB  ARG A  96      10.775  27.443   7.178  0.00  0.00      A    C  
HETATM  955  CG  ARG A  96      10.763  25.918   7.160  0.00  0.00      A    C  
HETATM  956  CD  ARG A  96       9.382  25.364   7.451  0.00  0.00      A    C  
HETATM  957  NE  ARG A  96       9.329  23.907   7.323  0.00  0.00      A    N  
HETATM  958  CZ  ARG A  96       8.194  23.205   7.297  0.00  0.00      A    C  
HETATM  959  NH1 ARG A  96       7.037  23.833   7.399  0.00  0.00      A    N  
HETATM  960  NH2 ARG A  96       8.206  21.887   7.131  0.00  0.00      A    N  
HETATM  961  N   LYS A  97      13.419  28.611   8.935  0.00  0.00      A    N  
HETATM  962  CA  LYS A  97      14.314  28.321  10.048  0.00  0.00      A    C  
HETATM  963  C   LYS A  97      13.582  27.550  11.149  0.00  0.00      A    C  
HETATM  964  O   LYS A  97      14.164  26.700  11.835  0.00  0.00      A    O  
HETATM  965  CB  LYS A  97      14.904  29.625  10.596  0.00  0.00      A    C  
HETATM  966  CG  LYS A  97      15.964  29.418  11.664  0.00  0.00      A    C  
HETATM  967  CD  LYS A  97      16.733  30.698  11.951  0.00  0.00      A    C  
HETATM  968  CE  LYS A  97      17.784  30.464  13.028  0.00  0.00      A    C  
HETATM  969  NZ  LYS A  97      17.144  30.021  14.307  0.00  0.00      A    N1+
HETATM  970  N   GLU A  98      12.298  27.845  11.302  0.00  0.00      A    N  
HETATM  971  CA  GLU A  98      11.480  27.187  12.307  0.00  0.00      A    C  
HETATM  972  C   GLU A  98      10.264  26.556  11.660  0.00  0.00      A    C  
HETATM  973  O   GLU A  98       9.966  26.791  10.486  0.00  0.00      A    O  
HETATM  974  CB  GLU A  98      10.995  28.187  13.360  0.00  0.00      A    C  
HETATM  975  CG  GLU A  98      12.080  28.875  14.172  0.00  0.00      A    C  
HETATM  976  CD  GLU A  98      11.506  29.686  15.328  0.00  0.00      A    C  
HETATM  977  OE1 GLU A  98      10.506  30.409  15.102  0.00  0.00      A    O  
HETATM  978  OE2 GLU A  98      12.056  29.597  16.452  0.00  0.00      A    O1-
HETATM  979  N   ARG A  99       9.562  25.754  12.450  0.00  0.00      A    N  
HETATM  980  CA  ARG A  99       8.347  25.101  12.002  0.00  0.00      A    C  
HETATM  981  C   ARG A  99       7.656  24.485  13.228  0.00  0.00      A    C  
HETATM  982  O   ARG A  99       8.152  24.614  14.344  0.00  0.00      A    O  
HETATM  983  CB  ARG A  99       8.695  24.046  10.950  0.00  0.00      A    C  
HETATM  984  CG  ARG A  99       8.740  22.622  11.434  0.00  0.00      A    C  
HETATM  985  CD  ARG A  99       9.371  21.772  10.355  0.00  0.00      A    C  
HETATM  986  NE  ARG A  99       8.840  20.412  10.275  0.00  0.00      A    N  
HETATM  987  CZ  ARG A  99       7.601  20.113   9.909  0.00  0.00      A    C  
HETATM  988  NH1 ARG A  99       6.751  21.087   9.596  0.00  0.00      A    N  
HETATM  989  NH2 ARG A  99       7.218  18.848   9.828  0.00  0.00      A    N  
HETATM  990  N   VAL A 100       6.497  23.856  13.030  0.00  0.00      A    N  
HETATM  991  CA  VAL A 100       5.780  23.222  14.138  0.00  0.00      A    C  
HETATM  992  C   VAL A 100       5.756  21.706  13.972  0.00  0.00      A    C  
HETATM  993  O   VAL A 100       5.725  21.189  12.852  0.00  0.00      A    O  
HETATM  994  CB  VAL A 100       4.343  23.757  14.255  0.00  0.00      A    C  
HETATM  995  CG1 VAL A 100       4.381  25.183  14.742  0.00  0.00      A    C  
HETATM  996  CG2 VAL A 100       3.648  23.705  12.910  0.00  0.00      A    C  
HETATM  997  N   LEU A 101       5.798  21.004  15.101  0.00  0.00      A    N  
HETATM  998  CA  LEU A 101       5.794  19.547  15.116  0.00  0.00      A    C  
HETATM  999  C   LEU A 101       4.921  18.998  16.221  0.00  0.00      A    C  
HETATM 1000  O   LEU A 101       4.878  19.539  17.321  0.00  0.00      A    O  
HETATM 1001  CB  LEU A 101       7.206  19.013  15.312  0.00  0.00      A    C  
HETATM 1002  CG  LEU A 101       8.153  19.156  14.132  0.00  0.00      A    C  
HETATM 1003  CD1 LEU A 101       9.516  18.685  14.586  0.00  0.00      A    C  
HETATM 1004  CD2 LEU A 101       7.652  18.359  12.926  0.00  0.00      A    C  
HETATM 1005  N   ASN A 102       4.230  17.911  15.923  0.00  0.00      A    N  
HETATM 1006  CA  ASN A 102       3.356  17.266  16.893  0.00  0.00      A    C  
HETATM 1007  C   ASN A 102       2.234  18.141  17.453  0.00  0.00      A    C  
HETATM 1008  O   ASN A 102       1.877  18.018  18.624  0.00  0.00      A    O  
HETATM 1009  CB  ASN A 102       4.176  16.694  18.047  0.00  0.00      A    C  
HETATM 1010  CG  ASN A 102       5.162  15.657  17.583  0.00  0.00      A    C  
HETATM 1011  ND2 ASN A 102       6.443  15.937  17.786  0.00  0.00      A    N  
HETATM 1012  OD1 ASN A 102       4.787  14.615  17.030  0.00  0.00      A    O  
HETATM 1013 **** ASN A 102       3.812  14.450  16.884  0.00  0.00      A   LP  
HETATM 1014 **** ASN A 102       5.459  13.939  16.729  0.00  0.00      A   LP  
HETATM 1015  N   VAL A 103       1.667  19.008  16.623  0.00  0.00      A    N  
HETATM 1016  CA  VAL A 103       0.570  19.845  17.081  0.00  0.00      A    C  
HETATM 1017  C   VAL A 103      -0.630  18.927  17.376  0.00  0.00      A    C  
HETATM 1018  O   VAL A 103      -1.043  18.141  16.530  0.00  0.00      A    O  
HETATM 1019  CB  VAL A 103       0.195  20.882  16.008  0.00  0.00      A    C  
HETATM 1020  CG1 VAL A 103      -0.979  21.709  16.469  0.00  0.00      A    C  
HETATM 1021  CG2 VAL A 103       1.381  21.776  15.734  0.00  0.00      A    C  
HETATM 1022  N   PRO A 104      -1.184  19.000  18.598  0.00  0.00      A    N  
HETATM 1023  CA  PRO A 104      -2.326  18.172  19.006  0.00  0.00      A    C  
HETATM 1024  C   PRO A 104      -3.637  18.575  18.337  0.00  0.00      A    C  
HETATM 1025  O   PRO A 104      -4.475  19.249  18.945  0.00  0.00      A    O  
HETATM 1026  CB  PRO A 104      -2.364  18.368  20.512  0.00  0.00      A    C  
HETATM 1027  CG  PRO A 104      -1.905  19.786  20.655  0.00  0.00      A    C  
HETATM 1028  CD  PRO A 104      -0.755  19.881  19.695  0.00  0.00      A    C  
HETATM 1029  N   LEU A 105      -3.804  18.157  17.083  0.00  0.00      A    N  
HETATM 1030  CA  LEU A 105      -4.984  18.454  16.282  0.00  0.00      A    C  
HETATM 1031  C   LEU A 105      -6.146  17.689  16.894  0.00  0.00      A    C  
HETATM 1032  O   LEU A 105      -5.991  16.516  17.215  0.00  0.00      A    O  
HETATM 1033  CB  LEU A 105      -4.761  17.988  14.849  0.00  0.00      A    C  
HETATM 1034  CG  LEU A 105      -5.861  18.372  13.880  0.00  0.00      A    C  
HETATM 1035  CD1 LEU A 105      -5.806  19.873  13.600  0.00  0.00      A    C  
HETATM 1036  CD2 LEU A 105      -5.684  17.558  12.638  0.00  0.00      A    C  
HETATM 1037  N   CYS A 106      -7.301  18.336  17.060  0.00  0.00      A    N  
HETATM 1038  CA  CYS A 106      -8.437  17.657  17.669  0.00  0.00      A    C  
HETATM 1039  C   CYS A 106      -8.877  16.469  16.852  0.00  0.00      A    C  
HETATM 1040  O   CYS A 106      -8.845  16.499  15.622  0.00  0.00      A    O  
HETATM 1041  CB  CYS A 106      -9.623  18.605  17.858  0.00  0.00      A    C  
HETATM 1042  SG  CYS A 106      -9.302  19.971  19.016  0.00  0.00      A    S  
HETATM 1043 LPG1 CYS A 106      -9.218  19.756  19.654  0.00  0.00      A   LP  
HETATM 1044 LPG2 CYS A 106      -8.768  20.347  18.832  0.00  0.00      A   LP  
HETATM 1045  N   LYS A 107      -9.290  15.423  17.557  0.00  0.00      A    N  
HETATM 1046  CA  LYS A 107      -9.750  14.182  16.954  0.00  0.00      A    C  
HETATM 1047  C   LYS A 107     -10.679  14.414  15.765  0.00  0.00      A    C  
HETATM 1048  O   LYS A 107     -10.414  13.911  14.682  0.00  0.00      A    O  
HETATM 1049  CB  LYS A 107     -10.470  13.339  18.010  0.00  0.00      A    C  
HETATM 1050  CG  LYS A 107     -10.630  11.858  17.690  0.00  0.00      A    C  
HETATM 1051  CD  LYS A 107     -11.876  11.303  18.388  0.00  0.00      A    C  
HETATM 1052  CE  LYS A 107     -11.673   9.883  18.945  0.00  0.00      A    C  
HETATM 1053  NZ  LYS A 107     -11.076   9.850  20.337  0.00  0.00      A    N1+
HETATM 1054  N   GLU A 108     -11.764  15.166  15.973  0.00  0.00      A    N  
HETATM 1055  CA  GLU A 108     -12.748  15.453  14.925  0.00  0.00      A    C  
HETATM 1056  C   GLU A 108     -12.167  16.142  13.700  0.00  0.00      A    C  
HETATM 1057  O   GLU A 108     -12.397  15.707  12.572  0.00  0.00      A    O  
HETATM 1058  CB  GLU A 108     -13.886  16.316  15.475  0.00  0.00      A    C  
HETATM 1059  CG  GLU A 108     -14.794  15.618  16.469  0.00  0.00      A    C  
HETATM 1060  CD  GLU A 108     -14.043  15.095  17.680  0.00  0.00      A    C  
HETATM 1061  OE1 GLU A 108     -13.242  15.864  18.252  0.00  0.00      A    O  
HETATM 1062  OE2 GLU A 108     -14.257  13.921  18.064  0.00  0.00      A    O1-
HETATM 1063  N   ASP A 109     -11.422  17.222  13.924  0.00  0.00      A    N  
HETATM 1064  CA  ASP A 109     -10.818  17.969  12.832  0.00  0.00      A    C  
HETATM 1065  C   ASP A 109     -10.095  17.043  11.866  0.00  0.00      A    C  
HETATM 1066  O   ASP A 109     -10.206  17.186  10.657  0.00  0.00      A    O  
HETATM 1067  CB  ASP A 109      -9.831  19.003  13.362  0.00  0.00      A    C  
HETATM 1068  CG  ASP A 109     -10.508  20.158  14.056  0.00  0.00      A    C  
HETATM 1069  OD1 ASP A 109     -11.233  19.901  15.045  0.00  0.00      A    O  
HETATM 1070  OD2 ASP A 109     -10.301  21.313  13.606  0.00  0.00      A    O1-
HETATM 1071  N   CYS A 110      -9.355  16.095  12.407  0.00  0.00      A    N  
HETATM 1072  CA  CYS A 110      -8.620  15.162  11.600  0.00  0.00      A    C  
HETATM 1073  C   CYS A 110      -9.557  14.171  10.905  0.00  0.00      A    C  
HETATM 1074  O   CYS A 110      -9.367  13.889   9.731  0.00  0.00      A    O  
HETATM 1075  CB  CYS A 110      -7.602  14.454  12.495  0.00  0.00      A    C  
HETATM 1076  SG  CYS A 110      -6.670  13.155  11.654  0.00  0.00      A    S  
HETATM 1077 LPG1 CYS A 110      -6.481  13.340  11.029  0.00  0.00      A   LP  
HETATM 1078 LPG2 CYS A 110      -6.124  12.962  12.008  0.00  0.00      A   LP  
HETATM 1079  N   GLU A 111     -10.573  13.658  11.609  0.00  0.00      A    N  
HETATM 1080  CA  GLU A 111     -11.525  12.707  11.021  0.00  0.00      A    C  
HETATM 1081  C   GLU A 111     -12.342  13.358   9.920  0.00  0.00      A    C  
HETATM 1082  O   GLU A 111     -12.655  12.709   8.929  0.00  0.00      A    O  
HETATM 1083  CB  GLU A 111     -12.461  12.124  12.075  0.00  0.00      A    C  
HETATM 1084  CG  GLU A 111     -11.725  11.488  13.233  0.00  0.00      A    C  
HETATM 1085  CD  GLU A 111     -12.621  10.645  14.114  0.00  0.00      A    C  
HETATM 1086  OE1 GLU A 111     -13.584  11.193  14.696  0.00  0.00      A    O  
HETATM 1087  OE2 GLU A 111     -12.349   9.429  14.224  0.00  0.00      A    O1-
HETATM 1088  N   GLN A 112     -12.695  14.630  10.087  0.00  0.00      A    N  
HETATM 1089  CA  GLN A 112     -13.458  15.330   9.050  0.00  0.00      A    C  
HETATM 1090  C   GLN A 112     -12.621  15.600   7.811  0.00  0.00      A    C  
HETATM 1091  O   GLN A 112     -13.095  15.477   6.679  0.00  0.00      A    O  
HETATM 1092  CB  GLN A 112     -14.033  16.638   9.578  0.00  0.00      A    C  
HETATM 1093  CG  GLN A 112     -15.371  16.411  10.206  0.00  0.00      A    C  
HETATM 1094  CD  GLN A 112     -16.294  15.664   9.255  0.00  0.00      A    C  
HETATM 1095  NE2 GLN A 112     -16.684  14.444   9.628  0.00  0.00      A    N  
HETATM 1096  OE1 GLN A 112     -16.641  16.181   8.189  0.00  0.00      A    O  
HETATM 1097  N   TRP A 113     -11.371  15.982   8.021  0.00  0.00      A    N  
HETATM 1098  CA  TRP A 113     -10.456  16.233   6.924  0.00  0.00      A    C  
HETATM 1099  C   TRP A 113     -10.384  14.921   6.137  0.00  0.00      A    C  
HETATM 1100  O   TRP A 113     -10.665  14.854   4.940  0.00  0.00      A    O  
HETATM 1101  CB  TRP A 113      -9.084  16.575   7.500  0.00  0.00      A    C  
HETATM 1102  CG  TRP A 113      -8.059  16.993   6.518  0.00  0.00      A    C  
HETATM 1103  CD1 TRP A 113      -8.169  16.968   5.162  0.00  0.00      A    C  
HETATM 1104  CD2 TRP A 113      -6.735  17.458   6.802  0.00  0.00      A    C  
HETATM 1105  CE2 TRP A 113      -6.103  17.690   5.563  0.00  0.00      A    C  
HETATM 1106  CE3 TRP A 113      -6.018  17.699   7.982  0.00  0.00      A    C  
HETATM 1107  NE1 TRP A 113      -7.001  17.382   4.583  0.00  0.00      A    N  
HETATM 1108  CZ2 TRP A 113      -4.792  18.149   5.462  0.00  0.00      A    C  
HETATM 1109  CZ3 TRP A 113      -4.706  18.161   7.879  0.00  0.00      A    C  
HETATM 1110  CH2 TRP A 113      -4.110  18.379   6.626  0.00  0.00      A    C  
HETATM 1111  N   TRP A 114     -10.025  13.864   6.840  0.00  0.00      A    N  
HETATM 1112  CA  TRP A 114      -9.884  12.565   6.210  0.00  0.00      A    C  
HETATM 1113  C   TRP A 114     -11.106  12.191   5.386  0.00  0.00      A    C  
HETATM 1114  O   TRP A 114     -11.015  11.841   4.210  0.00  0.00      A    O  
HETATM 1115  CB  TRP A 114      -9.645  11.515   7.297  0.00  0.00      A    C  
HETATM 1116  CG  TRP A 114      -9.338  10.142   6.808  0.00  0.00      A    C  
HETATM 1117  CD1 TRP A 114      -8.161   9.715   6.280  0.00  0.00      A    C  
HETATM 1118  CD2 TRP A 114     -10.212   9.007   6.817  0.00  0.00      A    C  
HETATM 1119  CE2 TRP A 114      -9.492   7.922   6.280  0.00  0.00      A    C  
HETATM 1120  CE3 TRP A 114     -11.535   8.801   7.225  0.00  0.00      A    C  
HETATM 1121  NE1 TRP A 114      -8.243   8.381   5.961  0.00  0.00      A    N  
HETATM 1122  CZ2 TRP A 114     -10.051   6.640   6.138  0.00  0.00      A    C  
HETATM 1123  CZ3 TRP A 114     -12.093   7.517   7.083  0.00  0.00      A    C  
HETATM 1124  CH2 TRP A 114     -11.346   6.460   6.545  0.00  0.00      A    C  
HETATM 1125  N   GLU A 115     -12.259  12.293   6.028  0.00  0.00      A    N  
HETATM 1126  CA  GLU A 115     -13.504  11.917   5.413  0.00  0.00      A    C  
HETATM 1127  C   GLU A 115     -13.769  12.656   4.132  0.00  0.00      A    C  
HETATM 1128  O   GLU A 115     -14.058  12.043   3.117  0.00  0.00      A    O  
HETATM 1129  CB  GLU A 115     -14.633  12.142   6.399  0.00  0.00      A    C  
HETATM 1130  CG  GLU A 115     -15.855  11.295   6.108  0.00  0.00      A    C  
HETATM 1131  CD  GLU A 115     -15.552   9.788   6.029  0.00  0.00      A    C  
HETATM 1132  OE1 GLU A 115     -15.178   9.169   7.067  0.00  0.00      A    O  
HETATM 1133  OE2 GLU A 115     -15.706   9.232   4.913  0.00  0.00      A    O1-
HETATM 1134  N   ASP A 116     -13.654  13.975   4.174  0.00  0.00      A    N  
HETATM 1135  CA  ASP A 116     -13.906  14.789   2.997  0.00  0.00      A    C  
HETATM 1136  C   ASP A 116     -12.931  14.601   1.839  0.00  0.00      A    C  
HETATM 1137  O   ASP A 116     -13.163  15.119   0.748  0.00  0.00      A    O  
HETATM 1138  CB  ASP A 116     -13.947  16.264   3.381  0.00  0.00      A    C  
HETATM 1139  CG  ASP A 116     -15.141  16.614   4.255  0.00  0.00      A    C  
HETATM 1140  OD1 ASP A 116     -16.188  15.934   4.154  0.00  0.00      A    O  
HETATM 1141  OD2 ASP A 116     -15.031  17.596   5.029  0.00  0.00      A    O1-
HETATM 1142  N   CYS A 117     -11.825  13.893   2.058  0.00  0.00      A    N  
HETATM 1143  CA  CYS A 117     -10.885  13.667   0.977  0.00  0.00      A    C  
HETATM 1144  C   CYS A 117     -10.953  12.257   0.389  0.00  0.00      A    C  
HETATM 1145  O   CYS A 117     -10.130  11.899  -0.441  0.00  0.00      A    O  
HETATM 1146  CB  CYS A 117      -9.459  13.972   1.429  0.00  0.00      A    C  
HETATM 1147  SG  CYS A 117      -9.150  15.742   1.704  0.00  0.00      A    S  
HETATM 1148 LPG1 CYS A 117      -8.998  16.070   1.129  0.00  0.00      A   LP  
HETATM 1149 LPG2 CYS A 117      -9.672  16.051   2.009  0.00  0.00      A   LP  
HETATM 1150  N   ARG A 118     -11.922  11.452   0.807  0.00  0.00      A    N  
HETATM 1151  CA  ARG A 118     -12.051  10.104   0.269  0.00  0.00      A    C  
HETATM 1152  C   ARG A 118     -12.190  10.101  -1.270  0.00  0.00      A    C  
HETATM 1153  O   ARG A 118     -11.562   9.298  -1.950  0.00  0.00      A    O  
HETATM 1154  CB  ARG A 118     -13.256   9.409   0.901  0.00  0.00      A    C  
HETATM 1155  CG  ARG A 118     -13.685   8.140   0.188  0.00  0.00      A    C  
HETATM 1156  CD  ARG A 118     -14.813   7.468   0.910  0.00  0.00      A    C  
HETATM 1157  NE  ARG A 118     -14.353   7.023   2.214  0.00  0.00      A    N  
HETATM 1158  CZ  ARG A 118     -15.120   6.982   3.294  0.00  0.00      A    C  
HETATM 1159  NH1 ARG A 118     -16.383   7.367   3.202  0.00  0.00      A    N  
HETATM 1160  NH2 ARG A 118     -14.638   6.560   4.455  0.00  0.00      A    N  
HETATM 1161  N   THR A 119     -12.990  11.010  -1.816  0.00  0.00      A    N  
HETATM 1162  CA  THR A 119     -13.198  11.044  -3.261  0.00  0.00      A    C  
HETATM 1163  C   THR A 119     -12.076  11.698  -4.037  0.00  0.00      A    C  
HETATM 1164  O   THR A 119     -12.154  11.841  -5.251  0.00  0.00      A    O  
HETATM 1165  CB  THR A 119     -14.520  11.761  -3.642  0.00  0.00      A    C  
HETATM 1166  CG2 THR A 119     -15.702  11.059  -2.972  0.00  0.00      A    C  
HETATM 1167  OG1 THR A 119     -14.454  13.153  -3.279  0.00  0.00      A    O  
HETATM 1168  N   SER A 120     -11.039  12.123  -3.342  0.00  0.00      A    N  
HETATM 1169  CA  SER A 120      -9.916  12.747  -4.003  0.00  0.00      A    C  
HETATM 1170  C   SER A 120      -8.795  11.747  -4.272  0.00  0.00      A    C  
HETATM 1171  O   SER A 120      -8.802  10.613  -3.773  0.00  0.00      A    O  
HETATM 1172  CB  SER A 120      -9.411  13.896  -3.147  0.00  0.00      A    C  
HETATM 1173  OG  SER A 120     -10.235  15.031  -3.326  0.00  0.00      A    O  
HETATM 1174  N   TYR A 121      -7.805  12.174  -5.048  0.00  0.00      A    N  
HETATM 1175  CA  TYR A 121      -6.700  11.289  -5.380  0.00  0.00      A    C  
HETATM 1176  C   TYR A 121      -5.319  11.848  -5.044  0.00  0.00      A    C  
HETATM 1177  O   TYR A 121      -5.145  13.052  -4.905  0.00  0.00      A    O  
HETATM 1178  CB  TYR A 121      -6.768  10.941  -6.866  0.00  0.00      A    C  
HETATM 1179  CG  TYR A 121      -7.941  10.057  -7.236  0.00  0.00      A    C  
HETATM 1180  CD1 TYR A 121      -7.795   8.668  -7.328  0.00  0.00      A    C  
HETATM 1181  CD2 TYR A 121      -9.198  10.606  -7.484  0.00  0.00      A    C  
HETATM 1182  CE1 TYR A 121      -8.882   7.843  -7.664  0.00  0.00      A    C  
HETATM 1183  CE2 TYR A 121     -10.292   9.804  -7.816  0.00  0.00      A    C  
HETATM 1184  CZ  TYR A 121     -10.135   8.418  -7.909  0.00  0.00      A    C  
HETATM 1185  OH  TYR A 121     -11.223   7.614  -8.256  0.00  0.00      A    O  
HETATM 1186  N   THR A 122      -4.332  10.976  -4.907  0.00  0.00      A    N  
HETATM 1187  CA  THR A 122      -2.982  11.442  -4.617  0.00  0.00      A    C  
HETATM 1188  C   THR A 122      -2.034  10.309  -4.949  0.00  0.00      A    C  
HETATM 1189  O   THR A 122      -2.496   9.203  -5.187  0.00  0.00      A    O  
HETATM 1190  CB  THR A 122      -2.811  11.845  -3.123  0.00  0.00      A    C  
HETATM 1191  CG2 THR A 122      -2.786  10.617  -2.199  0.00  0.00      A    C  
HETATM 1192  OG1 THR A 122      -1.577  12.550  -2.971  0.00  0.00      A    O  
HETATM 1193  N   CYS A 123      -0.730  10.591  -4.981  0.00  0.00      A    N  
HETATM 1194  CA  CYS A 123       0.300   9.587  -5.281  0.00  0.00      A    C  
HETATM 1195  C   CYS A 123       1.375   9.451  -4.213  0.00  0.00      A    C  
HETATM 1196  O   CYS A 123       2.281   8.628  -4.348  0.00  0.00      A    O  
HETATM 1197  CB  CYS A 123       1.002   9.911  -6.592  0.00  0.00      A    C  
HETATM 1198  SG  CYS A 123       1.592  11.635  -6.623  0.00  0.00      A    S  
HETATM 1199 LPG1 CYS A 123       1.474  11.936  -7.220  0.00  0.00      A   LP  
HETATM 1200 LPG2 CYS A 123       1.321  12.008  -6.124  0.00  0.00      A   LP  
HETATM 1201  N   LYS A 124       1.299  10.263  -3.164  0.00  0.00      A    N  
HETATM 1202  CA  LYS A 124       2.282  10.178  -2.098  0.00  0.00      A    C  
HETATM 1203  C   LYS A 124       1.659  10.285  -0.702  0.00  0.00      A    C  
HETATM 1204  O   LYS A 124       0.559  10.823  -0.538  0.00  0.00      A    O  
HETATM 1205  CB  LYS A 124       3.311  11.283  -2.274  0.00  0.00      A    C  
HETATM 1206  CG  LYS A 124       3.851  11.395  -3.677  0.00  0.00      A    C  
HETATM 1207  CD  LYS A 124       4.701  12.656  -3.844  0.00  0.00      A    C  
HETATM 1208  CE  LYS A 124       6.112  12.470  -3.325  0.00  0.00      A    C  
HETATM 1209  NZ  LYS A 124       6.143  12.195  -1.878  0.00  0.00      A    N1+
HETATM 1210  N   SER A 125       2.358   9.766   0.304  0.00  0.00      A    N  
HETATM 1211  CA  SER A 125       1.893   9.853   1.689  0.00  0.00      A    C  
HETATM 1212  C   SER A 125       2.696  10.942   2.431  0.00  0.00      A    C  
HETATM 1213  O   SER A 125       2.418  11.268   3.585  0.00  0.00      A    O  
HETATM 1214  CB  SER A 125       2.039   8.500   2.398  0.00  0.00      A    C  
HETATM 1215  OG  SER A 125       3.399   8.119   2.526  0.00  0.00      A    O  
HETATM 1216 **** SER A 125       1.658  10.825   4.061  0.00  0.00      A   LP  
HETATM 1217 **** SER A 125       2.952  11.976   4.047  0.00  0.00      A   LP  
HETATM 1218 **** SER A 125       3.971   8.918   2.339  0.00  0.00      A   LP  
HETATM 1219 **** SER A 125       3.593   7.406   1.852  0.00  0.00      A   LP  
HETATM 1220  N   ASN A 126       3.690  11.501   1.748  0.00  0.00      A    N  
HETATM 1221  CA  ASN A 126       4.543  12.555   2.297  0.00  0.00      A    C  
HETATM 1222  C   ASN A 126       4.561  13.645   1.245  0.00  0.00      A    C  
HETATM 1223  O   ASN A 126       5.197  13.485   0.200  0.00  0.00      A    O  
HETATM 1224  CB  ASN A 126       5.967  12.055   2.478  0.00  0.00      A    C  
HETATM 1225  CG  ASN A 126       6.898  13.115   3.046  0.00  0.00      A    C  
HETATM 1226  ND2 ASN A 126       8.019  12.666   3.593  0.00  0.00      A    N  
HETATM 1227  OD1 ASN A 126       6.625  14.322   2.987  0.00  0.00      A    O  
HETATM 1228  N   TRP A 127       3.878  14.752   1.522  0.00  0.00      A    N  
HETATM 1229  CA  TRP A 127       3.787  15.857   0.579  0.00  0.00      A    C  
HETATM 1230  C   TRP A 127       4.882  16.902   0.729  0.00  0.00      A    C  
HETATM 1231  O   TRP A 127       4.924  17.894  -0.002  0.00  0.00      A    O  
HETATM 1232  CB  TRP A 127       2.407  16.506   0.706  0.00  0.00      A    C  
HETATM 1233  CG  TRP A 127       1.297  15.636   0.158  0.00  0.00      A    C  
HETATM 1234  CD1 TRP A 127       1.335  14.277  -0.057  0.00  0.00      A    C  
HETATM 1235  CD2 TRP A 127      -0.022  16.057  -0.202  0.00  0.00      A    C  
HETATM 1236  CE2 TRP A 127      -0.730  14.907  -0.623  0.00  0.00      A    C  
HETATM 1237  CE3 TRP A 127      -0.677  17.295  -0.205  0.00  0.00      A    C  
HETATM 1238  NE1 TRP A 127       0.120  13.838  -0.526  0.00  0.00      A    N  
HETATM 1239  CZ2 TRP A 127      -2.057  14.961  -1.042  0.00  0.00      A    C  
HETATM 1240  CZ3 TRP A 127      -2.000  17.349  -0.623  0.00  0.00      A    C  
HETATM 1241  CH2 TRP A 127      -2.674  16.188  -1.035  0.00  0.00      A    C  
HETATM 1242 **** TRP A 127       4.230  18.023  -0.710  0.00  0.00      A   LP  
HETATM 1243 **** TRP A 127       5.652  18.569   0.113  0.00  0.00      A   LP  
HETATM 1244  N   HIS A 128       5.782  16.670   1.671  0.00  0.00      A    N  
HETATM 1245  CA  HIS A 128       6.875  17.597   1.904  0.00  0.00      A    C  
HETATM 1246  C   HIS A 128       8.110  17.327   1.048  0.00  0.00      A    C  
HETATM 1247  O   HIS A 128       8.750  18.265   0.558  0.00  0.00      A    O  
HETATM 1248  CB  HIS A 128       7.248  17.565   3.380  0.00  0.00      A    C  
HETATM 1249  CG  HIS A 128       6.615  18.656   4.184  0.00  0.00      A    C  
HETATM 1250  CD2 HIS A 128       6.461  19.977   3.931  0.00  0.00      A    C  
HETATM 1251  ND1 HIS A 128       5.884  20.541   5.042  0.00  0.00      A    N  
HETATM 1252  CE1 HIS A 128       5.686  19.597   5.943  0.00  0.00      A    C  
HETATM 1253  NE2 HIS A 128       6.116  18.449   5.450  0.00  0.00      A    N  
HETATM 1254 **** HIS A 128       8.460  19.208   0.721  0.00  0.00      A   LP  
HETATM 1255 **** HIS A 128       9.558  18.081  -0.002  0.00  0.00      A   LP  
HETATM 1256  N   LYS A 129       8.428  16.044   0.868  0.00  0.00      A    N  
HETATM 1257  CA  LYS A 129       9.587  15.621   0.087  0.00  0.00      A    C  
HETATM 1258  C   LYS A 129       9.251  14.575  -0.963  0.00  0.00      A    C  
HETATM 1259  O   LYS A 129       8.438  13.686  -0.727  0.00  0.00      A    O  
HETATM 1260  CB  LYS A 129      10.659  15.037   1.018  0.00  0.00      A    C  
HETATM 1261  CG  LYS A 129      12.037  14.858   0.363  0.00  0.00      A    C  
HETATM 1262  CD  LYS A 129      12.799  16.183   0.206  0.00  0.00      A    C  
HETATM 1263  CE  LYS A 129      13.943  16.051  -0.798  0.00  0.00      A    C  
HETATM 1264  NZ  LYS A 129      13.439  16.112  -2.207  0.00  0.00      A    N1+
HETATM 1265  N   GLY A 130       9.864  14.676  -2.135  0.00  0.00      A    N  
HETATM 1266  CA  GLY A 130       9.615  13.668  -3.142  0.00  0.00      A    C  
HETATM 1267  C   GLY A 130       9.023  14.143  -4.440  0.00  0.00      A    C  
HETATM 1268  O   GLY A 130       9.177  13.477  -5.459  0.00  0.00      A    O  
HETATM 1269  N   TRP A 131       8.359  15.287  -4.440  0.00  0.00      A    N  
HETATM 1270  CA  TRP A 131       7.746  15.771  -5.667  0.00  0.00      A    C  
HETATM 1271  C   TRP A 131       8.728  16.045  -6.815  0.00  0.00      A    C  
HETATM 1272  O   TRP A 131       9.943  16.087  -6.628  0.00  0.00      A    O  
HETATM 1273  CB  TRP A 131       6.927  17.038  -5.391  0.00  0.00      A    C  
HETATM 1274  CG  TRP A 131       5.848  16.868  -4.369  0.00  0.00      A    C  
HETATM 1275  CD1 TRP A 131       5.896  17.239  -3.063  0.00  0.00      A    C  
HETATM 1276  CD2 TRP A 131       4.575  16.247  -4.561  0.00  0.00      A    C  
HETATM 1277  CE2 TRP A 131       3.906  16.275  -3.324  0.00  0.00      A    C  
HETATM 1278  CE3 TRP A 131       3.939  15.670  -5.658  0.00  0.00      A    C  
HETATM 1279  NE1 TRP A 131       4.735  16.888  -2.424  0.00  0.00      A    N  
HETATM 1280  CZ2 TRP A 131       2.636  15.747  -3.157  0.00  0.00      A    C  
HETATM 1281  CZ3 TRP A 131       2.682  15.148  -5.492  0.00  0.00      A    C  
HETATM 1282  CH2 TRP A 131       2.041  15.189  -4.251  0.00  0.00      A    C  
HETATM 1283  N   ASN A 132       8.184  16.215  -8.016  0.00  0.00      A    N  
HETATM 1284  CA  ASN A 132       8.988  16.534  -9.186  0.00  0.00      A    C  
HETATM 1285  C   ASN A 132       8.599  17.962  -9.524  0.00  0.00      A    C  
HETATM 1286  O   ASN A 132       7.539  18.197 -10.100  0.00  0.00      A    O  
HETATM 1287  CB  ASN A 132       8.620  15.628 -10.353  0.00  0.00      A    C  
HETATM 1288  CG  ASN A 132       9.505  15.842 -11.565  0.00  0.00      A    C  
HETATM 1289  ND2 ASN A 132       9.989  14.748 -12.144  0.00  0.00      A    N  
HETATM 1290  OD1 ASN A 132       9.737  16.973 -11.982  0.00  0.00      A    O  
HETATM 1291  N   TRP A 133       9.460  18.910  -9.169  0.00  0.00      A    N  
HETATM 1292  CA  TRP A 133       9.184  20.322  -9.408  0.00  0.00      A    C  
HETATM 1293  C   TRP A 133       9.636  20.900 -10.748  0.00  0.00      A    C  
HETATM 1294  O   TRP A 133       9.441  22.089 -11.008  0.00  0.00      A    O  
HETATM 1295  CB  TRP A 133       9.785  21.144  -8.270  0.00  0.00      A    C  
HETATM 1296  CG  TRP A 133       9.377  22.584  -8.322  0.00  0.00      A    C  
HETATM 1297  CD1 TRP A 133       8.257  23.146  -7.773  0.00  0.00      A    C  
HETATM 1298  CD2 TRP A 133      10.074  23.642  -8.984  0.00  0.00      A    C  
HETATM 1299  CE2 TRP A 133       9.319  24.823  -8.791  0.00  0.00      A    C  
HETATM 1300  CE3 TRP A 133      11.265  23.709  -9.722  0.00  0.00      A    C  
HETATM 1301  NE1 TRP A 133       8.215  24.490  -8.048  0.00  0.00      A    N  
HETATM 1302  CZ2 TRP A 133       9.715  26.054  -9.309  0.00  0.00      A    C  
HETATM 1303  CZ3 TRP A 133      11.659  24.933 -10.235  0.00  0.00      A    C  
HETATM 1304  CH2 TRP A 133      10.882  26.094 -10.024  0.00  0.00      A    C  
HETATM 1305  N   THR A 134      10.209  20.060 -11.601  0.00  0.00      A    N  
HETATM 1306  CA  THR A 134      10.710  20.497 -12.894  0.00  0.00      A    C  
HETATM 1307  C   THR A 134       9.772  21.436 -13.620  0.00  0.00      A    C  
HETATM 1308  O   THR A 134      10.195  22.466 -14.127  0.00  0.00      A    O  
HETATM 1309  CB  THR A 134      10.992  19.302 -13.809  0.00  0.00      A    C  
HETATM 1310  CG2 THR A 134      11.324  19.775 -15.221  0.00  0.00      A    C  
HETATM 1311  OG1 THR A 134      12.089  18.546 -13.273  0.00  0.00      A    O  
HETATM 1312  N   SER A 135       8.497  21.087 -13.653  0.00  0.00      A    N  
HETATM 1313  CA  SER A 135       7.501  21.887 -14.353  0.00  0.00      A    C  
HETATM 1314  C   SER A 135       7.218  23.263 -13.788  0.00  0.00      A    C  
HETATM 1315  O   SER A 135       6.481  24.037 -14.395  0.00  0.00      A    O  
HETATM 1316  CB  SER A 135       6.186  21.119 -14.405  0.00  0.00      A    C  
HETATM 1317  OG  SER A 135       5.905  20.523 -13.149  0.00  0.00      A    O  
HETATM 1318  N   GLY A 136       7.787  23.568 -12.626  0.00  0.00      A    N  
HETATM 1319  CA  GLY A 136       7.522  24.846 -11.993  0.00  0.00      A    C  
HETATM 1320  C   GLY A 136       6.707  24.641 -10.723  0.00  0.00      A    C  
HETATM 1321  O   GLY A 136       6.706  25.494  -9.827  0.00  0.00      A    O  
HETATM 1322  N   PHE A 137       5.992  23.514 -10.669  0.00  0.00      A    N  
HETATM 1323  CA  PHE A 137       5.185  23.118  -9.510  0.00  0.00      A    C  
HETATM 1324  C   PHE A 137       5.251  21.604  -9.386  0.00  0.00      A    C  
HETATM 1325  O   PHE A 137       5.621  20.933 -10.341  0.00  0.00      A    O  
HETATM 1326  CB  PHE A 137       3.741  23.572  -9.649  0.00  0.00      A    C  
HETATM 1327  CG  PHE A 137       3.179  23.354 -10.988  0.00  0.00      A    C  
HETATM 1328  CD1 PHE A 137       3.256  24.345 -11.950  0.00  0.00      A    C  
HETATM 1329  CD2 PHE A 137       2.543  22.159 -11.290  0.00  0.00      A    C  
HETATM 1330  CE1 PHE A 137       2.698  24.147 -13.202  0.00  0.00      A    C  
HETATM 1331  CE2 PHE A 137       1.979  21.941 -12.536  0.00  0.00      A    C  
HETATM 1332  CZ  PHE A 137       2.051  22.934 -13.499  0.00  0.00      A    C  
HETATM 1333  N   ASN A 138       4.904  21.069  -8.221  0.00  0.00      A    N  
HETATM 1334  CA  ASN A 138       4.995  19.640  -7.968  0.00  0.00      A    C  
HETATM 1335  C   ASN A 138       4.085  18.765  -8.808  0.00  0.00      A    C  
HETATM 1336  O   ASN A 138       2.936  19.114  -9.062  0.00  0.00      A    O  
HETATM 1337  CB  ASN A 138       4.776  19.360  -6.472  0.00  0.00      A    C  
HETATM 1338  CG  ASN A 138       3.352  19.675  -5.998  0.00  0.00      A    C  
HETATM 1339  ND2 ASN A 138       2.708  18.675  -5.404  0.00  0.00      A    N  
HETATM 1340  OD1 ASN A 138       2.847  20.792  -6.141  0.00  0.00      A    O  
HETATM 1341 **** ASN A 138       3.369  21.525  -6.577  0.00  0.00      A   LP  
HETATM 1342 **** ASN A 138       1.916  20.964  -5.820  0.00  0.00      A   LP  
HETATM 1343  N   LYS A 139       4.636  17.635  -9.252  0.00  0.00      A    N  
HETATM 1344  CA  LYS A 139       3.934  16.638 -10.051  0.00  0.00      A    C  
HETATM 1345  C   LYS A 139       4.351  15.308  -9.485  0.00  0.00      A    C  
HETATM 1346  O   LYS A 139       5.426  15.192  -8.900  0.00  0.00      A    O  
HETATM 1347  CB  LYS A 139       4.338  16.697 -11.520  0.00  0.00      A    C  
HETATM 1348  CG  LYS A 139       3.696  17.826 -12.293  0.00  0.00      A    C  
HETATM 1349  CD  LYS A 139       4.074  17.764 -13.761  0.00  0.00      A    C  
HETATM 1350  CE  LYS A 139       3.416  18.884 -14.564  0.00  0.00      A    C  
HETATM 1351  NZ  LYS A 139       3.864  18.860 -15.993  0.00  0.00      A    N1+
HETATM 1352  N   CYS A 140       3.512  14.299  -9.671  0.00  0.00      A    N  
HETATM 1353  CA  CYS A 140       3.811  12.986  -9.131  0.00  0.00      A    C  
HETATM 1354  C   CYS A 140       5.148  12.441  -9.564  0.00  0.00      A    C  
HETATM 1355  O   CYS A 140       5.482  12.475 -10.746  0.00  0.00      A    O  
HETATM 1356  CB  CYS A 140       2.706  11.993  -9.500  0.00  0.00      A    C  
HETATM 1357  SG  CYS A 140       1.178  12.267  -8.537  0.00  0.00      A    S  
HETATM 1358 LPG1 CYS A 140       1.194  11.954  -7.935  0.00  0.00      A   LP  
HETATM 1359 LPG2 CYS A 140       1.047  12.927  -8.445  0.00  0.00      A   LP  
HETATM 1360  N   ALA A 141       5.918  11.953  -8.592  0.00  0.00      A    N  
HETATM 1361  CA  ALA A 141       7.223  11.349  -8.864  0.00  0.00      A    C  
HETATM 1362  C   ALA A 141       7.003  10.228  -9.886  0.00  0.00      A    C  
HETATM 1363  O   ALA A 141       7.521  10.273 -11.013  0.00  0.00      A    O  
HETATM 1364  CB  ALA A 141       7.810  10.780  -7.573  0.00  0.00      A    C  
HETATM 1365  N   VAL A 142       6.216   9.229  -9.474  0.00  0.00      A    N  
HETATM 1366  CA  VAL A 142       5.862   8.092 -10.319  0.00  0.00      A    C  
HETATM 1367  C   VAL A 142       4.434   8.289 -10.823  0.00  0.00      A    C  
HETATM 1368  O   VAL A 142       3.471   7.821 -10.213  0.00  0.00      A    O  
HETATM 1369  CB  VAL A 142       5.934   6.766  -9.546  0.00  0.00      A    C  
HETATM 1370  CG1 VAL A 142       5.593   5.613 -10.485  0.00  0.00      A    C  
HETATM 1371  CG2 VAL A 142       7.330   6.597  -8.939  0.00  0.00      A    C  
HETATM 1372  N   GLY A 143       4.312   8.992 -11.942  0.00  0.00      A    N  
HETATM 1373  CA  GLY A 143       3.009   9.275 -12.521  0.00  0.00      A    C  
HETATM 1374  C   GLY A 143       1.927   8.211 -12.415  0.00  0.00      A    C  
HETATM 1375  O   GLY A 143       0.730   8.527 -12.355  0.00  0.00      A    O  
HETATM 1376  N   ALA A 144       2.335   6.945 -12.390  0.00  0.00      A    N  
HETATM 1377  CA  ALA A 144       1.377   5.846 -12.315  0.00  0.00      A    C  
HETATM 1378  C   ALA A 144       0.969   5.551 -10.874  0.00  0.00      A    C  
HETATM 1379  O   ALA A 144       0.207   4.621 -10.595  0.00  0.00      A    O  
HETATM 1380  CB  ALA A 144       1.977   4.594 -12.971  0.00  0.00      A    C  
HETATM 1381  N   ALA A 145       1.444   6.376  -9.959  0.00  0.00      A    N  
HETATM 1382  CA  ALA A 145       1.154   6.143  -8.562  0.00  0.00      A    C  
HETATM 1383  C   ALA A 145      -0.202   6.644  -8.071  0.00  0.00      A    C  
HETATM 1384  O   ALA A 145      -0.585   6.339  -6.942  0.00  0.00      A    O  
HETATM 1385  CB  ALA A 145       2.288   6.720  -7.701  0.00  0.00      A    C  
HETATM 1386  N   CYS A 146      -0.939   7.373  -8.908  0.00  0.00      A    N  
HETATM 1387  CA  CYS A 146      -2.234   7.900  -8.468  0.00  0.00      A    C  
HETATM 1388  C   CYS A 146      -3.199   6.822  -8.041  0.00  0.00      A    C  
HETATM 1389  O   CYS A 146      -3.412   5.860  -8.762  0.00  0.00      A    O  
HETATM 1390  CB  CYS A 146      -2.895   8.764  -9.543  0.00  0.00      A    C  
HETATM 1391  SG  CYS A 146      -2.034  10.349  -9.830  0.00  0.00      A    S  
HETATM 1392 LPG1 CYS A 146      -2.204  10.820  -9.371  0.00  0.00      A   LP  
HETATM 1393 LPG2 CYS A 146      -1.359  10.276  -9.840  0.00  0.00      A   LP  
HETATM 1394  N   GLN A 147      -3.775   6.984  -6.858  0.00  0.00      A    N  
HETATM 1395  CA  GLN A 147      -4.740   6.031  -6.312  0.00  0.00      A    C  
HETATM 1396  C   GLN A 147      -5.675   6.824  -5.397  0.00  0.00      A    C  
HETATM 1397  O   GLN A 147      -5.379   7.955  -5.040  0.00  0.00      A    O  
HETATM 1398  CB  GLN A 147      -4.040   4.964  -5.469  0.00  0.00      A    C  
HETATM 1399  CG  GLN A 147      -2.979   4.155  -6.163  0.00  0.00      A    C  
HETATM 1400  CD  GLN A 147      -3.553   3.149  -7.120  0.00  0.00      A    C  
HETATM 1401  NE2 GLN A 147      -2.683   2.545  -7.924  0.00  0.00      A    N  
HETATM 1402  OE1 GLN A 147      -4.764   2.897  -7.133  0.00  0.00      A    O  
HETATM 1403  N   PRO A 148      -6.816   6.248  -5.008  0.00  0.00      A    N  
HETATM 1404  CA  PRO A 148      -7.738   6.966  -4.121  0.00  0.00      A    C  
HETATM 1405  C   PRO A 148      -7.013   7.473  -2.878  0.00  0.00      A    C  
HETATM 1406  O   PRO A 148      -6.155   6.790  -2.337  0.00  0.00      A    O  
HETATM 1407  CB  PRO A 148      -8.770   5.907  -3.788  0.00  0.00      A    C  
HETATM 1408  CG  PRO A 148      -8.870   5.178  -5.088  0.00  0.00      A    C  
HETATM 1409  CD  PRO A 148      -7.420   4.994  -5.483  0.00  0.00      A    C  
HETATM 1410  N   PHE A 149      -7.378   8.666  -2.426  0.00  0.00      A    N  
HETATM 1411  CA  PHE A 149      -6.751   9.286  -1.263  0.00  0.00      A    C  
HETATM 1412  C   PHE A 149      -6.525   8.353  -0.075  0.00  0.00      A    C  
HETATM 1413  O   PHE A 149      -5.435   8.325   0.499  0.00  0.00      A    O  
HETATM 1414  CB  PHE A 149      -7.589  10.477  -0.838  0.00  0.00      A    C  
HETATM 1415  CG  PHE A 149      -6.792  11.644  -0.378  0.00  0.00      A    C  
HETATM 1416  CD1 PHE A 149      -6.540  11.838   0.970  0.00  0.00      A    C  
HETATM 1417  CD2 PHE A 149      -6.328  12.578  -1.294  0.00  0.00      A    C  
HETATM 1418  CE1 PHE A 149      -5.847  12.944   1.402  0.00  0.00      A    C  
HETATM 1419  CE2 PHE A 149      -5.634  13.690  -0.871  0.00  0.00      A    C  
HETATM 1420  CZ  PHE A 149      -5.392  13.874   0.482  0.00  0.00      A    C  
HETATM 1421  N   HIS A 150      -7.550   7.595   0.293  0.00  0.00      A    N  
HETATM 1422  CA  HIS A 150      -7.450   6.679   1.425  0.00  0.00      A    C  
HETATM 1423  C   HIS A 150      -6.512   5.505   1.185  0.00  0.00      A    C  
HETATM 1424  O   HIS A 150      -6.201   4.755   2.110  0.00  0.00      A    O  
HETATM 1425  CB  HIS A 150      -8.835   6.168   1.818  0.00  0.00      A    C  
HETATM 1426  CG  HIS A 150      -9.665   7.182   2.532  0.00  0.00      A    C  
HETATM 1427  CD2 HIS A 150      -9.381   8.441   2.940  0.00  0.00      A    C  
HETATM 1428  ND1 HIS A 150     -10.973   6.949   2.897  0.00  0.00      A    N  
HETATM 1429  CE1 HIS A 150     -11.461   8.022   3.496  0.00  0.00      A    C  
HETATM 1430  NE2 HIS A 150     -10.515   8.942   3.536  0.00  0.00      A    N  
HETATM 1431  N   PHE A 151      -6.075   5.338  -0.059  0.00  0.00      A    N  
HETATM 1432  CA  PHE A 151      -5.135   4.278  -0.393  0.00  0.00      A    C  
HETATM 1433  C   PHE A 151      -3.782   4.605   0.254  0.00  0.00      A    C  
HETATM 1434  O   PHE A 151      -3.121   3.729   0.800  0.00  0.00      A    O  
HETATM 1435  CB  PHE A 151      -4.954   4.176  -1.905  0.00  0.00      A    C  
HETATM 1436  CG  PHE A 151      -4.066   3.042  -2.335  0.00  0.00      A    C  
HETATM 1437  CD1 PHE A 151      -4.527   1.735  -2.298  0.00  0.00      A    C  
HETATM 1438  CD2 PHE A 151      -2.764   3.279  -2.778  0.00  0.00      A    C  
HETATM 1439  CE1 PHE A 151      -3.709   0.680  -2.695  0.00  0.00      A    C  
HETATM 1440  CE2 PHE A 151      -1.937   2.226  -3.177  0.00  0.00      A    C  
HETATM 1441  CZ  PHE A 151      -2.410   0.928  -3.134  0.00  0.00      A    C  
HETATM 1442  N   TYR A 152      -3.379   5.874   0.189  0.00  0.00      A    N  
HETATM 1443  CA  TYR A 152      -2.106   6.307   0.766  0.00  0.00      A    C  
HETATM 1444  C   TYR A 152      -2.257   6.767   2.219  0.00  0.00      A    C  
HETATM 1445  O   TYR A 152      -1.286   6.783   2.983  0.00  0.00      A    O  
HETATM 1446  CB  TYR A 152      -1.504   7.426  -0.092  0.00  0.00      A    C  
HETATM 1447  CG  TYR A 152      -0.850   6.926  -1.366  0.00  0.00      A    C  
HETATM 1448  CD1 TYR A 152       0.392   6.288  -1.339  0.00  0.00      A    C  
HETATM 1449  CD2 TYR A 152      -1.483   7.078  -2.597  0.00  0.00      A    C  
HETATM 1450  CE1 TYR A 152       0.983   5.818  -2.513  0.00  0.00      A    C  
HETATM 1451  CE2 TYR A 152      -0.906   6.614  -3.765  0.00  0.00      A    C  
HETATM 1452  CZ  TYR A 152       0.320   5.986  -3.723  0.00  0.00      A    C  
HETATM 1453  OH  TYR A 152       0.856   5.531  -4.906  0.00  0.00      A    O  
HETATM 1454  N   PHE A 153      -3.483   7.130   2.579  0.00  0.00      A    N  
HETATM 1455  CA  PHE A 153      -3.832   7.576   3.926  0.00  0.00      A    C  
HETATM 1456  C   PHE A 153      -4.967   6.694   4.447  0.00  0.00      A    C  
HETATM 1457  O   PHE A 153      -6.125   7.104   4.481  0.00  0.00      A    O  
HETATM 1458  CB  PHE A 153      -4.276   9.032   3.882  0.00  0.00      A    C  
HETATM 1459  CG  PHE A 153      -3.213   9.968   3.391  0.00  0.00      A    C  
HETATM 1460  CD1 PHE A 153      -2.075  10.216   4.160  0.00  0.00      A    C  
HETATM 1461  CD2 PHE A 153      -3.341  10.618   2.164  0.00  0.00      A    C  
HETATM 1462  CE1 PHE A 153      -1.085  11.093   3.714  0.00  0.00      A    C  
HETATM 1463  CE2 PHE A 153      -2.359  11.499   1.708  0.00  0.00      A    C  
HETATM 1464  CZ  PHE A 153      -1.230  11.735   2.484  0.00  0.00      A    C  
HETATM 1465  N   PRO A 154      -4.636   5.462   4.858  0.00  0.00      A    N  
HETATM 1466  CA  PRO A 154      -5.574   4.467   5.380  0.00  0.00      A    C  
HETATM 1467  C   PRO A 154      -6.476   4.947   6.491  0.00  0.00      A    C  
HETATM 1468  O   PRO A 154      -7.664   4.653   6.479  0.00  0.00      A    O  
HETATM 1469  CB  PRO A 154      -4.662   3.340   5.849  0.00  0.00      A    C  
HETATM 1470  CG  PRO A 154      -3.515   3.445   4.917  0.00  0.00      A    C  
HETATM 1471  CD  PRO A 154      -3.266   4.926   4.854  0.00  0.00      A    C  
HETATM 1472  N   THR A 155      -5.925   5.685   7.446  0.00  0.00      A    N  
HETATM 1473  CA  THR A 155      -6.719   6.161   8.573  0.00  0.00      A    C  
HETATM 1474  C   THR A 155      -6.533   7.645   8.817  0.00  0.00      A    C  
HETATM 1475  O   THR A 155      -5.531   8.221   8.432  0.00  0.00      A    O  
HETATM 1476  CB  THR A 155      -6.346   5.418   9.878  0.00  0.00      A    C  
HETATM 1477  CG2 THR A 155      -6.381   3.912   9.653  0.00  0.00      A    C  
HETATM 1478  OG1 THR A 155      -5.031   5.822  10.314  0.00  0.00      A    O  
HETATM 1479  N   PRO A 156      -7.498   8.276   9.486  0.00  0.00      A    N  
HETATM 1480  CA  PRO A 156      -7.406   9.707   9.769  0.00  0.00      A    C  
HETATM 1481  C   PRO A 156      -6.056  10.056  10.379  0.00  0.00      A    C  
HETATM 1482  O   PRO A 156      -5.408  11.026   9.971  0.00  0.00      A    O  
HETATM 1483  CB  PRO A 156      -8.555   9.941  10.745  0.00  0.00      A    C  
HETATM 1484  CG  PRO A 156      -9.581   8.987  10.267  0.00  0.00      A    C  
HETATM 1485  CD  PRO A 156      -8.775   7.725   9.970  0.00  0.00      A    C  
HETATM 1486  N   THR A 157      -5.609   9.258  11.342  0.00  0.00      A    N  
HETATM 1487  CA  THR A 157      -4.334   9.573  11.976  0.00  0.00      A    C  
HETATM 1488  C   THR A 157      -3.135   9.504  11.015  0.00  0.00      A    C  
HETATM 1489  O   THR A 157      -2.180  10.277  11.126  0.00  0.00      A    O  
HETATM 1490  CB  THR A 157      -4.117   8.711  13.206  0.00  0.00      A    C  
HETATM 1491  CG2 THR A 157      -5.011   7.490  13.145  0.00  0.00      A    C  
HETATM 1492  OG1 THR A 157      -2.720   8.398  13.320  0.00  0.00      A    O  
HETATM 1493  N   VAL A 158      -3.189   8.603  10.053  0.00  0.00      A    N  
HETATM 1494  CA  VAL A 158      -2.119   8.532   9.071  0.00  0.00      A    C  
HETATM 1495  C   VAL A 158      -2.114   9.786   8.173  0.00  0.00      A    C  
HETATM 1496  O   VAL A 158      -1.063  10.303   7.787  0.00  0.00      A    O  
HETATM 1497  CB  VAL A 158      -2.310   7.323   8.196  0.00  0.00      A    C  
HETATM 1498  CG1 VAL A 158      -1.255   7.309   7.133  0.00  0.00      A    C  
HETATM 1499  CG2 VAL A 158      -2.265   6.066   9.052  0.00  0.00      A    C  
HETATM 1500  N   LEU A 159      -3.295  10.280   7.830  0.00  0.00      A    N  
HETATM 1501  CA  LEU A 159      -3.382  11.459   6.990  0.00  0.00      A    C  
HETATM 1502  C   LEU A 159      -2.887  12.724   7.684  0.00  0.00      A    C  
HETATM 1503  O   LEU A 159      -2.058  13.460   7.143  0.00  0.00      A    O  
HETATM 1504  CB  LEU A 159      -4.827  11.656   6.531  0.00  0.00      A    C  
HETATM 1505  CG  LEU A 159      -5.237  12.837   5.633  0.00  0.00      A    C  
HETATM 1506  CD1 LEU A 159      -5.758  13.985   6.447  0.00  0.00      A    C  
HETATM 1507  CD2 LEU A 159      -4.067  13.292   4.795  0.00  0.00      A    C  
HETATM 1508  N   CYS A 160      -3.386  12.979   8.889  0.00  0.00      A    N  
HETATM 1509  CA  CYS A 160      -2.999  14.187   9.608  0.00  0.00      A    C  
HETATM 1510  C   CYS A 160      -1.576  14.158  10.126  0.00  0.00      A    C  
HETATM 1511  O   CYS A 160      -0.939  15.198  10.240  0.00  0.00      A    O  
HETATM 1512  CB  CYS A 160      -3.973  14.462  10.765  0.00  0.00      A    C  
HETATM 1513  SG  CYS A 160      -5.692  14.220  10.210  0.00  0.00      A    S  
HETATM 1514 LPG1 CYS A 160      -5.783  13.617   9.911  0.00  0.00      A   LP  
HETATM 1515 LPG2 CYS A 160      -6.138  14.291  10.717  0.00  0.00      A   LP  
HETATM 1516  N   ASN A 161      -1.058  12.982  10.443  0.00  0.00      A    N  
HETATM 1517  CA  ASN A 161       0.300  12.943  10.958  0.00  0.00      A    C  
HETATM 1518  C   ASN A 161       1.370  12.877   9.876  0.00  0.00      A    C  
HETATM 1519  O   ASN A 161       2.363  13.596   9.931  0.00  0.00      A    O  
HETATM 1520  CB  ASN A 161       0.473  11.773  11.925  0.00  0.00      A    C  
HETATM 1521  CG  ASN A 161      -0.372  11.922  13.185  0.00  0.00      A    C  
HETATM 1522  ND2 ASN A 161      -0.417  10.868  13.991  0.00  0.00      A    N  
HETATM 1523  OD1 ASN A 161      -0.959  12.973  13.439  0.00  0.00      A    O  
HETATM 1524  N   GLU A 162       1.163  12.025   8.885  0.00  0.00      A    N  
HETATM 1525  CA  GLU A 162       2.136  11.846   7.823  0.00  0.00      A    C  
HETATM 1526  C   GLU A 162       2.193  12.913   6.733  0.00  0.00      A    C  
HETATM 1527  O   GLU A 162       3.265  13.417   6.404  0.00  0.00      A    O  
HETATM 1528  CB  GLU A 162       1.909  10.492   7.163  0.00  0.00      A    C  
HETATM 1529  CG  GLU A 162       2.062   9.299   8.093  0.00  0.00      A    C  
HETATM 1530  CD  GLU A 162       3.469   9.177   8.663  0.00  0.00      A    C  
HETATM 1531  OE1 GLU A 162       4.453   9.334   7.900  0.00  0.00      A    O  
HETATM 1532  OE2 GLU A 162       3.590   8.916   9.878  0.00  0.00      A    O1-
HETATM 1533 **** GLU A 162       5.383   9.251   8.259  0.00  0.00      A   LP  
HETATM 1534 **** GLU A 162       4.307   9.542   6.933  0.00  0.00      A   LP  
HETATM 1535 **** GLU A 162       4.111  13.129   6.852  0.00  0.00      A   LP  
HETATM 1536 **** GLU A 162       3.291  14.115   5.689  0.00  0.00      A   LP  
HETATM 1537  N   ILE A 163       1.044  13.256   6.167  0.00  0.00      A    N  
HETATM 1538  CA  ILE A 163       0.993  14.208   5.064  0.00  0.00      A    C  
HETATM 1539  C   ILE A 163       1.937  15.403   5.161  0.00  0.00      A    C  
HETATM 1540  O   ILE A 163       2.570  15.760   4.167  0.00  0.00      A    O  
HETATM 1541  CB  ILE A 163      -0.436  14.707   4.827  0.00  0.00      A    C  
HETATM 1542  CG1 ILE A 163      -0.571  15.218   3.383  0.00  0.00      A    C  
HETATM 1543  CG2 ILE A 163      -0.778  15.755   5.865  0.00  0.00      A    C  
HETATM 1544  CD1 ILE A 163      -2.003  15.406   2.876  0.00  0.00      A    C  
HETATM 1545  N   TRP A 164       2.036  16.018   6.337  0.00  0.00      A    N  
HETATM 1546  CA  TRP A 164       2.925  17.163   6.527  0.00  0.00      A    C  
HETATM 1547  C   TRP A 164       4.113  16.833   7.440  0.00  0.00      A    C  
HETATM 1548  O   TRP A 164       4.481  17.608   8.324  0.00  0.00      A    O  
HETATM 1549  CB  TRP A 164       2.142  18.351   7.076  0.00  0.00      A    C  
HETATM 1550  CG  TRP A 164       1.262  19.029   6.064  0.00  0.00      A    C  
HETATM 1551  CD1 TRP A 164       0.022  19.545   6.285  0.00  0.00      A    C  
HETATM 1552  CD2 TRP A 164       1.578  19.330   4.691  0.00  0.00      A    C  
HETATM 1553  CE2 TRP A 164       0.476  20.038   4.153  0.00  0.00      A    C  
HETATM 1554  CE3 TRP A 164       2.683  19.074   3.864  0.00  0.00      A    C  
HETATM 1555  NE1 TRP A 164      -0.454  20.153   5.149  0.00  0.00      A    N  
HETATM 1556  CZ2 TRP A 164       0.442  20.495   2.825  0.00  0.00      A    C  
HETATM 1557  CZ3 TRP A 164       2.649  19.532   2.538  0.00  0.00      A    C  
HETATM 1558  CH2 TRP A 164       1.533  20.236   2.035  0.00  0.00      A    C  
HETATM 1559  N   THR A 165       4.705  15.664   7.205  0.00  0.00      A    N  
HETATM 1560  CA  THR A 165       5.859  15.174   7.959  0.00  0.00      A    C  
HETATM 1561  C   THR A 165       5.804  15.427   9.469  0.00  0.00      A    C  
HETATM 1562  O   THR A 165       6.724  15.991  10.059  0.00  0.00      A    O  
HETATM 1563  CB  THR A 165       7.183  15.750   7.382  0.00  0.00      A    C  
HETATM 1564  CG2 THR A 165       7.361  15.324   5.938  0.00  0.00      A    C  
HETATM 1565  OG1 THR A 165       7.161  17.176   7.435  0.00  0.00      A    O  
HETATM 1566  N   HIS A 166       4.712  15.000  10.084  0.00  0.00      A    N  
HETATM 1567  CA  HIS A 166       4.511  15.131  11.524  0.00  0.00      A    C  
HETATM 1568  C   HIS A 166       4.265  16.521  12.109  0.00  0.00      A    C  
HETATM 1569  O   HIS A 166       4.460  16.732  13.310  0.00  0.00      A    O  
HETATM 1570  CB  HIS A 166       5.655  14.443  12.275  0.00  0.00      A    C  
HETATM 1571  CG  HIS A 166       5.830  13.002  11.903  0.00  0.00      A    C  
HETATM 1572  CD2 HIS A 166       6.915  12.322  11.465  0.00  0.00      A    C  
HETATM 1573  ND1 HIS A 166       4.797  12.087  11.944  0.00  0.00      A    N  
HETATM 1574  CE1 HIS A 166       5.236  10.907  11.543  0.00  0.00      A    C  
HETATM 1575  NE2 HIS A 166       6.519  11.024  11.247  0.00  0.00      A    N  
HETATM 1576 **** HIS A 166       7.108  10.286  10.917  0.00  0.00      A   LP  
HETATM 1577  N   SER A 167       3.816  17.464  11.285  0.00  0.00      A    N  
HETATM 1578  CA  SER A 167       3.503  18.787  11.814  0.00  0.00      A    C  
HETATM 1579  C   SER A 167       2.372  18.621  12.821  0.00  0.00      A    C  
HETATM 1580  O   SER A 167       2.212  19.438  13.727  0.00  0.00      A    O  
HETATM 1581  CB  SER A 167       3.024  19.739  10.713  0.00  0.00      A    C  
HETATM 1582  OG  SER A 167       4.099  20.430  10.103  0.00  0.00      A    O  
HETATM 1583 **** SER A 167       4.783  19.785   9.763  0.00  0.00      A   LP  
HETATM 1584 **** SER A 167       4.527  21.058  10.753  0.00  0.00      A   LP  
HETATM 1585  N   TYR A 168       1.573  17.565  12.639  0.00  0.00      A    N  
HETATM 1586  CA  TYR A 168       0.436  17.254  13.512  0.00  0.00      A    C  
HETATM 1587  C   TYR A 168       0.643  15.930  14.239  0.00  0.00      A    C  
HETATM 1588  O   TYR A 168       1.465  15.109  13.836  0.00  0.00      A    O  
HETATM 1589  CB  TYR A 168      -0.867  17.146  12.703  0.00  0.00      A    C  
HETATM 1590  CG  TYR A 168      -1.437  18.451  12.206  0.00  0.00      A    C  
HETATM 1591  CD1 TYR A 168      -1.684  18.656  10.845  0.00  0.00      A    C  
HETATM 1592  CD2 TYR A 168      -1.775  19.470  13.095  0.00  0.00      A    C  
HETATM 1593  CE1 TYR A 168      -2.246  19.824  10.390  0.00  0.00      A    C  
HETATM 1594  CE2 TYR A 168      -2.340  20.646  12.647  0.00  0.00      A    C  
HETATM 1595  CZ  TYR A 168      -2.569  20.810  11.291  0.00  0.00      A    C  
HETATM 1596  OH  TYR A 168      -3.121  21.959  10.806  0.00  0.00      A    O  
HETATM 1597 **** TYR A 168      -3.830  22.259  11.444  0.00  0.00      A   LP  
HETATM 1598 **** TYR A 168      -3.535  21.757   9.919  0.00  0.00      A   LP  
HETATM 1599 **** TYR A 168       2.009  15.305  13.020  0.00  0.00      A   LP  
HETATM 1600 **** TYR A 168       1.589  14.245  14.324  0.00  0.00      A   LP  
HETATM 1601  N   LYS A 169      -0.124  15.737  15.310  0.00  0.00      A    N  
HETATM 1602  CA  LYS A 169      -0.101  14.513  16.100  0.00  0.00      A    C  
HETATM 1603  C   LYS A 169      -1.500  14.429  16.677  0.00  0.00      A    C  
HETATM 1604  O   LYS A 169      -1.736  14.828  17.818  0.00  0.00      A    O  
HETATM 1605  CB  LYS A 169       0.909  14.614  17.229  0.00  0.00      A    C  
HETATM 1606  CG  LYS A 169       1.105  13.302  17.942  0.00  0.00      A    C  
HETATM 1607  CD  LYS A 169       2.151  13.416  19.033  0.00  0.00      A    C  
HETATM 1608  CE  LYS A 169       2.500  12.055  19.628  0.00  0.00      A    C  
HETATM 1609  NZ  LYS A 169       3.406  11.279  18.728  0.00  0.00      A    N1+
HETATM 1610  N   VAL A 170      -2.428  13.924  15.874  0.00  0.00      A    N  
HETATM 1611  CA  VAL A 170      -3.831  13.826  16.262  0.00  0.00      A    C  
HETATM 1612  C   VAL A 170      -4.000  13.366  17.700  0.00  0.00      A    C  
HETATM 1613  O   VAL A 170      -3.477  12.326  18.081  0.00  0.00      A    O  
HETATM 1614  CB  VAL A 170      -4.598  12.846  15.362  0.00  0.00      A    C  
HETATM 1615  CG1 VAL A 170      -6.080  13.205  15.354  0.00  0.00      A    C  
HETATM 1616  CG2 VAL A 170      -4.001  12.836  13.975  0.00  0.00      A    C  
HETATM 1617  N   SER A 171      -4.740  14.139  18.487  0.00  0.00      A    N  
HETATM 1618  CA  SER A 171      -4.992  13.836  19.889  0.00  0.00      A    C  
HETATM 1619  C   SER A 171      -6.274  13.034  20.052  0.00  0.00      A    C  
HETATM 1620  O   SER A 171      -7.093  12.991  19.139  0.00  0.00      A    O  
HETATM 1621  CB  SER A 171      -5.109  15.149  20.659  0.00  0.00      A    C  
HETATM 1622  OG  SER A 171      -5.765  14.969  21.895  0.00  0.00      A    O  
HETATM 1623  N   ASN A 172      -6.444  12.391  21.206  0.00  0.00      A    N  
HETATM 1624  CA  ASN A 172      -7.643  11.605  21.478  0.00  0.00      A    C  
HETATM 1625  C   ASN A 172      -8.702  12.581  21.963  0.00  0.00      A    C  
HETATM 1626  O   ASN A 172      -9.907  12.304  21.936  0.00  0.00      A    O  
HETATM 1627  CB  ASN A 172      -7.379  10.574  22.574  0.00  0.00      A    C  
HETATM 1628  CG  ASN A 172      -6.025   9.896  22.431  0.00  0.00      A    C  
HETATM 1629  ND2 ASN A 172      -5.078  10.327  23.269  0.00  0.00      A    N  
HETATM 1630  OD1 ASN A 172      -5.833   9.009  21.582  0.00  0.00      A    O  
HETATM 1631  N   TYR A 173      -8.226  13.729  22.428  0.00  0.00      A    N  
HETATM 1632  CA  TYR A 173      -9.106  14.768  22.910  0.00  0.00      A    C  
HETATM 1633  C   TYR A 173      -9.937  15.298  21.750  0.00  0.00      A    C  
HETATM 1634  O   TYR A 173      -9.483  15.332  20.611  0.00  0.00      A    O  
HETATM 1635  CB  TYR A 173      -8.302  15.915  23.521  0.00  0.00      A    C  
HETATM 1636  CG  TYR A 173      -7.649  15.583  24.841  0.00  0.00      A    C  
HETATM 1637  CD1 TYR A 173      -6.263  15.426  24.943  0.00  0.00      A    C  
HETATM 1638  CD2 TYR A 173      -8.412  15.443  25.999  0.00  0.00      A    C  
HETATM 1639  CE1 TYR A 173      -5.648  15.141  26.169  0.00  0.00      A    C  
HETATM 1640  CE2 TYR A 173      -7.816  15.158  27.229  0.00  0.00      A    C  
HETATM 1641  CZ  TYR A 173      -6.432  15.011  27.314  0.00  0.00      A    C  
HETATM 1642  OH  TYR A 173      -5.854  14.766  28.550  0.00  0.00      A    O  
HETATM 1643  N   SER A 174     -11.159  15.719  22.049  0.00  0.00      A    N  
HETATM 1644  CA  SER A 174     -12.042  16.250  21.034  0.00  0.00      A    C  
HETATM 1645  C   SER A 174     -12.169  17.770  21.115  0.00  0.00      A    C  
HETATM 1646  O   SER A 174     -11.693  18.417  22.052  0.00  0.00      A    O  
HETATM 1647  CB  SER A 174     -13.421  15.596  21.163  0.00  0.00      A    C  
HETATM 1648  OG  SER A 174     -13.324  14.193  20.972  0.00  0.00      A    O  
HETATM 1649  N   ARG A 175     -12.812  18.334  20.106  0.00  0.00      A    N  
HETATM 1650  CA  ARG A 175     -13.019  19.758  20.039  0.00  0.00      A    C  
HETATM 1651  C   ARG A 175     -13.722  20.212  21.307  0.00  0.00      A    C  
HETATM 1652  O   ARG A 175     -14.735  19.637  21.709  0.00  0.00      A    O  
HETATM 1653  CB  ARG A 175     -13.881  20.089  18.810  0.00  0.00      A    C  
HETATM 1654  CG  ARG A 175     -13.266  19.622  17.466  0.00  0.00      A    C  
HETATM 1655  CD  ARG A 175     -14.231  19.647  16.264  0.00  0.00      A    C  
HETATM 1656  NE  ARG A 175     -14.761  20.985  16.019  0.00  0.00      A    N  
HETATM 1657  CZ  ARG A 175     -14.036  22.050  15.659  0.00  0.00      A    C  
HETATM 1658  NH1 ARG A 175     -12.728  21.954  15.476  0.00  0.00      A    N  
HETATM 1659  NH2 ARG A 175     -14.603  23.237  15.536  0.00  0.00      A    N  
HETATM 1660  N   GLY A 176     -13.174  21.237  21.948  0.00  0.00      A    N  
HETATM 1661  CA  GLY A 176     -13.807  21.762  23.138  0.00  0.00      A    C  
HETATM 1662  C   GLY A 176     -13.204  21.270  24.426  0.00  0.00      A    C  
HETATM 1663  O   GLY A 176     -13.481  21.805  25.500  0.00  0.00      A    O  
HETATM 1664  N   SER A 177     -12.372  20.245  24.316  0.00  0.00      A    N  
HETATM 1665  CA  SER A 177     -11.721  19.677  25.475  0.00  0.00      A    C  
HETATM 1666  C   SER A 177     -10.699  20.656  26.039  0.00  0.00      A    C  
HETATM 1667  O   SER A 177     -10.273  20.511  27.182  0.00  0.00      A    O  
HETATM 1668  CB  SER A 177     -11.026  18.366  25.097  0.00  0.00      A    C  
HETATM 1669  OG  SER A 177      -9.822  18.600  24.383  0.00  0.00      A    O  
HETATM 1670  N   GLY A 178     -10.318  21.653  25.244  0.00  0.00      A    N  
HETATM 1671  CA  GLY A 178      -9.336  22.626  25.686  0.00  0.00      A    C  
HETATM 1672  C   GLY A 178      -7.938  22.026  25.721  0.00  0.00      A    C  
HETATM 1673  O   GLY A 178      -7.001  22.668  26.188  0.00  0.00      A    O  
HETATM 1674  N   ARG A 179      -7.793  20.801  25.221  0.00  0.00      A    N  
HETATM 1675  CA  ARG A 179      -6.501  20.114  25.209  0.00  0.00      A    C  
HETATM 1676  C   ARG A 179      -6.005  19.807  23.784  0.00  0.00      A    C  
HETATM 1677  O   ARG A 179      -4.979  19.148  23.592  0.00  0.00      A    O  
HETATM 1678  CB  ARG A 179      -6.599  18.805  26.010  0.00  0.00      A    C  
HETATM 1679  CG  ARG A 179      -7.104  18.953  27.442  0.00  0.00      A    C  
HETATM 1680  CD  ARG A 179      -6.203  19.841  28.302  0.00  0.00      A    C  
HETATM 1681  NE  ARG A 179      -6.596  19.810  29.714  0.00  0.00      A    N  
HETATM 1682  CZ  ARG A 179      -6.596  18.717  30.484  0.00  0.00      A    C  
HETATM 1683  NH1 ARG A 179      -6.218  17.542  29.997  0.00  0.00      A    N  
HETATM 1684  NH2 ARG A 179      -6.991  18.805  31.746  0.00  0.00      A    N  
HETATM 1685  N   CYS A 180      -6.726  20.285  22.782  0.00  0.00      A    N  
HETATM 1686  CA  CYS A 180      -6.316  20.030  21.408  0.00  0.00      A    C  
HETATM 1687  C   CYS A 180      -6.525  21.251  20.545  0.00  0.00      A    C  
HETATM 1688  O   CYS A 180      -7.386  22.079  20.834  0.00  0.00      A    O  
HETATM 1689  CB  CYS A 180      -7.098  18.848  20.830  0.00  0.00      A    C  
HETATM 1690  SG  CYS A 180      -8.909  19.076  20.812  0.00  0.00      A    S  
HETATM 1691 LPG1 CYS A 180      -9.112  19.538  21.266  0.00  0.00      A   LP  
HETATM 1692 LPG2 CYS A 180      -9.138  19.247  20.196  0.00  0.00      A   LP  
HETATM 1693  N   ILE A 181      -5.733  21.355  19.485  0.00  0.00      A    N  
HETATM 1694  CA  ILE A 181      -5.806  22.489  18.566  0.00  0.00      A    C  
HETATM 1695  C   ILE A 181      -6.875  22.275  17.500  0.00  0.00      A    C  
HETATM 1696  O   ILE A 181      -7.031  21.178  16.957  0.00  0.00      A    O  
HETATM 1697  CB  ILE A 181      -4.412  22.739  17.867  0.00  0.00      A    C  
HETATM 1698  CG1 ILE A 181      -3.367  23.217  18.884  0.00  0.00      A    C  
HETATM 1699  CG2 ILE A 181      -4.546  23.790  16.780  0.00  0.00      A    C  
HETATM 1700  CD1 ILE A 181      -3.678  24.590  19.520  0.00  0.00      A    C  
HETATM 1701  N   GLN A 182      -7.621  23.320  17.194  0.00  0.00      A    N  
HETATM 1702  CA  GLN A 182      -8.653  23.205  16.180  0.00  0.00      A    C  
HETATM 1703  C   GLN A 182      -8.254  24.028  14.981  0.00  0.00      A    C  
HETATM 1704  O   GLN A 182      -7.835  25.171  15.146  0.00  0.00      A    O  
HETATM 1705  CB  GLN A 182      -9.972  23.729  16.714  0.00  0.00      A    C  
HETATM 1706  CG  GLN A 182     -10.521  22.937  17.865  0.00  0.00      A    C  
HETATM 1707  CD  GLN A 182     -11.869  23.455  18.320  0.00  0.00      A    C  
HETATM 1708  NE2 GLN A 182     -12.318  24.555  17.716  0.00  0.00      A    N  
HETATM 1709  OE1 GLN A 182     -12.503  22.877  19.205  0.00  0.00      A    O  
HETATM 1710  N   MET A 183      -8.358  23.461  13.775  0.00  0.00      A    N  
HETATM 1711  CA  MET A 183      -8.035  24.245  12.591  0.00  0.00      A    C  
HETATM 1712  C   MET A 183      -9.318  24.859  12.046  0.00  0.00      A    C  
HETATM 1713  O   MET A 183      -9.278  25.667  11.124  0.00  0.00      A    O  
HETATM 1714  CB  MET A 183      -7.341  23.413  11.511  0.00  0.00      A    C  
HETATM 1715  CG  MET A 183      -8.185  22.377  10.855  0.00  0.00      A    C  
HETATM 1716  SD  MET A 183      -7.281  21.721   9.419  0.00  0.00      A    S  
HETATM 1717  CE  MET A 183      -6.051  20.823  10.229  0.00  0.00      A    C  
HETATM 1718 LPD1 MET A 183      -7.673  21.322   9.035  0.00  0.00      A   LP  
HETATM 1719 LPD2 MET A 183      -7.020  22.218   9.036  0.00  0.00      A   LP  
HETATM 1720  N   TRP A 184     -10.455  24.492  12.630  0.00  0.00      A    N  
HETATM 1721  CA  TRP A 184     -11.758  25.027  12.231  0.00  0.00      A    C  
HETATM 1722  C   TRP A 184     -12.486  25.544  13.464  0.00  0.00      A    C  
HETATM 1723  O   TRP A 184     -12.731  24.778  14.399  0.00  0.00      A    O  
HETATM 1724  CB  TRP A 184     -12.632  23.947  11.591  0.00  0.00      A    C  
HETATM 1725  CG  TRP A 184     -12.263  23.535  10.208  0.00  0.00      A    C  
HETATM 1726  CD1 TRP A 184     -11.537  22.438   9.842  0.00  0.00      A    C  
HETATM 1727  CD2 TRP A 184     -12.681  24.163   8.994  0.00  0.00      A    C  
HETATM 1728  CE2 TRP A 184     -12.185  23.382   7.924  0.00  0.00      A    C  
HETATM 1729  CE3 TRP A 184     -13.434  25.308   8.705  0.00  0.00      A    C  
HETATM 1730  NE1 TRP A 184     -11.491  22.337   8.469  0.00  0.00      A    N  
HETATM 1731  CZ2 TRP A 184     -12.420  23.711   6.579  0.00  0.00      A    C  
HETATM 1732  CZ3 TRP A 184     -13.670  25.641   7.378  0.00  0.00      A    C  
HETATM 1733  CH2 TRP A 184     -13.163  24.840   6.328  0.00  0.00      A    C  
HETATM 1734  N   PHE A 185     -12.845  26.822  13.490  0.00  0.00      A    N  
HETATM 1735  CA  PHE A 185     -13.568  27.340  14.639  0.00  0.00      A    C  
HETATM 1736  C   PHE A 185     -14.280  28.658  14.341  0.00  0.00      A    C  
HETATM 1737  O   PHE A 185     -13.809  29.451  13.531  0.00  0.00      A    O  
HETATM 1738  CB  PHE A 185     -12.606  27.516  15.795  0.00  0.00      A    C  
HETATM 1739  CG  PHE A 185     -11.551  28.522  15.537  0.00  0.00      A    C  
HETATM 1740  CD1 PHE A 185     -11.812  29.879  15.702  0.00  0.00      A    C  
HETATM 1741  CD2 PHE A 185     -10.273  28.128  15.167  0.00  0.00      A    C  
HETATM 1742  CE1 PHE A 185     -10.797  30.832  15.505  0.00  0.00      A    C  
HETATM 1743  CE2 PHE A 185      -9.246  29.062  14.968  0.00  0.00      A    C  
HETATM 1744  CZ  PHE A 185      -9.505  30.418  15.137  0.00  0.00      A    C  
HETATM 1745  N   ASP A 186     -15.419  28.874  14.990  0.00  0.00      A    N  
HETATM 1746  CA  ASP A 186     -16.197  30.092  14.805  0.00  0.00      A    C  
HETATM 1747  C   ASP A 186     -15.624  31.219  15.659  0.00  0.00      A    C  
HETATM 1748  O   ASP A 186     -15.716  31.201  16.894  0.00  0.00      A    O  
HETATM 1749  CB  ASP A 186     -17.644  29.848  15.207  0.00  0.00      A    C  
HETATM 1750  CG  ASP A 186     -18.539  31.016  14.891  0.00  0.00      A    C  
HETATM 1751  OD1 ASP A 186     -18.021  32.141  14.667  0.00  0.00      A    O  
HETATM 1752  OD2 ASP A 186     -19.767  30.785  14.885  0.00  0.00      A    O1-
HETATM 1753  N   PRO A 187     -15.050  32.238  15.009  0.00  0.00      A    N  
HETATM 1754  CA  PRO A 187     -14.457  33.362  15.734  0.00  0.00      A    C  
HETATM 1755  C   PRO A 187     -15.466  34.155  16.556  0.00  0.00      A    C  
HETATM 1756  O   PRO A 187     -15.102  34.919  17.445  0.00  0.00      A    O  
HETATM 1757  CB  PRO A 187     -13.827  34.184  14.610  0.00  0.00      A    C  
HETATM 1758  CG  PRO A 187     -14.792  34.002  13.485  0.00  0.00      A    C  
HETATM 1759  CD  PRO A 187     -15.092  32.512  13.558  0.00  0.00      A    C  
HETATM 1760  N   ALA A 188     -16.741  33.965  16.262  0.00  0.00      A    N  
HETATM 1761  CA  ALA A 188     -17.774  34.678  16.965  0.00  0.00      A    C  
HETATM 1762  C   ALA A 188     -17.908  34.083  18.354  0.00  0.00      A    C  
HETATM 1763  O   ALA A 188     -18.492  34.695  19.236  0.00  0.00      A    O  
HETATM 1764  CB  ALA A 188     -19.083  34.558  16.207  0.00  0.00      A    C  
HETATM 1765  N   GLN A 189     -17.369  32.882  18.544  0.00  0.00      A    N  
HETATM 1766  CA  GLN A 189     -17.448  32.220  19.837  0.00  0.00      A    C  
HETATM 1767  C   GLN A 189     -16.110  32.323  20.529  0.00  0.00      A    C  
HETATM 1768  O   GLN A 189     -15.950  31.844  21.645  0.00  0.00      A    O  
HETATM 1769  CB  GLN A 189     -17.799  30.752  19.666  0.00  0.00      A    C  
HETATM 1770  CG  GLN A 189     -18.489  30.156  20.849  0.00  0.00      A    C  
HETATM 1771  CD  GLN A 189     -18.086  28.722  21.067  0.00  0.00      A    C  
HETATM 1772  NE2 GLN A 189     -18.727  27.813  20.342  0.00  0.00      A    N  
HETATM 1773  OE1 GLN A 189     -17.196  28.428  21.871  0.00  0.00      A    O  
HETATM 1774  N   GLY A 190     -15.140  32.919  19.846  0.00  0.00      A    N  
HETATM 1775  CA  GLY A 190     -13.820  33.095  20.418  0.00  0.00      A    C  
HETATM 1776  C   GLY A 190     -12.844  32.125  19.813  0.00  0.00      A    C  
HETATM 1777  O   GLY A 190     -13.258  31.132  19.222  0.00  0.00      A    O  
HETATM 1778  N   ASN A 191     -11.557  32.414  19.934  0.00  0.00      A    N  
HETATM 1779  CA  ASN A 191     -10.510  31.533  19.432  0.00  0.00      A    C  
HETATM 1780  C   ASN A 191     -10.181  30.526  20.548  0.00  0.00      A    C  
HETATM 1781  O   ASN A 191      -9.641  30.889  21.597  0.00  0.00      A    O  
HETATM 1782  CB  ASN A 191      -9.279  32.361  19.099  0.00  0.00      A    C  
HETATM 1783  CG  ASN A 191      -8.217  31.559  18.413  0.00  0.00      A    C  
HETATM 1784  ND2 ASN A 191      -7.729  32.077  17.293  0.00  0.00      A    N  
HETATM 1785  OD1 ASN A 191      -7.826  30.486  18.881  0.00  0.00      A    O  
HETATM 1786  N   PRO A 192     -10.488  29.242  20.332  0.00  0.00      A    N  
HETATM 1787  CA  PRO A 192     -10.244  28.174  21.307  0.00  0.00      A    C  
HETATM 1788  C   PRO A 192      -8.781  27.751  21.482  0.00  0.00      A    C  
HETATM 1789  O   PRO A 192      -8.438  27.050  22.431  0.00  0.00      A    O  
HETATM 1790  CB  PRO A 192     -11.108  27.045  20.774  0.00  0.00      A    C  
HETATM 1791  CG  PRO A 192     -10.941  27.204  19.313  0.00  0.00      A    C  
HETATM 1792  CD  PRO A 192     -11.090  28.693  19.110  0.00  0.00      A    C  
HETATM 1793  N   ASN A 193      -7.912  28.184  20.584  0.00  0.00      A    N  
HETATM 1794  CA  ASN A 193      -6.527  27.780  20.695  0.00  0.00      A    C  
HETATM 1795  C   ASN A 193      -5.699  28.583  21.688  0.00  0.00      A    C  
HETATM 1796  O   ASN A 193      -4.629  28.137  22.094  0.00  0.00      A    O  
HETATM 1797  CB  ASN A 193      -5.873  27.814  19.321  0.00  0.00      A    C  
HETATM 1798  CG  ASN A 193      -6.523  26.856  18.346  0.00  0.00      A    C  
HETATM 1799  ND2 ASN A 193      -6.741  27.327  17.130  0.00  0.00      A    N  
HETATM 1800  OD1 ASN A 193      -6.812  25.700  18.678  0.00  0.00      A    O  
HETATM 1801  N   GLU A 194      -6.184  29.764  22.071  0.00  0.00      A    N  
HETATM 1802  CA  GLU A 194      -5.496  30.619  23.046  0.00  0.00      A    C  
HETATM 1803  C   GLU A 194      -5.330  29.844  24.351  0.00  0.00      A    C  
HETATM 1804  O   GLU A 194      -4.233  29.748  24.908  0.00  0.00      A    O  
HETATM 1805  CB  GLU A 194      -6.319  31.885  23.303  0.00  0.00      A    C  
HETATM 1806  CG  GLU A 194      -6.264  32.911  22.184  0.00  0.00      A    C  
HETATM 1807  CD  GLU A 194      -7.444  33.871  22.221  0.00  0.00      A    C  
HETATM 1808  OE1 GLU A 194      -7.834  34.271  23.337  0.00  0.00      A    O  
HETATM 1809  OE2 GLU A 194      -7.980  34.232  21.146  0.00  0.00      A    O1-
HETATM 1810  N   GLU A 195      -6.441  29.291  24.821  0.00  0.00      A    N  
HETATM 1811  CA  GLU A 195      -6.477  28.504  26.046  0.00  0.00      A    C  
HETATM 1812  C   GLU A 195      -5.650  27.236  25.930  0.00  0.00      A    C  
HETATM 1813  O   GLU A 195      -4.942  26.869  26.861  0.00  0.00      A    O  
HETATM 1814  CB  GLU A 195      -7.931  28.162  26.388  0.00  0.00      A    C  
HETATM 1815  CG  GLU A 195      -8.183  26.774  26.950  0.00  0.00      A    C  
HETATM 1816  CD  GLU A 195      -9.683  26.466  27.089  0.00  0.00      A    C  
HETATM 1817  OE1 GLU A 195     -10.457  26.817  26.164  0.00  0.00      A    O  
HETATM 1818  OE2 GLU A 195     -10.090  25.867  28.114  0.00  0.00      A    O1-
HETATM 1819  N   VAL A 196      -5.725  26.567  24.787  0.00  0.00      A    N  
HETATM 1820  CA  VAL A 196      -4.974  25.336  24.582  0.00  0.00      A    C  
HETATM 1821  C   VAL A 196      -3.462  25.555  24.683  0.00  0.00      A    C  
HETATM 1822  O   VAL A 196      -2.750  24.787  25.338  0.00  0.00      A    O  
HETATM 1823  CB  VAL A 196      -5.311  24.726  23.201  0.00  0.00      A    C  
HETATM 1824  CG1 VAL A 196      -4.479  23.481  22.940  0.00  0.00      A    C  
HETATM 1825  CG2 VAL A 196      -6.785  24.385  23.143  0.00  0.00      A    C  
HETATM 1826  N   ALA A 197      -2.972  26.602  24.029  0.00  0.00      A    N  
HETATM 1827  CA  ALA A 197      -1.544  26.903  24.035  0.00  0.00      A    C  
HETATM 1828  C   ALA A 197      -1.077  27.207  25.455  0.00  0.00      A    C  
HETATM 1829  O   ALA A 197      -0.050  26.705  25.918  0.00  0.00      A    O  
HETATM 1830  CB  ALA A 197      -1.266  28.074  23.120  0.00  0.00      A    C  
HETATM 1831  N   ARG A 198      -1.852  28.037  26.139  0.00  0.00      A    N  
HETATM 1832  CA  ARG A 198      -1.584  28.410  27.514  0.00  0.00      A    C  
HETATM 1833  C   ARG A 198      -1.423  27.150  28.367  0.00  0.00      A    C  
HETATM 1834  O   ARG A 198      -0.471  27.031  29.129  0.00  0.00      A    O  
HETATM 1835  CB  ARG A 198      -2.751  29.242  28.040  0.00  0.00      A    C  
HETATM 1836  CG  ARG A 198      -2.558  29.858  29.414  0.00  0.00      A    C  
HETATM 1837  CD  ARG A 198      -3.830  30.602  29.816  0.00  0.00      A    C  
HETATM 1838  NE  ARG A 198      -4.309  31.465  28.728  0.00  0.00      A    N  
HETATM 1839  CZ  ARG A 198      -5.552  31.469  28.239  0.00  0.00      A    C  
HETATM 1840  NH1 ARG A 198      -6.466  30.645  28.738  0.00  0.00      A    N  
HETATM 1841  NH2 ARG A 198      -5.880  32.303  27.251  0.00  0.00      A    N  
HETATM 1842  N   PHE A 199      -2.360  26.214  28.234  0.00  0.00      A    N  
HETATM 1843  CA  PHE A 199      -2.338  24.967  28.990  0.00  0.00      A    C  
HETATM 1844  C   PHE A 199      -1.055  24.203  28.774  0.00  0.00      A    C  
HETATM 1845  O   PHE A 199      -0.421  23.771  29.732  0.00  0.00      A    O  
HETATM 1846  CB  PHE A 199      -3.493  24.073  28.577  0.00  0.00      A    C  
HETATM 1847  CG  PHE A 199      -3.485  22.726  29.236  0.00  0.00      A    C  
HETATM 1848  CD1 PHE A 199      -4.249  22.492  30.376  0.00  0.00      A    C  
HETATM 1849  CD2 PHE A 199      -2.724  21.680  28.708  0.00  0.00      A    C  
HETATM 1850  CE1 PHE A 199      -4.259  21.235  30.982  0.00  0.00      A    C  
HETATM 1851  CE2 PHE A 199      -2.725  20.420  29.301  0.00  0.00      A    C  
HETATM 1852  CZ  PHE A 199      -3.493  20.195  30.442  0.00  0.00      A    C  
HETATM 1853  N   TYR A 200      -0.690  24.012  27.511  0.00  0.00      A    N  
HETATM 1854  CA  TYR A 200       0.524  23.275  27.172  0.00  0.00      A    C  
HETATM 1855  C   TYR A 200       1.809  24.032  27.480  0.00  0.00      A    C  
HETATM 1856  O   TYR A 200       2.817  23.422  27.838  0.00  0.00      A    O  
HETATM 1857  CB  TYR A 200       0.494  22.848  25.701  0.00  0.00      A    C  
HETATM 1858  CG  TYR A 200      -0.386  21.642  25.462  0.00  0.00      A    C  
HETATM 1859  CD1 TYR A 200       0.044  20.372  25.801  0.00  0.00      A    C  
HETATM 1860  CD2 TYR A 200      -1.677  21.779  24.949  0.00  0.00      A    C  
HETATM 1861  CE1 TYR A 200      -0.778  19.269  25.644  0.00  0.00      A    C  
HETATM 1862  CE2 TYR A 200      -2.512  20.668  24.790  0.00  0.00      A    C  
HETATM 1863  CZ  TYR A 200      -2.051  19.420  25.143  0.00  0.00      A    C  
HETATM 1864  OH  TYR A 200      -2.849  18.310  25.015  0.00  0.00      A    O  
HETATM 1865  N   ALA A 201       1.784  25.353  27.346  0.00  0.00      A    N  
HETATM 1866  CA  ALA A 201       2.967  26.155  27.635  0.00  0.00      A    C  
HETATM 1867  C   ALA A 201       3.299  26.067  29.123  0.00  0.00      A    C  
HETATM 1868  O   ALA A 201       4.408  26.400  29.548  0.00  0.00      A    O  
HETATM 1869  CB  ALA A 201       2.724  27.596  27.239  0.00  0.00      A    C  
HETATM 1870  N   ALA A 202       2.327  25.612  29.909  0.00  0.00      A    N  
HETATM 1871  CA  ALA A 202       2.489  25.472  31.349  0.00  0.00      A    C  
HETATM 1872  C   ALA A 202       2.934  24.066  31.710  0.00  0.00      A    C  
HETATM 1873  O   ALA A 202       3.694  23.883  32.651  0.00  0.00      A    O  
HETATM 1874  CB  ALA A 202       1.189  25.794  32.056  0.00  0.00      A    C  
HETATM 1875  N   ALA A 203       2.459  23.074  30.970  0.00  0.00      A    N  
HETATM 1876  CA  ALA A 203       2.829  21.693  31.238  0.00  0.00      A    C  
HETATM 1877  C   ALA A 203       4.311  21.466  30.952  0.00  0.00      A    C  
HETATM 1878  O   ALA A 203       4.922  20.544  31.487  0.00  0.00      A    O  
HETATM 1879  CB  ALA A 203       1.984  20.761  30.394  0.00  0.00      A    C  
HETATM 1880  N   MET A 204       4.885  22.311  30.104  0.00  0.00      A    N  
HETATM 1881  CA  MET A 204       6.292  22.194  29.756  0.00  0.00      A    C  
HETATM 1882  C   MET A 204       7.100  23.326  30.382  0.00  0.00      A    C  
HETATM 1883  O   MET A 204       8.304  23.436  30.156  0.00  0.00      A    O  
HETATM 1884  CB  MET A 204       6.464  22.209  28.234  0.00  0.00      A    C  
HETATM 1885  CG  MET A 204       5.861  23.432  27.540  0.00  0.00      A    C  
HETATM 1886  SD  MET A 204       6.174  23.492  25.744  0.00  0.00      A    S  
HETATM 1887  CE  MET A 204       5.125  22.085  25.166  0.00  0.00      A    C  
HETATM 1888 LPD1 MET A 204       5.972  24.082  25.475  0.00  0.00      A   LP  
HETATM 1889 LPD2 MET A 204       6.830  23.390  25.601  0.00  0.00      A   LP  
HETATM 1890  N   SER A 205       6.432  24.167  31.169  0.00  0.00      A    N  
HETATM 1891  CA  SER A 205       7.099  25.288  31.826  0.00  0.00      A    C  
HETATM 1892  C   SER A 205       8.016  24.794  32.944  0.00  0.00      A    C  
HETATM 1893  O   SER A 205       8.042  23.601  33.263  0.00  0.00      A    O  
HETATM 1894  CB  SER A 205       6.073  26.269  32.412  0.00  0.00      A    C  
HETATM 1895  OG  SER A 205       5.484  25.760  33.598  0.00  0.00      A    O  
HETATM 1896  N   GLY A 206       8.759  25.722  33.542  0.00  0.00      A    N  
HETATM 1897  CA  GLY A 206       9.672  25.367  34.612  0.00  0.00      A    C  
HETATM 1898  C   GLY A 206      10.760  24.423  34.128  0.00  0.00      A    C  
HETATM 1899  O   GLY A 206      11.681  24.838  33.421  0.00  0.00      A    O  
HETATM 1900  N   THR A 207      10.646  23.150  34.504  0.00  0.00      A    N  
HETATM 1901  CA  THR A 207      11.617  22.129  34.114  0.00  0.00      A    C  
HETATM 1902  C   THR A 207      11.004  21.113  33.147  0.00  0.00      A    C  
HETATM 1903  O   THR A 207      10.831  21.479  31.963  0.00  0.00      A    O  
HETATM 1904  CB  THR A 207      12.180  21.373  35.363  0.00  0.00      A    C  
HETATM 1905  CG2 THR A 207      12.902  22.341  36.302  0.00  0.00      A    C  
HETATM 1906  OG1 THR A 207      11.108  20.740  36.074  0.00  0.00      A    O  
TER   
CONECT    1    2   31
CONECT    2    1    3    5
CONECT    3    2    4   12
CONECT    4    3
CONECT    5    2    6
CONECT    6    5    7
CONECT    7    6    8
CONECT    8    7    9
CONECT    9    8   10   11
CONECT   10    9
CONECT   11    9
CONECT   12    3
CONECT   13   14   56
CONECT   14   13   15   17
CONECT   15   14   16   19
CONECT   16   15
CONECT   17   14   18
CONECT   18   17
CONECT   19   15   20
CONECT   20   19   21   23
CONECT   21   20   22   46
CONECT   22   21   28
CONECT   23   20   24
CONECT   24   23   25
CONECT   25   24   26   27
CONECT   26   25
CONECT   27   25
CONECT   28   22
CONECT   29   30   62
CONECT   30   29   31   33
CONECT   31    1   30   32
CONECT   32   31
CONECT   33   30   34
CONECT   34   33   35
CONECT   35   34   36   37
CONECT   36   35
CONECT   37   35
CONECT   38   39  101
CONECT   39   38   40   42
CONECT   40   39   41   54
CONECT   41   40
CONECT   42   39   43
CONECT   43   42   44   45
CONECT   44   43
CONECT   45   43
CONECT   46   21   47
CONECT   47   46   48   50
CONECT   48   47   49   60
CONECT   49   48
CONECT   50   47   51
CONECT   51   50   52   53
CONECT   52   51
CONECT   53   51
CONECT   54   40   55
CONECT   55   54   56   58
CONECT   56   13   55   57
CONECT   57   56
CONECT   58   55   59
CONECT   59   58
CONECT   60   48   61
CONECT   61   60   62   64
CONECT   62   29   61   63
CONECT   63   62
CONECT   64   61   65
CONECT   65   64   66   67
CONECT   66   65   68
CONECT   67   65   69
CONECT   68   66   70
CONECT   69   67   70
CONECT   70   68   69   71
CONECT   71   70
CONECT   72   73   77   81
CONECT   73   72   74   78
CONECT   74   73   75
CONECT   75   74   76   90
CONECT   76   75   77
CONECT   77   72   76   91
CONECT   78   73   79
CONECT   79   78   80
CONECT   80   79   81   82
CONECT   81   72   80
CONECT   82   80   83
CONECT   83   82   84
CONECT   84   83   85   89
CONECT   85   84   86
CONECT   86   85   87
CONECT   87   86   88   92
CONECT   88   87   89
CONECT   89   84   88
CONECT   90   75
CONECT   91   77
CONECT   92   87   93   97
CONECT   93   92   94
CONECT   94   93   95   99
CONECT   95   94   96   98
CONECT   96   95
CONECT   97   92
CONECT   98   95
CONECT   99   94  100
CONECT  100   99  101
CONECT  101   38  100  102
CONECT  102  101
CONECT  103  104
CONECT  104  103  105  107
CONECT  105  104  106  114
CONECT  106  105
CONECT  107  104  108
CONECT  108  107  109
CONECT  109  108  110
CONECT  110  109  111
CONECT  111  110  112  113
CONECT  112  111
CONECT  113  111
CONECT  114  105  115
CONECT  115  114  116  118
CONECT  116  115  117  121
CONECT  117  116
CONECT  118  115  119  120
CONECT  119  118
CONECT  120  118
CONECT  121  116  122
CONECT  122  121  123  125
CONECT  123  122  124  130
CONECT  124  123
CONECT  125  122  126
CONECT  126  125  127
CONECT  127  126  128  129
CONECT  128  127
CONECT  129  127
CONECT  130  123  131
CONECT  131  130  132  134
CONECT  132  131  133  138
CONECT  133  132
CONECT  134  131  135
CONECT  135  134  136  137
CONECT  136  135
CONECT  137  135
CONECT  138  132  139
CONECT  139  138  140  142
CONECT  140  139  141  146
CONECT  141  140
CONECT  142  139  143
CONECT  143  142  144  145
CONECT  144  143
CONECT  145  143
CONECT  146  140  147
CONECT  147  146  148  150
CONECT  148  147  149  154
CONECT  149  148
CONECT  150  147  151
CONECT  151  150  152  153
CONECT  152  151
CONECT  153  151
CONECT  154  148  155
CONECT  155  154  156  158
CONECT  156  155  157  161
CONECT  157  156
CONECT  158  155  159  160
CONECT  159  158
CONECT  160  158
CONECT  161  156  162
CONECT  162  161  163  165
CONECT  163  162  164  169
CONECT  164  163
CONECT  165  162  166
CONECT  166  165  167  168  412
CONECT  166  413
CONECT  167  166  412
CONECT  168  166
CONECT  169  163  170
CONECT  170  169  171  173
CONECT  171  170  172  179
CONECT  172  171
CONECT  173  170  174
CONECT  174  173  175
CONECT  175  174  176  177  178
CONECT  176  175
CONECT  177  175
CONECT  178  175
CONECT  179  171  180
CONECT  180  179  181  183
CONECT  181  180  182  189
CONECT  182  181  187  188
CONECT  183  180  184
CONECT  184  183  185  186
CONECT  185  184
CONECT  186  184
CONECT  187  182
CONECT  188  182
CONECT  189  181  190
CONECT  190  189  191  193
CONECT  191  190  192  196
CONECT  192  191  194  195
CONECT  193  190
CONECT  194  192
CONECT  195  192
CONECT  196  191  197
CONECT  197  196  198  200
CONECT  198  197  199  205
CONECT  199  198
CONECT  200  197  201
CONECT  201  200  202
CONECT  202  201  203
CONECT  203  202  204
CONECT  204  203
CONECT  205  198  206
CONECT  206  205  207  209
CONECT  207  206  208  215
CONECT  208  207
CONECT  209  206  210
CONECT  210  209  211  212
CONECT  211  210  214
CONECT  212  210  213
CONECT  213  212  214
CONECT  214  211  213
CONECT  215  207  216
CONECT  216  215  217  219
CONECT  217  216  218  227
CONECT  218  217  225  226
CONECT  219  216  220
CONECT  220  219  221  222
CONECT  221  220  224
CONECT  222  220  223
CONECT  223  222  224
CONECT  224  221  223
CONECT  225  218
CONECT  226  218
CONECT  227  217  228
CONECT  228  227  229  231
CONECT  229  228  230  236
CONECT  230  229
CONECT  231  228  232
CONECT  232  231  233
CONECT  233  232  234
CONECT  234  233  235
CONECT  235  234
CONECT  236  229  237
CONECT  237  236  238  240
CONECT  238  237  239  245
CONECT  239  238
CONECT  240  237  241
CONECT  241  240  242
CONECT  242  241  243  244
CONECT  243  242
CONECT  244  242
CONECT  245  238  246
CONECT  246  245  247  249
CONECT  247  246  248  254
CONECT  248  247
CONECT  249  246  250
CONECT  250  249  251
CONECT  251  250  252
CONECT  252  251  253
CONECT  253  252
CONECT  254  247  255  260
CONECT  255  254  256  258
CONECT  256  255  257  261
CONECT  257  256
CONECT  258  255  259
CONECT  259  258  260
CONECT  260  254  259
CONECT  261  256  262
CONECT  262  261  263
CONECT  263  262  264  265
CONECT  264  263
CONECT  265  263  266  271
CONECT  266  265  267  269
CONECT  267  266  268  272
CONECT  268  267
CONECT  269  266  270
CONECT  270  269  271
CONECT  271  265  270
CONECT  272  267  273
CONECT  273  272  274  276
CONECT  274  273  275  281
CONECT  275  274
CONECT  276  273  277
CONECT  277  276  278
CONECT  278  277  279  280
CONECT  279  278
CONECT  280  278
CONECT  281  274  282
CONECT  282  281  283  285
CONECT  283  282  284  289
CONECT  284  283
CONECT  285  282  286
CONECT  286  285  287  288
CONECT  287  286
CONECT  288  286
CONECT  289  283  290
CONECT  290  289  291  293
CONECT  291  290  292  298
CONECT  292  291
CONECT  293  290  294
CONECT  294  293  295
CONECT  295  294  296
CONECT  296  295  297
CONECT  297  296
CONECT  298  291  299
CONECT  299  298  300  302
CONECT  300  299  301  306
CONECT  301  300
CONECT  302  299  303
CONECT  303  302  304  305
CONECT  304  303
CONECT  305  303
CONECT  306  300  307
CONECT  307  306  308  310
CONECT  308  307  309  316
CONECT  309  308
CONECT  310  307  311
CONECT  311  310  312  313
CONECT  312  311  315
CONECT  313  311  314
CONECT  314  313  315
CONECT  315  312  314
CONECT  316  308  317
CONECT  317  316  318  320
CONECT  318  317  319  325
CONECT  319  318
CONECT  320  317  321
CONECT  321  320  322
CONECT  322  321  323  324
CONECT  323  322
CONECT  324  322
CONECT  325  318  326
CONECT  326  325  327  329
CONECT  327  326  328  334
CONECT  328  327
CONECT  329  326  330
CONECT  330  329  331
CONECT  331  330  332  333
CONECT  332  331
CONECT  333  331
CONECT  334  327  335
CONECT  335  334  336  338
CONECT  336  335  337  342
CONECT  337  336
CONECT  338  335  339
CONECT  339  338  340  341  774
CONECT  339  775
CONECT  340  339  774
CONECT  341  339
CONECT  342  336  343
CONECT  343  342  344  346
CONECT  344  343  345  353
CONECT  345  344
CONECT  346  343  347
CONECT  347  346  348
CONECT  348  347  349
CONECT  349  348  350
CONECT  350  349  351  352
CONECT  351  350
CONECT  352  350
CONECT  353  344  354  359
CONECT  354  353  355  357
CONECT  355  354  356  360
CONECT  356  355
CONECT  357  354  358
CONECT  358  357  359
CONECT  359  353  358
CONECT  360  355  361
CONECT  361  360  362  364
CONECT  362  361  363  374
CONECT  363  362
CONECT  364  361  365
CONECT  365  364  366  367
CONECT  366  365  370
CONECT  367  365  368  369
CONECT  368  367  370  371
CONECT  369  367  372
CONECT  370  366  368
CONECT  371  368  373
CONECT  372  369  373
CONECT  373  371  372
CONECT  374  362  375
CONECT  375  374  376  378
CONECT  376  375  377  385
CONECT  377  376
CONECT  378  375  379
CONECT  379  378  380
CONECT  380  379  381
CONECT  381  380  382
CONECT  382  381  383  384
CONECT  383  382
CONECT  384  382
CONECT  385  376  386
CONECT  386  385  387  389
CONECT  387  386  388  394
CONECT  388  387
CONECT  389  386  390
CONECT  390  389  391
CONECT  391  390  392
CONECT  392  391  393
CONECT  393  392
CONECT  394  387  395
CONECT  395  394  396  398
CONECT  396  395  397  402
CONECT  397  396
CONECT  398  395  399
CONECT  399  398  400  401
CONECT  400  399
CONECT  401  399
CONECT  402  396  403
CONECT  403  402  404  406
CONECT  404  403  405  407
CONECT  405  404
CONECT  406  403
CONECT  407  404  408
CONECT  408  407  409  411
CONECT  409  408  410  415
CONECT  410  409
CONECT  411  408  412
CONECT  412  166  167  411  413
CONECT  412  414
CONECT  413  166  412
CONECT  414  412
CONECT  415  409  416
CONECT  416  415  417  419
CONECT  417  416  418  423
CONECT  418  417
CONECT  419  416  420
CONECT  420  419  421  422  815
CONECT  420  816
CONECT  421  420  815
CONECT  422  420
CONECT  423  417  424
CONECT  424  423  425  427
CONECT  425  424  426  429
CONECT  426  425
CONECT  427  424  428
CONECT  428  427
CONECT  429  425  430
CONECT  430  429  431  433
CONECT  431  430  432  436
CONECT  432  431
CONECT  433  430  434  435
CONECT  434  433
CONECT  435  433
CONECT  436  431  437
CONECT  437  436  438  440
CONECT  438  437  439  444
CONECT  439  438
CONECT  440  437  441
CONECT  441  440  442  443
CONECT  442  441
CONECT  443  441
CONECT  444  438  445
CONECT  445  444  446  448
CONECT  446  445  447  451
CONECT  447  446
CONECT  448  445  449  450
CONECT  449  448
CONECT  450  448
CONECT  451  446  452
CONECT  452  451  453  455
CONECT  453  452  454  457
CONECT  454  453
CONECT  455  452  456
CONECT  456  455
CONECT  457  453  458
CONECT  458  457  459  461
CONECT  459  458  460  466
CONECT  460  459
CONECT  461  458  462
CONECT  462  461  463
CONECT  463  462  464  465
CONECT  464  463
CONECT  465  463
CONECT  466  459  467
CONECT  467  466  468  470
CONECT  468  467  469  475
CONECT  469  468
CONECT  470  467  471
CONECT  471  470  472
CONECT  472  471  473  474
CONECT  473  472
CONECT  474  472
CONECT  475  468  476
CONECT  476  475  477  479
CONECT  477  476  478  482
CONECT  478  477  480  481
CONECT  479  476
CONECT  480  478
CONECT  481  478
CONECT  482  477  483
CONECT  483  482  484  486
CONECT  484  483  485  492
CONECT  485  484
CONECT  486  483  487
CONECT  487  486  488  489
CONECT  488  487  491
CONECT  489  487  490
CONECT  490  489  491
CONECT  491  488  490
CONECT  492  484  493
CONECT  493  492  494  496
CONECT  494  493  495  503
CONECT  495  494  501  502
CONECT  496  493  497
CONECT  497  496  498
CONECT  498  497  499
CONECT  499  498  500
CONECT  500  499
CONECT  501  495
CONECT  502  495
CONECT  503  494  504
CONECT  504  503  505  507
CONECT  505  504  506  511
CONECT  506  505
CONECT  507  504  508
CONECT  508  507  509  510
CONECT  509  508
CONECT  510  508
CONECT  511  505  512
CONECT  512  511  513  515
CONECT  513  512  514  518
CONECT  514  513
CONECT  515  512  516  517
CONECT  516  515
CONECT  517  515
CONECT  518  513  519
CONECT  519  518  520  522
CONECT  520  519  521  526
CONECT  521  520
CONECT  522  519  523
CONECT  523  522  524  525
CONECT  524  523
CONECT  525  523
CONECT  526  520  527
CONECT  527  526  528  530
CONECT  528  527  529  540
CONECT  529  528  538  539
CONECT  530  527  531
CONECT  531  530  532  533
CONECT  532  531  534
CONECT  533  531  535
CONECT  534  532  536
CONECT  535  533  536
CONECT  536  534  535  537
CONECT  537  536
CONECT  538  529
CONECT  539  529
CONECT  540  528  541
CONECT  541  540  542  544
CONECT  542  541  543  548
CONECT  543  542
CONECT  544  541  545
CONECT  545  544  546  547
CONECT  546  545
CONECT  547  545
CONECT  548  542  549
CONECT  549  548  550  552
CONECT  550  549  551  564
CONECT  551  550  562  563
CONECT  552  549  553
CONECT  553  552  554  555
CONECT  554  553  556
CONECT  555  553  557
CONECT  556  554  558
CONECT  557  555  558
CONECT  558  556  557  559
CONECT  559  558  560  561
CONECT  560  559
CONECT  561  559
CONECT  562  551
CONECT  563  551
CONECT  564  550  565
CONECT  565  564  566  568
CONECT  566  565  567  577
CONECT  567  566  575  576
CONECT  568  565  569
CONECT  569  568  570
CONECT  570  569  571
CONECT  571  570  572
CONECT  572  571  573  574
CONECT  573  572
CONECT  574  572
CONECT  575  567
CONECT  576  567
CONECT  577  566  578
CONECT  578  577  579  581
CONECT  579  578  580  590
CONECT  580  579  588  589
CONECT  581  578  582
CONECT  582  581  583  584
CONECT  583  582  585
CONECT  584  582  586
CONECT  585  583  587
CONECT  586  584  587
CONECT  587  585  586
CONECT  588  580
CONECT  589  580
CONECT  590  579  591
CONECT  591  590  592  594
CONECT  592  591  593  598
CONECT  593  592
CONECT  594  591  595
CONECT  595  594  596  597
CONECT  596  595
CONECT  597  595
CONECT  598  592  599
CONECT  599  598  600  602
CONECT  600  599  601  612
CONECT  601  600
CONECT  602  599  603
CONECT  603  602  604  605
CONECT  604  603  608
CONECT  605  603  606  607
CONECT  606  605  608  609
CONECT  607  605  610
CONECT  608  604  606
CONECT  609  606  611
CONECT  610  607  611
CONECT  611  609  610
CONECT  612  600  613
CONECT  613  612  614  616
CONECT  614  613  615  620
CONECT  615  614
CONECT  616  613  617
CONECT  617  616  618  619
CONECT  618  617
CONECT  619  617
CONECT  620  614  621
CONECT  621  620  622  624
CONECT  622  621  623  630
CONECT  623  622
CONECT  624  621  625
CONECT  625  624  626  627
CONECT  626  625  629
CONECT  627  625  628
CONECT  628  627  629
CONECT  629  626  628
CONECT  630  622  631
CONECT  631  630  632  634
CONECT  632  631  633  638
CONECT  633  632
CONECT  634  631  635
CONECT  635  634  636  637 1391
CONECT  635 1392
CONECT  636  635 1391 1392
CONECT  637  635
CONECT  638  632  639
CONECT  639  638  640
CONECT  640  639  641  642
CONECT  641  640
CONECT  642  640  643
CONECT  643  642  644  646
CONECT  644  643  645  651
CONECT  645  644
CONECT  646  643  647
CONECT  647  646  648
CONECT  648  647  649  650
CONECT  649  648
CONECT  650  648
CONECT  651  644  652
CONECT  652  651  653  655
CONECT  653  652  654  661
CONECT  654  653
CONECT  655  652  656
CONECT  656  655  657
CONECT  657  656  658  659  660
CONECT  658  657
CONECT  659  657
CONECT  660  657
CONECT  661  653  662
CONECT  662  661  663  665
CONECT  663  662  664  666
CONECT  664  663
CONECT  665  662
CONECT  666  663  667  672
CONECT  667  666  668  670
CONECT  668  667  669  673
CONECT  669  668
CONECT  670  667  671
CONECT  671  670  672
CONECT  672  666  671
CONECT  673  668  674
CONECT  674  673  675  677
CONECT  675  674  676  678
CONECT  676  675
CONECT  677  674
CONECT  678  675  679
CONECT  679  678  680  682
CONECT  680  679  681  686
CONECT  681  680
CONECT  682  679  683
CONECT  683  682  684  685 1147
CONECT  683 1148
CONECT  684  683
CONECT  685  683 1147 1148
CONECT  686  680  687
CONECT  687  686  688  690
CONECT  688  687  689  695
CONECT  689  688
CONECT  690  687  691
CONECT  691  690  692
CONECT  692  691  693
CONECT  693  692  694
CONECT  694  693
CONECT  695  688  696
CONECT  696  695  697  699
CONECT  697  696  698  706
CONECT  698  697
CONECT  699  696  700
CONECT  700  699  701
CONECT  701  700  702
CONECT  702  701  703
CONECT  703  702  704  705
CONECT  704  703
CONECT  705  703
CONECT  706  697  707
CONECT  707  706  708  710
CONECT  708  707  709  716
CONECT  709  708
CONECT  710  707  711
CONECT  711  710  712  713
CONECT  712  711  715
CONECT  713  711  714
CONECT  714  713  715
CONECT  715  712  714
CONECT  716  708  717
CONECT  717  716  718  720
CONECT  718  717  719  729
CONECT  719  718  727  728
CONECT  720  717  721
CONECT  721  720  722  723
CONECT  722  721  724
CONECT  723  721  725
CONECT  724  722  726
CONECT  725  723  726
CONECT  726  724  725
CONECT  727  719
CONECT  728  719
CONECT  729  718  730
CONECT  730  729  731  733
CONECT  731  730  732  737
CONECT  732  731
CONECT  733  730  734  735
CONECT  734  733  736
CONECT  735  733
CONECT  736  734
CONECT  737  731  738
CONECT  738  737  739  741
CONECT  739  738  740  746
CONECT  740  739
CONECT  741  738  742
CONECT  742  741  743
CONECT  743  742  744  745
CONECT  744  743
CONECT  745  743
CONECT  746  739  747
CONECT  747  746  748  750
CONECT  748  747  749  760
CONECT  749  748  758  759
CONECT  750  747  751
CONECT  751  750  752  753
CONECT  752  751  756  757
CONECT  753  751  754  755
CONECT  754  753
CONECT  755  753
CONECT  756  752
CONECT  757  752
CONECT  758  749
CONECT  759  749
CONECT  760  748  761
CONECT  761  760  762  764
CONECT  762  761  763  769
CONECT  763  762
CONECT  764  761  765  766
CONECT  765  764
CONECT  766  764  767  768
CONECT  767  766
CONECT  768  766
CONECT  769  762  770
CONECT  770  769  771  773
CONECT  771  770  772  777
CONECT  772  771
CONECT  773  770  774
CONECT  774  339  340  773  775
CONECT  774  776
CONECT  775  339  774
CONECT  776  774
CONECT  777  771  778
CONECT  778  777  779  781
CONECT  779  778  780  785
CONECT  780  779
CONECT  781  778  782
CONECT  782  781  783  784
CONECT  783  782
CONECT  784  782
CONECT  785  779  786
CONECT  786  785  787  789
CONECT  787  786  788  799
CONECT  788  787
CONECT  789  786  790
CONECT  790  789  791  792
CONECT  791  790  793
CONECT  792  790  794
CONECT  793  791  795
CONECT  794  792  795
CONECT  795  793  794  796
CONECT  796  795  797  798
CONECT  797  796
CONECT  798  796
CONECT  799  787  800
CONECT  800  799  801  803
CONECT  801  800  802  810
CONECT  802  801
CONECT  803  800  804
CONECT  804  803  805
CONECT  805  804  806  807
CONECT  806  805
CONECT  807  805  808  809
CONECT  808  807
CONECT  809  807
CONECT  810  801  811
CONECT  811  810  812  814
CONECT  812  811  813  818
CONECT  813  812
CONECT  814  811  815
CONECT  815  420  421  814  816
CONECT  815  817
CONECT  816  420  815
CONECT  817  815
CONECT  818  812  819
CONECT  819  818  820  822
CONECT  820  819  821  824
CONECT  821  820
CONECT  822  819  823
CONECT  823  822
CONECT  824  820  825  830
CONECT  825  824  826  828
CONECT  826  825  827  831
CONECT  827  826
CONECT  828  825  829
CONECT  829  828  830
CONECT  830  824  829
CONECT  831  826  832
CONECT  832  831  833  835
CONECT  833  832  834  839
CONECT  834  833
CONECT  835  832  836
CONECT  836  835  837  838
CONECT  837  836
CONECT  838  836
CONECT  839  833  840
CONECT  840  839  841  843
CONECT  841  840  842  847
CONECT  842  841
CONECT  843  840  844
CONECT  844  843  845  846
CONECT  845  844
CONECT  846  844
CONECT  847  841  848
CONECT  848  847  849
CONECT  849  848  850  851
CONECT  850  849
CONECT  851  849  852  857
CONECT  852  851  853  855
CONECT  853  852  854  858
CONECT  854  853
CONECT  855  852  856
CONECT  856  855  857
CONECT  857  851  856
CONECT  858  853  859
CONECT  859  858  860  862
CONECT  860  859  861  872
CONECT  861  860
CONECT  862  859  863
CONECT  863  862  864  865
CONECT  864  863  868
CONECT  865  863  866  867
CONECT  866  865  868  869
CONECT  867  865  870
CONECT  868  864  866
CONECT  869  866  871
CONECT  870  867  871
CONECT  871  869  870
CONECT  872  860  873
CONECT  873  872  874  876
CONECT  874  873  875  880
CONECT  875  874
CONECT  876  873  877  878
CONECT  877  876  879
CONECT  878  876
CONECT  879  877
CONECT  880  874  881
CONECT  881  880  882  884
CONECT  882  881  883  889
CONECT  883  882
CONECT  884  881  885
CONECT  885  884  886
CONECT  886  885  887  888
CONECT  887  886
CONECT  888  886
CONECT  889  882  890
CONECT  890  889  891  893
CONECT  891  890  892  898
CONECT  892  891
CONECT  893  890  894
CONECT  894  893  895
CONECT  895  894  896  897
CONECT  896  895
CONECT  897  895
CONECT  898  891  899
CONECT  899  898  900  902
CONECT  900  899  901  905
CONECT  901  900
CONECT  902  899  903  904
CONECT  903  902
CONECT  904  902
CONECT  905  900  906
CONECT  906  905  907  909
CONECT  907  906  908  913
CONECT  908  907
CONECT  909  906  910
CONECT  910  909  911  912
CONECT  911  910
CONECT  912  910
CONECT  913  907  914
CONECT  914  913  915  917
CONECT  915  914  916  924
CONECT  916  915
CONECT  917  914  918
CONECT  918  917  919
CONECT  919  918  920  921
CONECT  920  919
CONECT  921  919  922  923
CONECT  922  921
CONECT  923  921
CONECT  924  915  925
CONECT  925  924  926  928
CONECT  926  925  927  934
CONECT  927  926  932  933
CONECT  928  925  929
CONECT  929  928  930  931
CONECT  930  929
CONECT  931  929
CONECT  932  927
CONECT  933  927
CONECT  934  926  935
CONECT  935  934  936  938
CONECT  936  935  937  950
CONECT  937  936  948  949
CONECT  938  935  939
CONECT  939  938  940  941
CONECT  940  939  944
CONECT  941  939  942  943
CONECT  942  941  944  945
CONECT  943  941  946
CONECT  944  940  942
CONECT  945  942  947
CONECT  946  943  947
CONECT  947  945  946
CONECT  948  937
CONECT  949  937
CONECT  950  936  951
CONECT  951  950  952  954
CONECT  952  951  953  961
CONECT  953  952
CONECT  954  951  955
CONECT  955  954  956
CONECT  956  955  957
CONECT  957  956  958
CONECT  958  957  959  960
CONECT  959  958
CONECT  960  958
CONECT  961  952  962
CONECT  962  961  963  965
CONECT  963  962  964  970
CONECT  964  963
CONECT  965  962  966
CONECT  966  965  967
CONECT  967  966  968
CONECT  968  967  969
CONECT  969  968
CONECT  970  963  971
CONECT  971  970  972  974
CONECT  972  971  973  979
CONECT  973  972
CONECT  974  971  975
CONECT  975  974  976
CONECT  976  975  977  978
CONECT  977  976
CONECT  978  976
CONECT  979  972  980
CONECT  980  979  981  983
CONECT  981  980  982  990
CONECT  982  981
CONECT  983  980  984
CONECT  984  983  985
CONECT  985  984  986
CONECT  986  985  987
CONECT  987  986  988  989
CONECT  988  987
CONECT  989  987
CONECT  990  981  991
CONECT  991  990  992  994
CONECT  992  991  993  997
CONECT  993  992
CONECT  994  991  995  996
CONECT  995  994
CONECT  996  994
CONECT  997  992  998
CONECT  998  997  999 1001
CONECT  999  998 1000 1005
CONECT 1000  999
CONECT 1001  998 1002
CONECT 1002 1001 1003 1004
CONECT 1003 1002
CONECT 1004 1002
CONECT 1005  999 1006
CONECT 1006 1005 1007 1009
CONECT 1007 1006 1008 1015
CONECT 1008 1007
CONECT 1009 1006 1010
CONECT 1010 1009 1011 1012
CONECT 1011 1010
CONECT 1012 1010 1013 1014
CONECT 1013 1012
CONECT 1014 1012
CONECT 1015 1007 1016
CONECT 1016 1015 1017 1019
CONECT 1017 1016 1018 1022
CONECT 1018 1017
CONECT 1019 1016 1020 1021
CONECT 1020 1019
CONECT 1021 1019
CONECT 1022 1017 1023 1028
CONECT 1023 1022 1024 1026
CONECT 1024 1023 1025 1029
CONECT 1025 1024
CONECT 1026 1023 1027
CONECT 1027 1026 1028
CONECT 1028 1022 1027
CONECT 1029 1024 1030
CONECT 1030 1029 1031 1033
CONECT 1031 1030 1032 1037
CONECT 1032 1031
CONECT 1033 1030 1034
CONECT 1034 1033 1035 1036
CONECT 1035 1034
CONECT 1036 1034
CONECT 1037 1031 1038
CONECT 1038 1037 1039 1041
CONECT 1039 1038 1040 1045
CONECT 1040 1039
CONECT 1041 1038 1042
CONECT 1042 1041 1043 1044 1690
CONECT 1042 1692
CONECT 1043 1042 1690 1692
CONECT 1044 1042
CONECT 1045 1039 1046
CONECT 1046 1045 1047 1049
CONECT 1047 1046 1048 1054
CONECT 1048 1047
CONECT 1049 1046 1050
CONECT 1050 1049 1051
CONECT 1051 1050 1052
CONECT 1052 1051 1053
CONECT 1053 1052
CONECT 1054 1047 1055
CONECT 1055 1054 1056 1058
CONECT 1056 1055 1057 1063
CONECT 1057 1056
CONECT 1058 1055 1059
CONECT 1059 1058 1060
CONECT 1060 1059 1061 1062
CONECT 1061 1060
CONECT 1062 1060
CONECT 1063 1056 1064
CONECT 1064 1063 1065 1067
CONECT 1065 1064 1066 1071
CONECT 1066 1065
CONECT 1067 1064 1068
CONECT 1068 1067 1069 1070
CONECT 1069 1068
CONECT 1070 1068
CONECT 1071 1065 1072
CONECT 1072 1071 1073 1075
CONECT 1073 1072 1074 1079
CONECT 1074 1073
CONECT 1075 1072 1076
CONECT 1076 1075 1077 1078 1513
CONECT 1076 1515
CONECT 1077 1076 1513
CONECT 1078 1076
CONECT 1079 1073 1080
CONECT 1080 1079 1081 1083
CONECT 1081 1080 1082 1088
CONECT 1082 1081
CONECT 1083 1080 1084
CONECT 1084 1083 1085
CONECT 1085 1084 1086 1087
CONECT 1086 1085
CONECT 1087 1085
CONECT 1088 1081 1089
CONECT 1089 1088 1090 1092
CONECT 1090 1089 1091 1097
CONECT 1091 1090
CONECT 1092 1089 1093
CONECT 1093 1092 1094
CONECT 1094 1093 1095 1096
CONECT 1095 1094
CONECT 1096 1094
CONECT 1097 1090 1098
CONECT 1098 1097 1099 1101
CONECT 1099 1098 1100 1111
CONECT 1100 1099
CONECT 1101 1098 1102
CONECT 1102 1101 1103 1104
CONECT 1103 1102 1107
CONECT 1104 1102 1105 1106
CONECT 1105 1104 1107 1108
CONECT 1106 1104 1109
CONECT 1107 1103 1105
CONECT 1108 1105 1110
CONECT 1109 1106 1110
CONECT 1110 1108 1109
CONECT 1111 1099 1112
CONECT 1112 1111 1113 1115
CONECT 1113 1112 1114 1125
CONECT 1114 1113
CONECT 1115 1112 1116
CONECT 1116 1115 1117 1118
CONECT 1117 1116 1121
CONECT 1118 1116 1119 1120
CONECT 1119 1118 1121 1122
CONECT 1120 1118 1123
CONECT 1121 1117 1119
CONECT 1122 1119 1124
CONECT 1123 1120 1124
CONECT 1124 1122 1123
CONECT 1125 1113 1126
CONECT 1126 1125 1127 1129
CONECT 1127 1126 1128 1134
CONECT 1128 1127
CONECT 1129 1126 1130
CONECT 1130 1129 1131
CONECT 1131 1130 1132 1133
CONECT 1132 1131
CONECT 1133 1131
CONECT 1134 1127 1135
CONECT 1135 1134 1136 1138
CONECT 1136 1135 1137 1142
CONECT 1137 1136
CONECT 1138 1135 1139
CONECT 1139 1138 1140 1141
CONECT 1140 1139
CONECT 1141 1139
CONECT 1142 1136 1143
CONECT 1143 1142 1144 1146
CONECT 1144 1143 1145 1150
CONECT 1145 1144
CONECT 1146 1143 1147
CONECT 1147  683  685 1146 1148
CONECT 1147 1149
CONECT 1148  683  685 1147
CONECT 1149 1147
CONECT 1150 1144 1151
CONECT 1151 1150 1152 1154
CONECT 1152 1151 1153 1161
CONECT 1153 1152
CONECT 1154 1151 1155
CONECT 1155 1154 1156
CONECT 1156 1155 1157
CONECT 1157 1156 1158
CONECT 1158 1157 1159 1160
CONECT 1159 1158
CONECT 1160 1158
CONECT 1161 1152 1162
CONECT 1162 1161 1163 1165
CONECT 1163 1162 1164 1168
CONECT 1164 1163
CONECT 1165 1162 1166 1167
CONECT 1166 1165
CONECT 1167 1165
CONECT 1168 1163 1169
CONECT 1169 1168 1170 1172
CONECT 1170 1169 1171 1174
CONECT 1171 1170
CONECT 1172 1169 1173
CONECT 1173 1172
CONECT 1174 1170 1175
CONECT 1175 1174 1176 1178
CONECT 1176 1175 1177 1186
CONECT 1177 1176
CONECT 1178 1175 1179
CONECT 1179 1178 1180 1181
CONECT 1180 1179 1182
CONECT 1181 1179 1183
CONECT 1182 1180 1184
CONECT 1183 1181 1184
CONECT 1184 1182 1183 1185
CONECT 1185 1184
CONECT 1186 1176 1187
CONECT 1187 1186 1188 1190
CONECT 1188 1187 1189 1193
CONECT 1189 1188
CONECT 1190 1187 1191 1192
CONECT 1191 1190
CONECT 1192 1190
CONECT 1193 1188 1194
CONECT 1194 1193 1195 1197
CONECT 1195 1194 1196 1201
CONECT 1196 1195
CONECT 1197 1194 1198
CONECT 1198 1197 1199 1200 1357
CONECT 1198 1358
CONECT 1199 1198 1357 1358
CONECT 1200 1198
CONECT 1201 1195 1202
CONECT 1202 1201 1203 1205
CONECT 1203 1202 1204 1210
CONECT 1204 1203
CONECT 1205 1202 1206
CONECT 1206 1205 1207
CONECT 1207 1206 1208
CONECT 1208 1207 1209
CONECT 1209 1208
CONECT 1210 1203 1211
CONECT 1211 1210 1212 1214
CONECT 1212 1211 1213 1220
CONECT 1213 1212 1216 1217
CONECT 1214 1211 1215
CONECT 1215 1214 1218 1219
CONECT 1216 1213
CONECT 1217 1213
CONECT 1218 1215
CONECT 1219 1215
CONECT 1220 1212 1221
CONECT 1221 1220 1222 1224
CONECT 1222 1221 1223 1228
CONECT 1223 1222
CONECT 1224 1221 1225
CONECT 1225 1224 1226 1227
CONECT 1226 1225
CONECT 1227 1225
CONECT 1228 1222 1229
CONECT 1229 1228 1230 1232
CONECT 1230 1229 1231 1244
CONECT 1231 1230 1242 1243
CONECT 1232 1229 1233
CONECT 1233 1232 1234 1235
CONECT 1234 1233 1238
CONECT 1235 1233 1236 1237
CONECT 1236 1235 1238 1239
CONECT 1237 1235 1240
CONECT 1238 1234 1236
CONECT 1239 1236 1241
CONECT 1240 1237 1241
CONECT 1241 1239 1240
CONECT 1242 1231
CONECT 1243 1231
CONECT 1244 1230 1245
CONECT 1245 1244 1246 1248
CONECT 1246 1245 1247 1256
CONECT 1247 1246 1254 1255
CONECT 1248 1245 1249
CONECT 1249 1248 1250 1253
CONECT 1250 1249 1251
CONECT 1251 1250 1252
CONECT 1252 1251 1253
CONECT 1253 1249 1252
CONECT 1254 1247
CONECT 1255 1247
CONECT 1256 1246 1257
CONECT 1257 1256 1258 1260
CONECT 1258 1257 1259 1265
CONECT 1259 1258
CONECT 1260 1257 1261
CONECT 1261 1260 1262
CONECT 1262 1261 1263
CONECT 1263 1262 1264
CONECT 1264 1263
CONECT 1265 1258 1266
CONECT 1266 1265 1267
CONECT 1267 1266 1268 1269
CONECT 1268 1267
CONECT 1269 1267 1270
CONECT 1270 1269 1271 1273
CONECT 1271 1270 1272 1283
CONECT 1272 1271
CONECT 1273 1270 1274
CONECT 1274 1273 1275 1276
CONECT 1275 1274 1279
CONECT 1276 1274 1277 1278
CONECT 1277 1276 1279 1280
CONECT 1278 1276 1281
CONECT 1279 1275 1277
CONECT 1280 1277 1282
CONECT 1281 1278 1282
CONECT 1282 1280 1281
CONECT 1283 1271 1284
CONECT 1284 1283 1285 1287
CONECT 1285 1284 1286 1291
CONECT 1286 1285
CONECT 1287 1284 1288
CONECT 1288 1287 1289 1290
CONECT 1289 1288
CONECT 1290 1288
CONECT 1291 1285 1292
CONECT 1292 1291 1293 1295
CONECT 1293 1292 1294 1305
CONECT 1294 1293
CONECT 1295 1292 1296
CONECT 1296 1295 1297 1298
CONECT 1297 1296 1301
CONECT 1298 1296 1299 1300
CONECT 1299 1298 1301 1302
CONECT 1300 1298 1303
CONECT 1301 1297 1299
CONECT 1302 1299 1304
CONECT 1303 1300 1304
CONECT 1304 1302 1303
CONECT 1305 1293 1306
CONECT 1306 1305 1307 1309
CONECT 1307 1306 1308 1312
CONECT 1308 1307
CONECT 1309 1306 1310 1311
CONECT 1310 1309
CONECT 1311 1309
CONECT 1312 1307 1313
CONECT 1313 1312 1314 1316
CONECT 1314 1313 1315 1318
CONECT 1315 1314
CONECT 1316 1313 1317
CONECT 1317 1316
CONECT 1318 1314 1319
CONECT 1319 1318 1320
CONECT 1320 1319 1321 1322
CONECT 1321 1320
CONECT 1322 1320 1323
CONECT 1323 1322 1324 1326
CONECT 1324 1323 1325 1333
CONECT 1325 1324
CONECT 1326 1323 1327
CONECT 1327 1326 1328 1329
CONECT 1328 1327 1330
CONECT 1329 1327 1331
CONECT 1330 1328 1332
CONECT 1331 1329 1332
CONECT 1332 1330 1331
CONECT 1333 1324 1334
CONECT 1334 1333 1335 1337
CONECT 1335 1334 1336 1343
CONECT 1336 1335
CONECT 1337 1334 1338
CONECT 1338 1337 1339 1340
CONECT 1339 1338
CONECT 1340 1338 1341 1342
CONECT 1341 1340
CONECT 1342 1340
CONECT 1343 1335 1344
CONECT 1344 1343 1345 1347
CONECT 1345 1344 1346 1352
CONECT 1346 1345
CONECT 1347 1344 1348
CONECT 1348 1347 1349
CONECT 1349 1348 1350
CONECT 1350 1349 1351
CONECT 1351 1350
CONECT 1352 1345 1353
CONECT 1353 1352 1354 1356
CONECT 1354 1353 1355 1360
CONECT 1355 1354
CONECT 1356 1353 1357
CONECT 1357 1198 1199 1356 1358
CONECT 1357 1359
CONECT 1358 1198 1199 1357
CONECT 1359 1357
CONECT 1360 1354 1361
CONECT 1361 1360 1362 1364
CONECT 1362 1361 1363 1365
CONECT 1363 1362
CONECT 1364 1361
CONECT 1365 1362 1366
CONECT 1366 1365 1367 1369
CONECT 1367 1366 1368 1372
CONECT 1368 1367
CONECT 1369 1366 1370 1371
CONECT 1370 1369
CONECT 1371 1369
CONECT 1372 1367 1373
CONECT 1373 1372 1374
CONECT 1374 1373 1375 1376
CONECT 1375 1374
CONECT 1376 1374 1377
CONECT 1377 1376 1378 1380
CONECT 1378 1377 1379 1381
CONECT 1379 1378
CONECT 1380 1377
CONECT 1381 1378 1382
CONECT 1382 1381 1383 1385
CONECT 1383 1382 1384 1386
CONECT 1384 1383
CONECT 1385 1382
CONECT 1386 1383 1387
CONECT 1387 1386 1388 1390
CONECT 1388 1387 1389 1394
CONECT 1389 1388
CONECT 1390 1387 1391
CONECT 1391  635  636 1390 1392
CONECT 1391 1393
CONECT 1392  635  636 1391
CONECT 1393 1391
CONECT 1394 1388 1395
CONECT 1395 1394 1396 1398
CONECT 1396 1395 1397 1403
CONECT 1397 1396
CONECT 1398 1395 1399
CONECT 1399 1398 1400
CONECT 1400 1399 1401 1402
CONECT 1401 1400
CONECT 1402 1400
CONECT 1403 1396 1404 1409
CONECT 1404 1403 1405 1407
CONECT 1405 1404 1406 1410
CONECT 1406 1405
CONECT 1407 1404 1408
CONECT 1408 1407 1409
CONECT 1409 1403 1408
CONECT 1410 1405 1411
CONECT 1411 1410 1412 1414
CONECT 1412 1411 1413 1421
CONECT 1413 1412
CONECT 1414 1411 1415
CONECT 1415 1414 1416 1417
CONECT 1416 1415 1418
CONECT 1417 1415 1419
CONECT 1418 1416 1420
CONECT 1419 1417 1420
CONECT 1420 1418 1419
CONECT 1421 1412 1422
CONECT 1422 1421 1423 1425
CONECT 1423 1422 1424 1431
CONECT 1424 1423
CONECT 1425 1422 1426
CONECT 1426 1425 1427 1428
CONECT 1427 1426 1430
CONECT 1428 1426 1429
CONECT 1429 1428 1430
CONECT 1430 1427 1429
CONECT 1431 1423 1432
CONECT 1432 1431 1433 1435
CONECT 1433 1432 1434 1442
CONECT 1434 1433
CONECT 1435 1432 1436
CONECT 1436 1435 1437 1438
CONECT 1437 1436 1439
CONECT 1438 1436 1440
CONECT 1439 1437 1441
CONECT 1440 1438 1441
CONECT 1441 1439 1440
CONECT 1442 1433 1443
CONECT 1443 1442 1444 1446
CONECT 1444 1443 1445 1454
CONECT 1445 1444
CONECT 1446 1443 1447
CONECT 1447 1446 1448 1449
CONECT 1448 1447 1450
CONECT 1449 1447 1451
CONECT 1450 1448 1452
CONECT 1451 1449 1452
CONECT 1452 1450 1451 1453
CONECT 1453 1452
CONECT 1454 1444 1455
CONECT 1455 1454 1456 1458
CONECT 1456 1455 1457 1465
CONECT 1457 1456
CONECT 1458 1455 1459
CONECT 1459 1458 1460 1461
CONECT 1460 1459 1462
CONECT 1461 1459 1463
CONECT 1462 1460 1464
CONECT 1463 1461 1464
CONECT 1464 1462 1463
CONECT 1465 1456 1466 1471
CONECT 1466 1465 1467 1469
CONECT 1467 1466 1468 1472
CONECT 1468 1467
CONECT 1469 1466 1470
CONECT 1470 1469 1471
CONECT 1471 1465 1470
CONECT 1472 1467 1473
CONECT 1473 1472 1474 1476
CONECT 1474 1473 1475 1479
CONECT 1475 1474
CONECT 1476 1473 1477 1478
CONECT 1477 1476
CONECT 1478 1476
CONECT 1479 1474 1480 1485
CONECT 1480 1479 1481 1483
CONECT 1481 1480 1482 1486
CONECT 1482 1481
CONECT 1483 1480 1484
CONECT 1484 1483 1485
CONECT 1485 1479 1484
CONECT 1486 1481 1487
CONECT 1487 1486 1488 1490
CONECT 1488 1487 1489 1493
CONECT 1489 1488
CONECT 1490 1487 1491 1492
CONECT 1491 1490
CONECT 1492 1490
CONECT 1493 1488 1494
CONECT 1494 1493 1495 1497
CONECT 1495 1494 1496 1500
CONECT 1496 1495
CONECT 1497 1494 1498 1499
CONECT 1498 1497
CONECT 1499 1497
CONECT 1500 1495 1501
CONECT 1501 1500 1502 1504
CONECT 1502 1501 1503 1508
CONECT 1503 1502
CONECT 1504 1501 1505
CONECT 1505 1504 1506 1507
CONECT 1506 1505
CONECT 1507 1505
CONECT 1508 1502 1509
CONECT 1509 1508 1510 1512
CONECT 1510 1509 1511 1516
CONECT 1511 1510
CONECT 1512 1509 1513
CONECT 1513 1076 1077 1512 1514
CONECT 1513 1515
CONECT 1514 1513
CONECT 1515 1076 1513
CONECT 1516 1510 1517
CONECT 1517 1516 1518 1520
CONECT 1518 1517 1519 1524
CONECT 1519 1518
CONECT 1520 1517 1521
CONECT 1521 1520 1522 1523
CONECT 1522 1521
CONECT 1523 1521
CONECT 1524 1518 1525
CONECT 1525 1524 1526 1528
CONECT 1526 1525 1527 1537
CONECT 1527 1526 1535 1536
CONECT 1528 1525 1529
CONECT 1529 1528 1530
CONECT 1530 1529 1531 1532
CONECT 1531 1530 1533 1534
CONECT 1532 1530
CONECT 1533 1531
CONECT 1534 1531
CONECT 1535 1527
CONECT 1536 1527
CONECT 1537 1526 1538
CONECT 1538 1537 1539 1541
CONECT 1539 1538 1540 1545
CONECT 1540 1539
CONECT 1541 1538 1542 1543
CONECT 1542 1541 1544
CONECT 1543 1541
CONECT 1544 1542
CONECT 1545 1539 1546
CONECT 1546 1545 1547 1549
CONECT 1547 1546 1548 1559
CONECT 1548 1547
CONECT 1549 1546 1550
CONECT 1550 1549 1551 1552
CONECT 1551 1550 1555
CONECT 1552 1550 1553 1554
CONECT 1553 1552 1555 1556
CONECT 1554 1552 1557
CONECT 1555 1551 1553
CONECT 1556 1553 1558
CONECT 1557 1554 1558
CONECT 1558 1556 1557
CONECT 1559 1547 1560
CONECT 1560 1559 1561 1563
CONECT 1561 1560 1562 1566
CONECT 1562 1561
CONECT 1563 1560 1564 1565
CONECT 1564 1563
CONECT 1565 1563
CONECT 1566 1561 1567
CONECT 1567 1566 1568 1570
CONECT 1568 1567 1569 1577
CONECT 1569 1568
CONECT 1570 1567 1571
CONECT 1571 1570 1572 1573
CONECT 1572 1571 1575
CONECT 1573 1571 1574
CONECT 1574 1573 1575
CONECT 1575 1572 1574 1576
CONECT 1576 1575
CONECT 1577 1568 1578
CONECT 1578 1577 1579 1581
CONECT 1579 1578 1580 1585
CONECT 1580 1579
CONECT 1581 1578 1582
CONECT 1582 1581 1583 1584
CONECT 1583 1582
CONECT 1584 1582
CONECT 1585 1579 1586
CONECT 1586 1585 1587 1589
CONECT 1587 1586 1588 1601
CONECT 1588 1587 1599 1600
CONECT 1589 1586 1590
CONECT 1590 1589 1591 1592
CONECT 1591 1590 1593
CONECT 1592 1590 1594
CONECT 1593 1591 1595
CONECT 1594 1592 1595
CONECT 1595 1593 1594 1596
CONECT 1596 1595 1597 1598
CONECT 1597 1596
CONECT 1598 1596
CONECT 1599 1588
CONECT 1600 1588
CONECT 1601 1587 1602
CONECT 1602 1601 1603 1605
CONECT 1603 1602 1604 1610
CONECT 1604 1603
CONECT 1605 1602 1606
CONECT 1606 1605 1607
CONECT 1607 1606 1608
CONECT 1608 1607 1609
CONECT 1609 1608
CONECT 1610 1603 1611
CONECT 1611 1610 1612 1614
CONECT 1612 1611 1613 1617
CONECT 1613 1612
CONECT 1614 1611 1615 1616
CONECT 1615 1614
CONECT 1616 1614
CONECT 1617 1612 1618
CONECT 1618 1617 1619 1621
CONECT 1619 1618 1620 1623
CONECT 1620 1619
CONECT 1621 1618 1622
CONECT 1622 1621
CONECT 1623 1619 1624
CONECT 1624 1623 1625 1627
CONECT 1625 1624 1626 1631
CONECT 1626 1625
CONECT 1627 1624 1628
CONECT 1628 1627 1629 1630
CONECT 1629 1628
CONECT 1630 1628
CONECT 1631 1625 1632
CONECT 1632 1631 1633 1635
CONECT 1633 1632 1634 1643
CONECT 1634 1633
CONECT 1635 1632 1636
CONECT 1636 1635 1637 1638
CONECT 1637 1636 1639
CONECT 1638 1636 1640
CONECT 1639 1637 1641
CONECT 1640 1638 1641
CONECT 1641 1639 1640 1642
CONECT 1642 1641
CONECT 1643 1633 1644
CONECT 1644 1643 1645 1647
CONECT 1645 1644 1646 1649
CONECT 1646 1645
CONECT 1647 1644 1648
CONECT 1648 1647
CONECT 1649 1645 1650
CONECT 1650 1649 1651 1653
CONECT 1651 1650 1652 1660
CONECT 1652 1651
CONECT 1653 1650 1654
CONECT 1654 1653 1655
CONECT 1655 1654 1656
CONECT 1656 1655 1657
CONECT 1657 1656 1658 1659
CONECT 1658 1657
CONECT 1659 1657
CONECT 1660 1651 1661
CONECT 1661 1660 1662
CONECT 1662 1661 1663 1664
CONECT 1663 1662
CONECT 1664 1662 1665
CONECT 1665 1664 1666 1668
CONECT 1666 1665 1667 1670
CONECT 1667 1666
CONECT 1668 1665 1669
CONECT 1669 1668
CONECT 1670 1666 1671
CONECT 1671 1670 1672
CONECT 1672 1671 1673 1674
CONECT 1673 1672
CONECT 1674 1672 1675
CONECT 1675 1674 1676 1678
CONECT 1676 1675 1677 1685
CONECT 1677 1676
CONECT 1678 1675 1679
CONECT 1679 1678 1680
CONECT 1680 1679 1681
CONECT 1681 1680 1682
CONECT 1682 1681 1683 1684
CONECT 1683 1682
CONECT 1684 1682
CONECT 1685 1676 1686
CONECT 1686 1685 1687 1689
CONECT 1687 1686 1688 1693
CONECT 1688 1687
CONECT 1689 1686 1690
CONECT 1690 1042 1043 1689 1691
CONECT 1690 1692
CONECT 1691 1690
CONECT 1692 1042 1043 1690
CONECT 1693 1687 1694
CONECT 1694 1693 1695 1697
CONECT 1695 1694 1696 1701
CONECT 1696 1695
CONECT 1697 1694 1698 1699
CONECT 1698 1697 1700
CONECT 1699 1697
CONECT 1700 1698
CONECT 1701 1695 1702
CONECT 1702 1701 1703 1705
CONECT 1703 1702 1704 1710
CONECT 1704 1703
CONECT 1705 1702 1706
CONECT 1706 1705 1707
CONECT 1707 1706 1708 1709
CONECT 1708 1707
CONECT 1709 1707
CONECT 1710 1703 1711
CONECT 1711 1710 1712 1714
CONECT 1712 1711 1713 1720
CONECT 1713 1712
CONECT 1714 1711 1715
CONECT 1715 1714 1716
CONECT 1716 1715 1717 1718 1719
CONECT 1717 1716
CONECT 1718 1716
CONECT 1719 1716
CONECT 1720 1712 1721
CONECT 1721 1720 1722 1724
CONECT 1722 1721 1723 1734
CONECT 1723 1722
CONECT 1724 1721 1725
CONECT 1725 1724 1726 1727
CONECT 1726 1725 1730
CONECT 1727 1725 1728 1729
CONECT 1728 1727 1730 1731
CONECT 1729 1727 1732
CONECT 1730 1726 1728
CONECT 1731 1728 1733
CONECT 1732 1729 1733
CONECT 1733 1731 1732
CONECT 1734 1722 1735
CONECT 1735 1734 1736 1738
CONECT 1736 1735 1737 1745
CONECT 1737 1736
CONECT 1738 1735 1739
CONECT 1739 1738 1740 1741
CONECT 1740 1739 1742
CONECT 1741 1739 1743
CONECT 1742 1740 1744
CONECT 1743 1741 1744
CONECT 1744 1742 1743
CONECT 1745 1736 1746
CONECT 1746 1745 1747 1749
CONECT 1747 1746 1748 1753
CONECT 1748 1747
CONECT 1749 1746 1750
CONECT 1750 1749 1751 1752
CONECT 1751 1750
CONECT 1752 1750
CONECT 1753 1747 1754 1759
CONECT 1754 1753 1755 1757
CONECT 1755 1754 1756 1760
CONECT 1756 1755
CONECT 1757 1754 1758
CONECT 1758 1757 1759
CONECT 1759 1753 1758
CONECT 1760 1755 1761
CONECT 1761 1760 1762 1764
CONECT 1762 1761 1763 1765
CONECT 1763 1762
CONECT 1764 1761
CONECT 1765 1762 1766
CONECT 1766 1765 1767 1769
CONECT 1767 1766 1768 1774
CONECT 1768 1767
CONECT 1769 1766 1770
CONECT 1770 1769 1771
CONECT 1771 1770 1772 1773
CONECT 1772 1771
CONECT 1773 1771
CONECT 1774 1767 1775
CONECT 1775 1774 1776
CONECT 1776 1775 1777 1778
CONECT 1777 1776
CONECT 1778 1776 1779
CONECT 1779 1778 1780 1782
CONECT 1780 1779 1781 1786
CONECT 1781 1780
CONECT 1782 1779 1783
CONECT 1783 1782 1784 1785
CONECT 1784 1783
CONECT 1785 1783
CONECT 1786 1780 1787 1792
CONECT 1787 1786 1788 1790
CONECT 1788 1787 1789 1793
CONECT 1789 1788
CONECT 1790 1787 1791
CONECT 1791 1790 1792
CONECT 1792 1786 1791
CONECT 1793 1788 1794
CONECT 1794 1793 1795 1797
CONECT 1795 1794 1796 1801
CONECT 1796 1795
CONECT 1797 1794 1798
CONECT 1798 1797 1799 1800
CONECT 1799 1798
CONECT 1800 1798
CONECT 1801 1795 1802
CONECT 1802 1801 1803 1805
CONECT 1803 1802 1804 1810
CONECT 1804 1803
CONECT 1805 1802 1806
CONECT 1806 1805 1807
CONECT 1807 1806 1808 1809
CONECT 1808 1807
CONECT 1809 1807
CONECT 1810 1803 1811
CONECT 1811 1810 1812 1814
CONECT 1812 1811 1813 1819
CONECT 1813 1812
CONECT 1814 1811 1815
CONECT 1815 1814 1816
CONECT 1816 1815 1817 1818
CONECT 1817 1816
CONECT 1818 1816
CONECT 1819 1812 1820
CONECT 1820 1819 1821 1823
CONECT 1821 1820 1822 1826
CONECT 1822 1821
CONECT 1823 1820 1824 1825
CONECT 1824 1823
CONECT 1825 1823
CONECT 1826 1821 1827
CONECT 1827 1826 1828 1830
CONECT 1828 1827 1829 1831
CONECT 1829 1828
CONECT 1830 1827
CONECT 1831 1828 1832
CONECT 1832 1831 1833 1835
CONECT 1833 1832 1834 1842
CONECT 1834 1833
CONECT 1835 1832 1836
CONECT 1836 1835 1837
CONECT 1837 1836 1838
CONECT 1838 1837 1839
CONECT 1839 1838 1840 1841
CONECT 1840 1839
CONECT 1841 1839
CONECT 1842 1833 1843
CONECT 1843 1842 1844 1846
CONECT 1844 1843 1845 1853
CONECT 1845 1844
CONECT 1846 1843 1847
CONECT 1847 1846 1848 1849
CONECT 1848 1847 1850
CONECT 1849 1847 1851
CONECT 1850 1848 1852
CONECT 1851 1849 1852
CONECT 1852 1850 1851
CONECT 1853 1844 1854
CONECT 1854 1853 1855 1857
CONECT 1855 1854 1856 1865
CONECT 1856 1855
CONECT 1857 1854 1858
CONECT 1858 1857 1859 1860
CONECT 1859 1858 1861
CONECT 1860 1858 1862
CONECT 1861 1859 1863
CONECT 1862 1860 1863
CONECT 1863 1861 1862 1864
CONECT 1864 1863
CONECT 1865 1855 1866
CONECT 1866 1865 1867 1869
CONECT 1867 1866 1868 1870
CONECT 1868 1867
CONECT 1869 1866
CONECT 1870 1867 1871
CONECT 1871 1870 1872 1874
CONECT 1872 1871 1873 1875
CONECT 1873 1872
CONECT 1874 1871
CONECT 1875 1872 1876
CONECT 1876 1875 1877 1879
CONECT 1877 1876 1878 1880
CONECT 1878 1877
CONECT 1879 1876
CONECT 1880 1877 1881
CONECT 1881 1880 1882 1884
CONECT 1882 1881 1883 1890
CONECT 1883 1882
CONECT 1884 1881 1885
CONECT 1885 1884 1886
CONECT 1886 1885 1887 1888 1889
CONECT 1887 1886
CONECT 1888 1886
CONECT 1889 1886
CONECT 1890 1882 1891
CONECT 1891 1890 1892 1894
CONECT 1892 1891 1893 1896
CONECT 1893 1892
CONECT 1894 1891 1895
CONECT 1895 1894
CONECT 1896 1892 1897
CONECT 1897 1896 1898
CONECT 1898 1897 1899 1900
CONECT 1899 1898
CONECT 1900 1898 1901
CONECT 1901 1900 1902 1904
CONECT 1902 1901 1903
CONECT 1903 1902
CONECT 1904 1901 1905 1906
CONECT 1905 1904
CONECT 1906 1904
END
