# Supplementary material for: Folic Acid–Peptide Conjugates Combine Selective Cancer Cell Internalization with Thymidylate Synthase Dimer Interface Targeting
Source: J Med Chem. 2021 Mar 12;64(6):3204–21. doi: 10.1021/acs.jmedchem.0c02107 (PMC8041318; doi:10.1021/acs.jmedchem.0c02107)
Supplement: Supplementary file 5 — jm0c02107_si_005.pdb [file jm0c02107_si_005.pdb]

HEADER    FALRIN3N5E                                                            
COMPND    FALRIN3N5E                                                            
REMARK    GENERATED BY SYBYL (TRIPOS, INC.)       10-DEC-20                     
SEQRES   1 A  274  ILE GLN HIS ILE LEU ARG CYS GLY VAL ARG LYS ASP ASP          
SEQRES   2 A  274  ARG THR GLY THR GLY THR LEU SER VAL PHE GLY MET GLN          
SEQRES   3 A  274  ALA ARG TYR SER LEU ARG ASP GLU PHE PRO LEU LEU THR          
SEQRES   4 A  274  THR LYS ARG VAL PHE TRP LYS GLY VAL LEU GLU GLU LEU          
SEQRES   5 A  274  LEU TRP PHE ILE LYS GLY SER THR ASN ALA LYS GLU LEU          
SEQRES   6 A  274  SER SER LYS GLY VAL LYS ILE TRP ASP ALA ASN GLY SER          
SEQRES   7 A  274  ARG ASP PHE LEU ASP SER LEU GLY PHE SER THR ARG GLU          
SEQRES   8 A  274  GLU GLY ASP LEU GLY PRO VAL TYR GLY PHE GLN TRP ARG          
SEQRES   9 A  274  HIS PHE GLY ALA GLU TYR ARG ASP MET GLU SER ASP TYR          
SEQRES  10 A  274  SER GLY GLN GLY VAL ASP GLN LEU GLN ARG VAL ILE ASP          
SEQRES  11 A  274  THR ILE LYS THR ASN PRO ASP ASP ARG ARG ILE ILE MET          
SEQRES  12 A  274  CYS ALA TRP ASN PRO ARG ASP LEU PRO LEU MET ALA LEU          
SEQRES  13 A  274  PRO PRO CYS HIS ALA LEU CYS GLN PHE TYR VAL VAL ASN          
SEQRES  14 A  274  SER GLU LEU SER CYS GLN LEU TYR GLN ARG SER GLY ASP          
SEQRES  15 A  274  MET GLY LEU GLY VAL PRO PHE ASN ILE ALA SER TYR ALA          
SEQRES  16 A  274  LEU LEU THR TYR MET ILE ALA HIS ILE THR GLY LEU LYS          
SEQRES  17 A  274  PRO GLY ASP PHE ILE HIS THR LEU GLY ASP ALA HIS ILE          
SEQRES  18 A  274  TYR LEU ASN HIS ILE GLU PRO LEU LYS ILE GLN LEU GLN          
SEQRES  19 A  274  ARG GLU PRO ARG PRO PHE PRO LYS LEU ARG ILE LEU ARG          
SEQRES  20 A  274  LYS VAL GLU LYS ILE ASP ASP PHE LYS ALA GLU ASP PHE          
SEQRES  21 A  274  GLN ILE GLU GLY TYR ASN PRO HIS PRO THR ILE LYS MET          
SEQRES  22 A  274  GLU                                                          
SEQRES   1 B  285  PRO PRO HIS GLY GLU LEU GLN TYR LEU GLY GLN ILE GLN          
SEQRES   2 B  285  HIS ILE LEU ARG CYS GLY VAL ARG LYS ASP ASP ARG THR          
SEQRES   3 B  285  GLY THR GLY THR LEU SER VAL PHE GLY MET GLN ALA ARG          
SEQRES   4 B  285  TYR SER LEU ARG ASP GLU PHE PRO LEU LEU THR THR LYS          
SEQRES   5 B  285  ARG VAL PHE TRP LYS GLY VAL LEU GLU GLU LEU LEU TRP          
SEQRES   6 B  285  PHE ILE LYS GLY SER THR ASN ALA LYS GLU LEU SER SER          
SEQRES   7 B  285  LYS GLY VAL LYS ILE TRP ASP ALA ASN GLY SER ARG ASP          
SEQRES   8 B  285  PHE LEU ASP SER LEU GLY PHE SER THR ARG GLU GLU GLY          
SEQRES   9 B  285  ASP LEU GLY PRO VAL TYR GLY PHE GLN TRP ARG HIS PHE          
SEQRES  10 B  285  GLY ALA GLU TYR ARG ASP MET GLU SER ASP TYR SER GLY          
SEQRES  11 B  285  GLN GLY VAL ASP GLN LEU GLN ARG VAL ILE ASP THR ILE          
SEQRES  12 B  285  LYS THR ASN PRO ASP ASP ARG ARG ILE ILE MET CYS ALA          
SEQRES  13 B  285  TRP ASN PRO ARG ASP LEU PRO LEU MET ALA LEU PRO PRO          
SEQRES  14 B  285  CYS HIS ALA LEU CYS GLN PHE TYR VAL VAL ASN SER GLU          
SEQRES  15 B  285  LEU SER CYS GLN LEU TYR GLN ARG SER GLY ASP MET GLY          
SEQRES  16 B  285  LEU GLY VAL PRO PHE ASN ILE ALA SER TYR ALA LEU LEU          
SEQRES  17 B  285  THR TYR MET ILE ALA HIS ILE THR GLY LEU LYS PRO GLY          
SEQRES  18 B  285  ASP PHE ILE HIS THR LEU GLY ASP ALA HIS ILE TYR LEU          
SEQRES  19 B  285  ASN HIS ILE GLU PRO LEU LYS ILE GLN LEU GLN ARG GLU          
SEQRES  20 B  285  PRO ARG PRO PHE PRO LYS LEU ARG ILE LEU ARG LYS VAL          
SEQRES  21 B  285  GLU LYS ILE ASP ASP PHE LYS ALA GLU ASP PHE GLN ILE          
SEQRES  22 B  285  GLU GLY TYR ASN PRO HIS PRO THR ILE LYS MET GLU              
HET    ILE  A  12       8                                                       
HET    GLN  A  13       9                                                       
HET    HIS  A  14      10                                                       
HET    ILE  A  15       8                                                       
HET    LEU  A  16       8                                                       
HET    ARG  A  17      11                                                       
HET    CYS  A  18       6                                                       
HET    GLY  A  19       4                                                       
HET    VAL  A  20       7                                                       
HET    ARG  A  21      11                                                       
HET    LYS  A  22       9                                                       
HET    ASP  A  23       8                                                       
HET    ASP  A  24       8                                                       
HET    ARG  A  25      11                                                       
HET    THR  A  26       7                                                       
HET    GLY  A  27       4                                                       
HET    THR  A  28       7                                                       
HET    GLY  A  29       4                                                       
HET    THR  A  30       7                                                       
HET    LEU  A  31       8                                                       
HET    SER  A  32       6                                                       
HET    VAL  A  33       7                                                       
HET    PHE  A  34      11                                                       
HET    GLY  A  35       4                                                       
HET    MET  A  36       8                                                       
HET    GLN  A  37       9                                                       
HET    ALA  A  38       5                                                       
HET    ARG  A  39      11                                                       
HET    TYR  A  40      12                                                       
HET    SER  A  41       6                                                       
HET    LEU  A  42       8                                                       
HET    ARG  A  43      11                                                       
HET    ASP  A  44       8                                                       
HET    GLU  A  45       9                                                       
HET    PHE  A  46      11                                                       
HET    PRO  A  47       7                                                       
HET    LEU  A  48       8                                                       
HET    LEU  A  49       8                                                       
HET    THR  A  50       7                                                       
HET    THR  A  51       7                                                       
HET    LYS  A  52       9                                                       
HET    ARG  A  53      11                                                       
HET    VAL  A  54       7                                                       
HET    PHE  A  55      11                                                       
HET    TRP  A  56      14                                                       
HET    LYS  A  57       9                                                       
HET    GLY  A  58       4                                                       
HET    VAL  A  59       7                                                       
HET    LEU  A  60       8                                                       
HET    GLU  A  61       9                                                       
HET    GLU  A  62       9                                                       
HET    LEU  A  63       8                                                       
HET    LEU  A  64       8                                                       
HET    TRP  A  65      14                                                       
HET    PHE  A  66      11                                                       
HET    ILE  A  67       8                                                       
HET    LYS  A  68       9                                                       
HET    GLY  A  69       4                                                       
HET    SER  A  70       6                                                       
HET    THR  A  71       7                                                       
HET    ASN  A  72       8                                                       
HET    ALA  A  73       5                                                       
HET    LYS  A  74       9                                                       
HET    GLU  A  75       9                                                       
HET    LEU  A  76       8                                                       
HET    SER  A  77       6                                                       
HET    SER  A  78       6                                                       
HET    LYS  A  79       9                                                       
HET    GLY  A  80       4                                                       
HET    VAL  A  81       7                                                       
HET    LYS  A  82       9                                                       
HET    ILE  A  83       8                                                       
HET    TRP  A  84      14                                                       
HET    ASP  A  85       8                                                       
HET    ALA  A  86       5                                                       
HET    ASN  A  87       8                                                       
HET    GLY  A  88       4                                                       
HET    SER  A  89       6                                                       
HET    ARG  A  90      11                                                       
HET    ASP  A  91       8                                                       
HET    PHE  A  92      11                                                       
HET    LEU  A  93       8                                                       
HET    ASP  A  94       8                                                       
HET    SER  A  95       6                                                       
HET    LEU  A  96       8                                                       
HET    GLY  A  97       4                                                       
HET    PHE  A  98      11                                                       
HET    SER  A  99       6                                                       
HET    THR  A 100       7                                                       
HET    ARG  A 101      11                                                       
HET    GLU  A 102       9                                                       
HET    GLU  A 103       9                                                       
HET    GLY  A 104       4                                                       
HET    ASP  A 105       8                                                       
HET    LEU  A 106       8                                                       
HET    GLY  A 107       4                                                       
HET    PRO  A 108       7                                                       
HET    VAL  A 109       7                                                       
HET    TYR  A 110      12                                                       
HET    GLY  A 111       4                                                       
HET    PHE  A 112      11                                                       
HET    GLN  A 113       9                                                       
HET    TRP  A 114      14                                                       
HET    ARG  A 115      11                                                       
HET    HIS  A 116      10                                                       
HET    PHE  A 117      11                                                       
HET    GLY  A 118       4                                                       
HET    ALA  A 119       5                                                       
HET    GLU  A 120       9                                                       
HET    TYR  A 121      12                                                       
HET    ARG  A 122      11                                                       
HET    ASP  A 123       8                                                       
HET    MET  A 124       8                                                       
HET    GLU  A 125       9                                                       
HET    SER  A 126       6                                                       
HET    ASP  A 127       8                                                       
HET    TYR  A 128      12                                                       
HET    SER  A 129       6                                                       
HET    GLY  A 130       4                                                       
HET    GLN  A 131       9                                                       
HET    GLY  A 132       4                                                       
HET    VAL  A 133       7                                                       
HET    ASP  A 134       8                                                       
HET    GLN  A 135       9                                                       
HET    LEU  A 136       8                                                       
HET    GLN  A 137       9                                                       
HET    ARG  A 138      11                                                       
HET    VAL  A 139       7                                                       
HET    ILE  A 140       8                                                       
HET    ASP  A 141       8                                                       
HET    THR  A 142       7                                                       
HET    ILE  A 143       8                                                       
HET    LYS  A 144       9                                                       
HET    THR  A 145       7                                                       
HET    ASN  A 146       8                                                       
HET    PRO  A 147       7                                                       
HET    ASP  A 148       8                                                       
HET    ASP  A 149       8                                                       
HET    ARG  A 150      11                                                       
HET    ARG  A 151      11                                                       
HET    ILE  A 152       8                                                       
HET    ILE  A 153       8                                                       
HET    MET  A 154       8                                                       
HET    CYS  A 155       6                                                       
HET    ALA  A 156       5                                                       
HET    TRP  A 157      14                                                       
HET    ASN  A 158       8                                                       
HET    PRO  A 159       7                                                       
HET    ARG  A 160      11                                                       
HET    ASP  A 161      10                                                       
HET    LEU  A 162       8                                                       
HET    PRO  A 163       7                                                       
HET    LEU  A 164       8                                                       
HET    MET  A 165       8                                                       
HET    ALA  A 166       5                                                       
HET    LEU  A 167       8                                                       
HET    PRO  A 168       7                                                       
HET    PRO  A 169       7                                                       
HET    CYS  A 170       6                                                       
HET    HIS  A 171      10                                                       
HET    ALA  A 172       5                                                       
HET    LEU  A 173       8                                                       
HET    CYS  A 174       6                                                       
HET    GLN  A 175       9                                                       
HET    PHE  A 176      11                                                       
HET    TYR  A 177      12                                                       
HET    VAL  A 178       7                                                       
HET    VAL  A 179       7                                                       
HET    ASN  A 180       8                                                       
HET    SER  A 181       6                                                       
HET    GLU  A 182       9                                                       
HET    LEU  A 183       8                                                       
HET    SER  A 184       6                                                       
HET    CYS  A 185       6                                                       
HET    GLN  A 186       9                                                       
HET    LEU  A 187       8                                                       
HET    TYR  A 188      12                                                       
HET    GLN  A 189       9                                                       
HET    ARG  A 190      11                                                       
HET    SER  A 191       6                                                       
HET    GLY  A 192       4                                                       
HET    ASP  A 193       8                                                       
HET    MET  A 194       8                                                       
HET    GLY  A 195       4                                                       
HET    LEU  A 196       8                                                       
HET    GLY  A 197       4                                                       
HET    VAL  A 198       7                                                       
HET    PRO  A 199       7                                                       
HET    PHE  A 200      11                                                       
HET    ASN  A 201       8                                                       
HET    ILE  A 202       8                                                       
HET    ALA  A 203       5                                                       
HET    SER  A 204       8                                                       
HET    TYR  A 205      12                                                       
HET    ALA  A 206       5                                                       
HET    LEU  A 207       8                                                       
HET    LEU  A 208       8                                                       
HET    THR  A 209       7                                                       
HET    TYR  A 210      12                                                       
HET    MET  A 211       8                                                       
HET    ILE  A 212       8                                                       
HET    ALA  A 213       5                                                       
HET    HIS  A 214      10                                                       
HET    ILE  A 215       8                                                       
HET    THR  A 216       7                                                       
HET    GLY  A 217       4                                                       
HET    LEU  A 218       8                                                       
HET    LYS  A 219       9                                                       
HET    PRO  A 220       7                                                       
HET    GLY  A 221       4                                                       
HET    ASP  A 222       8                                                       
HET    PHE  A 223      11                                                       
HET    ILE  A 224       8                                                       
HET    HIS  A 225      10                                                       
HET    THR  A 226       7                                                       
HET    LEU  A 227       8                                                       
HET    GLY  A 228       4                                                       
HET    ASP  A 229       8                                                       
HET    ALA  A 230       5                                                       
HET    HIS  A 231      10                                                       
HET    ILE  A 232       8                                                       
HET    TYR  A 233      12                                                       
HET    LEU  A 234       8                                                       
HET    ASN  A 235       8                                                       
HET    HIS  A 236      10                                                       
HET    ILE  A 237       8                                                       
HET    GLU  A 238       9                                                       
HET    PRO  A 239       7                                                       
HET    LEU  A 240       8                                                       
HET    LYS  A 241       9                                                       
HET    ILE  A 242       8                                                       
HET    GLN  A 243       9                                                       
HET    LEU  A 244       8                                                       
HET    GLN  A 245       9                                                       
HET    ARG  A 246      11                                                       
HET    GLU  A 247       9                                                       
HET    PRO  A 248       7                                                       
HET    ARG  A 249      11                                                       
HET    PRO  A 250       7                                                       
HET    PHE  A 251      11                                                       
HET    PRO  A 252       7                                                       
HET    LYS  A 253       9                                                       
HET    LEU  A 254       8                                                       
HET    ARG  A 255      11                                                       
HET    ILE  A 256       8                                                       
HET    LEU  A 257       8                                                       
HET    ARG  A 258      11                                                       
HET    LYS  A 259       9                                                       
HET    VAL  A 260       7                                                       
HET    GLU  A 261       9                                                       
HET    LYS  A 262       9                                                       
HET    ILE  A 263       8                                                       
HET    ASP  A 264       8                                                       
HET    ASP  A 265       8                                                       
HET    PHE  A 266      11                                                       
HET    LYS  A 267       9                                                       
HET    ALA  A 268       5                                                       
HET    GLU  A 269       9                                                       
HET    ASP  A 270       8                                                       
HET    PHE  A 271      11                                                       
HET    GLN  A 272       9                                                       
HET    ILE  A 273       8                                                       
HET    GLU  A 274       9                                                       
HET    GLY  A 275       4                                                       
HET    TYR  A 276      12                                                       
HET    ASN  A 277       8                                                       
HET    PRO  A 278       7                                                       
HET    HIS  A 279      10                                                       
HET    PRO  A 280       7                                                       
HET    THR  A 281       7                                                       
HET    ILE  A 282       8                                                       
HET    LYS  A 283       9                                                       
HET    MET  A 284       8                                                       
HET    GLU  A 285      10                                                       
HET    PRO  B 286       7                                                       
HET    PRO  B 287       7                                                       
HET    HIS  B 288      10                                                       
HET    GLY  B 289       4                                                       
HET    GLU  B 290       9                                                       
HET    LEU  B 291       8                                                       
HET    GLN  B 292       9                                                       
HET    TYR  B 293      12                                                       
HET    LEU  B 294       8                                                       
HET    GLY  B 295       4                                                       
HET    GLN  B 296       9                                                       
HET    ILE  B 297       8                                                       
HET    GLN  B 298       9                                                       
HET    HIS  B 299      10                                                       
HET    ILE  B 300       8                                                       
HET    LEU  B 301       8                                                       
HET    ARG  B 302      11                                                       
HET    CYS  B 303       6                                                       
HET    GLY  B 304       4                                                       
HET    VAL  B 305       7                                                       
HET    ARG  B 306      11                                                       
HET    LYS  B 307       9                                                       
HET    ASP  B 308       8                                                       
HET    ASP  B 309       8                                                       
HET    ARG  B 310      11                                                       
HET    THR  B 311       7                                                       
HET    GLY  B 312       4                                                       
HET    THR  B 313       7                                                       
HET    GLY  B 314       4                                                       
HET    THR  B 315       7                                                       
HET    LEU  B 316       8                                                       
HET    SER  B 317       6                                                       
HET    VAL  B 318       7                                                       
HET    PHE  B 319      11                                                       
HET    GLY  B 320       4                                                       
HET    MET  B 321       8                                                       
HET    GLN  B 322       9                                                       
HET    ALA  B 323       5                                                       
HET    ARG  B 324      11                                                       
HET    TYR  B 325      12                                                       
HET    SER  B 326       6                                                       
HET    LEU  B 327       8                                                       
HET    ARG  B 328      11                                                       
HET    ASP  B 329       8                                                       
HET    GLU  B 330       9                                                       
HET    PHE  B 331      11                                                       
HET    PRO  B 332       7                                                       
HET    LEU  B 333       8                                                       
HET    LEU  B 334       8                                                       
HET    THR  B 335       7                                                       
HET    THR  B 336       7                                                       
HET    LYS  B 337       9                                                       
HET    ARG  B 338      11                                                       
HET    VAL  B 339       7                                                       
HET    PHE  B 340      11                                                       
HET    TRP  B 341      14                                                       
HET    LYS  B 342       9                                                       
HET    GLY  B 343       4                                                       
HET    VAL  B 344       7                                                       
HET    LEU  B 345       8                                                       
HET    GLU  B 346       9                                                       
HET    GLU  B 347      11                                                       
HET    LEU  B 348       8                                                       
HET    LEU  B 349       8                                                       
HET    TRP  B 350      14                                                       
HET    PHE  B 351      11                                                       
HET    ILE  B 352       8                                                       
HET    LYS  B 353       9                                                       
HET    GLY  B 354       4                                                       
HET    SER  B 355       6                                                       
HET    THR  B 356       7                                                       
HET    ASN  B 357       8                                                       
HET    ALA  B 358       5                                                       
HET    LYS  B 359       9                                                       
HET    GLU  B 360       9                                                       
HET    LEU  B 361       8                                                       
HET    SER  B 362       6                                                       
HET    SER  B 363       6                                                       
HET    LYS  B 364       9                                                       
HET    GLY  B 365       4                                                       
HET    VAL  B 366       7                                                       
HET    LYS  B 367       9                                                       
HET    ILE  B 368       8                                                       
HET    TRP  B 369      14                                                       
HET    ASP  B 370       8                                                       
HET    ALA  B 371       5                                                       
HET    ASN  B 372       8                                                       
HET    GLY  B 373       4                                                       
HET    SER  B 374       6                                                       
HET    ARG  B 375      11                                                       
HET    ASP  B 376       8                                                       
HET    PHE  B 377      11                                                       
HET    LEU  B 378       8                                                       
HET    ASP  B 379       8                                                       
HET    SER  B 380       6                                                       
HET    LEU  B 381       8                                                       
HET    GLY  B 382       4                                                       
HET    PHE  B 383      11                                                       
HET    SER  B 384       6                                                       
HET    THR  B 385       7                                                       
HET    ARG  B 386      11                                                       
HET    GLU  B 387       9                                                       
HET    GLU  B 388       9                                                       
HET    GLY  B 389       4                                                       
HET    ASP  B 390      10                                                       
HET    LEU  B 391       8                                                       
HET    GLY  B 392       4                                                       
HET    PRO  B 393       7                                                       
HET    VAL  B 394       7                                                       
HET    TYR  B 395      12                                                       
HET    GLY  B 396       4                                                       
HET    PHE  B 397      11                                                       
HET    GLN  B 398       9                                                       
HET    TRP  B 399      14                                                       
HET    ARG  B 400      11                                                       
HET    HIS  B 401      10                                                       
HET    PHE  B 402      11                                                       
HET    GLY  B 403       4                                                       
HET    ALA  B 404       5                                                       
HET    GLU  B 405       9                                                       
HET    TYR  B 406      12                                                       
HET    ARG  B 407      11                                                       
HET    ASP  B 408       8                                                       
HET    MET  B 409       8                                                       
HET    GLU  B 410       9                                                       
HET    SER  B 411       6                                                       
HET    ASP  B 412       8                                                       
HET    TYR  B 413      12                                                       
HET    SER  B 414       6                                                       
HET    GLY  B 415       4                                                       
HET    GLN  B 416       9                                                       
HET    GLY  B 417       4                                                       
HET    VAL  B 418       7                                                       
HET    ASP  B 419       8                                                       
HET    GLN  B 420       9                                                       
HET    LEU  B 421       8                                                       
HET    GLN  B 422       9                                                       
HET    ARG  B 423      11                                                       
HET    VAL  B 424       7                                                       
HET    ILE  B 425       8                                                       
HET    ASP  B 426       8                                                       
HET    THR  B 427       7                                                       
HET    ILE  B 428       8                                                       
HET    LYS  B 429       9                                                       
HET    THR  B 430       7                                                       
HET    ASN  B 431       8                                                       
HET    PRO  B 432       7                                                       
HET    ASP  B 433       8                                                       
HET    ASP  B 434       8                                                       
HET    ARG  B 435      11                                                       
HET    ARG  B 436      11                                                       
HET    ILE  B 437       8                                                       
HET    ILE  B 438       8                                                       
HET    MET  B 439       8                                                       
HET    CYS  B 440       6                                                       
HET    ALA  B 441       5                                                       
HET    TRP  B 442      14                                                       
HET    ASN  B 443       8                                                       
HET    PRO  B 444       7                                                       
HET    ARG  B 445      11                                                       
HET    ASP  B 446       8                                                       
HET    LEU  B 447       8                                                       
HET    PRO  B 448       7                                                       
HET    LEU  B 449       8                                                       
HET    MET  B 450       8                                                       
HET    ALA  B 451       5                                                       
HET    LEU  B 452       8                                                       
HET    PRO  B 453       7                                                       
HET    PRO  B 454       7                                                       
HET    CYS  B 455       6                                                       
HET    HIS  B 456      10                                                       
HET    ALA  B 457       5                                                       
HET    LEU  B 458       8                                                       
HET    CYS  B 459       6                                                       
HET    GLN  B 460       9                                                       
HET    PHE  B 461      11                                                       
HET    TYR  B 462      12                                                       
HET    VAL  B 463       7                                                       
HET    VAL  B 464       7                                                       
HET    ASN  B 465       8                                                       
HET    SER  B 466       6                                                       
HET    GLU  B 467       9                                                       
HET    LEU  B 468       8                                                       
HET    SER  B 469       6                                                       
HET    CYS  B 470       6                                                       
HET    GLN  B 471       9                                                       
HET    LEU  B 472       8                                                       
HET    TYR  B 473      12                                                       
HET    GLN  B 474       9                                                       
HET    ARG  B 475      11                                                       
HET    SER  B 476       6                                                       
HET    GLY  B 477       4                                                       
HET    ASP  B 478       8                                                       
HET    MET  B 479       8                                                       
HET    GLY  B 480       4                                                       
HET    LEU  B 481       8                                                       
HET    GLY  B 482       4                                                       
HET    VAL  B 483       7                                                       
HET    PRO  B 484       7                                                       
HET    PHE  B 485      11                                                       
HET    ASN  B 486       8                                                       
HET    ILE  B 487       8                                                       
HET    ALA  B 488       5                                                       
HET    SER  B 489       8                                                       
HET    TYR  B 490      12                                                       
HET    ALA  B 491       5                                                       
HET    LEU  B 492       8                                                       
HET    LEU  B 493       8                                                       
HET    THR  B 494       7                                                       
HET    TYR  B 495      12                                                       
HET    MET  B 496       8                                                       
HET    ILE  B 497       8                                                       
HET    ALA  B 498       5                                                       
HET    HIS  B 499      10                                                       
HET    ILE  B 500       8                                                       
HET    THR  B 501       7                                                       
HET    GLY  B 502       4                                                       
HET    LEU  B 503       8                                                       
HET    LYS  B 504       9                                                       
HET    PRO  B 505       7                                                       
HET    GLY  B 506       4                                                       
HET    ASP  B 507       8                                                       
HET    PHE  B 508      11                                                       
HET    ILE  B 509       8                                                       
HET    HIS  B 510      10                                                       
HET    THR  B 511       7                                                       
HET    LEU  B 512       8                                                       
HET    GLY  B 513       4                                                       
HET    ASP  B 514       8                                                       
HET    ALA  B 515       5                                                       
HET    HIS  B 516      10                                                       
HET    ILE  B 517       8                                                       
HET    TYR  B 518      12                                                       
HET    LEU  B 519       8                                                       
HET    ASN  B 520       8                                                       
HET    HIS  B 521      10                                                       
HET    ILE  B 522       8                                                       
HET    GLU  B 523       9                                                       
HET    PRO  B 524       7                                                       
HET    LEU  B 525       8                                                       
HET    LYS  B 526       9                                                       
HET    ILE  B 527       8                                                       
HET    GLN  B 528       9                                                       
HET    LEU  B 529       8                                                       
HET    GLN  B 530       9                                                       
HET    ARG  B 531      11                                                       
HET    GLU  B 532       9                                                       
HET    PRO  B 533       7                                                       
HET    ARG  B 534      11                                                       
HET    PRO  B 535       7                                                       
HET    PHE  B 536      11                                                       
HET    PRO  B 537       7                                                       
HET    LYS  B 538       9                                                       
HET    LEU  B 539       8                                                       
HET    ARG  B 540      11                                                       
HET    ILE  B 541       8                                                       
HET    LEU  B 542       8                                                       
HET    ARG  B 543      11                                                       
HET    LYS  B 544       9                                                       
HET    VAL  B 545       7                                                       
HET    GLU  B 546       9                                                       
HET    LYS  B 547       9                                                       
HET    ILE  B 548       8                                                       
HET    ASP  B 549      10                                                       
HET    ASP  B 550       8                                                       
HET    PHE  B 551      11                                                       
HET    LYS  B 552       9                                                       
HET    ALA  B 553       5                                                       
HET    GLU  B 554       9                                                       
HET    ASP  B 555       8                                                       
HET    PHE  B 556      11                                                       
HET    GLN  B 557       9                                                       
HET    ILE  B 558       8                                                       
HET    GLU  B 559       9                                                       
HET    GLY  B 560       4                                                       
HET    TYR  B 561      12                                                       
HET    ASN  B 562       8                                                       
HET    PRO  B 563       7                                                       
HET    HIS  B 564      10                                                       
HET    PRO  B 565       7                                                       
HET    THR  B 566       7                                                       
HET    ILE  B 567       8                                                       
HET    LYS  B 568       9                                                       
HET    MET  B 569       8                                                       
HET    GLU  B 570      10                                                       
HET    LEU  L   1       1                                                       
HET    PRO  A   1       1                                                       
HET    LEU  L   1       1                                                       
HET    PRO  A   1       1                                                       
HET    LEU  L   1       1                                                       
HET    PRO  A   1       1                                                       
HET    LEU  L   1       1                                                       
HET    PRO  A   1       1                                                       
HET    LEU  L   1       1                                                       
HET    PRO  A   1       1                                                       
HET    LEU  L   1       1                                                       
HET    PRO  A   1       1                                                       
HET    LEU  L   1       1                                                       
HET    PRO  A   1       1                                                       
HET    LEU  L   1       1                                                       
HET    SER  S   2       2                                                       
HET    PRO  A   2       1                                                       
HET    SER  S   2       1                                                       
HET    PRO  A   2       1                                                       
HET    SER  S   2       1                                                       
HET    PRO  A   2       1                                                       
HET    SER  S   2       1                                                       
HET    PRO  A   2       1                                                       
HET    SER  S   2       1                                                       
HET    PRO  A   2       1                                                       
HET    CYS  C   3       1                                                       
HET    PRO  A   2       1                                                       
HET    CYS  C   3       1                                                       
HET    PRO  A   2       1                                                       
HET    CYS  C   3       1                                                       
HET    HIS  A   3       1                                                       
HET    CYS  C   3       1                                                       
HET    HIS  A   3       1                                                       
HET    CYS  C   3       1                                                       
HET    HIS  A   3       1                                                       
HET    CYS  C   3       1                                                       
HET    HIS  A   3       1                                                       
HET    GLN  G   4       1                                                       
HET    HIS  A   3       1                                                       
HET    GLN  G   4       1                                                       
HET    HIS  A   3       1                                                       
HET    GLN  G   4       1                                                       
HET    HIS  A   3       1                                                       
HET    GLN  G   4       1                                                       
HET    HIS  A   3       1                                                       
HET    GLN  G   4       1                                                       
HET    HIS  A   3       1                                                       
HET    GLN  G   4       1                                                       
HET    HIS  A   3       1                                                       
HET    GLN  G   4       3                                                       
HET    GLY  A   4       1                                                       
HET    LEU  L   5       1                                                       
HET    GLY  A   4       1                                                       
HET    LEU  L   5       2                                                       
HET    GLY  A   4       1                                                       
HET    LEU  L   5       1                                                       
HET    GLY  A   4       1                                                       
HET    LEU  L   5       1                                                       
HET    GLU  A   5       1                                                       
HET    LEU  L   5       1                                                       
HET    GLU  A   5       1                                                       
HET    LEU  L   5       1                                                       
HET    GLU  A   5       1                                                       
HET    LEU  L   5       1                                                       
HET    GLU  A   5       1                                                       
HET    TYR  T   6       1                                                       
HET    GLU  A   5       1                                                       
HET    TYR  T   6       1                                                       
HET    GLU  A   5       1                                                       
HET    TYR  T   6       1                                                       
HET    GLU  A   5       1                                                       
HET    TYR  T   6       1                                                       
HET    GLU  A   5       1                                                       
HET    TYR  T   6       1                                                       
HET    GLU  A   5       1                                                       
HET    TYR  T   6       2                                                       
HET    LEU  A   6       1                                                       
HET    TYR  T   6       1                                                       
HET    LEU  A   6       1                                                       
HET    TYR  T   6       1                                                       
HET    LEU  A   6       1                                                       
HET    TYR  T   6       1                                                       
HET    LEU  A   6       1                                                       
HET    TYR  T   6       1                                                       
HET    LEU  A   6       1                                                       
HET    TYR  T   6       1                                                       
HET    LEU  A   6       1                                                       
HET    GLN  G   7       1                                                       
HET    LEU  A   6       1                                                       
HET    GLN  G   7       1                                                       
HET    LEU  A   6       1                                                       
HET    GLN  G   7       2                                                       
HET    GLN  A   7       1                                                       
HET    GLN  G   7       1                                                       
HET    GLN  A   7       1                                                       
HET    GLN  G   7       1                                                       
HET    GLN  A   7       1                                                       
HET    GLN  G   7       1                                                       
HET    GLN  A   7       1                                                       
HET    GLN  G   7       1                                                       
HET    GLN  A   7       1                                                       
HET    GLN  G   7       1                                                       
HET    GLN  A   7       1                                                       
HET    ARG  D   8       1                                                       
HET    GLN  A   7       1                                                       
HET    ARG  D   8       4                                                       
HET    GLN  A   7       1                                                       
HET    ARG  D   8       1                                                       
HET    GLN  A   7       1                                                       
HET    ARG  D   8       1                                                       
HET    TYR  A   8       1                                                       
HET    ARG  D   8       1                                                       
HET    TYR  A   8       1                                                       
HET    ARG  D   8       1                                                       
HET    TYR  A   8       1                                                       
HET    ARG  D   8       1                                                       
HET    TYR  A   8       1                                                       
HET    ARG  D   8       1                                                       
HET    TYR  A   8       1                                                       
HET    UNK  U   9       1                                                       
HET    TYR  A   8       1                                                       
HET    UNK  U   9       1                                                       
HET    TYR  A   8       1                                                       
HET    UNK  U   9       1                                                       
HET    TYR  A   8       1                                                       
HET    UNK  U   9       1                                                       
HET    TYR  A   8       1                                                       
HET    UNK  U   9       1                                                       
HET    TYR  A   8       1                                                       
HET    UNK  U   9       1                                                       
HET    TYR  A   8       1                                                       
HET    UNK  U   9       1                                                       
HET    TYR  A   8       1                                                       
HET    UNK  U   9       3                                                       
HET    LEU  A   9       1                                                       
HET    UNK  U   9       1                                                       
HET    LEU  A   9       1                                                       
HET    UNK  U   9       1                                                       
HET    LEU  A   9       1                                                       
HET    UNK  U   9       2                                                       
HET    LEU  A   9       1                                                       
HET    UNK  U   9       1                                                       
HET    LEU  A   9       1                                                       
HET    UNK  U   9       1                                                       
HET    LEU  A   9       1                                                       
HET    UNK  U   9       1                                                       
HET    LEU  A   9       1                                                       
HET    UNK  U   9       1                                                       
HET    LEU  A   9       1                                                       
HET    UNK  U   9       1                                                       
HET    GLY  A  10       1                                                       
HET    UNK  U   9       1                                                       
HET    GLY  A  10       1                                                       
HET    UNK  U   9       1                                                       
HET    GLY  A  10       1                                                       
HET    UNK  U   9       1                                                       
HET    GLY  A  10       1                                                       
HET    UNK  U   9       2                                                       
HET    GLN  A  11       1                                                       
HET    UNK  U   9       1                                                       
HET    GLN  A  11       1                                                       
HET    UNK  U   9       1                                                       
HET    GLN  A  11       1                                                       
HET    UNK  U   9       1                                                       
HET    GLN  A  11       1                                                       
HET    UNK  U   9       1                                                       
HET    GLN  A  11       1                                                       
HET    UNK  U   9       1                                                       
HET    GLN  A  11       1                                                       
HET    UNK  U   9       1                                                       
HET    GLN  A  11       1                                                       
HET    UNK  U   9       1                                                       
HET    GLN  A  11       1                                                       
HET    ARG  D   8       1                                                       
HET    GLN  A  11       1                                                       
HET    GLN  B 474       2                                                       
HET    ASP  B 433       2                                                       
HET    VAL  B 463       2                                                       
HET    ASN  B 486       2                                                       
HET    GLY  B 482       2                                                       
HET    ASP  A 193       2                                                       
HET    SER  A 191       2                                                       
HET    GLY  A 197       2                                                       
HET    SER  B 476       2                                                       
HET    HIS  B 516       1                                                       
HET    TYR  A 233       2                                                       
HET    HIS  A 231       1                                                       
HET    SER  A 191       2                                                       
HET    SER  B 476       2                                                       
HET    ASN  A 201       2                                                       
HET    HIS  A 171       1                                                       
HET    SER  A 204       2                                                       
HET    SER  B 489       2                                                       
HET    HIS  B 456       1                                                       
HET    ASP  B 433       2                                                       
HET    ASP  A  24       2                                                       
HET    ASP  A  23       2                                                       
HET    THR  B 501       2                                                       
HET    ASP  A  24       2                                                       
HET    ASP  B 433       2                                                       
HET    GLU  A  62       2                                                       
HET    ILE  B 428       2                                                       
HET    GLU  B 347       2                                                       
HET    THR  A  26       2                                                       
HET    GLU  A  62       2                                                       
HET    TYR  A 205       2                                                       
HET    TYR  B 490       2                                                       
HET    ASN  B 431       2                                                       
HET    ILE  B 500       2                                                       
HET    ASP  A 148       2                                                       
HET    TYR  B 395       2                                                       
HET    LYS  B 429       2                                                       
HET    TYR  A 110       2                                                       
HET    ASP  A 149       2                                                       
HET    ASP  B 434       2                                                       
HET    ILE  B 368       2                                                       
HET    ASP  B 434       2                                                       
HET    GLU  B 546       2                                                       
HET    ASP  A 149       2                                                       
HET    THR  B 430       2                                                       
HET    TYR  B 395       2                                                       
HET    ASN  A 158       2                                                       
HET    ASN  B 443       2                                                       
HET    PHE  B 551       2                                                       
HET    ASN  B 372       2                                                       
HET    ASN  A  87       2                                                       
HET    ASP  A 161       2                                                       
HET    ARG  B 436       2                                                       
HET    ILE  B 548       2                                                       
HET    ARG  A 151       2                                                       
HET    ILE  B 438       2                                                       
HET    ILE  A 153       2                                                       
HET    LEU  B 349       2                                                       
HET    ARG  B 423       2                                                       
HET    GLN  B 420       2                                                       
HET    GLN  A 135       2                                                       
HET    ASP  B 549       2                                                       
HET    THR  B 430       2                                                       
HET    THR  B 427       2                                                       
HET    GLN  B 420       2                                                       
HET    GLN  B 422       2                                                       
HET    THR  A 142       2                                                       
HET    THR  A 145       2                                                       
HET    GLU  B 546       2                                                       
HET    ASP  B 426       2                                                       
HET    PRO  A 168       2                                                       
HET    PRO  B 453       2                                                       
HET    ARG  A 138       2                                                       
HET    LEU  A 167       2                                                       
HET    LEU  B 452       2                                                       
HET    LEU  A 106       2                                                       
HET    ASP  B 549       2                                                       
HET    ARG  A 160       2                                                       
HET    ASP  A 141       2                                                       
HET    GLY  B 392       2                                                       
HET    ARG  B 445       2                                                       
HET    ASN  B 372       2                                                       
HET    PRO  A 159       2                                                       
HET    ASP  B 426       2                                                       
HET    ALA  A 166       2                                                       
HET    ASN  A  87       2                                                       
HET    ASP  B 419       2                                                       
HET    PRO  B 444       2                                                       
HET    LEU  A 164       2                                                       
HET    LYS  B 353       2                                                       
HET    LEU  B 449       2                                                       
HET    ASP  B 419       2                                                       
HET    ASP  A 134       2                                                       
HET    SER  B 355       2                                                       
HET    GLU  B 360       2                                                       
HET    ARG  A 115       2                                                       
HET    ARG  B 400       2                                                       
HET    HIS  B 401       1                                                       
HET    ASP  A 105       2                                                       
HET    LEU  A 162       2                                                       
HET    HIS  A 116       1                                                       
HET    PHE  A 117       2                                                       
HET    GLY  B 354       2                                                       
HET    THR  A  71       2                                                       
HET    GLY  A  69       2                                                       
HET    MET  A 165       2                                                       
HET    PHE  B 402       2                                                       
HET    LEU  B 447       2                                                       
HET    MET  B 450       2                                                       
HET    LEU  A  96       2                                                       
HET    GLY  B 417       2                                                       
HET    LEU  B 381       2                                                       
HET    GLY  A 132       2                                                       
HET    THR  B 356       2                                                       
HET    ASN  B 357       2                                                       
HET    GLN  A 131       2                                                       
HET    GLN  B 416       2                                                       
HET    MET  B 409       2                                                       
HET    TYR  B 406       2                                                       
HET    LEU  B 391       2                                                       
HET    TYR  A 121       2                                                       
HET    SER  B 414       2                                                       
HET    ALA  B 404       2                                                       
HET    ASP  B 390       2                                                       
HET    ASP  A 123       2                                                       
HET    ALA  A 119       2                                                       
HET    GLU  B 410       2                                                       
HET    ASP  B 408       2                                                       
HET    GLY  A  97       2                                                       
HET    GLY  B 415       2                                                       
HET    GLY  A 130       2                                                       
HET    GLY  B 403       2                                                       
HET    ASP  A 105       2                                                       
HET    TYR  A 121       2                                                       
HET    TYR  A 128       2                                                       
HET    GLY  A 118       2                                                       
HET    SER  B 414       2                                                       
HET    SER  B 411       2                                                       
HET    ASP  B 412       2                                                       
HET    GLU  B 410       2                                                       
HET    ARG  A 122       2                                                       
HET    THR  A 100       2                                                       
HET    GLN  B 416       2                                                       
HET    TYR  B 406       2                                                       
HET    ARG  B 407       2                                                       
HET    GLU  A 102       2                                                       
HET    TYR  B 413       2                                                       
HET    GLU  A 120       2                                                       
HET    ASP  B 412       2                                                       
HET    GLU  A 120       2                                                       
HET    GLN  A 131       2                                                       
HET    GLU  B 405       2                                                       
HET    THR  A 100       2                                                       
HET    GLU  B 405       2                                                       
HETATM    1  N   ILE A  12      32.811 -12.497  30.195  1.00  0.00           N  
HETATM    2  CA  ILE A  12      32.747 -13.960  29.976  1.00  0.00           C  
HETATM    3  C   ILE A  12      31.659 -14.310  28.940  1.00  0.00           C  
HETATM    4  O   ILE A  12      31.911 -14.938  27.905  1.00  0.00           O  
HETATM    5  CB  ILE A  12      32.448 -14.727  31.311  1.00  0.00           C  
HETATM    6  CG2 ILE A  12      32.174 -16.222  31.019  1.00  0.00           C  
HETATM    7  CG1 ILE A  12      33.581 -14.539  32.333  1.00  0.00           C  
HETATM    8  CD1 ILE A  12      34.959 -14.941  31.818  1.00  0.00           C  
HETATM    9  N   GLN A  13      30.453 -13.841  29.232  1.00  0.00           N  
HETATM   10  CA  GLN A  13      29.289 -14.009  28.371  1.00  0.00           C  
HETATM   11  C   GLN A  13      29.558 -13.587  26.923  1.00  0.00           C  
HETATM   12  O   GLN A  13      29.302 -14.366  25.989  1.00  0.00           O  
HETATM   13  CB  GLN A  13      28.172 -13.187  29.000  1.00  0.00           C  
HETATM   14  CG  GLN A  13      26.790 -13.381  28.450  1.00  0.00           C  
HETATM   15  CD  GLN A  13      25.758 -13.020  29.504  1.00  0.00           C  
HETATM   16  NE2 GLN A  13      24.531 -13.522  29.317  1.00  0.00           N  
HETATM   17  OE1 GLN A  13      26.061 -12.314  30.501  1.00  0.00           O  
HETATM   18  N   HIS A  14      30.105 -12.378  26.725  1.00  0.00           N  
HETATM   19  CA  HIS A  14      30.482 -11.870  25.380  1.00  0.00           C  
HETATM   20  C   HIS A  14      31.563 -12.714  24.662  1.00  0.00           C  
HETATM   21  O   HIS A  14      31.517 -12.907  23.435  1.00  0.00           O  
HETATM   22  CB  HIS A  14      30.919 -10.384  25.497  1.00  0.00           C  
HETATM   23  CG  HIS A  14      31.416  -9.784  24.214  1.00  0.00           C  
HETATM   24  CD2 HIS A  14      32.670  -9.509  23.782  1.00  0.00           C  
HETATM   25  NE2 HIS A  14      32.557  -8.980  22.516  1.00  0.00           N  
HETATM   26  CE1 HIS A  14      31.279  -8.922  22.186  1.00  0.00           C  
HETATM   27  ND1 HIS A  14      30.568  -9.395  23.197  1.00  0.00           N  
HETATM   28  N   ILE A  15      32.557 -13.205  25.406  1.00  0.00           N  
HETATM   29  CA  ILE A  15      33.576 -14.093  24.792  1.00  0.00           C  
HETATM   30  C   ILE A  15      32.972 -15.465  24.393  1.00  0.00           C  
HETATM   31  O   ILE A  15      33.315 -16.031  23.350  1.00  0.00           O  
HETATM   32  CB  ILE A  15      34.855 -14.282  25.675  1.00  0.00           C  
HETATM   33  CG2 ILE A  15      35.892 -15.153  24.932  1.00  0.00           C  
HETATM   34  CG1 ILE A  15      35.479 -12.920  25.995  1.00  0.00           C  
HETATM   35  CD1 ILE A  15      36.334 -12.883  27.218  1.00  0.00           C  
HETATM   36  N   LEU A  16      32.074 -15.990  25.210  1.00  0.00           N  
HETATM   37  CA  LEU A  16      31.445 -17.273  24.852  1.00  0.00           C  
HETATM   38  C   LEU A  16      30.657 -17.128  23.545  1.00  0.00           C  
HETATM   39  O   LEU A  16      30.867 -17.878  22.584  1.00  0.00           O  
HETATM   40  CB  LEU A  16      30.587 -17.802  26.010  1.00  0.00           C  
HETATM   41  CG  LEU A  16      31.427 -18.222  27.226  1.00  0.00           C  
HETATM   42  CD2 LEU A  16      32.418 -19.310  26.856  1.00  0.00           C  
HETATM   43  CD1 LEU A  16      30.583 -18.609  28.431  1.00  0.00           C  
HETATM   44  N   ARG A  17      29.822 -16.089  23.500  1.00  0.00           N  
HETATM   45  CA  ARG A  17      28.996 -15.760  22.337  1.00  0.00           C  
HETATM   46  C   ARG A  17      29.792 -15.274  21.133  1.00  0.00           C  
HETATM   47  O   ARG A  17      29.593 -15.754  20.028  1.00  0.00           O  
HETATM   48  CB  ARG A  17      27.942 -14.712  22.727  1.00  0.00           C  
HETATM   49  CG  ARG A  17      26.831 -14.604  21.679  1.00  0.00           C  
HETATM   50  CD  ARG A  17      25.954 -13.328  21.735  1.00  0.00           C  
HETATM   51  NE  ARG A  17      25.097 -13.341  20.541  1.00  0.00           N  
HETATM   52  CZ  ARG A  17      23.989 -14.086  20.405  1.00  0.00           C  
HETATM   53  NH2 ARG A  17      23.294 -14.059  19.263  1.00  0.00           N  
HETATM   54  NH1 ARG A  17      23.560 -14.859  21.405  1.00  0.00           N  
HETATM   55  N   CYS A  18      30.699 -14.320  21.333  1.00  0.00           N  
HETATM   56  CA  CYS A  18      31.369 -13.698  20.189  1.00  0.00           C  
HETATM   57  C   CYS A  18      32.835 -14.039  19.964  1.00  0.00           C  
HETATM   58  O   CYS A  18      33.362 -13.718  18.904  1.00  0.00           O  
HETATM   59  CB  CYS A  18      31.204 -12.184  20.235  1.00  0.00           C  
HETATM   60  SG  CYS A  18      29.490 -11.683  20.299  1.00  0.00           S  
HETATM   61  N   GLY A  19      33.477 -14.685  20.936  1.00  0.00           N  
HETATM   62  CA  GLY A  19      34.865 -15.101  20.803  1.00  0.00           C  
HETATM   63  C   GLY A  19      35.161 -15.927  19.563  1.00  0.00           C  
HETATM   64  O   GLY A  19      34.384 -16.776  19.152  1.00  0.00           O  
HETATM   65  N   VAL A  20      36.309 -15.669  18.974  1.00  0.00           N  
HETATM   66  CA  VAL A  20      36.792 -16.388  17.825  1.00  0.00           C  
HETATM   67  C   VAL A  20      37.835 -17.392  18.341  1.00  0.00           C  
HETATM   68  O   VAL A  20      38.519 -17.126  19.355  1.00  0.00           O  
HETATM   69  CB  VAL A  20      37.419 -15.371  16.821  1.00  0.00           C  
HETATM   70  CG2 VAL A  20      36.318 -14.444  16.229  1.00  0.00           C  
HETATM   71  CG1 VAL A  20      38.154 -16.055  15.707  1.00  0.00           C  
HETATM   72  N   ARG A  21      37.957 -18.528  17.651  1.00  0.00           N  
HETATM   73  CA  ARG A  21      38.987 -19.527  17.970  1.00  0.00           C  
HETATM   74  C   ARG A  21      40.410 -19.061  17.647  1.00  0.00           C  
HETATM   75  O   ARG A  21      40.717 -18.712  16.513  1.00  0.00           O  
HETATM   76  CB  ARG A  21      38.710 -20.855  17.235  1.00  0.00           C  
HETATM   77  CG  ARG A  21      37.675 -21.764  17.909  1.00  0.00           C  
HETATM   78  CD  ARG A  21      38.205 -22.360  19.228  1.00  0.00           C  
HETATM   79  NE  ARG A  21      39.418 -23.171  19.059  1.00  0.00           N  
HETATM   80  CZ  ARG A  21      39.417 -24.460  18.694  1.00  0.00           C  
HETATM   81  NH2 ARG A  21      40.565 -25.123  18.574  1.00  0.00           N  
HETATM   82  NH1 ARG A  21      38.269 -25.089  18.452  1.00  0.00           N  
HETATM   83  N   LYS A  22      41.292 -19.122  18.636  1.00  0.00           N  
HETATM   84  CA  LYS A  22      42.671 -18.647  18.470  1.00  0.00           C  
HETATM   85  C   LYS A  22      43.549 -19.510  19.363  1.00  0.00           C  
HETATM   86  O   LYS A  22      43.169 -19.774  20.491  1.00  0.00           O  
HETATM   87  CB  LYS A  22      42.772 -17.136  18.851  1.00  0.00           C  
HETATM   88  CG  LYS A  22      44.119 -16.420  18.530  1.00  0.00           C  
HETATM   89  CD  LYS A  22      44.007 -14.875  18.608  1.00  0.00           C  
HETATM   90  CE  LYS A  22      45.317 -14.187  18.260  1.00  0.00           C  
HETATM   91  NZ  LYS A  22      46.123 -13.851  19.520  1.00  0.00           N  
HETATM   92  N   ASP A  23      44.697 -19.977  18.869  1.00  0.00           N  
HETATM   93  CA  ASP A  23      45.633 -20.755  19.724  1.00  0.00           C  
HETATM   94  C   ASP A  23      46.582 -19.872  20.510  1.00  0.00           C  
HETATM   95  O   ASP A  23      47.033 -18.843  20.003  1.00  0.00           O  
HETATM   96  CB  ASP A  23      46.526 -21.692  18.902  1.00  0.00           C  
HETATM   97  CG  ASP A  23      45.758 -22.814  18.217  1.00  0.00           C  
HETATM   98  OD2 ASP A  23      46.334 -23.369  17.251  1.00  0.00           O  
HETATM   99  OD1 ASP A  23      44.616 -23.142  18.632  1.00  0.00           O  
HETATM  100  N   ASP A  24      46.911 -20.289  21.730  1.00  0.00           N  
HETATM  101  CA  ASP A  24      48.002 -19.658  22.477  1.00  0.00           C  
HETATM  102  C   ASP A  24      49.311 -20.246  21.948  1.00  0.00           C  
HETATM  103  O   ASP A  24      49.269 -21.053  21.020  1.00  0.00           O  
HETATM  104  CB  ASP A  24      47.830 -19.801  24.000  1.00  0.00           C  
HETATM  105  CG  ASP A  24      48.144 -21.210  24.517  1.00  0.00           C  
HETATM  106  OD2 ASP A  24      48.015 -21.443  25.739  1.00  0.00           O  
HETATM  107  OD1 ASP A  24      48.519 -22.074  23.719  1.00  0.00           O  
HETATM  108  N   ARG A  25      50.453 -19.852  22.511  1.00  0.00           N  
HETATM  109  CA  ARG A  25      51.757 -20.215  21.930  1.00  0.00           C  
HETATM  110  C   ARG A  25      52.081 -21.720  21.944  1.00  0.00           C  
HETATM  111  O   ARG A  25      52.918 -22.176  21.166  1.00  0.00           O  
HETATM  112  CB  ARG A  25      52.899 -19.441  22.589  1.00  0.00           C  
HETATM  113  CG  ARG A  25      53.131 -19.817  24.017  1.00  0.00           C  
HETATM  114  CD  ARG A  25      54.292 -19.083  24.599  1.00  0.00           C  
HETATM  115  NE  ARG A  25      54.368 -19.352  26.031  1.00  0.00           N  
HETATM  116  CZ  ARG A  25      54.984 -20.410  26.571  1.00  0.00           C  
HETATM  117  NH2 ARG A  25      54.996 -20.569  27.895  1.00  0.00           N  
HETATM  118  NH1 ARG A  25      55.594 -21.306  25.786  1.00  0.00           N  
HETATM  119  N   THR A  26      51.416 -22.466  22.831  1.00  0.00           N  
HETATM  120  CA  THR A  26      51.600 -23.913  22.942  1.00  0.00           C  
HETATM  121  C   THR A  26      50.585 -24.661  22.078  1.00  0.00           C  
HETATM  122  O   THR A  26      50.462 -25.884  22.194  1.00  0.00           O  
HETATM  123  CB  THR A  26      51.451 -24.405  24.396  1.00  0.00           C  
HETATM  124  CG2 THR A  26      52.360 -23.615  25.349  1.00  0.00           C  
HETATM  125  OG1 THR A  26      50.082 -24.281  24.804  1.00  0.00           O  
HETATM  126  N   GLY A  27      49.858 -23.926  21.232  1.00  0.00           N  
HETATM  127  CA  GLY A  27      48.877 -24.511  20.335  1.00  0.00           C  
HETATM  128  C   GLY A  27      47.611 -24.947  21.052  1.00  0.00           C  
HETATM  129  O   GLY A  27      46.808 -25.685  20.489  1.00  0.00           O  
HETATM  130  N   THR A  28      47.422 -24.506  22.296  1.00  0.00           N  
HETATM  131  CA  THR A  28      46.190 -24.792  23.052  1.00  0.00           C  
HETATM  132  C   THR A  28      45.119 -23.759  22.688  1.00  0.00           C  
HETATM  133  O   THR A  28      45.431 -22.576  22.518  1.00  0.00           O  
HETATM  134  CB  THR A  28      46.451 -24.730  24.539  1.00  0.00           C  
HETATM  135  CG2 THR A  28      45.248 -25.237  25.333  1.00  0.00           C  
HETATM  136  OG1 THR A  28      47.646 -25.473  24.846  1.00  0.00           O  
HETATM  137  N   GLY A  29      43.869 -24.210  22.578  1.00  0.00           N  
HETATM  138  CA  GLY A  29      42.786 -23.422  21.994  1.00  0.00           C  
HETATM  139  C   GLY A  29      42.062 -22.497  22.961  1.00  0.00           C  
HETATM  140  O   GLY A  29      41.806 -22.833  24.121  1.00  0.00           O  
HETATM  141  N   THR A  30      41.717 -21.313  22.476  1.00  0.00           N  
HETATM  142  CA  THR A  30      40.930 -20.381  23.291  1.00  0.00           C  
HETATM  143  C   THR A  30      39.784 -19.851  22.467  1.00  0.00           C  
HETATM  144  O   THR A  30      39.807 -19.912  21.245  1.00  0.00           O  
HETATM  145  CB  THR A  30      41.794 -19.139  23.744  1.00  0.00           C  
HETATM  146  CG2 THR A  30      43.106 -19.567  24.445  1.00  0.00           C  
HETATM  147  OG1 THR A  30      42.090 -18.346  22.583  1.00  0.00           O  
HETATM  148  N   LEU A  31      38.779 -19.322  23.145  1.00  0.00           N  
HETATM  149  CA  LEU A  31      37.880 -18.344  22.507  1.00  0.00           C  
HETATM  150  C   LEU A  31      38.389 -16.922  22.837  1.00  0.00           C  
HETATM  151  O   LEU A  31      38.569 -16.577  24.000  1.00  0.00           O  
HETATM  152  CB  LEU A  31      36.426 -18.555  22.960  1.00  0.00           C  
HETATM  153  CG  LEU A  31      35.735 -19.813  22.404  1.00  0.00           C  
HETATM  154  CD2 LEU A  31      35.787 -19.868  20.882  1.00  0.00           C  
HETATM  155  CD1 LEU A  31      34.294 -19.831  22.871  1.00  0.00           C  
HETATM  156  N   SER A  32      38.643 -16.125  21.806  1.00  0.00           N  
HETATM  157  CA  SER A  32      39.363 -14.835  21.944  1.00  0.00           C  
HETATM  158  C   SER A  32      38.573 -13.612  21.474  1.00  0.00           C  
HETATM  159  O   SER A  32      37.936 -13.651  20.425  1.00  0.00           O  
HETATM  160  CB  SER A  32      40.659 -14.888  21.148  1.00  0.00           C  
HETATM  161  OG  SER A  32      41.465 -13.753  21.378  1.00  0.00           O  
HETATM  162  N   VAL A  33      38.646 -12.538  22.257  1.00  0.00           N  
HETATM  163  CA  VAL A  33      38.148 -11.200  21.863  1.00  0.00           C  
HETATM  164  C   VAL A  33      39.286 -10.207  22.098  1.00  0.00           C  
HETATM  165  O   VAL A  33      39.925 -10.271  23.145  1.00  0.00           O  
HETATM  166  CB  VAL A  33      36.869 -10.799  22.653  1.00  0.00           C  
HETATM  167  CG2 VAL A  33      35.664 -11.586  22.146  1.00  0.00           C  
HETATM  168  CG1 VAL A  33      36.555  -9.294  22.536  1.00  0.00           C  
HETATM  169  N   PHE A  34      39.562  -9.340  21.116  1.00  0.00           N  
HETATM  170  CA  PHE A  34      40.557  -8.244  21.253  1.00  0.00           C  
HETATM  171  C   PHE A  34      39.977  -6.888  21.738  1.00  0.00           C  
HETATM  172  O   PHE A  34      39.140  -6.295  21.062  1.00  0.00           O  
HETATM  173  CB  PHE A  34      41.331  -8.041  19.944  1.00  0.00           C  
HETATM  174  CG  PHE A  34      42.576  -7.190  20.087  1.00  0.00           C  
HETATM  175  CD2 PHE A  34      42.755  -6.044  19.295  1.00  0.00           C  
HETATM  176  CE2 PHE A  34      43.917  -5.259  19.407  1.00  0.00           C  
HETATM  177  CZ  PHE A  34      44.917  -5.615  20.305  1.00  0.00           C  
HETATM  178  CE1 PHE A  34      44.758  -6.755  21.101  1.00  0.00           C  
HETATM  179  CD1 PHE A  34      43.580  -7.533  20.990  1.00  0.00           C  
HETATM  180  N   GLY A  35      40.416  -6.426  22.914  1.00  0.00           N  
HETATM  181  CA  GLY A  35      40.009  -5.106  23.440  1.00  0.00           C  
HETATM  182  C   GLY A  35      38.802  -5.096  24.347  1.00  0.00           C  
HETATM  183  O   GLY A  35      37.660  -5.193  23.895  1.00  0.00           O  
HETATM  184  N   MET A  36      39.035  -4.981  25.648  1.00  0.00           N  
HETATM  185  CA  MET A  36      37.933  -5.005  26.585  1.00  0.00           C  
HETATM  186  C   MET A  36      38.317  -4.090  27.713  1.00  0.00           C  
HETATM  187  O   MET A  36      39.472  -3.804  27.888  1.00  0.00           O  
HETATM  188  CB  MET A  36      37.704  -6.438  27.156  1.00  0.00           C  
HETATM  189  CG  MET A  36      37.276  -7.540  26.137  1.00  0.00           C  
HETATM  190  SD  MET A  36      36.555  -8.989  26.996  1.00  0.00           S  
HETATM  191  CE  MET A  36      34.855  -8.942  26.418  1.00  0.00           C  
HETATM  192  N   GLN A  37      37.344  -3.651  28.496  1.00  0.00           N  
HETATM  193  CA  GLN A  37      37.636  -2.841  29.656  1.00  0.00           C  
HETATM  194  C   GLN A  37      36.524  -2.977  30.637  1.00  0.00           C  
HETATM  195  O   GLN A  37      35.391  -3.021  30.238  1.00  0.00           O  
HETATM  196  CB  GLN A  37      37.783  -1.344  29.246  1.00  0.00           C  
HETATM  197  CG  GLN A  37      38.156  -0.413  30.362  1.00  0.00           C  
HETATM  198  CD  GLN A  37      38.446   1.039  29.811  1.00  0.00           C  
HETATM  199  NE2 GLN A  37      39.678   1.308  29.417  1.00  0.00           N  
HETATM  200  OE1 GLN A  37      37.542   1.835  29.707  1.00  0.00           O  
HETATM  201  N   ALA A  38      36.868  -2.982  31.919  1.00  0.00           N  
HETATM  202  CA  ALA A  38      35.926  -2.976  33.034  1.00  0.00           C  
HETATM  203  C   ALA A  38      36.420  -1.971  34.090  1.00  0.00           C  
HETATM  204  O   ALA A  38      37.619  -1.845  34.287  1.00  0.00           O  
HETATM  205  CB  ALA A  38      35.846  -4.420  33.693  1.00  0.00           C  
HETATM  206  N   ARG A  39      35.479  -1.313  34.764  1.00  0.00           N  
HETATM  207  CA  ARG A  39      35.710  -0.415  35.897  1.00  0.00           C  
HETATM  208  C   ARG A  39      35.189  -1.029  37.216  1.00  0.00           C  
HETATM  209  O   ARG A  39      34.042  -1.417  37.305  1.00  0.00           O  
HETATM  210  CB  ARG A  39      35.038   0.990  35.653  1.00  0.00           C  
HETATM  211  CG  ARG A  39      35.369   2.076  36.750  1.00  0.00           C  
HETATM  212  CD  ARG A  39      34.809   3.567  36.474  1.00  0.00           C  
HETATM  213  NE  ARG A  39      35.307   4.019  35.193  1.00  0.00           N  
HETATM  214  CZ  ARG A  39      36.370   4.792  34.973  1.00  0.00           C  
HETATM  215  NH2 ARG A  39      36.731   5.001  33.720  1.00  0.00           N  
HETATM  216  NH1 ARG A  39      37.043   5.377  35.947  1.00  0.00           N  
HETATM  217  N   TYR A  40      36.024  -1.089  38.234  1.00  0.00           N  
HETATM  218  CA  TYR A  40      35.612  -1.577  39.542  1.00  0.00           C  
HETATM  219  C   TYR A  40      35.896  -0.457  40.526  1.00  0.00           C  
HETATM  220  O   TYR A  40      37.058  -0.027  40.660  1.00  0.00           O  
HETATM  221  CB  TYR A  40      36.404  -2.864  39.953  1.00  0.00           C  
HETATM  222  CG  TYR A  40      36.267  -3.992  38.947  1.00  0.00           C  
HETATM  223  CD2 TYR A  40      37.160  -4.124  37.892  1.00  0.00           C  
HETATM  224  CE2 TYR A  40      36.998  -5.160  36.931  1.00  0.00           C  
HETATM  225  CZ  TYR A  40      35.912  -6.083  37.061  1.00  0.00           C  
HETATM  226  OH  TYR A  40      35.725  -7.112  36.136  1.00  0.00           O  
HETATM  227  CE1 TYR A  40      35.029  -5.957  38.099  1.00  0.00           C  
HETATM  228  CD1 TYR A  40      35.208  -4.925  39.052  1.00  0.00           C  
HETATM  229  N   SER A  41      34.848   0.014  41.210  1.00  0.00           N  
HETATM  230  CA  SER A  41      35.015   0.977  42.283  1.00  0.00           C  
HETATM  231  C   SER A  41      35.740   0.382  43.479  1.00  0.00           C  
HETATM  232  O   SER A  41      35.487  -0.761  43.865  1.00  0.00           O  
HETATM  233  CB  SER A  41      33.663   1.551  42.722  1.00  0.00           C  
HETATM  234  OG  SER A  41      33.831   2.270  43.926  1.00  0.00           O  
HETATM  235  N   LEU A  42      36.647   1.154  44.067  1.00  0.00           N  
HETATM  236  CA  LEU A  42      37.385   0.716  45.244  1.00  0.00           C  
HETATM  237  C   LEU A  42      36.910   1.514  46.452  1.00  0.00           C  
HETATM  238  O   LEU A  42      37.548   1.517  47.489  1.00  0.00           O  
HETATM  239  CB  LEU A  42      38.895   0.936  45.047  1.00  0.00           C  
HETATM  240  CG  LEU A  42      39.628   0.307  43.855  1.00  0.00           C  
HETATM  241  CD2 LEU A  42      39.443  -1.208  43.853  1.00  0.00           C  
HETATM  242  CD1 LEU A  42      41.123   0.650  43.840  1.00  0.00           C  
HETATM  243  N   ARG A  43      35.786   2.204  46.305  1.00  0.00           N  
HETATM  244  CA  ARG A  43      35.300   3.101  47.347  1.00  0.00           C  
HETATM  245  C   ARG A  43      34.415   2.359  48.329  1.00  0.00           C  
HETATM  246  O   ARG A  43      33.274   2.015  48.000  1.00  0.00           O  
HETATM  247  CB  ARG A  43      34.547   4.280  46.720  1.00  0.00           C  
HETATM  248  CG  ARG A  43      35.411   5.025  45.692  1.00  0.00           C  
HETATM  249  CD  ARG A  43      34.747   6.287  45.141  1.00  0.00           C  
HETATM  250  NE  ARG A  43      35.561   6.857  44.075  1.00  0.00           N  
HETATM  251  CZ  ARG A  43      35.557   6.430  42.816  1.00  0.00           C  
HETATM  252  NH2 ARG A  43      36.362   7.008  41.927  1.00  0.00           N  
HETATM  253  NH1 ARG A  43      34.760   5.432  42.443  1.00  0.00           N  
HETATM  254  N   ASP A  44      34.947   2.108  49.524  1.00  0.00           N  
HETATM  255  CA  ASP A  44      34.215   1.396  50.574  1.00  0.00           C  
HETATM  256  C   ASP A  44      33.815  -0.052  50.203  1.00  0.00           C  
HETATM  257  O   ASP A  44      32.952  -0.628  50.852  1.00  0.00           O  
HETATM  258  CB  ASP A  44      32.969   2.196  51.015  1.00  0.00           C  
HETATM  259  CG  ASP A  44      33.314   3.584  51.547  1.00  0.00           C  
HETATM  260  OD2 ASP A  44      32.614   4.559  51.160  1.00  0.00           O  
HETATM  261  OD1 ASP A  44      34.275   3.695  52.350  1.00  0.00           O  
HETATM  262  N   GLU A  45      34.434  -0.611  49.162  1.00  0.00           N  
HETATM  263  CA  GLU A  45      34.286  -2.016  48.751  1.00  0.00           C  
HETATM  264  C   GLU A  45      35.615  -2.474  48.146  1.00  0.00           C  
HETATM  265  O   GLU A  45      36.460  -1.644  47.766  1.00  0.00           O  
HETATM  266  CB  GLU A  45      33.140  -2.203  47.732  1.00  0.00           C  
HETATM  267  CG  GLU A  45      33.212  -1.298  46.485  1.00  0.00           C  
HETATM  268  CD  GLU A  45      32.374  -1.808  45.300  1.00  0.00           C  
HETATM  269  OE2 GLU A  45      32.942  -2.198  44.232  1.00  0.00           O  
HETATM  270  OE1 GLU A  45      31.141  -1.794  45.417  1.00  0.00           O  
HETATM  271  N   PHE A  46      35.800  -3.791  48.065  1.00  0.00           N  
HETATM  272  CA  PHE A  46      36.992  -4.373  47.472  1.00  0.00           C  
HETATM  273  C   PHE A  46      36.588  -5.462  46.494  1.00  0.00           C  
HETATM  274  O   PHE A  46      35.873  -6.394  46.880  1.00  0.00           O  
HETATM  275  CB  PHE A  46      37.915  -4.938  48.548  1.00  0.00           C  
HETATM  276  CG  PHE A  46      39.229  -5.416  48.012  1.00  0.00           C  
HETATM  277  CD2 PHE A  46      40.328  -4.553  47.946  1.00  0.00           C  
HETATM  278  CE2 PHE A  46      41.540  -4.994  47.443  1.00  0.00           C  
HETATM  279  CZ  PHE A  46      41.685  -6.280  46.981  1.00  0.00           C  
HETATM  280  CE1 PHE A  46      40.583  -7.161  47.019  1.00  0.00           C  
HETATM  281  CD1 PHE A  46      39.369  -6.717  47.536  1.00  0.00           C  
HETATM  282  N   PRO A  47      37.075  -5.377  45.237  1.00  0.00           N  
HETATM  283  CA  PRO A  47      36.567  -6.233  44.171  1.00  0.00           C  
HETATM  284  C   PRO A  47      37.151  -7.666  44.184  1.00  0.00           C  
HETATM  285  O   PRO A  47      37.693  -8.133  43.167  1.00  0.00           O  
HETATM  286  CB  PRO A  47      36.933  -5.450  42.894  1.00  0.00           C  
HETATM  287  CG  PRO A  47      38.192  -4.691  43.263  1.00  0.00           C  
HETATM  288  CD  PRO A  47      38.168  -4.498  44.763  1.00  0.00           C  
HETATM  289  N   LEU A  48      37.035  -8.345  45.331  1.00  0.00           N  
HETATM  290  CA  LEU A  48      37.325  -9.804  45.416  1.00  0.00           C  
HETATM  291  C   LEU A  48      36.097 -10.572  44.896  1.00  0.00           C  
HETATM  292  O   LEU A  48      35.056 -10.543  45.523  1.00  0.00           O  
HETATM  293  CB  LEU A  48      37.665 -10.217  46.864  1.00  0.00           C  
HETATM  294  CG  LEU A  48      38.323 -11.607  47.101  1.00  0.00           C  
HETATM  295  CD2 LEU A  48      38.612 -11.886  48.611  1.00  0.00           C  
HETATM  296  CD1 LEU A  48      39.587 -11.820  46.276  1.00  0.00           C  
HETATM  297  N   LEU A  49      36.196 -11.190  43.733  1.00  0.00           N  
HETATM  298  CA  LEU A  49      35.014 -11.765  43.075  1.00  0.00           C  
HETATM  299  C   LEU A  49      34.258 -12.781  43.954  1.00  0.00           C  
HETATM  300  O   LEU A  49      34.860 -13.512  44.760  1.00  0.00           O  
HETATM  301  CB  LEU A  49      35.365 -12.376  41.697  1.00  0.00           C  
HETATM  302  CG  LEU A  49      35.822 -11.436  40.564  1.00  0.00           C  
HETATM  303  CD2 LEU A  49      34.967 -10.201  40.432  1.00  0.00           C  
HETATM  304  CD1 LEU A  49      35.858 -12.143  39.249  1.00  0.00           C  
HETATM  305  N   THR A  50      32.931 -12.795  43.805  1.00  0.00           N  
HETATM  306  CA  THR A  50      32.048 -13.612  44.667  1.00  0.00           C  
HETATM  307  C   THR A  50      31.378 -14.816  43.972  1.00  0.00           C  
HETATM  308  O   THR A  50      30.788 -15.659  44.647  1.00  0.00           O  
HETATM  309  CB  THR A  50      30.927 -12.775  45.327  1.00  0.00           C  
HETATM  310  CG2 THR A  50      31.509 -11.677  46.211  1.00  0.00           C  
HETATM  311  OG1 THR A  50      30.090 -12.209  44.309  1.00  0.00           O  
HETATM  312  N   THR A  51      31.469 -14.916  42.648  1.00  0.00           N  
HETATM  313  CA  THR A  51      30.765 -15.985  41.960  1.00  0.00           C  
HETATM  314  C   THR A  51      31.556 -17.282  42.003  1.00  0.00           C  
HETATM  315  O   THR A  51      31.109 -18.323  41.508  1.00  0.00           O  
HETATM  316  CB  THR A  51      30.368 -15.623  40.518  1.00  0.00           C  
HETATM  317  CG2 THR A  51      29.396 -14.452  40.498  1.00  0.00           C  
HETATM  318  OG1 THR A  51      31.533 -15.349  39.738  1.00  0.00           O  
HETATM  319  N   LYS A  52      32.747 -17.184  42.587  1.00  0.00           N  
HETATM  320  CA  LYS A  52      33.607 -18.313  42.877  1.00  0.00           C  
HETATM  321  C   LYS A  52      34.496 -17.828  44.006  1.00  0.00           C  
HETATM  322  O   LYS A  52      34.653 -16.612  44.189  1.00  0.00           O  
HETATM  323  CB  LYS A  52      34.409 -18.726  41.652  1.00  0.00           C  
HETATM  324  CG  LYS A  52      35.704 -17.999  41.458  1.00  0.00           C  
HETATM  325  CD  LYS A  52      36.414 -18.557  40.255  1.00  0.00           C  
HETATM  326  CE  LYS A  52      37.715 -17.838  40.035  1.00  0.00           C  
HETATM  327  NZ  LYS A  52      38.312 -18.274  38.747  1.00  0.00           N  
HETATM  328  N   ARG A  53      35.018 -18.749  44.815  1.00  0.00           N  
HETATM  329  CA  ARG A  53      35.875 -18.327  45.907  1.00  0.00           C  
HETATM  330  C   ARG A  53      37.280 -18.077  45.355  1.00  0.00           C  
HETATM  331  O   ARG A  53      37.855 -18.946  44.669  1.00  0.00           O  
HETATM  332  CB  ARG A  53      35.888 -19.319  47.063  1.00  0.00           C  
HETATM  333  CG  ARG A  53      36.929 -18.965  48.141  1.00  0.00           C  
HETATM  334  CD  ARG A  53      37.037 -20.014  49.268  1.00  0.00           C  
HETATM  335  NE  ARG A  53      35.826 -20.069  50.086  1.00  0.00           N  
HETATM  336  CZ  ARG A  53      35.520 -19.204  51.046  1.00  0.00           C  
HETATM  337  NH2 ARG A  53      34.393 -19.358  51.712  1.00  0.00           N  
HETATM  338  NH1 ARG A  53      36.323 -18.167  51.327  1.00  0.00           N  
HETATM  339  N   VAL A  54      37.795 -16.868  45.613  1.00  0.00           N  
HETATM  340  CA  VAL A  54      39.138 -16.500  45.170  1.00  0.00           C  
HETATM  341  C   VAL A  54      40.119 -16.657  46.329  1.00  0.00           C  
HETATM  342  O   VAL A  54      39.824 -16.285  47.449  1.00  0.00           O  
HETATM  343  CB  VAL A  54      39.144 -15.078  44.495  1.00  0.00           C  
HETATM  344  CG2 VAL A  54      38.339 -15.125  43.200  1.00  0.00           C  
HETATM  345  CG1 VAL A  54      40.570 -14.561  44.210  1.00  0.00           C  
HETATM  346  N   PHE A  55      41.273 -17.257  46.054  1.00  0.00           N  
HETATM  347  CA  PHE A  55      42.291 -17.530  47.076  1.00  0.00           C  
HETATM  348  C   PHE A  55      42.979 -16.197  47.508  1.00  0.00           C  
HETATM  349  O   PHE A  55      44.086 -15.878  47.066  1.00  0.00           O  
HETATM  350  CB  PHE A  55      43.299 -18.605  46.569  1.00  0.00           C  
HETATM  351  CG  PHE A  55      44.305 -19.070  47.617  1.00  0.00           C  
HETATM  352  CD2 PHE A  55      45.600 -19.441  47.239  1.00  0.00           C  
HETATM  353  CE2 PHE A  55      46.537 -19.874  48.181  1.00  0.00           C  
HETATM  354  CZ  PHE A  55      46.189 -19.945  49.528  1.00  0.00           C  
HETATM  355  CE1 PHE A  55      44.897 -19.580  49.935  1.00  0.00           C  
HETATM  356  CD1 PHE A  55      43.962 -19.142  48.969  1.00  0.00           C  
HETATM  357  N   TRP A  56      42.285 -15.446  48.366  1.00  0.00           N  
HETATM  358  CA  TRP A  56      42.722 -14.151  48.833  1.00  0.00           C  
HETATM  359  C   TRP A  56      44.086 -14.203  49.501  1.00  0.00           C  
HETATM  360  O   TRP A  56      44.918 -13.339  49.235  1.00  0.00           O  
HETATM  361  CB  TRP A  56      41.712 -13.539  49.807  1.00  0.00           C  
HETATM  362  CG  TRP A  56      42.284 -12.358  50.554  1.00  0.00           C  
HETATM  363  CD1 TRP A  56      42.622 -12.303  51.887  1.00  0.00           C  
HETATM  364  NE1 TRP A  56      43.130 -11.059  52.200  1.00  0.00           N  
HETATM  365  CE2 TRP A  56      43.144 -10.285  51.067  1.00  0.00           C  
HETATM  366  CZ2 TRP A  56      43.570  -8.956  50.880  1.00  0.00           C  
HETATM  367  CH2 TRP A  56      43.468  -8.426  49.614  1.00  0.00           C  
HETATM  368  CZ3 TRP A  56      42.953  -9.185  48.538  1.00  0.00           C  
HETATM  369  CE3 TRP A  56      42.531 -10.504  48.720  1.00  0.00           C  
HETATM  370  CD2 TRP A  56      42.623 -11.071  50.005  1.00  0.00           C  
HETATM  371  N   LYS A  57      44.309 -15.204  50.362  1.00  0.00           N  
HETATM  372  CA  LYS A  57      45.616 -15.402  51.033  1.00  0.00           C  
HETATM  373  C   LYS A  57      46.796 -15.418  50.071  1.00  0.00           C  
HETATM  374  O   LYS A  57      47.813 -14.797  50.354  1.00  0.00           O  
HETATM  375  CB  LYS A  57      45.612 -16.658  51.922  1.00  0.00           C  
HETATM  376  CG  LYS A  57      47.005 -17.242  52.274  1.00  0.00           C  
HETATM  377  CD  LYS A  57      47.058 -17.707  53.741  1.00  0.00           C  
HETATM  378  CE  LYS A  57      47.994 -18.912  53.939  1.00  0.00           C  
HETATM  379  NZ  LYS A  57      49.428 -18.620  53.591  1.00  0.00           N  
HETATM  380  N   GLY A  58      46.655 -16.108  48.940  1.00  0.00           N  
HETATM  381  CA  GLY A  58      47.715 -16.174  47.931  1.00  0.00           C  
HETATM  382  C   GLY A  58      47.863 -14.909  47.077  1.00  0.00           C  
HETATM  383  O   GLY A  58      48.930 -14.653  46.507  1.00  0.00           O  
HETATM  384  N   VAL A  59      46.774 -14.141  46.960  1.00  0.00           N  
HETATM  385  CA  VAL A  59      46.819 -12.834  46.284  1.00  0.00           C  
HETATM  386  C   VAL A  59      47.786 -11.941  47.082  1.00  0.00           C  
HETATM  387  O   VAL A  59      48.761 -11.443  46.531  1.00  0.00           O  
HETATM  388  CB  VAL A  59      45.399 -12.188  46.174  1.00  0.00           C  
HETATM  389  CG2 VAL A  59      44.504 -13.018  45.238  1.00  0.00           C  
HETATM  390  CG1 VAL A  59      45.484 -10.725  45.730  1.00  0.00           C  
HETATM  391  N   LEU A  60      47.515 -11.824  48.382  1.00  0.00           N  
HETATM  392  CA  LEU A  60      48.287 -11.040  49.338  1.00  0.00           C  
HETATM  393  C   LEU A  60      49.737 -11.467  49.410  1.00  0.00           C  
HETATM  394  O   LEU A  60      50.649 -10.655  49.256  1.00  0.00           O  
HETATM  395  CB  LEU A  60      47.655 -11.173  50.729  1.00  0.00           C  
HETATM  396  CG  LEU A  60      48.177 -10.341  51.911  1.00  0.00           C  
HETATM  397  CD2 LEU A  60      47.295 -10.560  53.117  1.00  0.00           C  
HETATM  398  CD1 LEU A  60      48.271  -8.829  51.574  1.00  0.00           C  
HETATM  399  N   GLU A  61      49.928 -12.758  49.624  1.00  0.00           N  
HETATM  400  CA  GLU A  61      51.232 -13.349  49.804  1.00  0.00           C  
HETATM  401  C   GLU A  61      52.120 -13.105  48.600  1.00  0.00           C  
HETATM  402  O   GLU A  61      53.270 -12.716  48.755  1.00  0.00           O  
HETATM  403  CB  GLU A  61      51.083 -14.860  50.038  1.00  0.00           C  
HETATM  404  CG  GLU A  61      51.811 -15.379  51.250  1.00  0.00           C  
HETATM  405  CD  GLU A  61      51.175 -14.919  52.573  1.00  0.00           C  
HETATM  406  OE2 GLU A  61      51.938 -14.457  53.463  1.00  0.00           O  
HETATM  407  OE1 GLU A  61      49.925 -15.023  52.725  1.00  0.00           O  
HETATM  408  N   GLU A  62      51.594 -13.348  47.405  1.00  0.00           N  
HETATM  409  CA  GLU A  62      52.380 -13.209  46.176  1.00  0.00           C  
HETATM  410  C   GLU A  62      52.711 -11.736  45.869  1.00  0.00           C  
HETATM  411  O   GLU A  62      53.799 -11.440  45.371  1.00  0.00           O  
HETATM  412  CB  GLU A  62      51.630 -13.829  44.988  1.00  0.00           C  
HETATM  413  CG  GLU A  62      52.436 -13.926  43.690  1.00  0.00           C  
HETATM  414  CD  GLU A  62      51.583 -13.756  42.421  1.00  0.00           C  
HETATM  415  OE2 GLU A  62      51.958 -14.333  41.369  1.00  0.00           O  
HETATM  416  OE1 GLU A  62      50.562 -13.019  42.453  1.00  0.00           O  
HETATM  417  N   LEU A  63      51.758 -10.839  46.125  1.00  0.00           N  
HETATM  418  CA  LEU A  63      51.990  -9.410  45.947  1.00  0.00           C  
HETATM  419  C   LEU A  63      53.130  -8.893  46.879  1.00  0.00           C  
HETATM  420  O   LEU A  63      54.016  -8.208  46.432  1.00  0.00           O  
HETATM  421  CB  LEU A  63      50.701  -8.599  46.160  1.00  0.00           C  
HETATM  422  CG  LEU A  63      50.855  -7.103  45.799  1.00  0.00           C  
HETATM  423  CD2 LEU A  63      49.682  -6.260  46.226  1.00  0.00           C  
HETATM  424  CD1 LEU A  63      51.142  -6.908  44.337  1.00  0.00           C  
HETATM  425  N   LEU A  64      53.074  -9.251  48.160  1.00  0.00           N  
HETATM  426  CA  LEU A  64      54.055  -8.847  49.149  1.00  0.00           C  
HETATM  427  C   LEU A  64      55.436  -9.324  48.757  1.00  0.00           C  
HETATM  428  O   LEU A  64      56.420  -8.592  48.907  1.00  0.00           O  
HETATM  429  CB  LEU A  64      53.668  -9.372  50.522  1.00  0.00           C  
HETATM  430  CG  LEU A  64      52.516  -8.598  51.151  1.00  0.00           C  
HETATM  431  CD2 LEU A  64      52.897  -7.137  51.359  1.00  0.00           C  
HETATM  432  CD1 LEU A  64      52.114  -9.242  52.456  1.00  0.00           C  
HETATM  433  N   TRP A  65      55.477 -10.542  48.221  1.00  0.00           N  
HETATM  434  CA  TRP A  65      56.647 -11.137  47.601  1.00  0.00           C  
HETATM  435  C   TRP A  65      57.171 -10.283  46.454  1.00  0.00           C  
HETATM  436  O   TRP A  65      58.373 -10.033  46.377  1.00  0.00           O  
HETATM  437  CB  TRP A  65      56.306 -12.557  47.109  1.00  0.00           C  
HETATM  438  CG  TRP A  65      57.480 -13.357  46.588  1.00  0.00           C  
HETATM  439  CD1 TRP A  65      58.532 -13.832  47.319  1.00  0.00           C  
HETATM  440  NE1 TRP A  65      59.408 -14.520  46.504  1.00  0.00           N  
HETATM  441  CE2 TRP A  65      58.923 -14.514  45.226  1.00  0.00           C  
HETATM  442  CZ2 TRP A  65      59.449 -15.084  44.063  1.00  0.00           C  
HETATM  443  CH2 TRP A  65      58.726 -14.931  42.897  1.00  0.00           C  
HETATM  444  CZ3 TRP A  65      57.509 -14.222  42.875  1.00  0.00           C  
HETATM  445  CE3 TRP A  65      56.986 -13.651  44.038  1.00  0.00           C  
HETATM  446  CD2 TRP A  65      57.702 -13.793  45.240  1.00  0.00           C  
HETATM  447  N   PHE A  66      56.276  -9.861  45.556  1.00  0.00           N  
HETATM  448  CA  PHE A  66      56.644  -8.973  44.448  1.00  0.00           C  
HETATM  449  C   PHE A  66      57.207  -7.637  44.938  1.00  0.00           C  
HETATM  450  O   PHE A  66      58.190  -7.149  44.392  1.00  0.00           O  
HETATM  451  CB  PHE A  66      55.449  -8.708  43.528  1.00  0.00           C  
HETATM  452  CG  PHE A  66      55.167  -9.823  42.552  1.00  0.00           C  
HETATM  453  CD2 PHE A  66      53.898 -10.387  42.470  1.00  0.00           C  
HETATM  454  CE2 PHE A  66      53.626 -11.418  41.565  1.00  0.00           C  
HETATM  455  CZ  PHE A  66      54.635 -11.895  40.733  1.00  0.00           C  
HETATM  456  CE1 PHE A  66      55.897 -11.339  40.802  1.00  0.00           C  
HETATM  457  CD1 PHE A  66      56.155 -10.298  41.713  1.00  0.00           C  
HETATM  458  N   ILE A  67      56.582  -7.068  45.967  1.00  0.00           N  
HETATM  459  CA  ILE A  67      57.014  -5.806  46.574  1.00  0.00           C  
HETATM  460  C   ILE A  67      58.427  -5.854  47.241  1.00  0.00           C  
HETATM  461  O   ILE A  67      59.067  -4.825  47.379  1.00  0.00           O  
HETATM  462  CB  ILE A  67      55.938  -5.247  47.548  1.00  0.00           C  
HETATM  463  CG2 ILE A  67      56.485  -4.108  48.392  1.00  0.00           C  
HETATM  464  CG1 ILE A  67      54.702  -4.763  46.784  1.00  0.00           C  
HETATM  465  CD1 ILE A  67      53.491  -4.589  47.670  1.00  0.00           C  
HETATM  466  N   LYS A  68      58.920  -7.029  47.635  1.00  0.00           N  
HETATM  467  CA  LYS A  68      60.298  -7.113  48.149  1.00  0.00           C  
HETATM  468  C   LYS A  68      61.346  -7.526  47.100  1.00  0.00           C  
HETATM  469  O   LYS A  68      62.496  -7.820  47.440  1.00  0.00           O  
HETATM  470  CB  LYS A  68      60.397  -7.924  49.456  1.00  0.00           C  
HETATM  471  CG  LYS A  68      60.157  -9.415  49.358  1.00  0.00           C  
HETATM  472  CD  LYS A  68      59.671  -9.927  50.727  1.00  0.00           C  
HETATM  473  CE  LYS A  68      58.855 -11.238  50.635  1.00  0.00           C  
HETATM  474  NZ  LYS A  68      57.677 -11.257  51.575  1.00  0.00           N  
HETATM  475  N   GLY A  69      60.953  -7.519  45.831  1.00  0.00           N  
HETATM  476  CA  GLY A  69      61.886  -7.714  44.724  1.00  0.00           C  
HETATM  477  C   GLY A  69      62.447  -9.117  44.602  1.00  0.00           C  
HETATM  478  O   GLY A  69      63.454  -9.340  43.918  1.00  0.00           O  
HETATM  479  N   SER A  70      61.776 -10.069  45.248  1.00  0.00           N  
HETATM  480  CA  SER A  70      62.279 -11.433  45.370  1.00  0.00           C  
HETATM  481  C   SER A  70      62.318 -12.216  44.053  1.00  0.00           C  
HETATM  482  O   SER A  70      61.369 -12.183  43.254  1.00  0.00           O  
HETATM  483  CB  SER A  70      61.479 -12.195  46.427  1.00  0.00           C  
HETATM  484  OG  SER A  70      62.071 -13.452  46.709  1.00  0.00           O  
HETATM  485  N   THR A  71      63.450 -12.888  43.842  1.00  0.00           N  
HETATM  486  CA  THR A  71      63.603 -13.908  42.805  1.00  0.00           C  
HETATM  487  C   THR A  71      63.844 -15.276  43.478  1.00  0.00           C  
HETATM  488  O   THR A  71      64.491 -16.170  42.911  1.00  0.00           O  
HETATM  489  CB  THR A  71      64.733 -13.557  41.799  1.00  0.00           C  
HETATM  490  CG2 THR A  71      64.380 -12.304  41.008  1.00  0.00           C  
HETATM  491  OG1 THR A  71      65.964 -13.341  42.503  1.00  0.00           O  
HETATM  492  N   ASN A  72      63.295 -15.423  44.688  1.00  0.00           N  
HETATM  493  CA  ASN A  72      63.455 -16.633  45.508  1.00  0.00           C  
HETATM  494  C   ASN A  72      62.148 -17.435  45.684  1.00  0.00           C  
HETATM  495  O   ASN A  72      61.282 -17.073  46.493  1.00  0.00           O  
HETATM  496  CB  ASN A  72      64.060 -16.267  46.870  1.00  0.00           C  
HETATM  497  CG  ASN A  72      64.969 -17.351  47.419  1.00  0.00           C  
HETATM  498  ND2 ASN A  72      64.606 -17.897  48.578  1.00  0.00           N  
HETATM  499  OD1 ASN A  72      65.994 -17.684  46.819  1.00  0.00           O  
HETATM  500  N   ALA A  73      62.030 -18.523  44.920  1.00  0.00           N  
HETATM  501  CA  ALA A  73      60.820 -19.363  44.874  1.00  0.00           C  
HETATM  502  C   ALA A  73      60.348 -19.873  46.239  1.00  0.00           C  
HETATM  503  O   ALA A  73      59.147 -20.065  46.459  1.00  0.00           O  
HETATM  504  CB  ALA A  73      61.038 -20.541  43.919  1.00  0.00           C  
HETATM  505  N   LYS A  74      61.306 -20.076  47.145  1.00  0.00           N  
HETATM  506  CA  LYS A  74      61.072 -20.710  48.447  1.00  0.00           C  
HETATM  507  C   LYS A  74      60.347 -19.804  49.455  1.00  0.00           C  
HETATM  508  O   LYS A  74      59.762 -20.294  50.427  1.00  0.00           O  
HETATM  509  CB  LYS A  74      62.394 -21.240  49.021  1.00  0.00           C  
HETATM  510  CG  LYS A  74      63.380 -21.684  47.939  1.00  0.00           C  
HETATM  511  CD  LYS A  74      64.139 -22.939  48.322  1.00  0.00           C  
HETATM  512  CE  LYS A  74      64.857 -23.515  47.109  1.00  0.00           C  
HETATM  513  NZ  LYS A  74      65.443 -24.862  47.377  1.00  0.00           N  
HETATM  514  N   GLU A  75      60.383 -18.493  49.209  1.00  0.00           N  
HETATM  515  CA  GLU A  75      59.615 -17.511  49.986  1.00  0.00           C  
HETATM  516  C   GLU A  75      58.129 -17.563  49.615  1.00  0.00           C  
HETATM  517  O   GLU A  75      57.278 -16.991  50.309  1.00  0.00           O  
HETATM  518  CB  GLU A  75      60.161 -16.094  49.767  1.00  0.00           C  
HETATM  519  CG  GLU A  75      61.625 -15.896  50.170  1.00  0.00           C  
HETATM  520  CD  GLU A  75      62.117 -14.470  49.942  1.00  0.00           C  
HETATM  521  OE2 GLU A  75      63.183 -14.303  49.308  1.00  0.00           O  
HETATM  522  OE1 GLU A  75      61.442 -13.516  50.395  1.00  0.00           O  
HETATM  523  N   LEU A  76      57.831 -18.249  48.516  1.00  0.00           N  
HETATM  524  CA  LEU A  76      56.467 -18.440  48.048  1.00  0.00           C  
HETATM  525  C   LEU A  76      56.136 -19.946  47.986  1.00  0.00           C  
HETATM  526  O   LEU A  76      55.387 -20.403  47.112  1.00  0.00           O  
HETATM  527  CB  LEU A  76      56.302 -17.762  46.681  1.00  0.00           C  
HETATM  528  CG  LEU A  76      54.942 -17.183  46.288  1.00  0.00           C  
HETATM  529  CD2 LEU A  76      54.982 -16.685  44.857  1.00  0.00           C  
HETATM  530  CD1 LEU A  76      54.521 -16.074  47.238  1.00  0.00           C  
HETATM  531  N   SER A  77      56.699 -20.706  48.925  1.00  0.00           N  
HETATM  532  CA  SER A  77      56.550 -22.166  48.943  1.00  0.00           C  
HETATM  533  C   SER A  77      55.643 -22.665  50.070  1.00  0.00           C  
HETATM  534  O   SER A  77      54.562 -23.205  49.806  1.00  0.00           O  
HETATM  535  CB  SER A  77      57.919 -22.852  49.003  1.00  0.00           C  
HETATM  536  OG  SER A  77      58.536 -22.864  47.726  1.00  0.00           O  
HETATM  537  N   SER A  78      56.086 -22.483  51.316  1.00  0.00           N  
HETATM  538  CA  SER A  78      55.313 -22.906  52.495  1.00  0.00           C  
HETATM  539  C   SER A  78      54.205 -21.894  52.851  1.00  0.00           C  
HETATM  540  O   SER A  78      54.124 -21.395  53.984  1.00  0.00           O  
HETATM  541  CB  SER A  78      56.236 -23.203  53.696  1.00  0.00           C  
HETATM  542  OG  SER A  78      56.820 -22.024  54.232  1.00  0.00           O  
HETATM  543  N   LYS A  79      53.359 -21.608  51.861  1.00  0.00           N  
HETATM  544  CA  LYS A  79      52.260 -20.651  51.987  1.00  0.00           C  
HETATM  545  C   LYS A  79      50.943 -21.287  51.516  1.00  0.00           C  
HETATM  546  O   LYS A  79      49.853 -20.748  51.756  1.00  0.00           O  
HETATM  547  CB  LYS A  79      52.561 -19.383  51.167  1.00  0.00           C  
HETATM  548  CG  LYS A  79      53.982 -18.811  51.331  1.00  0.00           C  
HETATM  549  CD  LYS A  79      54.053 -17.596  52.262  1.00  0.00           C  
HETATM  550  CE  LYS A  79      53.626 -17.890  53.702  1.00  0.00           C  
HETATM  551  NZ  LYS A  79      54.617 -18.719  54.436  1.00  0.00           N  
HETATM  552  N   GLY A  80      51.058 -22.443  50.856  1.00  0.00           N  
HETATM  553  CA  GLY A  80      49.926 -23.116  50.213  1.00  0.00           C  
HETATM  554  C   GLY A  80      49.785 -22.701  48.755  1.00  0.00           C  
HETATM  555  O   GLY A  80      48.863 -23.143  48.059  1.00  0.00           O  
HETATM  556  N   VAL A  81      50.721 -21.862  48.304  1.00  0.00           N  
HETATM  557  CA  VAL A  81      50.681 -21.227  46.977  1.00  0.00           C  
HETATM  558  C   VAL A  81      51.589 -21.919  45.942  1.00  0.00           C  
HETATM  559  O   VAL A  81      51.482 -21.653  44.738  1.00  0.00           O  
HETATM  560  CB  VAL A  81      51.018 -19.697  47.061  1.00  0.00           C  
HETATM  561  CG2 VAL A  81      52.458 -19.470  47.490  1.00  0.00           C  
HETATM  562  CG1 VAL A  81      50.069 -18.978  48.019  1.00  0.00           C  
HETATM  563  N   LYS A  82      52.644 -22.633  46.446  1.00  0.00           N  
HETATM  564  CA  LYS A  82      53.872 -23.248  45.911  1.00  0.00           C  
HETATM  565  C   LYS A  82      54.192 -23.196  44.431  1.00  0.00           C  
HETATM  566  O   LYS A  82      54.974 -24.019  43.968  1.00  0.00           O  
HETATM  567  CB  LYS A  82      54.023 -24.731  46.283  1.00  0.00           C  
HETATM  568  CG  LYS A  82      54.464 -24.974  47.722  1.00  0.00           C  
HETATM  569  CD  LYS A  82      54.450 -26.449  48.130  1.00  0.00           C  
HETATM  570  CE  LYS A  82      54.991 -26.678  49.542  1.00  0.00           C  
HETATM  571  NZ  LYS A  82      54.957 -28.116  49.892  1.00  0.00           N  
HETATM  572  N   ILE A  83      53.754 -22.172  43.685  1.00  0.00           N  
HETATM  573  CA  ILE A  83      53.824 -22.102  42.251  1.00  0.00           C  
HETATM  574  C   ILE A  83      55.190 -21.948  41.645  1.00  0.00           C  
HETATM  575  O   ILE A  83      55.489 -22.628  40.666  1.00  0.00           O  
HETATM  576  CB  ILE A  83      52.956 -21.001  41.717  1.00  0.00           C  
HETATM  577  CG2 ILE A  83      51.489 -21.364  42.003  1.00  0.00           C  
HETATM  578  CG1 ILE A  83      53.397 -19.643  42.286  1.00  0.00           C  
HETATM  579  CD1 ILE A  83      52.644 -18.464  41.672  1.00  0.00           C  
HETATM  580  N   TRP A  84      56.036 -21.048  42.180  1.00  0.00           N  
HETATM  581  CA  TRP A  84      57.293 -20.670  41.580  1.00  0.00           C  
HETATM  582  C   TRP A  84      58.371 -21.712  41.615  1.00  0.00           C  
HETATM  583  O   TRP A  84      59.251 -21.704  40.756  1.00  0.00           O  
HETATM  584  CB  TRP A  84      57.874 -19.355  42.125  1.00  0.00           C  
HETATM  585  CG  TRP A  84      57.116 -18.134  41.656  1.00  0.00           C  
HETATM  586  CD1 TRP A  84      56.492 -17.163  42.384  1.00  0.00           C  
HETATM  587  NE1 TRP A  84      55.872 -16.268  41.546  1.00  0.00           N  
HETATM  588  CE2 TRP A  84      56.093 -16.665  40.244  1.00  0.00           C  
HETATM  589  CZ2 TRP A  84      55.683 -16.121  39.063  1.00  0.00           C  
HETATM  590  CH2 TRP A  84      56.070 -16.754  37.903  1.00  0.00           C  
HETATM  591  CZ3 TRP A  84      56.838 -17.901  37.932  1.00  0.00           C  
HETATM  592  CE3 TRP A  84      57.245 -18.460  39.125  1.00  0.00           C  
HETATM  593  CD2 TRP A  84      56.867 -17.823  40.277  1.00  0.00           C  
HETATM  594  N   ASP A  85      58.339 -22.642  42.581  1.00  0.00           N  
HETATM  595  CA  ASP A  85      59.432 -23.541  42.845  1.00  0.00           C  
HETATM  596  C   ASP A  85      59.875 -24.292  41.615  1.00  0.00           C  
HETATM  597  O   ASP A  85      61.076 -24.465  41.399  1.00  0.00           O  
HETATM  598  CB  ASP A  85      59.040 -24.569  43.924  1.00  0.00           C  
HETATM  599  CG  ASP A  85      60.287 -25.216  44.509  1.00  0.00           C  
HETATM  600  OD2 ASP A  85      60.218 -25.664  45.684  1.00  0.00           O  
HETATM  601  OD1 ASP A  85      61.323 -25.268  43.795  1.00  0.00           O  
HETATM  602  N   ALA A  86      58.942 -24.747  40.761  1.00  0.00           N  
HETATM  603  CA  ALA A  86      59.335 -25.545  39.633  1.00  0.00           C  
HETATM  604  C   ALA A  86      60.255 -24.754  38.758  1.00  0.00           C  
HETATM  605  O   ALA A  86      61.263 -25.268  38.275  1.00  0.00           O  
HETATM  606  CB  ALA A  86      58.141 -25.983  38.762  1.00  0.00           C  
HETATM  607  N   ASN A  87      59.941 -23.466  38.555  1.00  0.00           N  
HETATM  608  CA  ASN A  87      60.694 -22.628  37.671  1.00  0.00           C  
HETATM  609  C   ASN A  87      62.093 -22.464  38.183  1.00  0.00           C  
HETATM  610  O   ASN A  87      63.010 -22.235  37.401  1.00  0.00           O  
HETATM  611  CB  ASN A  87      60.085 -21.223  37.524  1.00  0.00           C  
HETATM  612  CG  ASN A  87      58.773 -21.353  36.765  1.00  0.00           C  
HETATM  613  ND2 ASN A  87      58.785 -20.969  35.459  1.00  0.00           N  
HETATM  614  OD1 ASN A  87      57.762 -21.781  37.320  1.00  0.00           O  
HETATM  615  N   GLY A  88      62.265 -22.471  39.515  1.00  0.00           N  
HETATM  616  CA  GLY A  88      63.504 -22.296  40.231  1.00  0.00           C  
HETATM  617  C   GLY A  88      64.422 -23.475  40.154  1.00  0.00           C  
HETATM  618  O   GLY A  88      65.629 -23.320  40.336  1.00  0.00           O  
HETATM  619  N   SER A  89      63.862 -24.684  39.961  1.00  0.00           N  
HETATM  620  CA  SER A  89      64.562 -25.937  40.045  1.00  0.00           C  
HETATM  621  C   SER A  89      65.758 -25.972  39.138  1.00  0.00           C  
HETATM  622  O   SER A  89      65.763 -25.387  38.056  1.00  0.00           O  
HETATM  623  CB  SER A  89      63.633 -27.112  39.685  1.00  0.00           C  
HETATM  624  OG  SER A  89      64.317 -28.350  39.779  1.00  0.00           O  
HETATM  625  N   ARG A  90      66.822 -26.669  39.601  1.00  0.00           N  
HETATM  626  CA  ARG A  90      68.063 -26.809  38.892  1.00  0.00           C  
HETATM  627  C   ARG A  90      67.818 -27.543  37.614  1.00  0.00           C  
HETATM  628  O   ARG A  90      68.249 -27.111  36.546  1.00  0.00           O  
HETATM  629  CB  ARG A  90      69.083 -27.634  39.696  1.00  0.00           C  
HETATM  630  CG  ARG A  90      70.443 -27.839  39.020  1.00  0.00           C  
HETATM  631  CD  ARG A  90      71.311 -26.581  38.946  1.00  0.00           C  
HETATM  632  NE  ARG A  90      70.927 -25.816  37.726  1.00  0.00           N  
HETATM  633  CZ  ARG A  90      70.726 -24.469  37.802  1.00  0.00           C  
HETATM  634  NH2 ARG A  90      70.616 -23.734  36.658  1.00  0.00           N  
HETATM  635  NH1 ARG A  90      70.655 -23.855  39.019  1.00  0.00           N  
HETATM  636  N   ASP A  91      67.080 -28.664  37.697  1.00  0.00           N  
HETATM  637  CA  ASP A  91      66.859 -29.486  36.546  1.00  0.00           C  
HETATM  638  C   ASP A  91      66.081 -28.694  35.546  1.00  0.00           C  
HETATM  639  O   ASP A  91      66.368 -28.728  34.351  1.00  0.00           O  
HETATM  640  CB  ASP A  91      66.058 -30.755  36.874  1.00  0.00           C  
HETATM  641  CG  ASP A  91      66.303 -31.747  35.750  1.00  0.00           C  
HETATM  642  OD2 ASP A  91      65.726 -32.866  35.806  1.00  0.00           O  
HETATM  643  OD1 ASP A  91      67.087 -31.398  34.828  1.00  0.00           O  
HETATM  644  N   PHE A  92      65.077 -27.940  36.022  1.00  0.00           N  
HETATM  645  CA  PHE A  92      64.265 -27.155  35.143  1.00  0.00           C  
HETATM  646  C   PHE A  92      65.136 -26.139  34.486  1.00  0.00           C  
HETATM  647  O   PHE A  92      65.055 -25.929  33.279  1.00  0.00           O  
HETATM  648  CB  PHE A  92      63.133 -26.425  35.890  1.00  0.00           C  
HETATM  649  CG  PHE A  92      62.362 -25.574  34.935  1.00  0.00           C  
HETATM  650  CD2 PHE A  92      62.454 -24.202  35.009  1.00  0.00           C  
HETATM  651  CE2 PHE A  92      61.746 -23.394  34.149  1.00  0.00           C  
HETATM  652  CZ  PHE A  92      60.922 -23.956  33.202  1.00  0.00           C  
HETATM  653  CE1 PHE A  92      60.812 -25.325  33.128  1.00  0.00           C  
HETATM  654  CD1 PHE A  92      61.525 -26.126  33.994  1.00  0.00           C  
HETATM  655  N   LEU A  93      66.013 -25.489  35.269  1.00  0.00           N  
HETATM  656  CA  LEU A  93      66.840 -24.445  34.745  1.00  0.00           C  
HETATM  657  C   LEU A  93      67.780 -25.011  33.723  1.00  0.00           C  
HETATM  658  O   LEU A  93      67.969 -24.424  32.659  1.00  0.00           O  
HETATM  659  CB  LEU A  93      67.691 -23.780  35.834  1.00  0.00           C  
HETATM  660  CG  LEU A  93      66.858 -23.100  36.936  1.00  0.00           C  
HETATM  661  CD2 LEU A  93      65.775 -22.181  36.346  1.00  0.00           C  
HETATM  662  CD1 LEU A  93      67.771 -22.394  37.953  1.00  0.00           C  
HETATM  663  N   ASP A  94      68.380 -26.182  34.010  1.00  0.00           N  
HETATM  664  CA  ASP A  94      69.362 -26.767  33.137  1.00  0.00           C  
HETATM  665  C   ASP A  94      68.723 -27.101  31.825  1.00  0.00           C  
HETATM  666  O   ASP A  94      69.335 -26.962  30.766  1.00  0.00           O  
HETATM  667  CB  ASP A  94      69.970 -28.065  33.705  1.00  0.00           C  
HETATM  668  CG  ASP A  94      70.822 -27.706  34.917  1.00  0.00           C  
HETATM  669  OD2 ASP A  94      71.263 -28.645  35.635  1.00  0.00           O  
HETATM  670  OD1 ASP A  94      71.046 -26.486  35.138  1.00  0.00           O  
HETATM  671  N   SER A  95      67.456 -27.536  31.869  1.00  0.00           N  
HETATM  672  CA  SER A  95      66.744 -27.958  30.700  1.00  0.00           C  
HETATM  673  C   SER A  95      66.732 -26.839  29.707  1.00  0.00           C  
HETATM  674  O   SER A  95      66.886 -27.049  28.503  1.00  0.00           O  
HETATM  675  CB  SER A  95      65.291 -28.298  31.058  1.00  0.00           C  
HETATM  676  OG  SER A  95      64.548 -28.580  29.888  1.00  0.00           O  
HETATM  677  N   LEU A  96      66.516 -25.615  30.210  1.00  0.00           N  
HETATM  678  CA  LEU A  96      66.474 -24.406  29.445  1.00  0.00           C  
HETATM  679  C   LEU A  96      67.842 -24.023  28.962  1.00  0.00           C  
HETATM  680  O   LEU A  96      67.958 -23.315  27.964  1.00  0.00           O  
HETATM  681  CB  LEU A  96      65.860 -23.245  30.228  1.00  0.00           C  
HETATM  682  CG  LEU A  96      64.338 -23.388  30.417  1.00  0.00           C  
HETATM  683  CD2 LEU A  96      63.778 -22.196  31.202  1.00  0.00           C  
HETATM  684  CD1 LEU A  96      63.968 -24.732  31.060  1.00  0.00           C  
HETATM  685  N   GLY A  97      68.922 -24.448  29.652  1.00  0.00           N  
HETATM  686  CA  GLY A  97      70.241 -24.039  29.234  1.00  0.00           C  
HETATM  687  C   GLY A  97      70.735 -22.967  30.165  1.00  0.00           C  
HETATM  688  O   GLY A  97      71.695 -22.254  29.874  1.00  0.00           O  
HETATM  689  N   PHE A  98      70.032 -22.835  31.302  1.00  0.00           N  
HETATM  690  CA  PHE A  98      70.226 -21.951  32.421  1.00  0.00           C  
HETATM  691  C   PHE A  98      71.275 -22.433  33.392  1.00  0.00           C  
HETATM  692  O   PHE A  98      71.392 -21.847  34.465  1.00  0.00           O  
HETATM  693  CB  PHE A  98      68.954 -21.588  33.204  1.00  0.00           C  
HETATM  694  CG  PHE A  98      68.141 -20.774  32.259  1.00  0.00           C  
HETATM  695  CD2 PHE A  98      66.838 -21.103  31.986  1.00  0.00           C  
HETATM  696  CE2 PHE A  98      66.094 -20.344  31.112  1.00  0.00           C  
HETATM  697  CZ  PHE A  98      66.646 -19.234  30.515  1.00  0.00           C  
HETATM  698  CE1 PHE A  98      67.944 -18.889  30.801  1.00  0.00           C  
HETATM  699  CD1 PHE A  98      68.679 -19.651  31.677  1.00  0.00           C  
HETATM  700  N   SER A  99      71.974 -23.556  33.127  1.00  0.00           N  
HETATM  701  CA  SER A  99      72.887 -24.164  34.073  1.00  0.00           C  
HETATM  702  C   SER A  99      73.796 -23.148  34.714  1.00  0.00           C  
HETATM  703  O   SER A  99      74.183 -23.314  35.871  1.00  0.00           O  
HETATM  704  CB  SER A  99      73.813 -25.210  33.421  1.00  0.00           C  
HETATM  705  OG  SER A  99      73.059 -26.309  32.934  1.00  0.00           O  
HETATM  706  N   THR A 100      74.178 -22.072  34.006  1.00  0.00           N  
HETATM  707  CA  THR A 100      75.068 -21.116  34.607  1.00  0.00           C  
HETATM  708  C   THR A 100      74.395 -20.482  35.794  1.00  0.00           C  
HETATM  709  O   THR A 100      75.039 -20.176  36.797  1.00  0.00           O  
HETATM  710  CB  THR A 100      75.512 -20.033  33.656  1.00  0.00           C  
HETATM  711  CG2 THR A 100      76.292 -20.678  32.494  1.00  0.00           C  
HETATM  712  OG1 THR A 100      74.396 -19.307  33.165  1.00  0.00           O  
HETATM  713  N   ARG A 101      73.069 -20.280  35.704  1.00  0.00           N  
HETATM  714  CA  ARG A 101      72.257 -19.635  36.701  1.00  0.00           C  
HETATM  715  C   ARG A 101      72.131 -20.483  37.939  1.00  0.00           C  
HETATM  716  O   ARG A 101      72.018 -21.706  37.868  1.00  0.00           O  
HETATM  717  CB  ARG A 101      70.845 -19.388  36.157  1.00  0.00           C  
HETATM  718  CG  ARG A 101      69.978 -18.502  37.042  1.00  0.00           C  
HETATM  719  CD  ARG A 101      68.568 -18.315  36.485  1.00  0.00           C  
HETATM  720  NE  ARG A 101      68.707 -17.657  35.156  1.00  0.00           N  
HETATM  721  CZ  ARG A 101      67.643 -17.020  34.589  1.00  0.00           C  
HETATM  722  NH2 ARG A 101      67.785 -16.446  33.358  1.00  0.00           N  
HETATM  723  NH1 ARG A 101      66.446 -16.957  35.241  1.00  0.00           N  
HETATM  724  N   GLU A 102      72.129 -19.832  39.129  1.00  0.00           N  
HETATM  725  CA  GLU A 102      72.003 -20.535  40.382  1.00  0.00           C  
HETATM  726  C   GLU A 102      70.587 -20.981  40.552  1.00  0.00           C  
HETATM  727  O   GLU A 102      69.650 -20.355  40.056  1.00  0.00           O  
HETATM  728  CB  GLU A 102      72.370 -19.707  41.633  1.00  0.00           C  
HETATM  729  CG  GLU A 102      73.873 -19.466  41.818  1.00  0.00           C  
HETATM  730  CD  GLU A 102      74.279 -18.219  41.043  1.00  0.00           C  
HETATM  731  OE2 GLU A 102      75.495 -17.887  41.054  1.00  0.00           O  
HETATM  732  OE1 GLU A 102      73.381 -17.577  40.436  1.00  0.00           O  
HETATM  733  N   GLU A 103      70.396 -22.104  41.271  1.00  0.00           N  
HETATM  734  CA  GLU A 103      69.059 -22.576  41.457  1.00  0.00           C  
HETATM  735  C   GLU A 103      68.378 -21.623  42.365  1.00  0.00           C  
HETATM  736  O   GLU A 103      68.970 -21.079  43.296  1.00  0.00           O  
HETATM  737  CB  GLU A 103      68.953 -23.986  42.057  1.00  0.00           C  
HETATM  738  CG  GLU A 103      69.584 -24.139  43.437  1.00  0.00           C  
HETATM  739  CD  GLU A 103      69.372 -25.584  43.864  1.00  0.00           C  
HETATM  740  OE2 GLU A 103      70.364 -26.230  44.287  1.00  0.00           O  
HETATM  741  OE1 GLU A 103      68.208 -26.062  43.760  1.00  0.00           O  
HETATM  742  N   GLY A 104      67.089 -21.383  42.098  1.00  0.00           N  
HETATM  743  CA  GLY A 104      66.382 -20.465  42.926  1.00  0.00           C  
HETATM  744  C   GLY A 104      66.271 -19.192  42.156  1.00  0.00           C  
HETATM  745  O   GLY A 104      65.305 -18.467  42.344  1.00  0.00           O  
HETATM  746  N   ASP A 105      67.261 -18.905  41.276  1.00  0.00           N  
HETATM  747  CA  ASP A 105      67.249 -17.806  40.360  1.00  0.00           C  
HETATM  748  C   ASP A 105      66.110 -18.136  39.459  1.00  0.00           C  
HETATM  749  O   ASP A 105      66.233 -18.817  38.442  1.00  0.00           O  
HETATM  750  CB  ASP A 105      68.506 -17.729  39.474  1.00  0.00           C  
HETATM  751  CG  ASP A 105      69.745 -17.559  40.343  1.00  0.00           C  
HETATM  752  OD2 ASP A 105      70.799 -17.104  39.817  1.00  0.00           O  
HETATM  753  OD1 ASP A 105      69.654 -17.894  41.552  1.00  0.00           O  
HETATM  754  N   LEU A 106      64.952 -17.651  39.897  1.00  0.00           N  
HETATM  755  CA  LEU A 106      63.599 -17.943  39.396  1.00  0.00           C  
HETATM  756  C   LEU A 106      63.236 -17.221  38.094  1.00  0.00           C  
HETATM  757  O   LEU A 106      62.158 -17.450  37.530  1.00  0.00           O  
HETATM  758  CB  LEU A 106      62.554 -17.587  40.469  1.00  0.00           C  
HETATM  759  CG  LEU A 106      61.420 -18.555  40.860  1.00  0.00           C  
HETATM  760  CD2 LEU A 106      60.872 -19.404  39.703  1.00  0.00           C  
HETATM  761  CD1 LEU A 106      60.290 -17.783  41.525  1.00  0.00           C  
HETATM  762  N   GLY A 107      64.127 -16.357  37.609  1.00  0.00           N  
HETATM  763  CA  GLY A 107      63.781 -15.432  36.519  1.00  0.00           C  
HETATM  764  C   GLY A 107      63.201 -14.142  37.096  1.00  0.00           C  
HETATM  765  O   GLY A 107      62.425 -14.189  38.066  1.00  0.00           O  
HETATM  766  N   PRO A 108      63.583 -12.977  36.523  1.00  0.00           N  
HETATM  767  CA  PRO A 108      63.162 -11.702  37.108  1.00  0.00           C  
HETATM  768  C   PRO A 108      61.654 -11.504  36.970  1.00  0.00           C  
HETATM  769  O   PRO A 108      61.176 -11.116  35.900  1.00  0.00           O  
HETATM  770  CB  PRO A 108      63.938 -10.654  36.279  1.00  0.00           C  
HETATM  771  CG  PRO A 108      65.018 -11.417  35.554  1.00  0.00           C  
HETATM  772  CD  PRO A 108      64.411 -12.776  35.317  1.00  0.00           C  
HETATM  773  N   VAL A 109      60.905 -11.800  38.031  1.00  0.00           N  
HETATM  774  CA  VAL A 109      59.447 -11.625  37.983  1.00  0.00           C  
HETATM  775  C   VAL A 109      59.032 -10.224  38.401  1.00  0.00           C  
HETATM  776  O   VAL A 109      59.866  -9.377  38.731  1.00  0.00           O  
HETATM  777  CB  VAL A 109      58.628 -12.719  38.759  1.00  0.00           C  
HETATM  778  CG2 VAL A 109      59.523 -13.690  39.521  1.00  0.00           C  
HETATM  779  CG1 VAL A 109      57.694 -13.462  37.812  1.00  0.00           C  
HETATM  780  N   TYR A 110      57.725  -9.997  38.366  1.00  0.00           N  
HETATM  781  CA  TYR A 110      57.111  -8.692  38.598  1.00  0.00           C  
HETATM  782  C   TYR A 110      57.520  -8.154  39.960  1.00  0.00           C  
HETATM  783  O   TYR A 110      56.743  -7.480  40.637  1.00  0.00           O  
HETATM  784  CB  TYR A 110      55.578  -8.802  38.473  1.00  0.00           C  
HETATM  785  CG  TYR A 110      55.113  -9.819  37.437  1.00  0.00           C  
HETATM  786  CD2 TYR A 110      54.060 -10.700  37.707  1.00  0.00           C  
HETATM  787  CE2 TYR A 110      53.643 -11.644  36.755  1.00  0.00           C  
HETATM  788  CZ  TYR A 110      54.287 -11.712  35.521  1.00  0.00           C  
HETATM  789  OH  TYR A 110      53.906 -12.626  34.555  1.00  0.00           O  
HETATM  790  CE1 TYR A 110      55.331 -10.849  35.240  1.00  0.00           C  
HETATM  791  CD1 TYR A 110      55.743  -9.915  36.191  1.00  0.00           C  
HETATM  792  N   GLY A 111      58.744  -8.488  40.354  1.00  0.00           N  
HETATM  793  CA  GLY A 111      59.324  -8.085  41.630  1.00  0.00           C  
HETATM  794  C   GLY A 111      60.702  -7.514  41.361  1.00  0.00           C  
HETATM  795  O   GLY A 111      61.000  -6.388  41.766  1.00  0.00           O  
HETATM  796  N   PHE A 112      61.540  -8.288  40.666  1.00  0.00           N  
HETATM  797  CA  PHE A 112      62.857  -7.800  40.276  1.00  0.00           C  
HETATM  798  C   PHE A 112      62.727  -6.591  39.353  1.00  0.00           C  
HETATM  799  O   PHE A 112      63.537  -5.662  39.444  1.00  0.00           O  
HETATM  800  CB  PHE A 112      63.735  -8.891  39.627  1.00  0.00           C  
HETATM  801  CG  PHE A 112      65.146  -8.419  39.294  1.00  0.00           C  
HETATM  802  CD2 PHE A 112      66.181  -8.550  40.226  1.00  0.00           C  
HETATM  803  CE2 PHE A 112      67.473  -8.099  39.930  1.00  0.00           C  
HETATM  804  CZ  PHE A 112      67.734  -7.503  38.691  1.00  0.00           C  
HETATM  805  CE1 PHE A 112      66.708  -7.362  37.756  1.00  0.00           C  
HETATM  806  CD1 PHE A 112      65.429  -7.818  38.060  1.00  0.00           C  
HETATM  807  N   GLN A 113      61.714  -6.599  38.480  1.00  0.00           N  
HETATM  808  CA  GLN A 113      61.524  -5.501  37.524  1.00  0.00           C  
HETATM  809  C   GLN A 113      60.825  -4.296  38.157  1.00  0.00           C  
HETATM  810  O   GLN A 113      61.095  -3.167  37.777  1.00  0.00           O  
HETATM  811  CB  GLN A 113      60.765  -5.955  36.282  1.00  0.00           C  
HETATM  812  CG  GLN A 113      61.225  -7.275  35.668  1.00  0.00           C  
HETATM  813  CD  GLN A 113      60.044  -8.142  35.202  1.00  0.00           C  
HETATM  814  NE2 GLN A 113      60.355  -9.154  34.386  1.00  0.00           N  
HETATM  815  OE1 GLN A 113      58.871  -7.907  35.571  1.00  0.00           O  
HETATM  816  N   TRP A 114      59.925  -4.550  39.105  1.00  0.00           N  
HETATM  817  CA  TRP A 114      59.247  -3.503  39.881  1.00  0.00           C  
HETATM  818  C   TRP A 114      60.202  -2.710  40.801  1.00  0.00           C  
HETATM  819  O   TRP A 114      59.944  -1.540  41.108  1.00  0.00           O  
HETATM  820  CB  TRP A 114      58.171  -4.124  40.772  1.00  0.00           C  
HETATM  821  CG  TRP A 114      56.819  -4.336  40.160  1.00  0.00           C  
HETATM  822  CD1 TRP A 114      56.473  -4.257  38.828  1.00  0.00           C  
HETATM  823  NE1 TRP A 114      55.137  -4.531  38.677  1.00  0.00           N  
HETATM  824  CE2 TRP A 114      54.596  -4.815  39.908  1.00  0.00           C  
HETATM  825  CZ2 TRP A 114      53.282  -5.172  40.259  1.00  0.00           C  
HETATM  826  CH2 TRP A 114      53.020  -5.399  41.582  1.00  0.00           C  
HETATM  827  CZ3 TRP A 114      54.036  -5.287  42.558  1.00  0.00           C  
HETATM  828  CE3 TRP A 114      55.334  -4.946  42.208  1.00  0.00           C  
HETATM  829  CD2 TRP A 114      55.629  -4.705  40.863  1.00  0.00           C  
HETATM  830  N   ARG A 115      61.270  -3.367  41.264  1.00  0.00           N  
HETATM  831  CA  ARG A 115      62.184  -2.795  42.258  1.00  0.00           C  
HETATM  832  C   ARG A 115      63.598  -2.565  41.733  1.00  0.00           C  
HETATM  833  O   ARG A 115      64.271  -1.640  42.195  1.00  0.00           O  
HETATM  834  CB  ARG A 115      62.237  -3.640  43.536  1.00  0.00           C  
HETATM  835  CG  ARG A 115      60.891  -4.067  44.133  1.00  0.00           C  
HETATM  836  CD  ARG A 115      59.906  -2.913  44.444  1.00  0.00           C  
HETATM  837  NE  ARG A 115      60.491  -1.810  45.214  1.00  0.00           N  
HETATM  838  CZ  ARG A 115      60.254  -1.533  46.496  1.00  0.00           C  
HETATM  839  NH2 ARG A 115      60.854  -0.495  47.058  1.00  0.00           N  
HETATM  840  NH1 ARG A 115      59.431  -2.267  47.228  1.00  0.00           N  
HETATM  841  N   HIS A 116      64.059  -3.380  40.785  1.00  0.00           N  
HETATM  842  CA  HIS A 116      65.453  -3.266  40.302  1.00  0.00           C  
HETATM  843  C   HIS A 116      65.582  -3.382  38.769  1.00  0.00           C  
HETATM  844  O   HIS A 116      66.398  -4.164  38.263  1.00  0.00           O  
HETATM  845  CB  HIS A 116      66.392  -4.294  40.997  1.00  0.00           C  
HETATM  846  CG  HIS A 116      66.205  -4.405  42.483  1.00  0.00           C  
HETATM  847  CD2 HIS A 116      65.680  -5.395  43.243  1.00  0.00           C  
HETATM  848  NE2 HIS A 116      65.749  -4.984  44.556  1.00  0.00           N  
HETATM  849  CE1 HIS A 116      66.310  -3.786  44.600  1.00  0.00           C  
HETATM  850  ND1 HIS A 116      66.599  -3.418  43.363  1.00  0.00           N  
HETATM  851  N   PHE A 117      64.793  -2.598  38.034  1.00  0.00           N  
HETATM  852  CA  PHE A 117      64.748  -2.741  36.578  1.00  0.00           C  
HETATM  853  C   PHE A 117      66.058  -2.449  35.844  1.00  0.00           C  
HETATM  854  O   PHE A 117      66.611  -1.352  35.942  1.00  0.00           O  
HETATM  855  CB  PHE A 117      63.628  -1.922  35.932  1.00  0.00           C  
HETATM  856  CG  PHE A 117      63.600  -2.077  34.447  1.00  0.00           C  
HETATM  857  CD2 PHE A 117      64.389  -1.268  33.632  1.00  0.00           C  
HETATM  858  CE2 PHE A 117      64.408  -1.448  32.245  1.00  0.00           C  
HETATM  859  CZ  PHE A 117      63.635  -2.449  31.671  1.00  0.00           C  
HETATM  860  CE1 PHE A 117      62.871  -3.272  32.477  1.00  0.00           C  
HETATM  861  CD1 PHE A 117      62.865  -3.093  33.858  1.00  0.00           C  
HETATM  862  N   GLY A 118      66.519  -3.433  35.074  1.00  0.00           N  
HETATM  863  CA  GLY A 118      67.677  -3.270  34.193  1.00  0.00           C  
HETATM  864  C   GLY A 118      69.024  -3.363  34.894  1.00  0.00           C  
HETATM  865  O   GLY A 118      70.061  -3.038  34.300  1.00  0.00           O  
HETATM  866  N   ALA A 119      69.002  -3.817  36.152  1.00  0.00           N  
HETATM  867  CA  ALA A 119      70.207  -3.958  36.969  1.00  0.00           C  
HETATM  868  C   ALA A 119      71.039  -5.173  36.546  1.00  0.00           C  
HETATM  869  O   ALA A 119      71.054  -5.558  35.373  1.00  0.00           O  
HETATM  870  CB  ALA A 119      69.838  -4.041  38.453  1.00  0.00           C  
HETATM  871  N   GLU A 120      71.739  -5.768  37.506  1.00  0.00           N  
HETATM  872  CA  GLU A 120      72.547  -6.946  37.240  1.00  0.00           C  
HETATM  873  C   GLU A 120      71.873  -8.177  37.830  1.00  0.00           C  
HETATM  874  O   GLU A 120      71.988  -8.436  39.033  1.00  0.00           O  
HETATM  875  CB  GLU A 120      73.949  -6.760  37.820  1.00  0.00           C  
HETATM  876  CG  GLU A 120      74.771  -5.688  37.113  1.00  0.00           C  
HETATM  877  CD  GLU A 120      75.118  -6.067  35.682  1.00  0.00           C  
HETATM  878  OE2 GLU A 120      74.760  -5.302  34.760  1.00  0.00           O  
HETATM  879  OE1 GLU A 120      75.744  -7.134  35.481  1.00  0.00           O  
HETATM  880  N   TYR A 121      71.163  -8.927  36.983  1.00  0.00           N  
HETATM  881  CA  TYR A 121      70.454 -10.140  37.425  1.00  0.00           C  
HETATM  882  C   TYR A 121      71.456 -11.273  37.739  1.00  0.00           C  
HETATM  883  O   TYR A 121      71.375 -12.379  37.190  1.00  0.00           O  
HETATM  884  CB  TYR A 121      69.349 -10.555  36.414  1.00  0.00           C  
HETATM  885  CG  TYR A 121      68.420 -11.643  36.937  1.00  0.00           C  
HETATM  886  CD2 TYR A 121      68.335 -12.886  36.298  1.00  0.00           C  
HETATM  887  CE2 TYR A 121      67.502 -13.899  36.792  1.00  0.00           C  
HETATM  888  CZ  TYR A 121      66.746 -13.665  37.931  1.00  0.00           C  
HETATM  889  OH  TYR A 121      65.931 -14.649  38.432  1.00  0.00           O  
HETATM  890  CE1 TYR A 121      66.815 -12.441  38.582  1.00  0.00           C  
HETATM  891  CD1 TYR A 121      67.647 -11.438  38.082  1.00  0.00           C  
HETATM  892  N   ARG A 122      72.386 -10.974  38.655  1.00  0.00           N  
HETATM  893  CA  ARG A 122      73.564 -11.811  38.938  1.00  0.00           C  
HETATM  894  C   ARG A 122      73.294 -13.101  39.729  1.00  0.00           C  
HETATM  895  O   ARG A 122      73.346 -14.198  39.159  1.00  0.00           O  
HETATM  896  CB  ARG A 122      74.649 -10.993  39.650  1.00  0.00           C  
HETATM  897  CG  ARG A 122      75.452 -10.049  38.759  1.00  0.00           C  
HETATM  898  CD  ARG A 122      76.559  -9.346  39.550  1.00  0.00           C  
HETATM  899  NE  ARG A 122      76.040  -8.611  40.709  1.00  0.00           N  
HETATM  900  CZ  ARG A 122      76.018  -9.074  41.962  1.00  0.00           C  
HETATM  901  NH2 ARG A 122      75.519  -8.324  42.936  1.00  0.00           N  
HETATM  902  NH1 ARG A 122      76.491 -10.282  42.248  1.00  0.00           N  
HETATM  903  N   ASP A 123      73.033 -12.969  41.035  1.00  0.00           N  
HETATM  904  CA  ASP A 123      72.842 -14.132  41.913  1.00  0.00           C  
HETATM  905  C   ASP A 123      71.362 -14.429  42.224  1.00  0.00           C  
HETATM  906  O   ASP A 123      70.709 -15.178  41.486  1.00  0.00           O  
HETATM  907  CB  ASP A 123      73.668 -13.986  43.208  1.00  0.00           C  
HETATM  908  CG  ASP A 123      73.522 -15.191  44.147  1.00  0.00           C  
HETATM  909  OD2 ASP A 123      73.354 -14.982  45.369  1.00  0.00           O  
HETATM  910  OD1 ASP A 123      73.575 -16.345  43.667  1.00  0.00           O  
HETATM  911  N   MET A 124      70.866 -13.833  43.314  1.00  0.00           N  
HETATM  912  CA  MET A 124      69.511 -14.015  43.888  1.00  0.00           C  
HETATM  913  C   MET A 124      69.600 -13.882  45.418  1.00  0.00           C  
HETATM  914  O   MET A 124      68.740 -14.372  46.159  1.00  0.00           O  
HETATM  915  CB  MET A 124      68.813 -15.326  43.440  1.00  0.00           C  
HETATM  916  CG  MET A 124      69.383 -16.656  43.980  1.00  0.00           C  
HETATM  917  SD  MET A 124      68.257 -17.590  45.052  1.00  0.00           S  
HETATM  918  CE  MET A 124      69.339 -18.912  45.608  1.00  0.00           C  
HETATM  919  N   GLU A 125      70.656 -13.198  45.867  1.00  0.00           N  
HETATM  920  CA  GLU A 125      70.958 -12.991  47.289  1.00  0.00           C  
HETATM  921  C   GLU A 125      71.870 -11.749  47.469  1.00  0.00           C  
HETATM  922  O   GLU A 125      72.332 -11.451  48.575  1.00  0.00           O  
HETATM  923  CB  GLU A 125      71.562 -14.286  47.881  1.00  0.00           C  
HETATM  924  CG  GLU A 125      72.143 -14.209  49.304  1.00  0.00           C  
HETATM  925  CD  GLU A 125      73.668 -14.002  49.331  1.00  0.00           C  
HETATM  926  OE2 GLU A 125      74.259 -14.069  50.434  1.00  0.00           O  
HETATM  927  OE1 GLU A 125      74.272 -13.772  48.257  1.00  0.00           O  
HETATM  928  N   SER A 126      72.068 -11.004  46.376  1.00  0.00           N  
HETATM  929  CA  SER A 126      73.043  -9.894  46.292  1.00  0.00           C  
HETATM  930  C   SER A 126      72.785  -8.629  47.159  1.00  0.00           C  
HETATM  931  O   SER A 126      72.102  -8.685  48.190  1.00  0.00           O  
HETATM  932  CB  SER A 126      73.246  -9.500  44.821  1.00  0.00           C  
HETATM  933  OG  SER A 126      73.703 -10.600  44.047  1.00  0.00           O  
HETATM  934  N   ASP A 127      73.361  -7.501  46.725  1.00  0.00           N  
HETATM  935  CA  ASP A 127      73.310  -6.219  47.445  1.00  0.00           C  
HETATM  936  C   ASP A 127      72.409  -5.194  46.740  1.00  0.00           C  
HETATM  937  O   ASP A 127      72.590  -3.985  46.921  1.00  0.00           O  
HETATM  938  CB  ASP A 127      74.728  -5.616  47.535  1.00  0.00           C  
HETATM  939  CG  ASP A 127      75.605  -6.292  48.574  1.00  0.00           C  
HETATM  940  OD2 ASP A 127      76.633  -6.904  48.185  1.00  0.00           O  
HETATM  941  OD1 ASP A 127      75.290  -6.180  49.780  1.00  0.00           O  
HETATM  942  N   TYR A 128      71.435  -5.682  45.963  1.00  0.00           N  
HETATM  943  CA  TYR A 128      70.713  -4.892  44.931  1.00  0.00           C  
HETATM  944  C   TYR A 128      70.236  -3.458  45.262  1.00  0.00           C  
HETATM  945  O   TYR A 128      69.752  -2.763  44.365  1.00  0.00           O  
HETATM  946  CB  TYR A 128      69.537  -5.704  44.341  1.00  0.00           C  
HETATM  947  CG  TYR A 128      69.909  -7.015  43.667  1.00  0.00           C  
HETATM  948  CD2 TYR A 128      69.437  -8.235  44.163  1.00  0.00           C  
HETATM  949  CE2 TYR A 128      69.770  -9.452  43.544  1.00  0.00           C  
HETATM  950  CZ  TYR A 128      70.584  -9.449  42.415  1.00  0.00           C  
HETATM  951  OH  TYR A 128      70.918 -10.641  41.802  1.00  0.00           O  
HETATM  952  CE1 TYR A 128      71.062  -8.249  41.904  1.00  0.00           C  
HETATM  953  CD1 TYR A 128      70.719  -7.038  42.528  1.00  0.00           C  
HETATM  954  N   SER A 129      70.372  -3.021  46.520  1.00  0.00           N  
HETATM  955  CA  SER A 129      69.987  -1.658  46.964  1.00  0.00           C  
HETATM  956  C   SER A 129      70.552  -0.524  46.087  1.00  0.00           C  
HETATM  957  O   SER A 129      71.770  -0.373  45.965  1.00  0.00           O  
HETATM  958  CB  SER A 129      70.396  -1.425  48.429  1.00  0.00           C  
HETATM  959  OG  SER A 129      69.886  -2.438  49.283  1.00  0.00           O  
HETATM  960  N   GLY A 130      69.656   0.263  45.483  1.00  0.00           N  
HETATM  961  CA  GLY A 130      70.039   1.382  44.610  1.00  0.00           C  
HETATM  962  C   GLY A 130      70.596   0.998  43.241  1.00  0.00           C  
HETATM  963  O   GLY A 130      71.322   1.787  42.616  1.00  0.00           O  
HETATM  964  N   GLN A 131      70.262  -0.209  42.773  1.00  0.00           N  
HETATM  965  CA  GLN A 131      70.693  -0.720  41.457  1.00  0.00           C  
HETATM  966  C   GLN A 131      69.507  -0.908  40.519  1.00  0.00           C  
HETATM  967  O   GLN A 131      68.543  -1.601  40.860  1.00  0.00           O  
HETATM  968  CB  GLN A 131      71.424  -2.060  41.590  1.00  0.00           C  
HETATM  969  CG  GLN A 131      72.700  -2.035  42.405  1.00  0.00           C  
HETATM  970  CD  GLN A 131      73.336  -3.402  42.491  1.00  0.00           C  
HETATM  971  NE2 GLN A 131      73.664  -3.824  43.709  1.00  0.00           N  
HETATM  972  OE1 GLN A 131      73.537  -4.076  41.472  1.00  0.00           O  
HETATM  973  N   GLY A 132      69.601  -0.312  39.331  1.00  0.00           N  
HETATM  974  CA  GLY A 132      68.483  -0.225  38.386  1.00  0.00           C  
HETATM  975  C   GLY A 132      67.407   0.754  38.840  1.00  0.00           C  
HETATM  976  O   GLY A 132      67.525   1.376  39.902  1.00  0.00           O  
HETATM  977  N   VAL A 133      66.351   0.880  38.041  1.00  0.00           N  
HETATM  978  CA  VAL A 133      65.215   1.742  38.380  1.00  0.00           C  
HETATM  979  C   VAL A 133      64.215   1.051  39.321  1.00  0.00           C  
HETATM  980  O   VAL A 133      63.712  -0.050  39.042  1.00  0.00           O  
HETATM  981  CB  VAL A 133      64.478   2.275  37.099  1.00  0.00           C  
HETATM  982  CG2 VAL A 133      65.465   2.964  36.137  1.00  0.00           C  
HETATM  983  CG1 VAL A 133      63.326   3.215  37.471  1.00  0.00           C  
HETATM  984  N   ASP A 134      63.923   1.717  40.431  1.00  0.00           N  
HETATM  985  CA  ASP A 134      62.834   1.301  41.301  1.00  0.00           C  
HETATM  986  C   ASP A 134      61.483   1.921  40.876  1.00  0.00           C  
HETATM  987  O   ASP A 134      61.035   2.920  41.440  1.00  0.00           O  
HETATM  988  CB  ASP A 134      63.177   1.593  42.763  1.00  0.00           C  
HETATM  989  CG  ASP A 134      62.220   0.930  43.736  1.00  0.00           C  
HETATM  990  OD2 ASP A 134      62.613   0.747  44.899  1.00  0.00           O  
HETATM  991  OD1 ASP A 134      61.065   0.619  43.365  1.00  0.00           O  
HETATM  992  N   GLN A 135      60.847   1.296  39.880  1.00  0.00           N  
HETATM  993  CA  GLN A 135      59.543   1.716  39.351  1.00  0.00           C  
HETATM  994  C   GLN A 135      58.494   1.960  40.412  1.00  0.00           C  
HETATM  995  O   GLN A 135      57.731   2.920  40.325  1.00  0.00           O  
HETATM  996  CB  GLN A 135      58.961   0.663  38.424  1.00  0.00           C  
HETATM  997  CG  GLN A 135      59.776   0.278  37.245  1.00  0.00           C  
HETATM  998  CD  GLN A 135      58.957  -0.601  36.313  1.00  0.00           C  
HETATM  999  NE2 GLN A 135      59.114  -1.918  36.431  1.00  0.00           N  
HETATM 1000  OE1 GLN A 135      58.192  -0.101  35.508  1.00  0.00           O  
HETATM 1001  N   LEU A 136      58.436   1.077  41.398  1.00  0.00           N  
HETATM 1002  CA  LEU A 136      57.428   1.175  42.432  1.00  0.00           C  
HETATM 1003  C   LEU A 136      57.633   2.381  43.363  1.00  0.00           C  
HETATM 1004  O   LEU A 136      56.686   3.128  43.648  1.00  0.00           O  
HETATM 1005  CB  LEU A 136      57.340  -0.153  43.218  1.00  0.00           C  
HETATM 1006  CG  LEU A 136      56.455  -0.216  44.458  1.00  0.00           C  
HETATM 1007  CD2 LEU A 136      56.650  -1.568  45.146  1.00  0.00           C  
HETATM 1008  CD1 LEU A 136      54.942   0.071  44.201  1.00  0.00           C  
HETATM 1009  N   GLN A 137      58.862   2.545  43.863  1.00  0.00           N  
HETATM 1010  CA  GLN A 137      59.211   3.693  44.720  1.00  0.00           C  
HETATM 1011  C   GLN A 137      59.056   5.003  43.895  1.00  0.00           C  
HETATM 1012  O   GLN A 137      58.503   5.998  44.368  1.00  0.00           O  
HETATM 1013  CB  GLN A 137      60.627   3.487  45.309  1.00  0.00           C  
HETATM 1014  CG  GLN A 137      61.044   4.337  46.544  1.00  0.00           C  
HETATM 1015  CD  GLN A 137      59.923   4.667  47.509  1.00  0.00           C  
HETATM 1016  NE2 GLN A 137      59.531   5.928  47.533  1.00  0.00           N  
HETATM 1017  OE1 GLN A 137      59.436   3.812  48.249  1.00  0.00           O  
HETATM 1018  N   ARG A 138      59.484   4.967  42.639  1.00  0.00           N  
HETATM 1019  CA  ARG A 138      59.234   6.071  41.704  1.00  0.00           C  
HETATM 1020  C   ARG A 138      57.742   6.476  41.550  1.00  0.00           C  
HETATM 1021  O   ARG A 138      57.420   7.686  41.442  1.00  0.00           O  
HETATM 1022  CB  ARG A 138      59.854   5.746  40.352  1.00  0.00           C  
HETATM 1023  CG  ARG A 138      59.646   6.798  39.332  1.00  0.00           C  
HETATM 1024  CD  ARG A 138      60.662   6.724  38.224  1.00  0.00           C  
HETATM 1025  NE  ARG A 138      60.211   5.868  37.138  1.00  0.00           N  
HETATM 1026  CZ  ARG A 138      60.964   5.530  36.093  1.00  0.00           C  
HETATM 1027  NH2 ARG A 138      60.463   4.739  35.153  1.00  0.00           N  
HETATM 1028  NH1 ARG A 138      62.214   5.980  35.987  1.00  0.00           N  
HETATM 1029  N   VAL A 139      56.837   5.485  41.544  1.00  0.00           N  
HETATM 1030  CA  VAL A 139      55.404   5.758  41.523  1.00  0.00           C  
HETATM 1031  C   VAL A 139      54.933   6.438  42.821  1.00  0.00           C  
HETATM 1032  O   VAL A 139      54.201   7.413  42.807  1.00  0.00           O  
HETATM 1033  CB  VAL A 139      54.586   4.422  41.258  1.00  0.00           C  
HETATM 1034  CG2 VAL A 139      54.690   4.016  39.793  1.00  0.00           C  
HETATM 1035  CG1 VAL A 139      53.136   4.511  41.749  1.00  0.00           C  
HETATM 1036  N   ILE A 140      55.320   5.881  43.951  1.00  0.00           N  
HETATM 1037  CA  ILE A 140      54.997   6.484  45.237  1.00  0.00           C  
HETATM 1038  C   ILE A 140      55.511   7.965  45.340  1.00  0.00           C  
HETATM 1039  O   ILE A 140      54.744   8.854  45.671  1.00  0.00           O  
HETATM 1040  CB  ILE A 140      55.489   5.570  46.402  1.00  0.00           C  
HETATM 1041  CG2 ILE A 140      55.250   6.242  47.791  1.00  0.00           C  
HETATM 1042  CG1 ILE A 140      54.823   4.186  46.283  1.00  0.00           C  
HETATM 1043  CD1 ILE A 140      55.497   3.058  47.052  1.00  0.00           C  
HETATM 1044  N   ASP A 141      56.783   8.203  45.013  1.00  0.00           N  
HETATM 1045  CA  ASP A 141      57.383   9.552  45.033  1.00  0.00           C  
HETATM 1046  C   ASP A 141      56.684  10.547  44.124  1.00  0.00           C  
HETATM 1047  O   ASP A 141      56.399  11.670  44.538  1.00  0.00           O  
HETATM 1048  CB  ASP A 141      58.855   9.479  44.618  1.00  0.00           C  
HETATM 1049  CG  ASP A 141      59.684   8.708  45.600  1.00  0.00           C  
HETATM 1050  OD2 ASP A 141      60.820   8.326  45.242  1.00  0.00           O  
HETATM 1051  OD1 ASP A 141      59.184   8.486  46.731  1.00  0.00           O  
HETATM 1052  N   THR A 142      56.417  10.144  42.881  1.00  0.00           N  
HETATM 1053  CA  THR A 142      55.716  11.008  41.942  1.00  0.00           C  
HETATM 1054  C   THR A 142      54.329  11.360  42.447  1.00  0.00           C  
HETATM 1055  O   THR A 142      53.888  12.476  42.268  1.00  0.00           O  
HETATM 1056  CB  THR A 142      55.675  10.401  40.542  1.00  0.00           C  
HETATM 1057  CG2 THR A 142      55.061  11.353  39.539  1.00  0.00           C  
HETATM 1058  OG1 THR A 142      57.014  10.116  40.132  1.00  0.00           O  
HETATM 1059  N   ILE A 143      53.644  10.426  43.089  1.00  0.00           N  
HETATM 1060  CA  ILE A 143      52.341  10.731  43.679  1.00  0.00           C  
HETATM 1061  C   ILE A 143      52.456  11.805  44.759  1.00  0.00           C  
HETATM 1062  O   ILE A 143      51.589  12.659  44.896  1.00  0.00           O  
HETATM 1063  CB  ILE A 143      51.668   9.467  44.299  1.00  0.00           C  
HETATM 1064  CG2 ILE A 143      50.562   9.868  45.275  1.00  0.00           C  
HETATM 1065  CG1 ILE A 143      51.098   8.569  43.192  1.00  0.00           C  
HETATM 1066  CD1 ILE A 143      50.765   7.142  43.683  1.00  0.00           C  
HETATM 1067  N   LYS A 144      53.508  11.697  45.563  1.00  0.00           N  
HETATM 1068  CA  LYS A 144      53.799  12.672  46.594  1.00  0.00           C  
HETATM 1069  C   LYS A 144      54.234  14.027  45.992  1.00  0.00           C  
HETATM 1070  O   LYS A 144      53.724  15.062  46.394  1.00  0.00           O  
HETATM 1071  CB  LYS A 144      54.858  12.130  47.558  1.00  0.00           C  
HETATM 1072  CG  LYS A 144      54.391  11.012  48.526  1.00  0.00           C  
HETATM 1073  CD  LYS A 144      55.585  10.499  49.333  1.00  0.00           C  
HETATM 1074  CE  LYS A 144      55.269   9.237  50.113  1.00  0.00           C  
HETATM 1075  NZ  LYS A 144      55.124   9.469  51.583  1.00  0.00           N  
HETATM 1076  N   THR A 145      55.107  14.011  44.989  1.00  0.00           N  
HETATM 1077  CA  THR A 145      55.697  15.249  44.477  1.00  0.00           C  
HETATM 1078  C   THR A 145      54.910  15.949  43.375  1.00  0.00           C  
HETATM 1079  O   THR A 145      55.054  17.165  43.202  1.00  0.00           O  
HETATM 1080  CB  THR A 145      57.150  15.045  44.000  1.00  0.00           C  
HETATM 1081  CG2 THR A 145      58.039  14.574  45.145  1.00  0.00           C  
HETATM 1082  OG1 THR A 145      57.207  14.127  42.899  1.00  0.00           O  
HETATM 1083  N   ASN A 146      54.114  15.191  42.611  1.00  0.00           N  
HETATM 1084  CA  ASN A 146      53.274  15.760  41.568  1.00  0.00           C  
HETATM 1085  C   ASN A 146      52.066  14.885  41.160  1.00  0.00           C  
HETATM 1086  O   ASN A 146      52.085  14.259  40.094  1.00  0.00           O  
HETATM 1087  CB  ASN A 146      54.122  16.125  40.343  1.00  0.00           C  
HETATM 1088  CG  ASN A 146      53.326  16.875  39.286  1.00  0.00           C  
HETATM 1089  ND2 ASN A 146      53.772  16.810  38.054  1.00  0.00           N  
HETATM 1090  OD1 ASN A 146      52.303  17.482  39.583  1.00  0.00           O  
HETATM 1091  N   PRO A 147      50.988  14.889  41.973  1.00  0.00           N  
HETATM 1092  CA  PRO A 147      49.752  14.091  41.752  1.00  0.00           C  
HETATM 1093  C   PRO A 147      49.041  14.225  40.405  1.00  0.00           C  
HETATM 1094  O   PRO A 147      48.268  13.321  40.020  1.00  0.00           O  
HETATM 1095  CB  PRO A 147      48.819  14.564  42.877  1.00  0.00           C  
HETATM 1096  CG  PRO A 147      49.415  15.925  43.354  1.00  0.00           C  
HETATM 1097  CD  PRO A 147      50.900  15.679  43.225  1.00  0.00           C  
HETATM 1098  N   ASP A 148      49.275  15.331  39.703  1.00  0.00           N  
HETATM 1099  CA  ASP A 148      48.646  15.580  38.412  1.00  0.00           C  
HETATM 1100  C   ASP A 148      49.384  14.845  37.303  1.00  0.00           C  
HETATM 1101  O   ASP A 148      48.927  14.813  36.172  1.00  0.00           O  
HETATM 1102  CB  ASP A 148      48.682  17.080  38.064  1.00  0.00           C  
HETATM 1103  CG  ASP A 148      47.900  17.963  39.062  1.00  0.00           C  
HETATM 1104  OD2 ASP A 148      48.496  18.963  39.545  1.00  0.00           O  
HETATM 1105  OD1 ASP A 148      46.709  17.686  39.337  1.00  0.00           O  
HETATM 1106  N   ASP A 149      50.568  14.325  37.603  1.00  0.00           N  
HETATM 1107  CA  ASP A 149      51.397  13.671  36.592  1.00  0.00           C  
HETATM 1108  C   ASP A 149      50.640  12.571  35.788  1.00  0.00           C  
HETATM 1109  O   ASP A 149      49.865  11.776  36.341  1.00  0.00           O  
HETATM 1110  CB  ASP A 149      52.663  13.126  37.244  1.00  0.00           C  
HETATM 1111  CG  ASP A 149      53.835  13.089  36.299  1.00  0.00           C  
HETATM 1112  OD2 ASP A 149      54.931  13.521  36.684  1.00  0.00           O  
HETATM 1113  OD1 ASP A 149      53.686  12.636  35.170  1.00  0.00           O  
HETATM 1114  N   ARG A 150      50.824  12.604  34.477  1.00  0.00           N  
HETATM 1115  CA  ARG A 150      50.187  11.694  33.563  1.00  0.00           C  
HETATM 1116  C   ARG A 150      51.140  10.526  33.232  1.00  0.00           C  
HETATM 1117  O   ARG A 150      50.833   9.727  32.361  1.00  0.00           O  
HETATM 1118  CB  ARG A 150      49.735  12.428  32.290  1.00  0.00           C  
HETATM 1119  CG  ARG A 150      48.716  13.571  32.549  1.00  0.00           C  
HETATM 1120  CD  ARG A 150      48.759  14.588  31.409  1.00  0.00           C  
HETATM 1121  NE  ARG A 150      47.641  15.513  31.451  1.00  0.00           N  
HETATM 1122  CZ  ARG A 150      47.255  16.280  30.435  1.00  0.00           C  
HETATM 1123  NH2 ARG A 150      46.184  17.060  30.563  1.00  0.00           N  
HETATM 1124  NH1 ARG A 150      47.911  16.276  29.290  1.00  0.00           N  
HETATM 1125  N   ARG A 151      52.267  10.442  33.950  1.00  0.00           N  
HETATM 1126  CA  ARG A 151      53.311   9.454  33.696  1.00  0.00           C  
HETATM 1127  C   ARG A 151      53.540   8.502  34.869  1.00  0.00           C  
HETATM 1128  O   ARG A 151      54.615   7.972  35.024  1.00  0.00           O  
HETATM 1129  CB  ARG A 151      54.624  10.171  33.358  1.00  0.00           C  
HETATM 1130  CG  ARG A 151      54.485  11.147  32.175  1.00  0.00           C  
HETATM 1131  CD  ARG A 151      55.697  12.049  31.997  1.00  0.00           C  
HETATM 1132  NE  ARG A 151      55.936  12.811  33.215  1.00  0.00           N  
HETATM 1133  CZ  ARG A 151      56.701  13.899  33.305  1.00  0.00           C  
HETATM 1134  NH2 ARG A 151      56.834  14.491  34.471  1.00  0.00           N  
HETATM 1135  NH1 ARG A 151      57.314  14.385  32.236  1.00  0.00           N  
HETATM 1136  N   ILE A 152      52.538   8.306  35.706  1.00  0.00           N  
HETATM 1137  CA  ILE A 152      52.732   7.486  36.878  1.00  0.00           C  
HETATM 1138  C   ILE A 152      52.517   5.989  36.526  1.00  0.00           C  
HETATM 1139  O   ILE A 152      51.523   5.387  36.899  1.00  0.00           O  
HETATM 1140  CB  ILE A 152      51.857   7.950  38.065  1.00  0.00           C  
HETATM 1141  CG2 ILE A 152      52.310   7.251  39.370  1.00  0.00           C  
HETATM 1142  CG1 ILE A 152      51.830   9.497  38.174  1.00  0.00           C  
HETATM 1143  CD1 ILE A 152      51.013  10.037  39.362  1.00  0.00           C  
HETATM 1144  N   ILE A 153      53.519   5.426  35.861  1.00  0.00           N  
HETATM 1145  CA  ILE A 153      53.436   4.186  35.097  1.00  0.00           C  
HETATM 1146  C   ILE A 153      54.485   3.152  35.581  1.00  0.00           C  
HETATM 1147  O   ILE A 153      55.649   3.470  35.819  1.00  0.00           O  
HETATM 1148  CB  ILE A 153      53.542   4.481  33.570  1.00  0.00           C  
HETATM 1149  CG2 ILE A 153      53.751   3.203  32.733  1.00  0.00           C  
HETATM 1150  CG1 ILE A 153      52.282   5.215  33.084  1.00  0.00           C  
HETATM 1151  CD1 ILE A 153      52.449   5.922  31.802  1.00  0.00           C  
HETATM 1152  N   MET A 154      54.044   1.918  35.778  1.00  0.00           N  
HETATM 1153  CA  MET A 154      54.935   0.842  36.213  1.00  0.00           C  
HETATM 1154  C   MET A 154      54.628  -0.395  35.354  1.00  0.00           C  
HETATM 1155  O   MET A 154      53.446  -0.774  35.186  1.00  0.00           O  
HETATM 1156  CB  MET A 154      54.750   0.601  37.717  1.00  0.00           C  
HETATM 1157  CG  MET A 154      55.468  -0.594  38.252  1.00  0.00           C  
HETATM 1158  SD  MET A 154      55.159  -0.904  39.986  1.00  0.00           S  
HETATM 1159  CE  MET A 154      53.608  -0.039  40.207  1.00  0.00           C  
HETATM 1160  N   CYS A 155      55.676  -0.989  34.776  1.00  0.00           N  
HETATM 1161  CA  CYS A 155      55.524  -2.164  33.888  1.00  0.00           C  
HETATM 1162  C   CYS A 155      56.052  -3.457  34.484  1.00  0.00           C  
HETATM 1163  O   CYS A 155      56.942  -3.436  35.342  1.00  0.00           O  
HETATM 1164  CB  CYS A 155      56.146  -1.954  32.521  1.00  0.00           C  
HETATM 1165  SG  CYS A 155      55.467  -0.534  31.617  1.00  0.00           S  
HETATM 1166  N   ALA A 156      55.456  -4.565  34.029  1.00  0.00           N  
HETATM 1167  CA  ALA A 156      55.861  -5.937  34.387  1.00  0.00           C  
HETATM 1168  C   ALA A 156      56.024  -6.773  33.114  1.00  0.00           C  
HETATM 1169  O   ALA A 156      55.296  -6.588  32.131  1.00  0.00           O  
HETATM 1170  CB  ALA A 156      54.865  -6.568  35.351  1.00  0.00           C  
HETATM 1171  N   TRP A 157      57.031  -7.644  33.120  1.00  0.00           N  
HETATM 1172  CA  TRP A 157      57.388  -8.460  31.964  1.00  0.00           C  
HETATM 1173  C   TRP A 157      57.150  -9.937  32.281  1.00  0.00           C  
HETATM 1174  O   TRP A 157      57.295 -10.365  33.428  1.00  0.00           O  
HETATM 1175  CB  TRP A 157      58.851  -8.259  31.576  1.00  0.00           C  
HETATM 1176  CG  TRP A 157      59.128  -6.993  30.808  1.00  0.00           C  
HETATM 1177  CD1 TRP A 157      59.274  -6.875  29.465  1.00  0.00           C  
HETATM 1178  NE1 TRP A 157      59.511  -5.551  29.130  1.00  0.00           N  
HETATM 1179  CE2 TRP A 157      59.508  -4.795  30.271  1.00  0.00           C  
HETATM 1180  CZ2 TRP A 157      59.693  -3.413  30.444  1.00  0.00           C  
HETATM 1181  CH2 TRP A 157      59.660  -2.922  31.718  1.00  0.00           C  
HETATM 1182  CZ3 TRP A 157      59.435  -3.769  32.820  1.00  0.00           C  
HETATM 1183  CE3 TRP A 157      59.241  -5.138  32.649  1.00  0.00           C  
HETATM 1184  CD2 TRP A 157      59.280  -5.668  31.354  1.00  0.00           C  
HETATM 1185  N   ASN A 158      56.740 -10.700  31.269  1.00  0.00           N  
HETATM 1186  CA  ASN A 158      56.845 -12.154  31.341  1.00  0.00           C  
HETATM 1187  C   ASN A 158      58.355 -12.506  31.346  1.00  0.00           C  
HETATM 1188  O   ASN A 158      59.116 -12.080  30.470  1.00  0.00           O  
HETATM 1189  CB  ASN A 158      56.065 -12.812  30.186  1.00  0.00           C  
HETATM 1190  CG  ASN A 158      55.863 -14.330  30.370  1.00  0.00           C  
HETATM 1191  ND2 ASN A 158      54.718 -14.841  29.920  1.00  0.00           N  
HETATM 1192  OD1 ASN A 158      56.738 -15.029  30.877  1.00  0.00           O  
HETATM 1193  N   PRO A 159      58.814 -13.218  32.384  1.00  0.00           N  
HETATM 1194  CA  PRO A 159      60.233 -13.623  32.499  1.00  0.00           C  
HETATM 1195  C   PRO A 159      60.780 -14.360  31.278  1.00  0.00           C  
HETATM 1196  O   PRO A 159      61.962 -14.207  30.940  1.00  0.00           O  
HETATM 1197  CB  PRO A 159      60.226 -14.546  33.717  1.00  0.00           C  
HETATM 1198  CG  PRO A 159      59.075 -14.017  34.561  1.00  0.00           C  
HETATM 1199  CD  PRO A 159      58.018 -13.633  33.552  1.00  0.00           C  
HETATM 1200  N   ARG A 160      59.930 -15.120  30.597  1.00  0.00           N  
HETATM 1201  CA  ARG A 160      60.355 -15.848  29.401  1.00  0.00           C  
HETATM 1202  C   ARG A 160      60.701 -14.967  28.208  1.00  0.00           C  
HETATM 1203  O   ARG A 160      61.438 -15.389  27.311  1.00  0.00           O  
HETATM 1204  CB  ARG A 160      59.338 -16.928  29.013  1.00  0.00           C  
HETATM 1205  CG  ARG A 160      57.996 -16.408  28.562  1.00  0.00           C  
HETATM 1206  CD  ARG A 160      57.032 -17.528  28.138  1.00  0.00           C  
HETATM 1207  NE  ARG A 160      57.646 -18.479  27.209  1.00  0.00           N  
HETATM 1208  CZ  ARG A 160      57.746 -18.309  25.891  1.00  0.00           C  
HETATM 1209  NH2 ARG A 160      58.326 -19.254  25.148  1.00  0.00           N  
HETATM 1210  NH1 ARG A 160      57.278 -17.206  25.303  1.00  0.00           N  
HETATM 1211  N   ASP A 161      60.180 -13.740  28.194  1.00  0.00           N  
HETATM 1212  CA  ASP A 161      60.489 -12.789  27.128  1.00  0.00           C  
HETATM 1213  C   ASP A 161      61.848 -12.109  27.285  1.00  0.00           C  
HETATM 1214  O   ASP A 161      62.385 -11.568  26.329  1.00  0.00           O  
HETATM 1215  CB  ASP A 161      59.401 -11.707  27.043  1.00  0.00           C  
HETATM 1216  CG  ASP A 161      58.027 -12.274  26.745  1.00  0.00           C  
HETATM 1217  OD2 ASP A 161      57.038 -11.621  27.120  1.00  0.00           O  
HETATM 1218  OD1 ASP A 161      57.920 -13.368  26.152  1.00  0.00           O  
HETATM 1219  N   LEU A 162      62.389 -12.100  28.495  1.00  0.00           N  
HETATM 1220  CA  LEU A 162      63.576 -11.266  28.779  1.00  0.00           C  
HETATM 1221  C   LEU A 162      64.812 -11.643  27.943  1.00  0.00           C  
HETATM 1222  O   LEU A 162      65.408 -10.760  27.312  1.00  0.00           O  
HETATM 1223  CB  LEU A 162      63.876 -11.195  30.282  1.00  0.00           C  
HETATM 1224  CG  LEU A 162      62.731 -10.566  31.076  1.00  0.00           C  
HETATM 1225  CD2 LEU A 162      62.371  -9.225  30.495  1.00  0.00           C  
HETATM 1226  CD1 LEU A 162      63.080 -10.423  32.532  1.00  0.00           C  
HETATM 1227  N   PRO A 163      65.175 -12.945  27.900  1.00  0.00           N  
HETATM 1228  CA  PRO A 163      66.268 -13.332  26.991  1.00  0.00           C  
HETATM 1229  C   PRO A 163      65.906 -13.369  25.483  1.00  0.00           C  
HETATM 1230  O   PRO A 163      66.810 -13.463  24.640  1.00  0.00           O  
HETATM 1231  CB  PRO A 163      66.656 -14.733  27.488  1.00  0.00           C  
HETATM 1232  CG  PRO A 163      65.427 -15.267  28.176  1.00  0.00           C  
HETATM 1233  CD  PRO A 163      64.657 -14.092  28.681  1.00  0.00           C  
HETATM 1234  N   LEU A 164      64.612 -13.267  25.150  1.00  0.00           N  
HETATM 1235  CA  LEU A 164      64.132 -13.486  23.779  1.00  0.00           C  
HETATM 1236  C   LEU A 164      64.445 -12.404  22.750  1.00  0.00           C  
HETATM 1237  O   LEU A 164      64.468 -12.698  21.542  1.00  0.00           O  
HETATM 1238  CB  LEU A 164      62.626 -13.749  23.773  1.00  0.00           C  
HETATM 1239  CG  LEU A 164      62.169 -15.193  23.558  1.00  0.00           C  
HETATM 1240  CD2 LEU A 164      62.001 -15.483  22.078  1.00  0.00           C  
HETATM 1241  CD1 LEU A 164      60.868 -15.496  24.330  1.00  0.00           C  
HETATM 1242  N   MET A 165      64.662 -11.165  23.207  1.00  0.00           N  
HETATM 1243  CA  MET A 165      64.896 -10.018  22.309  1.00  0.00           C  
HETATM 1244  C   MET A 165      65.325  -8.760  23.060  1.00  0.00           C  
HETATM 1245  O   MET A 165      65.123  -8.654  24.274  1.00  0.00           O  
HETATM 1246  CB  MET A 165      63.640  -9.709  21.470  1.00  0.00           C  
HETATM 1247  CG  MET A 165      62.435  -9.217  22.291  1.00  0.00           C  
HETATM 1248  SD  MET A 165      60.880  -9.142  21.353  1.00  0.00           S  
HETATM 1249  CE  MET A 165      60.205 -10.764  21.744  1.00  0.00           C  
HETATM 1250  N   ALA A 166      65.919  -7.813  22.332  1.00  0.00           N  
HETATM 1251  CA  ALA A 166      66.174  -6.469  22.856  1.00  0.00           C  
HETATM 1252  C   ALA A 166      64.855  -5.681  22.892  1.00  0.00           C  
HETATM 1253  O   ALA A 166      63.982  -5.908  22.057  1.00  0.00           O  
HETATM 1254  CB  ALA A 166      67.212  -5.745  21.996  1.00  0.00           C  
HETATM 1255  N   LEU A 167      64.714  -4.767  23.850  1.00  0.00           N  
HETATM 1256  CA  LEU A 167      63.451  -4.058  24.051  1.00  0.00           C  
HETATM 1257  C   LEU A 167      62.240  -5.025  23.990  1.00  0.00           C  
HETATM 1258  O   LEU A 167      61.402  -4.891  23.108  1.00  0.00           O  
HETATM 1259  CB  LEU A 167      63.317  -2.933  23.002  1.00  0.00           C  
HETATM 1260  CG  LEU A 167      62.200  -1.871  23.076  1.00  0.00           C  
HETATM 1261  CD2 LEU A 167      61.726  -1.460  21.701  1.00  0.00           C  
HETATM 1262  CD1 LEU A 167      62.649  -0.646  23.825  1.00  0.00           C  
HETATM 1263  N   PRO A 168      62.159  -6.020  24.913  1.00  0.00           N  
HETATM 1264  CA  PRO A 168      60.990  -6.901  24.872  1.00  0.00           C  
HETATM 1265  C   PRO A 168      59.753  -6.198  25.436  1.00  0.00           C  
HETATM 1266  O   PRO A 168      59.850  -5.477  26.435  1.00  0.00           O  
HETATM 1267  CB  PRO A 168      61.392  -8.063  25.786  1.00  0.00           C  
HETATM 1268  CG  PRO A 168      62.349  -7.483  26.738  1.00  0.00           C  
HETATM 1269  CD  PRO A 168      63.077  -6.391  26.013  1.00  0.00           C  
HETATM 1270  N   PRO A 169      58.590  -6.420  24.804  1.00  0.00           N  
HETATM 1271  CA  PRO A 169      57.369  -5.787  25.311  1.00  0.00           C  
HETATM 1272  C   PRO A 169      56.979  -6.317  26.668  1.00  0.00           C  
HETATM 1273  O   PRO A 169      57.117  -7.529  26.957  1.00  0.00           O  
HETATM 1274  CB  PRO A 169      56.307  -6.103  24.235  1.00  0.00           C  
HETATM 1275  CG  PRO A 169      56.859  -7.211  23.432  1.00  0.00           C  
HETATM 1276  CD  PRO A 169      58.354  -7.237  23.602  1.00  0.00           C  
HETATM 1277  N   CYS A 170      56.529  -5.397  27.509  1.00  0.00           N  
HETATM 1278  CA  CYS A 170      56.007  -5.743  28.810  1.00  0.00           C  
HETATM 1279  C   CYS A 170      54.773  -6.621  28.622  1.00  0.00           C  
HETATM 1280  O   CYS A 170      54.186  -6.650  27.561  1.00  0.00           O  
HETATM 1281  CB  CYS A 170      55.656  -4.479  29.614  1.00  0.00           C  
HETATM 1282  SG  CYS A 170      54.100  -3.615  29.045  1.00  0.00           S  
HETATM 1283  N   HIS A 171      54.414  -7.346  29.670  1.00  0.00           N  
HETATM 1284  CA  HIS A 171      53.166  -8.081  29.710  1.00  0.00           C  
HETATM 1285  C   HIS A 171      52.030  -7.134  30.189  1.00  0.00           C  
HETATM 1286  O   HIS A 171      50.960  -7.088  29.610  1.00  0.00           O  
HETATM 1287  CB  HIS A 171      53.268  -9.322  30.632  1.00  0.00           C  
HETATM 1288  CG  HIS A 171      51.962 -10.039  30.782  1.00  0.00           C  
HETATM 1289  CD2 HIS A 171      51.262 -10.804  29.905  1.00  0.00           C  
HETATM 1290  NE2 HIS A 171      50.075 -11.136  30.515  1.00  0.00           N  
HETATM 1291  CE1 HIS A 171      50.042 -10.590  31.719  1.00  0.00           C  
HETATM 1292  ND1 HIS A 171      51.156  -9.896  31.897  1.00  0.00           N  
HETATM 1293  N   ALA A 172      52.293  -6.395  31.264  1.00  0.00           N  
HETATM 1294  CA  ALA A 172      51.306  -5.542  31.897  1.00  0.00           C  
HETATM 1295  C   ALA A 172      51.856  -4.120  32.106  1.00  0.00           C  
HETATM 1296  O   ALA A 172      52.972  -3.945  32.596  1.00  0.00           O  
HETATM 1297  CB  ALA A 172      50.872  -6.131  33.258  1.00  0.00           C  
HETATM 1298  N   LEU A 173      51.055  -3.115  31.755  1.00  0.00           N  
HETATM 1299  CA  LEU A 173      51.347  -1.770  32.250  1.00  0.00           C  
HETATM 1300  C   LEU A 173      50.277  -1.246  33.197  1.00  0.00           C  
HETATM 1301  O   LEU A 173      49.078  -1.379  32.994  1.00  0.00           O  
HETATM 1302  CB  LEU A 173      51.732  -0.814  31.127  1.00  0.00           C  
HETATM 1303  CG  LEU A 173      50.926   0.268  30.426  1.00  0.00           C  
HETATM 1304  CD2 LEU A 173      51.923   0.843  29.430  1.00  0.00           C  
HETATM 1305  CD1 LEU A 173      50.388   1.378  31.360  1.00  0.00           C  
HETATM 1306  N   CYS A 174      50.770  -0.663  34.265  1.00  0.00           N  
HETATM 1307  CA  CYS A 174      50.000  -0.141  35.348  1.00  0.00           C  
HETATM 1308  C   CYS A 174      50.149   1.426  35.405  1.00  0.00           C  
HETATM 1309  O   CYS A 174      51.266   1.945  35.574  1.00  0.00           O  
HETATM 1310  CB  CYS A 174      50.610  -0.776  36.576  1.00  0.00           C  
HETATM 1311  SG  CYS A 174      49.752  -0.514  37.962  1.00  0.00           S  
HETATM 1312  N   GLN A 175      49.040   2.160  35.243  1.00  0.00           N  
HETATM 1313  CA  GLN A 175      49.048   3.645  35.287  1.00  0.00           C  
HETATM 1314  C   GLN A 175      48.218   4.142  36.472  1.00  0.00           C  
HETATM 1315  O   GLN A 175      47.080   3.738  36.632  1.00  0.00           O  
HETATM 1316  CB  GLN A 175      48.533   4.257  33.970  1.00  0.00           C  
HETATM 1317  CG  GLN A 175      48.574   5.840  33.992  1.00  0.00           C  
HETATM 1318  CD  GLN A 175      47.978   6.536  32.780  1.00  0.00           C  
HETATM 1319  NE2 GLN A 175      48.056   7.876  32.776  1.00  0.00           N  
HETATM 1320  OE1 GLN A 175      47.480   5.909  31.857  1.00  0.00           O  
HETATM 1321  N   PHE A 176      48.800   4.968  37.342  1.00  0.00           N  
HETATM 1322  CA  PHE A 176      48.050   5.514  38.465  1.00  0.00           C  
HETATM 1323  C   PHE A 176      47.602   6.924  38.142  1.00  0.00           C  
HETATM 1324  O   PHE A 176      48.093   7.515  37.187  1.00  0.00           O  
HETATM 1325  CB  PHE A 176      48.844   5.448  39.768  1.00  0.00           C  
HETATM 1326  CG  PHE A 176      49.124   4.046  40.218  1.00  0.00           C  
HETATM 1327  CD2 PHE A 176      48.232   3.382  41.059  1.00  0.00           C  
HETATM 1328  CE2 PHE A 176      48.485   2.050  41.481  1.00  0.00           C  
HETATM 1329  CZ  PHE A 176      49.602   1.391  41.017  1.00  0.00           C  
HETATM 1330  CE1 PHE A 176      50.499   2.039  40.153  1.00  0.00           C  
HETATM 1331  CD1 PHE A 176      50.240   3.368  39.751  1.00  0.00           C  
HETATM 1332  N   TYR A 177      46.663   7.441  38.926  1.00  0.00           N  
HETATM 1333  CA  TYR A 177      46.009   8.679  38.631  1.00  0.00           C  
HETATM 1334  C   TYR A 177      45.402   9.221  39.934  1.00  0.00           C  
HETATM 1335  O   TYR A 177      44.802   8.465  40.723  1.00  0.00           O  
HETATM 1336  CB  TYR A 177      44.933   8.431  37.581  1.00  0.00           C  
HETATM 1337  CG  TYR A 177      43.973   9.569  37.280  1.00  0.00           C  
HETATM 1338  CD2 TYR A 177      44.146  10.392  36.172  1.00  0.00           C  
HETATM 1339  CE2 TYR A 177      43.219  11.403  35.881  1.00  0.00           C  
HETATM 1340  CZ  TYR A 177      42.114  11.589  36.719  1.00  0.00           C  
HETATM 1341  OH  TYR A 177      41.147  12.563  36.484  1.00  0.00           O  
HETATM 1342  CE1 TYR A 177      41.939  10.779  37.818  1.00  0.00           C  
HETATM 1343  CD1 TYR A 177      42.862   9.786  38.085  1.00  0.00           C  
HETATM 1344  N   VAL A 178      45.583  10.526  40.151  1.00  0.00           N  
HETATM 1345  CA  VAL A 178      45.114  11.207  41.370  1.00  0.00           C  
HETATM 1346  C   VAL A 178      44.254  12.422  41.023  1.00  0.00           C  
HETATM 1347  O   VAL A 178      44.612  13.241  40.190  1.00  0.00           O  
HETATM 1348  CB  VAL A 178      46.277  11.654  42.292  1.00  0.00           C  
HETATM 1349  CG2 VAL A 178      47.267  10.511  42.523  1.00  0.00           C  
HETATM 1350  CG1 VAL A 178      45.742  12.193  43.641  1.00  0.00           C  
HETATM 1351  N   VAL A 179      43.093  12.509  41.658  1.00  0.00           N  
HETATM 1352  CA  VAL A 179      42.281  13.721  41.642  1.00  0.00           C  
HETATM 1353  C   VAL A 179      41.438  13.686  42.922  1.00  0.00           C  
HETATM 1354  O   VAL A 179      41.097  12.585  43.411  1.00  0.00           O  
HETATM 1355  CB  VAL A 179      41.432  13.825  40.368  1.00  0.00           C  
HETATM 1356  CG2 VAL A 179      41.160  15.315  40.008  1.00  0.00           C  
HETATM 1357  CG1 VAL A 179      40.142  13.004  40.498  1.00  0.00           C  
HETATM 1358  N   ASN A 180      41.156  14.867  43.495  1.00  0.00           N  
HETATM 1359  CA  ASN A 180      40.356  14.983  44.726  1.00  0.00           C  
HETATM 1360  C   ASN A 180      40.724  13.930  45.752  1.00  0.00           C  
HETATM 1361  O   ASN A 180      39.853  13.176  46.216  1.00  0.00           O  
HETATM 1362  CB  ASN A 180      38.866  14.820  44.429  1.00  0.00           C  
HETATM 1363  CG  ASN A 180      38.356  15.804  43.412  1.00  0.00           C  
HETATM 1364  ND2 ASN A 180      38.951  16.997  43.374  1.00  0.00           N  
HETATM 1365  OD1 ASN A 180      37.421  15.503  42.671  1.00  0.00           O  
HETATM 1366  N   SER A 181      42.014  13.849  46.071  1.00  0.00           N  
HETATM 1367  CA  SER A 181      42.505  12.952  47.121  1.00  0.00           C  
HETATM 1368  C   SER A 181      42.167  11.440  46.957  1.00  0.00           C  
HETATM 1369  O   SER A 181      42.301  10.677  47.922  1.00  0.00           O  
HETATM 1370  CB  SER A 181      42.052  13.485  48.493  1.00  0.00           C  
HETATM 1371  OG  SER A 181      42.860  14.599  48.877  1.00  0.00           O  
HETATM 1372  N   GLU A 182      41.737  11.038  45.744  1.00  0.00           N  
HETATM 1373  CA  GLU A 182      41.511   9.616  45.365  1.00  0.00           C  
HETATM 1374  C   GLU A 182      42.559   9.068  44.408  1.00  0.00           C  
HETATM 1375  O   GLU A 182      42.822   9.676  43.369  1.00  0.00           O  
HETATM 1376  CB  GLU A 182      40.147   9.420  44.707  1.00  0.00           C  
HETATM 1377  CG  GLU A 182      39.002   9.602  45.663  1.00  0.00           C  
HETATM 1378  CD  GLU A 182      37.648   9.242  45.061  1.00  0.00           C  
HETATM 1379  OE2 GLU A 182      36.776   8.856  45.856  1.00  0.00           O  
HETATM 1380  OE1 GLU A 182      37.445   9.338  43.825  1.00  0.00           O  
HETATM 1381  N   LEU A 183      43.104   7.890  44.737  1.00  0.00           N  
HETATM 1382  CA  LEU A 183      44.063   7.171  43.883  1.00  0.00           C  
HETATM 1383  C   LEU A 183      43.364   6.115  43.024  1.00  0.00           C  
HETATM 1384  O   LEU A 183      42.726   5.201  43.546  1.00  0.00           O  
HETATM 1385  CB  LEU A 183      45.160   6.537  44.725  1.00  0.00           C  
HETATM 1386  CG  LEU A 183      46.229   5.744  43.951  1.00  0.00           C  
HETATM 1387  CD2 LEU A 183      46.978   4.833  44.871  1.00  0.00           C  
HETATM 1388  CD1 LEU A 183      47.195   6.655  43.169  1.00  0.00           C  
HETATM 1389  N   SER A 184      43.464   6.273  41.706  1.00  0.00           N  
HETATM 1390  CA  SER A 184      42.967   5.297  40.751  1.00  0.00           C  
HETATM 1391  C   SER A 184      44.098   4.560  40.040  1.00  0.00           C  
HETATM 1392  O   SER A 184      45.243   5.041  39.991  1.00  0.00           O  
HETATM 1393  CB  SER A 184      42.049   5.917  39.711  1.00  0.00           C  
HETATM 1394  OG  SER A 184      40.811   6.260  40.281  1.00  0.00           O  
HETATM 1395  N   CYS A 185      43.752   3.393  39.472  1.00  0.00           N  
HETATM 1396  CA  CYS A 185      44.726   2.541  38.810  1.00  0.00           C  
HETATM 1397  C   CYS A 185      44.136   1.901  37.556  1.00  0.00           C  
HETATM 1398  O   CYS A 185      43.019   1.384  37.588  1.00  0.00           O  
HETATM 1399  CB  CYS A 185      45.188   1.485  39.809  1.00  0.00           C  
HETATM 1400  SG  CYS A 185      46.238   0.212  39.099  1.00  0.00           S  
HETATM 1401  N   GLN A 186      44.848   1.997  36.428  1.00  0.00           N  
HETATM 1402  CA  GLN A 186      44.504   1.263  35.236  1.00  0.00           C  
HETATM 1403  C   GLN A 186      45.602   0.214  34.948  1.00  0.00           C  
HETATM 1404  O   GLN A 186      46.808   0.526  34.871  1.00  0.00           O  
HETATM 1405  CB  GLN A 186      44.273   2.176  34.023  1.00  0.00           C  
HETATM 1406  CG  GLN A 186      43.787   1.444  32.752  1.00  0.00           C  
HETATM 1407  CD  GLN A 186      43.161   2.351  31.702  1.00  0.00           C  
HETATM 1408  NE2 GLN A 186      42.440   1.746  30.765  1.00  0.00           N  
HETATM 1409  OE1 GLN A 186      43.318   3.598  31.725  1.00  0.00           O  
HETATM 1410  N   LEU A 187      45.144  -1.037  34.828  1.00  0.00           N  
HETATM 1411  CA  LEU A 187      45.974  -2.127  34.362  1.00  0.00           C  
HETATM 1412  C   LEU A 187      45.644  -2.440  32.937  1.00  0.00           C  
HETATM 1413  O   LEU A 187      44.505  -2.727  32.612  1.00  0.00           O  
HETATM 1414  CB  LEU A 187      45.799  -3.372  35.244  1.00  0.00           C  
HETATM 1415  CG  LEU A 187      46.591  -4.591  34.771  1.00  0.00           C  
HETATM 1416  CD2 LEU A 187      46.099  -5.802  35.546  1.00  0.00           C  
HETATM 1417  CD1 LEU A 187      48.150  -4.316  34.935  1.00  0.00           C  
HETATM 1418  N   TYR A 188      46.652  -2.365  32.074  1.00  0.00           N  
HETATM 1419  CA  TYR A 188      46.543  -2.839  30.705  1.00  0.00           C  
HETATM 1420  C   TYR A 188      47.340  -4.154  30.573  1.00  0.00           C  
HETATM 1421  O   TYR A 188      48.530  -4.176  30.860  1.00  0.00           O  
HETATM 1422  CB  TYR A 188      47.090  -1.806  29.737  1.00  0.00           C  
HETATM 1423  CG  TYR A 188      46.987  -2.221  28.296  1.00  0.00           C  
HETATM 1424  CD2 TYR A 188      45.901  -1.872  27.541  1.00  0.00           C  
HETATM 1425  CE2 TYR A 188      45.794  -2.261  26.220  1.00  0.00           C  
HETATM 1426  CZ  TYR A 188      46.777  -3.022  25.627  1.00  0.00           C  
HETATM 1427  OH  TYR A 188      46.649  -3.390  24.297  1.00  0.00           O  
HETATM 1428  CE1 TYR A 188      47.873  -3.410  26.361  1.00  0.00           C  
HETATM 1429  CD1 TYR A 188      47.973  -3.007  27.696  1.00  0.00           C  
HETATM 1430  N   GLN A 189      46.672  -5.245  30.171  1.00  0.00           N  
HETATM 1431  CA  GLN A 189      47.374  -6.535  29.991  1.00  0.00           C  
HETATM 1432  C   GLN A 189      47.293  -6.875  28.538  1.00  0.00           C  
HETATM 1433  O   GLN A 189      46.201  -6.866  27.979  1.00  0.00           O  
HETATM 1434  CB  GLN A 189      46.701  -7.661  30.786  1.00  0.00           C  
HETATM 1435  CG  GLN A 189      46.760  -7.604  32.267  1.00  0.00           C  
HETATM 1436  CD  GLN A 189      45.989  -8.775  32.910  1.00  0.00           C  
HETATM 1437  NE2 GLN A 189      46.441  -9.989  32.641  1.00  0.00           N  
HETATM 1438  OE1 GLN A 189      45.003  -8.589  33.616  1.00  0.00           O  
HETATM 1439  N   ARG A 190      48.433  -7.171  27.906  1.00  0.00           N  
HETATM 1440  CA  ARG A 190      48.415  -7.567  26.519  1.00  0.00           C  
HETATM 1441  C   ARG A 190      47.574  -8.857  26.204  1.00  0.00           C  
HETATM 1442  O   ARG A 190      47.185  -9.098  25.051  1.00  0.00           O  
HETATM 1443  CB  ARG A 190      49.838  -7.695  25.972  1.00  0.00           C  
HETATM 1444  CG  ARG A 190      50.647  -8.812  26.596  1.00  0.00           C  
HETATM 1445  CD  ARG A 190      51.936  -9.118  25.830  1.00  0.00           C  
HETATM 1446  NE  ARG A 190      52.544 -10.343  26.371  1.00  0.00           N  
HETATM 1447  CZ  ARG A 190      53.822 -10.472  26.703  1.00  0.00           C  
HETATM 1448  NH2 ARG A 190      54.246 -11.627  27.202  1.00  0.00           N  
HETATM 1449  NH1 ARG A 190      54.679  -9.473  26.515  1.00  0.00           N  
HETATM 1450  N   SER A 191      47.331  -9.667  27.227  1.00  0.00           N  
HETATM 1451  CA  SER A 191      46.479 -10.863  27.108  1.00  0.00           C  
HETATM 1452  C   SER A 191      45.904 -11.179  28.456  1.00  0.00           C  
HETATM 1453  O   SER A 191      46.527 -10.897  29.478  1.00  0.00           O  
HETATM 1454  CB  SER A 191      47.234 -12.083  26.543  1.00  0.00           C  
HETATM 1455  OG  SER A 191      48.211 -12.500  27.454  1.00  0.00           O  
HETATM 1456  N   GLY A 192      44.690 -11.716  28.477  1.00  0.00           N  
HETATM 1457  CA  GLY A 192      44.076 -11.976  29.757  1.00  0.00           C  
HETATM 1458  C   GLY A 192      43.306 -13.272  29.752  1.00  0.00           C  
HETATM 1459  O   GLY A 192      42.377 -13.464  28.958  1.00  0.00           O  
HETATM 1460  N   ASP A 193      43.697 -14.149  30.672  1.00  0.00           N  
HETATM 1461  CA  ASP A 193      43.083 -15.450  30.885  1.00  0.00           C  
HETATM 1462  C   ASP A 193      41.849 -15.240  31.742  1.00  0.00           C  
HETATM 1463  O   ASP A 193      41.943 -15.097  32.952  1.00  0.00           O  
HETATM 1464  CB  ASP A 193      44.143 -16.310  31.570  1.00  0.00           C  
HETATM 1465  CG  ASP A 193      43.691 -17.747  31.862  1.00  0.00           C  
HETATM 1466  OD2 ASP A 193      44.610 -18.555  32.137  1.00  0.00           O  
HETATM 1467  OD1 ASP A 193      42.471 -18.064  31.863  1.00  0.00           O  
HETATM 1468  N   MET A 194      40.668 -15.229  31.130  1.00  0.00           N  
HETATM 1469  CA  MET A 194      39.460 -14.820  31.903  1.00  0.00           C  
HETATM 1470  C   MET A 194      39.100 -15.753  33.028  1.00  0.00           C  
HETATM 1471  O   MET A 194      38.534 -15.318  34.031  1.00  0.00           O  
HETATM 1472  CB  MET A 194      38.256 -14.625  30.986  1.00  0.00           C  
HETATM 1473  CG  MET A 194      38.470 -13.545  29.908  1.00  0.00           C  
HETATM 1474  SD  MET A 194      38.549 -11.911  30.667  1.00  0.00           S  
HETATM 1475  CE  MET A 194      36.922 -11.777  31.389  1.00  0.00           C  
HETATM 1476  N   GLY A 195      39.387 -17.051  32.854  1.00  0.00           N  
HETATM 1477  CA  GLY A 195      39.011 -18.055  33.889  1.00  0.00           C  
HETATM 1478  C   GLY A 195      39.866 -18.090  35.132  1.00  0.00           C  
HETATM 1479  O   GLY A 195      39.343 -18.118  36.248  1.00  0.00           O  
HETATM 1480  N   LEU A 196      41.183 -18.141  34.954  1.00  0.00           N  
HETATM 1481  CA  LEU A 196      42.147 -18.187  36.081  1.00  0.00           C  
HETATM 1482  C   LEU A 196      42.824 -16.841  36.468  1.00  0.00           C  
HETATM 1483  O   LEU A 196      42.747 -16.393  37.625  1.00  0.00           O  
HETATM 1484  CB  LEU A 196      43.263 -19.225  35.801  1.00  0.00           C  
HETATM 1485  CG  LEU A 196      43.299 -20.646  36.431  1.00  0.00           C  
HETATM 1486  CD2 LEU A 196      42.722 -21.651  35.479  1.00  0.00           C  
HETATM 1487  CD1 LEU A 196      42.589 -20.752  37.803  1.00  0.00           C  
HETATM 1488  N   GLY A 197      43.500 -16.232  35.494  1.00  0.00           N  
HETATM 1489  CA  GLY A 197      44.365 -15.061  35.713  1.00  0.00           C  
HETATM 1490  C   GLY A 197      43.614 -13.796  36.068  1.00  0.00           C  
HETATM 1491  O   GLY A 197      43.977 -13.118  37.026  1.00  0.00           O  
HETATM 1492  N   VAL A 198      42.539 -13.517  35.333  1.00  0.00           N  
HETATM 1493  CA  VAL A 198      41.800 -12.254  35.478  1.00  0.00           C  
HETATM 1494  C   VAL A 198      41.251 -11.966  36.873  1.00  0.00           C  
HETATM 1495  O   VAL A 198      41.554 -10.890  37.429  1.00  0.00           O  
HETATM 1496  CB  VAL A 198      40.765 -12.017  34.324  1.00  0.00           C  
HETATM 1497  CG2 VAL A 198      41.516 -11.714  33.043  1.00  0.00           C  
HETATM 1498  CG1 VAL A 198      39.759 -10.875  34.657  1.00  0.00           C  
HETATM 1499  N   PRO A 199      40.463 -12.909  37.471  1.00  0.00           N  
HETATM 1500  CA  PRO A 199      39.945 -12.610  38.817  1.00  0.00           C  
HETATM 1501  C   PRO A 199      41.031 -12.364  39.854  1.00  0.00           C  
HETATM 1502  O   PRO A 199      40.851 -11.604  40.824  1.00  0.00           O  
HETATM 1503  CB  PRO A 199      39.123 -13.870  39.173  1.00  0.00           C  
HETATM 1504  CG  PRO A 199      38.724 -14.440  37.844  1.00  0.00           C  
HETATM 1505  CD  PRO A 199      39.957 -14.203  36.976  1.00  0.00           C  
HETATM 1506  N   PHE A 200      42.147 -13.038  39.647  1.00  0.00           N  
HETATM 1507  CA  PHE A 200      43.307 -12.942  40.518  1.00  0.00           C  
HETATM 1508  C   PHE A 200      44.035 -11.587  40.329  1.00  0.00           C  
HETATM 1509  O   PHE A 200      44.390 -10.936  41.296  1.00  0.00           O  
HETATM 1510  CB  PHE A 200      44.233 -14.111  40.184  1.00  0.00           C  
HETATM 1511  CG  PHE A 200      45.281 -14.375  41.203  1.00  0.00           C  
HETATM 1512  CD2 PHE A 200      45.046 -15.288  42.233  1.00  0.00           C  
HETATM 1513  CE2 PHE A 200      46.046 -15.562  43.186  1.00  0.00           C  
HETATM 1514  CZ  PHE A 200      47.288 -14.907  43.096  1.00  0.00           C  
HETATM 1515  CE1 PHE A 200      47.529 -13.986  42.067  1.00  0.00           C  
HETATM 1516  CD1 PHE A 200      46.532 -13.730  41.120  1.00  0.00           C  
HETATM 1517  N   ASN A 201      44.272 -11.200  39.079  1.00  0.00           N  
HETATM 1518  CA  ASN A 201      44.810  -9.858  38.727  1.00  0.00           C  
HETATM 1519  C   ASN A 201      43.989  -8.661  39.215  1.00  0.00           C  
HETATM 1520  O   ASN A 201      44.563  -7.678  39.700  1.00  0.00           O  
HETATM 1521  CB  ASN A 201      45.027  -9.745  37.219  1.00  0.00           C  
HETATM 1522  CG  ASN A 201      46.328 -10.360  36.792  1.00  0.00           C  
HETATM 1523  ND2 ASN A 201      46.260 -11.433  36.007  1.00  0.00           N  
HETATM 1524  OD1 ASN A 201      47.398  -9.884  37.184  1.00  0.00           O  
HETATM 1525  N   ILE A 202      42.661  -8.757  39.089  1.00  0.00           N  
HETATM 1526  CA  ILE A 202      41.760  -7.734  39.599  1.00  0.00           C  
HETATM 1527  C   ILE A 202      42.019  -7.518  41.077  1.00  0.00           C  
HETATM 1528  O   ILE A 202      42.138  -6.358  41.541  1.00  0.00           O  
HETATM 1529  CB  ILE A 202      40.269  -8.098  39.421  1.00  0.00           C  
HETATM 1530  CG2 ILE A 202      39.378  -7.136  40.206  1.00  0.00           C  
HETATM 1531  CG1 ILE A 202      39.889  -8.135  37.939  1.00  0.00           C  
HETATM 1532  CD1 ILE A 202      38.428  -8.533  37.698  1.00  0.00           C  
HETATM 1533  N   ALA A 203      42.081  -8.626  41.838  1.00  0.00           N  
HETATM 1534  CA  ALA A 203      42.227  -8.528  43.290  1.00  0.00           C  
HETATM 1535  C   ALA A 203      43.614  -8.000  43.712  1.00  0.00           C  
HETATM 1536  O   ALA A 203      43.792  -7.344  44.740  1.00  0.00           O  
HETATM 1537  CB  ALA A 203      41.946  -9.888  43.935  1.00  0.00           C  
HETATM 1538  N   SER A 204      44.583  -8.391  42.925  1.00  0.00           N  
HETATM 1539  CA  SER A 204      45.973  -8.103  43.096  1.00  0.00           C  
HETATM 1540  C   SER A 204      46.268  -6.575  42.857  1.00  0.00           C  
HETATM 1541  O   SER A 204      46.754  -5.873  43.730  1.00  0.00           O  
HETATM 1542  CB  SER A 204      46.669  -8.995  42.064  1.00  0.00           C  
HETATM 1543  OG  SER A 204      48.061  -9.030  42.198  1.00  0.00           O  
HETATM 1544  N   TYR A 205      45.932  -6.056  41.701  1.00  0.00           N  
HETATM 1545  CA  TYR A 205      46.102  -4.608  41.440  1.00  0.00           C  
HETATM 1546  C   TYR A 205      45.188  -3.710  42.249  1.00  0.00           C  
HETATM 1547  O   TYR A 205      45.613  -2.622  42.640  1.00  0.00           O  
HETATM 1548  CB  TYR A 205      46.053  -4.325  39.957  1.00  0.00           C  
HETATM 1549  CG  TYR A 205      47.355  -4.657  39.321  1.00  0.00           C  
HETATM 1550  CD2 TYR A 205      47.604  -5.928  38.824  1.00  0.00           C  
HETATM 1551  CE2 TYR A 205      48.843  -6.242  38.229  1.00  0.00           C  
HETATM 1552  CZ  TYR A 205      49.840  -5.275  38.175  1.00  0.00           C  
HETATM 1553  OH  TYR A 205      51.059  -5.562  37.595  1.00  0.00           O  
HETATM 1554  CE1 TYR A 205      49.615  -3.997  38.697  1.00  0.00           C  
HETATM 1555  CD1 TYR A 205      48.393  -3.694  39.263  1.00  0.00           C  
HETATM 1556  N   ALA A 206      43.990  -4.187  42.608  1.00  0.00           N  
HETATM 1557  CA  ALA A 206      43.181  -3.487  43.619  1.00  0.00           C  
HETATM 1558  C   ALA A 206      43.845  -3.410  45.014  1.00  0.00           C  
HETATM 1559  O   ALA A 206      43.699  -2.414  45.735  1.00  0.00           O  
HETATM 1560  CB  ALA A 206      41.803  -4.056  43.721  1.00  0.00           C  
HETATM 1561  N   LEU A 207      44.571  -4.463  45.380  1.00  0.00           N  
HETATM 1562  CA  LEU A 207      45.285  -4.516  46.650  1.00  0.00           C  
HETATM 1563  C   LEU A 207      46.485  -3.569  46.617  1.00  0.00           C  
HETATM 1564  O   LEU A 207      46.614  -2.729  47.477  1.00  0.00           O  
HETATM 1565  CB  LEU A 207      45.729  -5.961  46.996  1.00  0.00           C  
HETATM 1566  CG  LEU A 207      46.691  -6.159  48.181  1.00  0.00           C  
HETATM 1567  CD2 LEU A 207      47.015  -7.630  48.341  1.00  0.00           C  
HETATM 1568  CD1 LEU A 207      46.167  -5.579  49.508  1.00  0.00           C  
HETATM 1569  N   LEU A 208      47.353  -3.729  45.633  1.00  0.00           N  
HETATM 1570  CA  LEU A 208      48.394  -2.750  45.348  1.00  0.00           C  
HETATM 1571  C   LEU A 208      47.899  -1.273  45.450  1.00  0.00           C  
HETATM 1572  O   LEU A 208      48.550  -0.457  46.074  1.00  0.00           O  
HETATM 1573  CB  LEU A 208      49.056  -3.051  43.994  1.00  0.00           C  
HETATM 1574  CG  LEU A 208      50.281  -2.187  43.628  1.00  0.00           C  
HETATM 1575  CD2 LEU A 208      50.725  -2.446  42.216  1.00  0.00           C  
HETATM 1576  CD1 LEU A 208      51.432  -2.325  44.629  1.00  0.00           C  
HETATM 1577  N   THR A 209      46.725  -0.965  44.904  1.00  0.00           N  
HETATM 1578  CA  THR A 209      46.172   0.381  44.932  1.00  0.00           C  
HETATM 1579  C   THR A 209      45.823   0.778  46.343  1.00  0.00           C  
HETATM 1580  O   THR A 209      46.063   1.931  46.731  1.00  0.00           O  
HETATM 1581  CB  THR A 209      44.927   0.538  44.044  1.00  0.00           C  
HETATM 1582  CG2 THR A 209      44.425   1.979  44.030  1.00  0.00           C  
HETATM 1583  OG1 THR A 209      45.247   0.161  42.711  1.00  0.00           O  
HETATM 1584  N   TYR A 210      45.251  -0.171  47.105  1.00  0.00           N  
HETATM 1585  CA  TYR A 210      44.942   0.051  48.517  1.00  0.00           C  
HETATM 1586  C   TYR A 210      46.178   0.377  49.315  1.00  0.00           C  
HETATM 1587  O   TYR A 210      46.134   1.234  50.161  1.00  0.00           O  
HETATM 1588  CB  TYR A 210      44.206  -1.140  49.158  1.00  0.00           C  
HETATM 1589  CG  TYR A 210      42.702  -0.946  49.226  1.00  0.00           C  
HETATM 1590  CD2 TYR A 210      42.081  -0.582  50.414  1.00  0.00           C  
HETATM 1591  CE2 TYR A 210      40.711  -0.407  50.469  1.00  0.00           C  
HETATM 1592  CZ  TYR A 210      39.958  -0.606  49.330  1.00  0.00           C  
HETATM 1593  OH  TYR A 210      38.594  -0.423  49.367  1.00  0.00           O  
HETATM 1594  CE1 TYR A 210      40.545  -0.974  48.149  1.00  0.00           C  
HETATM 1595  CD1 TYR A 210      41.901  -1.144  48.097  1.00  0.00           C  
HETATM 1596  N   MET A 211      47.257  -0.353  49.070  1.00  0.00           N  
HETATM 1597  CA  MET A 211      48.552  -0.148  49.736  1.00  0.00           C  
HETATM 1598  C   MET A 211      49.169   1.232  49.439  1.00  0.00           C  
HETATM 1599  O   MET A 211      49.536   1.964  50.356  1.00  0.00           O  
HETATM 1600  CB  MET A 211      49.524  -1.253  49.319  1.00  0.00           C  
HETATM 1601  CG  MET A 211      49.119  -2.613  49.834  1.00  0.00           C  
HETATM 1602  SD  MET A 211      50.153  -3.903  49.160  1.00  0.00           S  
HETATM 1603  CE  MET A 211      51.343  -4.101  50.450  1.00  0.00           C  
HETATM 1604  N   ILE A 212      49.267   1.563  48.152  1.00  0.00           N  
HETATM 1605  CA  ILE A 212      49.828   2.838  47.696  1.00  0.00           C  
HETATM 1606  C   ILE A 212      48.992   4.026  48.187  1.00  0.00           C  
HETATM 1607  O   ILE A 212      49.558   4.993  48.687  1.00  0.00           O  
HETATM 1608  CB  ILE A 212      50.063   2.864  46.170  1.00  0.00           C  
HETATM 1609  CG2 ILE A 212      50.491   4.287  45.677  1.00  0.00           C  
HETATM 1610  CG1 ILE A 212      51.137   1.852  45.785  1.00  0.00           C  
HETATM 1611  CD1 ILE A 212      51.307   1.700  44.272  1.00  0.00           C  
HETATM 1612  N   ALA A 213      47.668   3.931  48.105  1.00  0.00           N  
HETATM 1613  CA  ALA A 213      46.795   4.979  48.601  1.00  0.00           C  
HETATM 1614  C   ALA A 213      47.044   5.235  50.077  1.00  0.00           C  
HETATM 1615  O   ALA A 213      47.028   6.391  50.532  1.00  0.00           O  
HETATM 1616  CB  ALA A 213      45.340   4.626  48.374  1.00  0.00           C  
HETATM 1617  N   HIS A 214      47.257   4.148  50.825  1.00  0.00           N  
HETATM 1618  CA  HIS A 214      47.421   4.193  52.271  1.00  0.00           C  
HETATM 1619  C   HIS A 214      48.709   4.910  52.677  1.00  0.00           C  
HETATM 1620  O   HIS A 214      48.721   5.706  53.606  1.00  0.00           O  
HETATM 1621  CB  HIS A 214      47.399   2.762  52.837  1.00  0.00           C  
HETATM 1622  CG  HIS A 214      47.715   2.673  54.299  1.00  0.00           C  
HETATM 1623  CD2 HIS A 214      48.900   2.539  54.946  1.00  0.00           C  
HETATM 1624  NE2 HIS A 214      48.622   2.504  56.292  1.00  0.00           N  
HETATM 1625  CE1 HIS A 214      47.316   2.631  56.470  1.00  0.00           C  
HETATM 1626  ND1 HIS A 214      46.743   2.729  55.282  1.00  0.00           N  
HETATM 1627  N   ILE A 215      49.803   4.603  52.008  1.00  0.00           N  
HETATM 1628  CA  ILE A 215      51.069   5.238  52.334  1.00  0.00           C  
HETATM 1629  C   ILE A 215      51.252   6.643  51.702  1.00  0.00           C  
HETATM 1630  O   ILE A 215      52.286   7.290  51.913  1.00  0.00           O  
HETATM 1631  CB  ILE A 215      52.263   4.316  51.971  1.00  0.00           C  
HETATM 1632  CG2 ILE A 215      52.184   2.995  52.734  1.00  0.00           C  
HETATM 1633  CG1 ILE A 215      52.349   4.113  50.464  1.00  0.00           C  
HETATM 1634  CD1 ILE A 215      53.671   3.605  50.026  1.00  0.00           C  
HETATM 1635  N   THR A 216      50.266   7.106  50.936  1.00  0.00           N  
HETATM 1636  CA  THR A 216      50.321   8.432  50.304  1.00  0.00           C  
HETATM 1637  C   THR A 216      49.185   9.299  50.811  1.00  0.00           C  
HETATM 1638  O   THR A 216      49.003  10.411  50.341  1.00  0.00           O  
HETATM 1639  CB  THR A 216      50.290   8.393  48.742  1.00  0.00           C  
HETATM 1640  CG2 THR A 216      51.492   7.655  48.177  1.00  0.00           C  
HETATM 1641  OG1 THR A 216      49.057   7.822  48.261  1.00  0.00           O  
HETATM 1642  N   GLY A 217      48.416   8.776  51.764  1.00  0.00           N  
HETATM 1643  CA  GLY A 217      47.317   9.521  52.380  1.00  0.00           C  
HETATM 1644  C   GLY A 217      46.168   9.854  51.452  1.00  0.00           C  
HETATM 1645  O   GLY A 217      45.481  10.864  51.646  1.00  0.00           O  
HETATM 1646  N   LEU A 218      45.955   9.016  50.437  1.00  0.00           N  
HETATM 1647  CA  LEU A 218      44.774   9.155  49.539  1.00  0.00           C  
HETATM 1648  C   LEU A 218      43.765   8.046  49.802  1.00  0.00           C  
HETATM 1649  O   LEU A 218      44.067   7.077  50.502  1.00  0.00           O  
HETATM 1650  CB  LEU A 218      45.186   9.152  48.053  1.00  0.00           C  
HETATM 1651  CG  LEU A 218      46.319  10.102  47.629  1.00  0.00           C  
HETATM 1652  CD2 LEU A 218      45.883  11.569  47.662  1.00  0.00           C  
HETATM 1653  CD1 LEU A 218      46.871   9.731  46.272  1.00  0.00           C  
HETATM 1654  N   LYS A 219      42.568   8.196  49.251  1.00  0.00           N  
HETATM 1655  CA  LYS A 219      41.544   7.163  49.313  1.00  0.00           C  
HETATM 1656  C   LYS A 219      41.591   6.380  48.013  1.00  0.00           C  
HETATM 1657  O   LYS A 219      41.775   6.988  46.967  1.00  0.00           O  
HETATM 1658  CB  LYS A 219      40.154   7.806  49.418  1.00  0.00           C  
HETATM 1659  CG  LYS A 219      39.755   8.264  50.813  1.00  0.00           C  
HETATM 1660  CD  LYS A 219      39.111   9.652  50.729  1.00  0.00           C  
HETATM 1661  CE  LYS A 219      38.113   9.770  49.580  1.00  0.00           C  
HETATM 1662  NZ  LYS A 219      37.954  11.193  49.142  1.00  0.00           N  
HETATM 1663  N   PRO A 220      41.402   5.038  48.062  1.00  0.00           N  
HETATM 1664  CA  PRO A 220      41.282   4.289  46.811  1.00  0.00           C  
HETATM 1665  C   PRO A 220      40.131   4.829  45.970  1.00  0.00           C  
HETATM 1666  O   PRO A 220      39.115   5.234  46.517  1.00  0.00           O  
HETATM 1667  CB  PRO A 220      41.024   2.843  47.282  1.00  0.00           C  
HETATM 1668  CG  PRO A 220      41.558   2.774  48.656  1.00  0.00           C  
HETATM 1669  CD  PRO A 220      41.324   4.150  49.242  1.00  0.00           C  
HETATM 1670  N   GLY A 221      40.308   4.867  44.649  1.00  0.00           N  
HETATM 1671  CA  GLY A 221      39.282   5.404  43.748  1.00  0.00           C  
HETATM 1672  C   GLY A 221      38.645   4.307  42.907  1.00  0.00           C  
HETATM 1673  O   GLY A 221      37.751   3.614  43.396  1.00  0.00           O  
HETATM 1674  N   ASP A 222      39.100   4.174  41.652  1.00  0.00           N  
HETATM 1675  CA  ASP A 222      38.679   3.127  40.715  1.00  0.00           C  
HETATM 1676  C   ASP A 222      39.854   2.272  40.304  1.00  0.00           C  
HETATM 1677  O   ASP A 222      40.994   2.739  40.291  1.00  0.00           O  
HETATM 1678  CB  ASP A 222      38.063   3.708  39.441  1.00  0.00           C  
HETATM 1679  CG  ASP A 222      36.765   4.398  39.703  1.00  0.00           C  
HETATM 1680  OD2 ASP A 222      36.629   5.565  39.275  1.00  0.00           O  
HETATM 1681  OD1 ASP A 222      35.882   3.783  40.351  1.00  0.00           O  
HETATM 1682  N   PHE A 223      39.550   1.006  40.006  1.00  0.00           N  
HETATM 1683  CA  PHE A 223      40.450   0.095  39.303  1.00  0.00           C  
HETATM 1684  C   PHE A 223      39.837  -0.185  37.966  1.00  0.00           C  
HETATM 1685  O   PHE A 223      38.694  -0.630  37.875  1.00  0.00           O  
HETATM 1686  CB  PHE A 223      40.684  -1.219  40.055  1.00  0.00           C  
HETATM 1687  CG  PHE A 223      41.473  -2.245  39.253  1.00  0.00           C  
HETATM 1688  CD2 PHE A 223      40.867  -3.443  38.824  1.00  0.00           C  
HETATM 1689  CE2 PHE A 223      41.592  -4.383  38.083  1.00  0.00           C  
HETATM 1690  CZ  PHE A 223      42.926  -4.120  37.753  1.00  0.00           C  
HETATM 1691  CE1 PHE A 223      43.516  -2.917  38.164  1.00  0.00           C  
HETATM 1692  CD1 PHE A 223      42.798  -2.004  38.910  1.00  0.00           C  
HETATM 1693  N   ILE A 224      40.592   0.123  36.924  1.00  0.00           N  
HETATM 1694  CA  ILE A 224      40.158  -0.064  35.589  1.00  0.00           C  
HETATM 1695  C   ILE A 224      40.999  -1.189  34.986  1.00  0.00           C  
HETATM 1696  O   ILE A 224      42.244  -1.162  35.020  1.00  0.00           O  
HETATM 1697  CB  ILE A 224      40.318   1.243  34.717  1.00  0.00           C  
HETATM 1698  CG2 ILE A 224      39.866   0.983  33.348  1.00  0.00           C  
HETATM 1699  CG1 ILE A 224      39.446   2.402  35.242  1.00  0.00           C  
HETATM 1700  CD1 ILE A 224      40.132   3.289  36.187  1.00  0.00           C  
HETATM 1701  N   HIS A 225      40.316  -2.146  34.372  1.00  0.00           N  
HETATM 1702  CA  HIS A 225      41.007  -3.327  33.830  1.00  0.00           C  
HETATM 1703  C   HIS A 225      40.820  -3.396  32.338  1.00  0.00           C  
HETATM 1704  O   HIS A 225      39.716  -3.470  31.864  1.00  0.00           O  
HETATM 1705  CB  HIS A 225      40.487  -4.573  34.520  1.00  0.00           C  
HETATM 1706  CG  HIS A 225      41.362  -5.767  34.339  1.00  0.00           C  
HETATM 1707  CD2 HIS A 225      42.669  -5.870  34.012  1.00  0.00           C  
HETATM 1708  NE2 HIS A 225      42.976  -7.204  33.976  1.00  0.00           N  
HETATM 1709  CE1 HIS A 225      41.886  -7.899  34.250  1.00  0.00           C  
HETATM 1710  ND1 HIS A 225      40.890  -7.057  34.451  1.00  0.00           N  
HETATM 1711  N   THR A 226      41.903  -3.348  31.592  1.00  0.00           N  
HETATM 1712  CA  THR A 226      41.859  -3.300  30.163  1.00  0.00           C  
HETATM 1713  C   THR A 226      42.669  -4.427  29.551  1.00  0.00           C  
HETATM 1714  O   THR A 226      43.813  -4.641  29.958  1.00  0.00           O  
HETATM 1715  CB  THR A 226      42.464  -1.902  29.644  1.00  0.00           C  
HETATM 1716  CG2 THR A 226      42.427  -1.823  28.195  1.00  0.00           C  
HETATM 1717  OG1 THR A 226      41.688  -0.845  30.187  1.00  0.00           O  
HETATM 1718  N   LEU A 227      42.122  -5.075  28.512  1.00  0.00           N  
HETATM 1719  CA  LEU A 227      42.758  -6.240  27.954  1.00  0.00           C  
HETATM 1720  C   LEU A 227      43.021  -6.071  26.516  1.00  0.00           C  
HETATM 1721  O   LEU A 227      42.227  -5.468  25.844  1.00  0.00           O  
HETATM 1722  CB  LEU A 227      41.863  -7.494  28.174  1.00  0.00           C  
HETATM 1723  CG  LEU A 227      41.669  -7.839  29.645  1.00  0.00           C  
HETATM 1724  CD2 LEU A 227      43.000  -8.361  30.171  1.00  0.00           C  
HETATM 1725  CD1 LEU A 227      40.544  -8.828  29.869  1.00  0.00           C  
HETATM 1726  N   GLY A 228      44.131  -6.619  26.020  1.00  0.00           N  
HETATM 1727  CA  GLY A 228      44.219  -6.860  24.609  1.00  0.00           C  
HETATM 1728  C   GLY A 228      43.429  -8.152  24.314  1.00  0.00           C  
HETATM 1729  O   GLY A 228      42.169  -8.125  24.262  1.00  0.00           O  
HETATM 1730  N   ASP A 229      44.153  -9.276  24.134  1.00  0.00           N  
HETATM 1731  CA  ASP A 229      43.548 -10.625  23.874  1.00  0.00           C  
HETATM 1732  C   ASP A 229      42.891 -11.142  25.154  1.00  0.00           C  
HETATM 1733  O   ASP A 229      43.579 -11.693  26.006  1.00  0.00           O  
HETATM 1734  CB  ASP A 229      44.679 -11.587  23.457  1.00  0.00           C  
HETATM 1735  CG  ASP A 229      44.186 -12.885  22.743  1.00  0.00           C  
HETATM 1736  OD2 ASP A 229      44.970 -13.397  21.909  1.00  0.00           O  
HETATM 1737  OD1 ASP A 229      43.061 -13.370  22.972  1.00  0.00           O  
HETATM 1738  N   ALA A 230      41.592 -10.871  25.335  1.00  0.00           N  
HETATM 1739  CA  ALA A 230      40.838 -11.422  26.441  1.00  0.00           C  
HETATM 1740  C   ALA A 230      40.344 -12.823  26.007  1.00  0.00           C  
HETATM 1741  O   ALA A 230      39.671 -12.964  24.982  1.00  0.00           O  
HETATM 1742  CB  ALA A 230      39.628 -10.554  26.795  1.00  0.00           C  
HETATM 1743  N   HIS A 231      40.660 -13.851  26.786  1.00  0.00           N  
HETATM 1744  CA  HIS A 231      40.448 -15.212  26.256  1.00  0.00           C  
HETATM 1745  C   HIS A 231      40.010 -16.198  27.292  1.00  0.00           C  
HETATM 1746  O   HIS A 231      40.258 -16.023  28.494  1.00  0.00           O  
HETATM 1747  CB  HIS A 231      41.654 -15.708  25.454  1.00  0.00           C  
HETATM 1748  CG  HIS A 231      42.927 -15.779  26.243  1.00  0.00           C  
HETATM 1749  CD2 HIS A 231      43.440 -16.766  27.020  1.00  0.00           C  
HETATM 1750  NE2 HIS A 231      44.635 -16.306  27.522  1.00  0.00           N  
HETATM 1751  CE1 HIS A 231      44.847 -15.076  27.075  1.00  0.00           C  
HETATM 1752  ND1 HIS A 231      43.831 -14.736  26.300  1.00  0.00           N  
HETATM 1753  N   ILE A 232      39.270 -17.197  26.789  1.00  0.00           N  
HETATM 1754  CA  ILE A 232      38.806 -18.332  27.564  1.00  0.00           C  
HETATM 1755  C   ILE A 232      39.412 -19.594  26.938  1.00  0.00           C  
HETATM 1756  O   ILE A 232      39.277 -19.841  25.734  1.00  0.00           O  
HETATM 1757  CB  ILE A 232      37.245 -18.403  27.635  1.00  0.00           C  
HETATM 1758  CG2 ILE A 232      36.787 -19.645  28.486  1.00  0.00           C  
HETATM 1759  CG1 ILE A 232      36.678 -17.104  28.231  1.00  0.00           C  
HETATM 1760  CD1 ILE A 232      35.138 -17.010  28.308  1.00  0.00           C  
HETATM 1761  N   TYR A 233      40.131 -20.356  27.757  1.00  0.00           N  
HETATM 1762  CA  TYR A 233      40.630 -21.675  27.369  1.00  0.00           C  
HETATM 1763  C   TYR A 233      39.455 -22.609  27.145  1.00  0.00           C  
HETATM 1764  O   TYR A 233      38.517 -22.567  27.906  1.00  0.00           O  
HETATM 1765  CB  TYR A 233      41.603 -22.208  28.432  1.00  0.00           C  
HETATM 1766  CG  TYR A 233      42.940 -21.571  28.209  1.00  0.00           C  
HETATM 1767  CD2 TYR A 233      43.358 -20.452  28.961  1.00  0.00           C  
HETATM 1768  CE2 TYR A 233      44.591 -19.826  28.691  1.00  0.00           C  
HETATM 1769  CZ  TYR A 233      45.371 -20.307  27.647  1.00  0.00           C  
HETATM 1770  OH  TYR A 233      46.585 -19.731  27.310  1.00  0.00           O  
HETATM 1771  CE1 TYR A 233      44.948 -21.387  26.873  1.00  0.00           C  
HETATM 1772  CD1 TYR A 233      43.737 -21.994  27.150  1.00  0.00           C  
HETATM 1773  N   LEU A 234      39.483 -23.408  26.080  1.00  0.00           N  
HETATM 1774  CA  LEU A 234      38.338 -24.331  25.774  1.00  0.00           C  
HETATM 1775  C   LEU A 234      37.860 -25.149  26.956  1.00  0.00           C  
HETATM 1776  O   LEU A 234      36.655 -25.286  27.160  1.00  0.00           O  
HETATM 1777  CB  LEU A 234      38.639 -25.230  24.586  1.00  0.00           C  
HETATM 1778  CG  LEU A 234      38.990 -24.427  23.331  1.00  0.00           C  
HETATM 1779  CD2 LEU A 234      38.043 -23.220  23.099  1.00  0.00           C  
HETATM 1780  CD1 LEU A 234      39.057 -25.324  22.122  1.00  0.00           C  
HETATM 1781  N   ASN A 235      38.796 -25.615  27.781  1.00  0.00           N  
HETATM 1782  CA  ASN A 235      38.446 -26.388  28.959  1.00  0.00           C  
HETATM 1783  C   ASN A 235      37.800 -25.635  30.109  1.00  0.00           C  
HETATM 1784  O   ASN A 235      37.403 -26.260  31.114  1.00  0.00           O  
HETATM 1785  CB  ASN A 235      39.643 -27.220  29.457  1.00  0.00           C  
HETATM 1786  CG  ASN A 235      40.968 -26.443  29.452  1.00  0.00           C  
HETATM 1787  ND2 ASN A 235      41.708 -26.543  30.569  1.00  0.00           N  
HETATM 1788  OD1 ASN A 235      41.338 -25.788  28.451  1.00  0.00           O  
HETATM 1789  N   HIS A 236      37.679 -24.307  29.991  1.00  0.00           N  
HETATM 1790  CA  HIS A 236      37.056 -23.521  31.063  1.00  0.00           C  
HETATM 1791  C   HIS A 236      35.623 -23.163  30.753  1.00  0.00           C  
HETATM 1792  O   HIS A 236      34.940 -22.609  31.603  1.00  0.00           O  
HETATM 1793  CB  HIS A 236      37.822 -22.232  31.356  1.00  0.00           C  
HETATM 1794  CG  HIS A 236      39.234 -22.445  31.801  1.00  0.00           C  
HETATM 1795  CD2 HIS A 236      39.887 -23.565  32.204  1.00  0.00           C  
HETATM 1796  NE2 HIS A 236      41.181 -23.202  32.480  1.00  0.00           N  
HETATM 1797  CE1 HIS A 236      41.320 -21.903  32.254  1.00  0.00           C  
HETATM 1798  ND1 HIS A 236      40.158 -21.419  31.846  1.00  0.00           N  
HETATM 1799  N   ILE A 237      35.179 -23.472  29.539  1.00  0.00           N  
HETATM 1800  CA  ILE A 237      33.870 -23.043  29.023  1.00  0.00           C  
HETATM 1801  C   ILE A 237      32.736 -23.575  29.912  1.00  0.00           C  
HETATM 1802  O   ILE A 237      31.876 -22.809  30.377  1.00  0.00           O  
HETATM 1803  CB  ILE A 237      33.710 -23.429  27.514  1.00  0.00           C  
HETATM 1804  CG2 ILE A 237      32.272 -23.187  26.996  1.00  0.00           C  
HETATM 1805  CG1 ILE A 237      34.731 -22.676  26.656  1.00  0.00           C  
HETATM 1806  CD1 ILE A 237      34.758 -23.073  25.139  1.00  0.00           C  
HETATM 1807  N   GLU A 238      32.796 -24.872  30.226  1.00  0.00           N  
HETATM 1808  CA  GLU A 238      31.745 -25.520  31.007  1.00  0.00           C  
HETATM 1809  C   GLU A 238      31.698 -25.000  32.407  1.00  0.00           C  
HETATM 1810  O   GLU A 238      30.620 -24.618  32.872  1.00  0.00           O  
HETATM 1811  CB  GLU A 238      31.838 -27.080  30.968  1.00  0.00           C  
HETATM 1812  CG  GLU A 238      31.296 -27.701  29.651  1.00  0.00           C  
HETATM 1813  CD  GLU A 238      29.960 -27.074  29.203  1.00  0.00           C  
HETATM 1814  OE2 GLU A 238      29.784 -26.801  27.993  1.00  0.00           O  
HETATM 1815  OE1 GLU A 238      29.089 -26.839  30.074  1.00  0.00           O  
HETATM 1816  N   PRO A 239      32.851 -24.992  33.118  1.00  0.00           N  
HETATM 1817  CA  PRO A 239      32.773 -24.376  34.446  1.00  0.00           C  
HETATM 1818  C   PRO A 239      32.354 -22.883  34.451  1.00  0.00           C  
HETATM 1819  O   PRO A 239      31.666 -22.457  35.376  1.00  0.00           O  
HETATM 1820  CB  PRO A 239      34.193 -24.580  35.025  1.00  0.00           C  
HETATM 1821  CG  PRO A 239      35.020 -25.040  33.954  1.00  0.00           C  
HETATM 1822  CD  PRO A 239      34.186 -25.556  32.842  1.00  0.00           C  
HETATM 1823  N   LEU A 240      32.752 -22.110  33.430  1.00  0.00           N  
HETATM 1824  CA  LEU A 240      32.420 -20.664  33.375  1.00  0.00           C  
HETATM 1825  C   LEU A 240      30.944 -20.446  33.073  1.00  0.00           C  
HETATM 1826  O   LEU A 240      30.305 -19.583  33.693  1.00  0.00           O  
HETATM 1827  CB  LEU A 240      33.331 -19.907  32.393  1.00  0.00           C  
HETATM 1828  CG  LEU A 240      34.721 -19.532  32.954  1.00  0.00           C  
HETATM 1829  CD2 LEU A 240      34.631 -18.481  34.068  1.00  0.00           C  
HETATM 1830  CD1 LEU A 240      35.595 -19.061  31.846  1.00  0.00           C  
HETATM 1831  N   LYS A 241      30.406 -21.267  32.158  1.00  0.00           N  
HETATM 1832  CA  LYS A 241      28.938 -21.379  31.928  1.00  0.00           C  
HETATM 1833  C   LYS A 241      28.122 -21.586  33.207  1.00  0.00           C  
HETATM 1834  O   LYS A 241      27.075 -20.981  33.380  1.00  0.00           O  
HETATM 1835  CB  LYS A 241      28.632 -22.482  30.921  1.00  0.00           C  
HETATM 1836  CG  LYS A 241      28.767 -22.077  29.478  1.00  0.00           C  
HETATM 1837  CD  LYS A 241      28.423 -23.257  28.579  1.00  0.00           C  
HETATM 1838  CE  LYS A 241      28.404 -22.853  27.088  1.00  0.00           C  
HETATM 1839  NZ  LYS A 241      28.204 -24.030  26.156  1.00  0.00           N  
HETATM 1840  N   ILE A 242      28.628 -22.398  34.134  1.00  0.00           N  
HETATM 1841  CA  ILE A 242      27.976 -22.578  35.437  1.00  0.00           C  
HETATM 1842  C   ILE A 242      28.182 -21.360  36.325  1.00  0.00           C  
HETATM 1843  O   ILE A 242      27.252 -20.899  36.973  1.00  0.00           O  
HETATM 1844  CB  ILE A 242      28.488 -23.878  36.181  1.00  0.00           C  
HETATM 1845  CG2 ILE A 242      28.030 -23.905  37.635  1.00  0.00           C  
HETATM 1846  CG1 ILE A 242      28.049 -25.158  35.454  1.00  0.00           C  
HETATM 1847  CD1 ILE A 242      29.014 -26.355  35.695  1.00  0.00           C  
HETATM 1848  N   GLN A 243      29.421 -20.854  36.385  1.00  0.00           N  
HETATM 1849  CA  GLN A 243      29.701 -19.613  37.123  1.00  0.00           C  
HETATM 1850  C   GLN A 243      28.782 -18.432  36.691  1.00  0.00           C  
HETATM 1851  O   GLN A 243      28.326 -17.661  37.542  1.00  0.00           O  
HETATM 1852  CB  GLN A 243      31.167 -19.202  36.976  1.00  0.00           C  
HETATM 1853  CG  GLN A 243      31.482 -17.967  37.790  1.00  0.00           C  
HETATM 1854  CD  GLN A 243      32.970 -17.682  37.903  1.00  0.00           C  
HETATM 1855  NE2 GLN A 243      33.301 -16.637  38.626  1.00  0.00           N  
HETATM 1856  OE1 GLN A 243      33.803 -18.376  37.321  1.00  0.00           O  
HETATM 1857  N   LEU A 244      28.519 -18.328  35.383  1.00  0.00           N  
HETATM 1858  CA  LEU A 244      27.634 -17.288  34.814  1.00  0.00           C  
HETATM 1859  C   LEU A 244      26.231 -17.277  35.406  1.00  0.00           C  
HETATM 1860  O   LEU A 244      25.544 -16.241  35.374  1.00  0.00           O  
HETATM 1861  CB  LEU A 244      27.486 -17.442  33.299  1.00  0.00           C  
HETATM 1862  CG  LEU A 244      28.542 -16.864  32.357  1.00  0.00           C  
HETATM 1863  CD2 LEU A 244      28.753 -15.366  32.591  1.00  0.00           C  
HETATM 1864  CD1 LEU A 244      28.138 -17.141  30.903  1.00  0.00           C  
HETATM 1865  N   GLN A 245      25.789 -18.414  35.953  1.00  0.00           N  
HETATM 1866  CA  GLN A 245      24.413 -18.475  36.415  1.00  0.00           C  
HETATM 1867  C   GLN A 245      24.298 -18.194  37.896  1.00  0.00           C  
HETATM 1868  O   GLN A 245      23.211 -18.210  38.455  1.00  0.00           O  
HETATM 1869  CB  GLN A 245      23.724 -19.762  35.941  1.00  0.00           C  
HETATM 1870  CG  GLN A 245      23.673 -19.882  34.371  1.00  0.00           C  
HETATM 1871  CD  GLN A 245      23.140 -18.610  33.605  1.00  0.00           C  
HETATM 1872  NE2 GLN A 245      23.626 -18.424  32.367  1.00  0.00           N  
HETATM 1873  OE1 GLN A 245      22.299 -17.838  34.112  1.00  0.00           O  
HETATM 1874  N   ARG A 246      25.432 -17.877  38.521  1.00  0.00           N  
HETATM 1875  CA  ARG A 246      25.450 -17.511  39.932  1.00  0.00           C  
HETATM 1876  C   ARG A 246      25.337 -15.997  40.107  1.00  0.00           C  
HETATM 1877  O   ARG A 246      25.896 -15.217  39.323  1.00  0.00           O  
HETATM 1878  CB  ARG A 246      26.714 -18.025  40.600  1.00  0.00           C  
HETATM 1879  CG  ARG A 246      27.030 -19.506  40.385  1.00  0.00           C  
HETATM 1880  CD  ARG A 246      28.352 -19.819  41.070  1.00  0.00           C  
HETATM 1881  NE  ARG A 246      28.637 -21.249  41.175  1.00  0.00           N  
HETATM 1882  CZ  ARG A 246      29.698 -21.766  41.798  1.00  0.00           C  
HETATM 1883  NH2 ARG A 246      29.863 -23.093  41.833  1.00  0.00           N  
HETATM 1884  NH1 ARG A 246      30.600 -20.970  42.373  1.00  0.00           N  
HETATM 1885  N   GLU A 247      24.612 -15.586  41.143  1.00  0.00           N  
HETATM 1886  CA  GLU A 247      24.373 -14.183  41.388  1.00  0.00           C  
HETATM 1887  C   GLU A 247      25.443 -13.670  42.333  1.00  0.00           C  
HETATM 1888  O   GLU A 247      25.627 -14.242  43.411  1.00  0.00           O  
HETATM 1889  CB  GLU A 247      22.992 -13.966  42.006  1.00  0.00           C  
HETATM 1890  CG  GLU A 247      22.318 -12.640  41.588  1.00  0.00           C  
HETATM 1891  CD  GLU A 247      21.197 -12.173  42.550  1.00  0.00           C  
HETATM 1892  OE2 GLU A 247      20.837 -10.961  42.489  1.00  0.00           O  
HETATM 1893  OE1 GLU A 247      20.679 -13.002  43.357  1.00  0.00           O  
HETATM 1894  N   PRO A 248      26.172 -12.598  41.934  1.00  0.00           N  
HETATM 1895  CA  PRO A 248      27.129 -11.956  42.841  1.00  0.00           C  
HETATM 1896  C   PRO A 248      26.518 -11.571  44.196  1.00  0.00           C  
HETATM 1897  O   PRO A 248      25.341 -11.235  44.270  1.00  0.00           O  
HETATM 1898  CB  PRO A 248      27.564 -10.707  42.061  1.00  0.00           C  
HETATM 1899  CG  PRO A 248      27.435 -11.102  40.640  1.00  0.00           C  
HETATM 1900  CD  PRO A 248      26.180 -11.956  40.600  1.00  0.00           C  
HETATM 1901  N   ARG A 249      27.325 -11.657  45.253  1.00  0.00           N  
HETATM 1902  CA  ARG A 249      26.993 -11.167  46.579  1.00  0.00           C  
HETATM 1903  C   ARG A 249      27.746  -9.856  46.734  1.00  0.00           C  
HETATM 1904  O   ARG A 249      28.788  -9.683  46.114  1.00  0.00           O  
HETATM 1905  CB  ARG A 249      27.521 -12.127  47.668  1.00  0.00           C  
HETATM 1906  CG  ARG A 249      26.663 -13.346  48.011  1.00  0.00           C  
HETATM 1907  CD  ARG A 249      26.972 -14.515  47.096  1.00  0.00           C  
HETATM 1908  NE  ARG A 249      25.995 -15.593  47.230  1.00  0.00           N  
HETATM 1909  CZ  ARG A 249      26.179 -16.699  47.946  1.00  0.00           C  
HETATM 1910  NH2 ARG A 249      25.232 -17.625  47.982  1.00  0.00           N  
HETATM 1911  NH1 ARG A 249      27.305 -16.893  48.619  1.00  0.00           N  
HETATM 1912  N   PRO A 250      27.246  -8.933  47.579  1.00  0.00           N  
HETATM 1913  CA  PRO A 250      28.005  -7.716  47.819  1.00  0.00           C  
HETATM 1914  C   PRO A 250      29.504  -7.995  47.986  1.00  0.00           C  
HETATM 1915  O   PRO A 250      29.896  -8.982  48.639  1.00  0.00           O  
HETATM 1916  CB  PRO A 250      27.398  -7.204  49.123  1.00  0.00           C  
HETATM 1917  CG  PRO A 250      25.964  -7.560  48.976  1.00  0.00           C  
HETATM 1918  CD  PRO A 250      25.987  -8.939  48.354  1.00  0.00           C  
HETATM 1919  N   PHE A 251      30.332  -7.163  47.353  1.00  0.00           N  
HETATM 1920  CA  PHE A 251      31.782  -7.278  47.478  1.00  0.00           C  
HETATM 1921  C   PHE A 251      32.135  -7.107  48.952  1.00  0.00           C  
HETATM 1922  O   PHE A 251      31.420  -6.408  49.682  1.00  0.00           O  
HETATM 1923  CB  PHE A 251      32.474  -6.177  46.652  1.00  0.00           C  
HETATM 1924  CG  PHE A 251      32.758  -6.543  45.228  1.00  0.00           C  
HETATM 1925  CD2 PHE A 251      32.542  -5.611  44.204  1.00  0.00           C  
HETATM 1926  CE2 PHE A 251      32.847  -5.927  42.870  1.00  0.00           C  
HETATM 1927  CZ  PHE A 251      33.381  -7.173  42.563  1.00  0.00           C  
HETATM 1928  CE1 PHE A 251      33.602  -8.099  43.584  1.00  0.00           C  
HETATM 1929  CD1 PHE A 251      33.308  -7.777  44.899  1.00  0.00           C  
HETATM 1930  N   PRO A 252      33.241  -7.723  49.399  1.00  0.00           N  
HETATM 1931  CA  PRO A 252      33.709  -7.491  50.760  1.00  0.00           C  
HETATM 1932  C   PRO A 252      34.294  -6.073  50.973  1.00  0.00           C  
HETATM 1933  O   PRO A 252      34.199  -5.216  50.100  1.00  0.00           O  
HETATM 1934  CB  PRO A 252      34.826  -8.537  50.917  1.00  0.00           C  
HETATM 1935  CG  PRO A 252      35.342  -8.740  49.553  1.00  0.00           C  
HETATM 1936  CD  PRO A 252      34.118  -8.666  48.674  1.00  0.00           C  
HETATM 1937  N   LYS A 253      34.884  -5.854  52.145  1.00  0.00           N  
HETATM 1938  CA  LYS A 253      35.692  -4.678  52.410  1.00  0.00           C  
HETATM 1939  C   LYS A 253      37.122  -5.123  52.722  1.00  0.00           C  
HETATM 1940  O   LYS A 253      37.345  -6.268  53.135  1.00  0.00           O  
HETATM 1941  CB  LYS A 253      35.075  -3.856  53.556  1.00  0.00           C  
HETATM 1942  CG  LYS A 253      33.714  -3.277  53.171  1.00  0.00           C  
HETATM 1943  CD  LYS A 253      33.004  -2.589  54.333  1.00  0.00           C  
HETATM 1944  CE  LYS A 253      31.852  -1.699  53.831  1.00  0.00           C  
HETATM 1945  NZ  LYS A 253      31.123  -2.204  52.581  1.00  0.00           N  
HETATM 1946  N   LEU A 254      38.099  -4.256  52.460  1.00  0.00           N  
HETATM 1947  CA  LEU A 254      39.475  -4.501  52.898  1.00  0.00           C  
HETATM 1948  C   LEU A 254      39.863  -3.468  53.947  1.00  0.00           C  
HETATM 1949  O   LEU A 254      39.696  -2.271  53.741  1.00  0.00           O  
HETATM 1950  CB  LEU A 254      40.467  -4.490  51.736  1.00  0.00           C  
HETATM 1951  CG  LEU A 254      41.959  -4.554  52.089  1.00  0.00           C  
HETATM 1952  CD2 LEU A 254      42.778  -4.207  50.870  1.00  0.00           C  
HETATM 1953  CD1 LEU A 254      42.383  -5.917  52.637  1.00  0.00           C  
HETATM 1954  N   ARG A 255      40.352  -3.960  55.077  1.00  0.00           N  
HETATM 1955  CA  ARG A 255      40.734  -3.140  56.217  1.00  0.00           C  
HETATM 1956  C   ARG A 255      42.217  -3.335  56.398  1.00  0.00           C  
HETATM 1957  O   ARG A 255      42.695  -4.460  56.385  1.00  0.00           O  
HETATM 1958  CB  ARG A 255      40.015  -3.600  57.503  1.00  0.00           C  
HETATM 1959  CG  ARG A 255      38.491  -3.813  57.413  1.00  0.00           C  
HETATM 1960  CD  ARG A 255      37.700  -2.492  57.353  1.00  0.00           C  
HETATM 1961  NE  ARG A 255      36.271  -2.706  57.617  1.00  0.00           N  
HETATM 1962  CZ  ARG A 255      35.311  -1.783  57.493  1.00  0.00           C  
HETATM 1963  NH2 ARG A 255      34.047  -2.101  57.765  1.00  0.00           N  
HETATM 1964  NH1 ARG A 255      35.598  -0.544  57.095  1.00  0.00           N  
HETATM 1965  N   ILE A 256      42.936  -2.227  56.540  1.00  0.00           N  
HETATM 1966  CA  ILE A 256      44.364  -2.235  56.893  1.00  0.00           C  
HETATM 1967  C   ILE A 256      44.392  -1.941  58.389  1.00  0.00           C  
HETATM 1968  O   ILE A 256      43.767  -0.980  58.843  1.00  0.00           O  
HETATM 1969  CB  ILE A 256      45.195  -1.212  56.036  1.00  0.00           C  
HETATM 1970  CG2 ILE A 256      46.661  -1.121  56.522  1.00  0.00           C  
HETATM 1971  CG1 ILE A 256      45.134  -1.595  54.541  1.00  0.00           C  
HETATM 1972  CD1 ILE A 256      45.546  -0.499  53.530  1.00  0.00           C  
HETATM 1973  N   LEU A 257      45.076  -2.794  59.149  1.00  0.00           N  
HETATM 1974  CA  LEU A 257      44.912  -2.858  60.623  1.00  0.00           C  
HETATM 1975  C   LEU A 257      45.856  -1.948  61.424  1.00  0.00           C  
HETATM 1976  O   LEU A 257      45.687  -1.764  62.634  1.00  0.00           O  
HETATM 1977  CB  LEU A 257      45.048  -4.316  61.112  1.00  0.00           C  
HETATM 1978  CG  LEU A 257      44.128  -5.366  60.458  1.00  0.00           C  
HETATM 1979  CD2 LEU A 257      42.680  -5.167  60.849  1.00  0.00           C  
HETATM 1980  CD1 LEU A 257      44.593  -6.791  60.777  1.00  0.00           C  
HETATM 1981  N   ARG A 258      46.831  -1.377  60.726  1.00  0.00           N  
HETATM 1982  CA  ARG A 258      47.951  -0.654  61.312  1.00  0.00           C  
HETATM 1983  C   ARG A 258      48.165   0.595  60.458  1.00  0.00           C  
HETATM 1984  O   ARG A 258      47.744   0.629  59.300  1.00  0.00           O  
HETATM 1985  CB  ARG A 258      49.180  -1.550  61.204  1.00  0.00           C  
HETATM 1986  CG  ARG A 258      50.204  -1.369  62.253  1.00  0.00           C  
HETATM 1987  CD  ARG A 258      51.613  -1.276  61.650  1.00  0.00           C  
HETATM 1988  NE  ARG A 258      52.013  -2.401  60.806  1.00  0.00           N  
HETATM 1989  CZ  ARG A 258      53.177  -2.459  60.155  1.00  0.00           C  
HETATM 1990  NH2 ARG A 258      53.481  -3.506  59.398  1.00  0.00           N  
HETATM 1991  NH1 ARG A 258      54.055  -1.459  60.263  1.00  0.00           N  
HETATM 1992  N   LYS A 259      48.819   1.620  60.998  1.00  0.00           N  
HETATM 1993  CA  LYS A 259      49.218   2.750  60.167  1.00  0.00           C  
HETATM 1994  C   LYS A 259      50.594   2.420  59.628  1.00  0.00           C  
HETATM 1995  O   LYS A 259      51.557   2.354  60.386  1.00  0.00           O  
HETATM 1996  CB  LYS A 259      49.253   4.059  60.956  1.00  0.00           C  
HETATM 1997  CG  LYS A 259      48.441   5.214  60.331  1.00  0.00           C  
HETATM 1998  CD  LYS A 259      48.756   5.490  58.837  1.00  0.00           C  
HETATM 1999  CE  LYS A 259      49.826   6.585  58.649  1.00  0.00           C  
HETATM 2000  NZ  LYS A 259      50.070   6.906  57.197  1.00  0.00           N  
HETATM 2001  N   VAL A 260      50.682   2.182  58.322  1.00  0.00           N  
HETATM 2002  CA  VAL A 260      51.945   1.815  57.695  1.00  0.00           C  
HETATM 2003  C   VAL A 260      52.528   3.025  56.951  1.00  0.00           C  
HETATM 2004  O   VAL A 260      51.792   3.857  56.418  1.00  0.00           O  
HETATM 2005  CB  VAL A 260      51.801   0.538  56.801  1.00  0.00           C  
HETATM 2006  CG2 VAL A 260      51.228  -0.634  57.620  1.00  0.00           C  
HETATM 2007  CG1 VAL A 260      53.134   0.128  56.191  1.00  0.00           C  
HETATM 2008  N   GLU A 261      53.855   3.109  56.941  1.00  0.00           N  
HETATM 2009  CA  GLU A 261      54.583   4.308  56.534  1.00  0.00           C  
HETATM 2010  C   GLU A 261      55.215   4.160  55.152  1.00  0.00           C  
HETATM 2011  O   GLU A 261      54.997   5.001  54.281  1.00  0.00           O  
HETATM 2012  CB  GLU A 261      55.669   4.637  57.581  1.00  0.00           C  
HETATM 2013  CG  GLU A 261      55.890   6.134  57.839  1.00  0.00           C  
HETATM 2014  CD  GLU A 261      54.900   6.740  58.854  1.00  0.00           C  
HETATM 2015  OE2 GLU A 261      55.127   7.906  59.271  1.00  0.00           O  
HETATM 2016  OE1 GLU A 261      53.900   6.067  59.238  1.00  0.00           O  
HETATM 2017  N   LYS A 262      56.009   3.103  54.980  1.00  0.00           N  
HETATM 2018  CA  LYS A 262      56.640   2.776  53.707  1.00  0.00           C  
HETATM 2019  C   LYS A 262      56.081   1.465  53.109  1.00  0.00           C  
HETATM 2020  O   LYS A 262      55.588   0.609  53.837  1.00  0.00           O  
HETATM 2021  CB  LYS A 262      58.158   2.658  53.884  1.00  0.00           C  
HETATM 2022  CG  LYS A 262      58.857   3.944  54.316  1.00  0.00           C  
HETATM 2023  CD  LYS A 262      60.371   3.823  54.157  1.00  0.00           C  
HETATM 2024  CE  LYS A 262      61.111   5.009  54.818  1.00  0.00           C  
HETATM 2025  NZ  LYS A 262      60.932   5.067  56.305  1.00  0.00           N  
HETATM 2026  N   ILE A 263      56.193   1.311  51.789  1.00  0.00           N  
HETATM 2027  CA  ILE A 263      55.616   0.159  51.077  1.00  0.00           C  
HETATM 2028  C   ILE A 263      56.278  -1.187  51.451  1.00  0.00           C  
HETATM 2029  O   ILE A 263      55.639  -2.235  51.360  1.00  0.00           O  
HETATM 2030  CB  ILE A 263      55.616   0.366  49.520  1.00  0.00           C  
HETATM 2031  CG2 ILE A 263      57.034   0.240  48.945  1.00  0.00           C  
HETATM 2032  CG1 ILE A 263      54.655  -0.602  48.803  1.00  0.00           C  
HETATM 2033  CD1 ILE A 263      53.198  -0.329  48.968  1.00  0.00           C  
HETATM 2034  N   ASP A 264      57.544  -1.148  51.868  1.00  0.00           N  
HETATM 2035  CA  ASP A 264      58.259  -2.364  52.251  1.00  0.00           C  
HETATM 2036  C   ASP A 264      57.862  -2.881  53.636  1.00  0.00           C  
HETATM 2037  O   ASP A 264      58.154  -4.030  53.966  1.00  0.00           O  
HETATM 2038  CB  ASP A 264      59.770  -2.150  52.204  1.00  0.00           C  
HETATM 2039  CG  ASP A 264      60.261  -1.765  50.831  1.00  0.00           C  
HETATM 2040  OD2 ASP A 264      60.416  -0.539  50.583  1.00  0.00           O  
HETATM 2041  OD1 ASP A 264      60.516  -2.682  50.019  1.00  0.00           O  
HETATM 2042  N   ASP A 265      57.190  -2.031  54.415  1.00  0.00           N  
HETATM 2043  CA  ASP A 265      56.805  -2.315  55.801  1.00  0.00           C  
HETATM 2044  C   ASP A 265      55.526  -3.161  55.960  1.00  0.00           C  
HETATM 2045  O   ASP A 265      55.272  -3.694  57.055  1.00  0.00           O  
HETATM 2046  CB  ASP A 265      56.583  -1.017  56.597  1.00  0.00           C  
HETATM 2047  CG  ASP A 265      57.835  -0.115  56.704  1.00  0.00           C  
HETATM 2048  OD2 ASP A 265      57.662   1.024  57.235  1.00  0.00           O  
HETATM 2049  OD1 ASP A 265      58.955  -0.507  56.281  1.00  0.00           O  
HETATM 2050  N   PHE A 266      54.698  -3.242  54.912  1.00  0.00           N  
HETATM 2051  CA  PHE A 266      53.452  -4.032  54.970  1.00  0.00           C  
HETATM 2052  C   PHE A 266      53.756  -5.502  55.219  1.00  0.00           C  
HETATM 2053  O   PHE A 266      54.686  -6.060  54.642  1.00  0.00           O  
HETATM 2054  CB  PHE A 266      52.634  -3.901  53.677  1.00  0.00           C  
HETATM 2055  CG  PHE A 266      51.812  -2.639  53.585  1.00  0.00           C  
HETATM 2056  CD2 PHE A 266      52.141  -1.645  52.662  1.00  0.00           C  
HETATM 2057  CE2 PHE A 266      51.384  -0.478  52.558  1.00  0.00           C  
HETATM 2058  CZ  PHE A 266      50.279  -0.304  53.362  1.00  0.00           C  
HETATM 2059  CE1 PHE A 266      49.933  -1.288  54.283  1.00  0.00           C  
HETATM 2060  CD1 PHE A 266      50.698  -2.451  54.389  1.00  0.00           C  
HETATM 2061  N   LYS A 267      52.979  -6.116  56.098  1.00  0.00           N  
HETATM 2062  CA  LYS A 267      53.079  -7.552  56.364  1.00  0.00           C  
HETATM 2063  C   LYS A 267      51.702  -8.112  56.127  1.00  0.00           C  
HETATM 2064  O   LYS A 267      50.713  -7.407  56.312  1.00  0.00           O  
HETATM 2065  CB  LYS A 267      53.483  -7.825  57.823  1.00  0.00           C  
HETATM 2066  CG  LYS A 267      54.887  -7.382  58.201  1.00  0.00           C  
HETATM 2067  CD  LYS A 267      55.045  -7.381  59.729  1.00  0.00           C  
HETATM 2068  CE  LYS A 267      56.136  -6.392  60.192  1.00  0.00           C  
HETATM 2069  NZ  LYS A 267      55.920  -5.952  61.620  1.00  0.00           N  
HETATM 2070  N   ALA A 268      51.631  -9.386  55.769  1.00  0.00           N  
HETATM 2071  CA  ALA A 268      50.346 -10.022  55.484  1.00  0.00           C  
HETATM 2072  C   ALA A 268      49.288  -9.761  56.572  1.00  0.00           C  
HETATM 2073  O   ALA A 268      48.102  -9.569  56.264  1.00  0.00           O  
HETATM 2074  CB  ALA A 268      50.528 -11.516  55.229  1.00  0.00           C  
HETATM 2075  N   GLU A 269      49.725  -9.696  57.835  1.00  0.00           N  
HETATM 2076  CA  GLU A 269      48.793  -9.603  58.963  1.00  0.00           C  
HETATM 2077  C   GLU A 269      48.250  -8.210  59.177  1.00  0.00           C  
HETATM 2078  O   GLU A 269      47.518  -7.996  60.136  1.00  0.00           O  
HETATM 2079  CB  GLU A 269      49.422 -10.095  60.272  1.00  0.00           C  
HETATM 2080  CG  GLU A 269      50.461 -11.176  60.098  1.00  0.00           C  
HETATM 2081  CD  GLU A 269      51.823 -10.597  59.831  1.00  0.00           C  
HETATM 2082  OE2 GLU A 269      52.573 -11.208  59.023  1.00  0.00           O  
HETATM 2083  OE1 GLU A 269      52.134  -9.532  60.442  1.00  0.00           O  
HETATM 2084  N   ASP A 270      48.603  -7.268  58.301  1.00  0.00           N  
HETATM 2085  CA  ASP A 270      48.104  -5.894  58.412  1.00  0.00           C  
HETATM 2086  C   ASP A 270      46.774  -5.718  57.698  1.00  0.00           C  
HETATM 2087  O   ASP A 270      46.192  -4.638  57.738  1.00  0.00           O  
HETATM 2088  CB  ASP A 270      49.119  -4.886  57.857  1.00  0.00           C  
HETATM 2089  CG  ASP A 270      50.403  -4.821  58.674  1.00  0.00           C  
HETATM 2090  OD2 ASP A 270      51.475  -4.680  58.051  1.00  0.00           O  
HETATM 2091  OD1 ASP A 270      50.343  -4.899  59.927  1.00  0.00           O  
HETATM 2092  N   PHE A 271      46.309  -6.786  57.049  1.00  0.00           N  
HETATM 2093  CA  PHE A 271      45.131  -6.746  56.192  1.00  0.00           C  
HETATM 2094  C   PHE A 271      44.061  -7.711  56.648  1.00  0.00           C  
HETATM 2095  O   PHE A 271      44.349  -8.838  57.034  1.00  0.00           O  
HETATM 2096  CB  PHE A 271      45.502  -7.128  54.761  1.00  0.00           C  
HETATM 2097  CG  PHE A 271      46.528  -6.240  54.134  1.00  0.00           C  
HETATM 2098  CD2 PHE A 271      47.884  -6.595  54.152  1.00  0.00           C  
HETATM 2099  CE2 PHE A 271      48.839  -5.785  53.562  1.00  0.00           C  
HETATM 2100  CZ  PHE A 271      48.446  -4.617  52.942  1.00  0.00           C  
HETATM 2101  CE1 PHE A 271      47.106  -4.265  52.907  1.00  0.00           C  
HETATM 2102  CD1 PHE A 271      46.151  -5.069  53.502  1.00  0.00           C  
HETATM 2103  N   GLN A 272      42.816  -7.279  56.569  1.00  0.00           N  
HETATM 2104  CA  GLN A 272      41.719  -8.157  56.881  1.00  0.00           C  
HETATM 2105  C   GLN A 272      40.575  -8.000  55.888  1.00  0.00           C  
HETATM 2106  O   GLN A 272      39.998  -6.923  55.773  1.00  0.00           O  
HETATM 2107  CB  GLN A 272      41.236  -7.863  58.298  1.00  0.00           C  
HETATM 2108  CG  GLN A 272      40.238  -8.850  58.824  1.00  0.00           C  
HETATM 2109  CD  GLN A 272      40.113  -8.742  60.310  1.00  0.00           C  
HETATM 2110  NE2 GLN A 272      39.860  -7.522  60.804  1.00  0.00           N  
HETATM 2111  OE1 GLN A 272      40.267  -9.733  61.023  1.00  0.00           O  
HETATM 2112  N   ILE A 273      40.251  -9.072  55.168  1.00  0.00           N  
HETATM 2113  CA  ILE A 273      39.051  -9.079  54.318  1.00  0.00           C  
HETATM 2114  C   ILE A 273      37.825  -9.325  55.196  1.00  0.00           C  
HETATM 2115  O   ILE A 273      37.827 -10.224  56.032  1.00  0.00           O  
HETATM 2116  CB  ILE A 273      39.148 -10.118  53.168  1.00  0.00           C  
HETATM 2117  CG2 ILE A 273      37.778 -10.449  52.601  1.00  0.00           C  
HETATM 2118  CG1 ILE A 273      40.096  -9.635  52.062  1.00  0.00           C  
HETATM 2119  CD1 ILE A 273      39.575  -8.477  51.173  1.00  0.00           C  
HETATM 2120  N   GLU A 274      36.789  -8.515  54.997  1.00  0.00           N  
HETATM 2121  CA  GLU A 274      35.633  -8.464  55.881  1.00  0.00           C  
HETATM 2122  C   GLU A 274      34.356  -8.588  55.070  1.00  0.00           C  
HETATM 2123  O   GLU A 274      34.155  -7.850  54.107  1.00  0.00           O  
HETATM 2124  CB  GLU A 274      35.630  -7.126  56.611  1.00  0.00           C  
HETATM 2125  CG  GLU A 274      34.475  -6.917  57.575  1.00  0.00           C  
HETATM 2126  CD  GLU A 274      34.235  -5.439  57.897  1.00  0.00           C  
HETATM 2127  OE2 GLU A 274      33.104  -4.951  57.617  1.00  0.00           O  
HETATM 2128  OE1 GLU A 274      35.170  -4.777  58.421  1.00  0.00           O  
HETATM 2129  N   GLY A 275      33.485  -9.516  55.454  1.00  0.00           N  
HETATM 2130  CA  GLY A 275      32.228  -9.704  54.744  1.00  0.00           C  
HETATM 2131  C   GLY A 275      32.395 -10.454  53.439  1.00  0.00           C  
HETATM 2132  O   GLY A 275      31.604 -10.267  52.511  1.00  0.00           O  
HETATM 2133  N   TYR A 276      33.418 -11.305  53.355  1.00  0.00           N  
HETATM 2134  CA  TYR A 276      33.586 -12.116  52.152  1.00  0.00           C  
HETATM 2135  C   TYR A 276      32.706 -13.364  52.215  1.00  0.00           C  
HETATM 2136  O   TYR A 276      32.877 -14.207  53.092  1.00  0.00           O  
HETATM 2137  CB  TYR A 276      35.039 -12.506  51.925  1.00  0.00           C  
HETATM 2138  CG  TYR A 276      35.321 -13.109  50.553  1.00  0.00           C  
HETATM 2139  CD2 TYR A 276      36.216 -14.191  50.408  1.00  0.00           C  
HETATM 2140  CE2 TYR A 276      36.511 -14.722  49.154  1.00  0.00           C  
HETATM 2141  CZ  TYR A 276      35.911 -14.186  48.016  1.00  0.00           C  
HETATM 2142  OH  TYR A 276      36.195 -14.723  46.777  1.00  0.00           O  
HETATM 2143  CE1 TYR A 276      35.018 -13.120  48.119  1.00  0.00           C  
HETATM 2144  CD1 TYR A 276      34.743 -12.570  49.388  1.00  0.00           C  
HETATM 2145  N   ASN A 277      31.813 -13.502  51.245  1.00  0.00           N  
HETATM 2146  CA  ASN A 277      30.760 -14.493  51.290  1.00  0.00           C  
HETATM 2147  C   ASN A 277      30.553 -15.104  49.881  1.00  0.00           C  
HETATM 2148  O   ASN A 277      29.482 -14.964  49.284  1.00  0.00           O  
HETATM 2149  CB  ASN A 277      29.517 -13.788  51.854  1.00  0.00           C  
HETATM 2150  CG  ASN A 277      28.283 -14.658  51.868  1.00  0.00           C  
HETATM 2151  ND2 ASN A 277      28.472 -15.987  51.981  1.00  0.00           N  
HETATM 2152  OD1 ASN A 277      27.159 -14.142  51.763  1.00  0.00           O  
HETATM 2153  N   PRO A 278      31.604 -15.755  49.326  1.00  0.00           N  
HETATM 2154  CA  PRO A 278      31.551 -16.225  47.955  1.00  0.00           C  
HETATM 2155  C   PRO A 278      30.752 -17.517  47.720  1.00  0.00           C  
HETATM 2156  O   PRO A 278      30.408 -18.232  48.679  1.00  0.00           O  
HETATM 2157  CB  PRO A 278      33.033 -16.451  47.606  1.00  0.00           C  
HETATM 2158  CG  PRO A 278      33.675 -16.734  48.850  1.00  0.00           C  
HETATM 2159  CD  PRO A 278      32.911 -16.050  49.943  1.00  0.00           C  
HETATM 2160  N   HIS A 279      30.463 -17.782  46.443  1.00  0.00           N  
HETATM 2161  CA  HIS A 279      29.931 -19.053  45.996  1.00  0.00           C  
HETATM 2162  C   HIS A 279      31.083 -20.033  46.041  1.00  0.00           C  
HETATM 2163  O   HIS A 279      32.223 -19.602  46.209  1.00  0.00           O  
HETATM 2164  CB  HIS A 279      29.399 -18.940  44.580  1.00  0.00           C  
HETATM 2165  CG  HIS A 279      28.095 -18.220  44.487  1.00  0.00           C  
HETATM 2166  CD2 HIS A 279      27.811 -16.904  44.339  1.00  0.00           C  
HETATM 2167  NE2 HIS A 279      26.443 -16.786  44.307  1.00  0.00           N  
HETATM 2168  CE1 HIS A 279      25.907 -17.987  44.436  1.00  0.00           C  
HETATM 2169  ND1 HIS A 279      26.883 -18.868  44.554  1.00  0.00           N  
HETATM 2170  N   PRO A 280      30.796 -21.352  45.928  1.00  0.00           N  
HETATM 2171  CA  PRO A 280      31.887 -22.324  46.036  1.00  0.00           C  
HETATM 2172  C   PRO A 280      32.983 -22.204  44.980  1.00  0.00           C  
HETATM 2173  O   PRO A 280      32.746 -21.764  43.858  1.00  0.00           O  
HETATM 2174  CB  PRO A 280      31.178 -23.694  45.928  1.00  0.00           C  
HETATM 2175  CG  PRO A 280      29.763 -23.415  46.297  1.00  0.00           C  
HETATM 2176  CD  PRO A 280      29.490 -22.018  45.754  1.00  0.00           C  
HETATM 2177  N   THR A 281      34.175 -22.619  45.377  1.00  0.00           N  
HETATM 2178  CA  THR A 281      35.310 -22.823  44.508  1.00  0.00           C  
HETATM 2179  C   THR A 281      34.900 -23.525  43.227  1.00  0.00           C  
HETATM 2180  O   THR A 281      34.098 -24.485  43.241  1.00  0.00           O  
HETATM 2181  CB  THR A 281      36.409 -23.656  45.259  1.00  0.00           C  
HETATM 2182  CG2 THR A 281      37.633 -23.903  44.427  1.00  0.00           C  
HETATM 2183  OG1 THR A 281      36.788 -22.968  46.454  1.00  0.00           O  
HETATM 2184  N   ILE A 282      35.446 -23.011  42.124  1.00  0.00           N  
HETATM 2185  CA  ILE A 282      35.441 -23.647  40.838  1.00  0.00           C  
HETATM 2186  C   ILE A 282      36.890 -23.921  40.516  1.00  0.00           C  
HETATM 2187  O   ILE A 282      37.738 -23.043  40.649  1.00  0.00           O  
HETATM 2188  CB  ILE A 282      34.855 -22.733  39.767  1.00  0.00           C  
HETATM 2189  CG2 ILE A 282      35.033 -23.340  38.389  1.00  0.00           C  
HETATM 2190  CG1 ILE A 282      33.380 -22.485  40.059  1.00  0.00           C  
HETATM 2191  CD1 ILE A 282      32.817 -21.328  39.319  1.00  0.00           C  
HETATM 2192  N   LYS A 283      37.191 -25.145  40.122  1.00  0.00           N  
HETATM 2193  CA  LYS A 283      38.529 -25.476  39.675  1.00  0.00           C  
HETATM 2194  C   LYS A 283      38.518 -25.465  38.166  1.00  0.00           C  
HETATM 2195  O   LYS A 283      37.739 -26.194  37.556  1.00  0.00           O  
HETATM 2196  CB  LYS A 283      38.945 -26.839  40.212  1.00  0.00           C  
HETATM 2197  CG  LYS A 283      38.880 -26.867  41.723  1.00  0.00           C  
HETATM 2198  CD  LYS A 283      39.979 -27.716  42.337  1.00  0.00           C  
HETATM 2199  CE  LYS A 283      40.192 -27.348  43.825  1.00  0.00           C  
HETATM 2200  NZ  LYS A 283      39.083 -27.745  44.759  1.00  0.00           N  
HETATM 2201  N   MET A 284      39.339 -24.603  37.564  1.00  0.00           N  
HETATM 2202  CA  MET A 284      39.460 -24.558  36.103  1.00  0.00           C  
HETATM 2203  C   MET A 284      40.669 -25.416  35.735  1.00  0.00           C  
HETATM 2204  O   MET A 284      41.758 -25.237  36.296  1.00  0.00           O  
HETATM 2205  CB  MET A 284      39.639 -23.127  35.568  1.00  0.00           C  
HETATM 2206  CG  MET A 284      38.801 -22.035  36.225  1.00  0.00           C  
HETATM 2207  SD  MET A 284      37.314 -21.484  35.354  1.00  0.00           S  
HETATM 2208  CE  MET A 284      36.555 -20.536  36.658  1.00  0.00           C  
HETATM 2209  N   GLU A 285      40.471 -26.335  34.789  1.00  0.00           N  
HETATM 2210  CA  GLU A 285      41.484 -27.333  34.426  1.00  0.00           C  
HETATM 2211  C   GLU A 285      41.357 -28.584  35.319  1.00  0.00           C  
HETATM 2212  O   GLU A 285      40.360 -29.320  35.269  1.00  0.00           O  
HETATM 2213  OXT GLU A 285      42.163 -29.533  35.126  1.00  0.00           O  
HETATM 2214  CB  GLU A 285      42.907 -26.763  34.533  1.00  0.00           C  
HETATM 2215  CG  GLU A 285      43.395 -25.879  33.377  1.00  0.00           C  
HETATM 2216  CD  GLU A 285      44.807 -25.344  33.653  1.00  0.00           C  
HETATM 2217  OE2 GLU A 285      45.671 -25.345  32.736  1.00  0.00           O  
HETATM 2218  OE1 GLU A 285      45.054 -24.938  34.813  1.00  0.00           O  
TER    2219      GLU A 285                                                      
HETATM 2220  N   PRO B 286      22.660  -0.666  13.007  1.00  0.00           N  
HETATM 2221  CA  PRO B 286      23.991  -0.660  13.627  1.00  0.00           C  
HETATM 2222  C   PRO B 286      24.472   0.778  13.872  1.00  0.00           C  
HETATM 2223  O   PRO B 286      24.673   1.530  12.900  1.00  0.00           O  
HETATM 2224  CB  PRO B 286      24.875  -1.359  12.571  1.00  0.00           C  
HETATM 2225  CG  PRO B 286      24.154  -1.125  11.218  1.00  0.00           C  
HETATM 2226  CD  PRO B 286      22.738  -0.592  11.534  1.00  0.00           C  
HETATM 2227  N   PRO B 287      24.649   1.167  15.155  1.00  0.00           N  
HETATM 2228  CA  PRO B 287      24.942   2.575  15.436  1.00  0.00           C  
HETATM 2229  C   PRO B 287      26.309   3.027  14.892  1.00  0.00           C  
HETATM 2230  O   PRO B 287      27.262   2.233  14.814  1.00  0.00           O  
HETATM 2231  CB  PRO B 287      24.868   2.665  16.970  1.00  0.00           C  
HETATM 2232  CG  PRO B 287      25.101   1.301  17.458  1.00  0.00           C  
HETATM 2233  CD  PRO B 287      24.614   0.352  16.386  1.00  0.00           C  
HETATM 2234  N   HIS B 288      26.367   4.296  14.487  1.00  0.00           N  
HETATM 2235  CA  HIS B 288      27.563   4.932  13.931  1.00  0.00           C  
HETATM 2236  C   HIS B 288      28.708   4.988  14.960  1.00  0.00           C  
HETATM 2237  O   HIS B 288      28.495   5.363  16.111  1.00  0.00           O  
HETATM 2238  CB  HIS B 288      27.183   6.343  13.460  1.00  0.00           C  
HETATM 2239  CG  HIS B 288      28.212   6.991  12.592  1.00  0.00           C  
HETATM 2240  CD2 HIS B 288      28.167   7.384  11.299  1.00  0.00           C  
HETATM 2241  NE2 HIS B 288      29.393   7.934  11.000  1.00  0.00           N  
HETATM 2242  CE1 HIS B 288      30.158   7.882  12.074  1.00  0.00           C  
HETATM 2243  ND1 HIS B 288      29.467   7.323  13.049  1.00  0.00           N  
HETATM 2244  N   GLY B 289      29.917   4.611  14.546  1.00  0.00           N  
HETATM 2245  CA  GLY B 289      31.063   4.600  15.453  1.00  0.00           C  
HETATM 2246  C   GLY B 289      31.440   5.908  16.141  1.00  0.00           C  
HETATM 2247  O   GLY B 289      31.939   5.909  17.260  1.00  0.00           O  
HETATM 2248  N   GLU B 290      31.230   7.036  15.461  1.00  0.00           N  
HETATM 2249  CA  GLU B 290      31.496   8.353  16.062  1.00  0.00           C  
HETATM 2250  C   GLU B 290      30.629   8.607  17.286  1.00  0.00           C  
HETATM 2251  O   GLU B 290      31.017   9.362  18.171  1.00  0.00           O  
HETATM 2252  CB  GLU B 290      31.317   9.441  15.006  1.00  0.00           C  
HETATM 2253  CG  GLU B 290      31.727  10.845  15.451  1.00  0.00           C  
HETATM 2254  CD  GLU B 290      31.927  11.770  14.274  1.00  0.00           C  
HETATM 2255  OE2 GLU B 290      32.381  12.893  14.530  1.00  0.00           O  
HETATM 2256  OE1 GLU B 290      31.672  11.375  13.106  1.00  0.00           O  
HETATM 2257  N   LEU B 291      29.479   7.938  17.389  1.00  0.00           N  
HETATM 2258  CA  LEU B 291      28.698   8.019  18.639  1.00  0.00           C  
HETATM 2259  C   LEU B 291      29.475   7.674  19.905  1.00  0.00           C  
HETATM 2260  O   LEU B 291      29.238   8.237  20.986  1.00  0.00           O  
HETATM 2261  CB  LEU B 291      27.387   7.230  18.553  1.00  0.00           C  
HETATM 2262  CG  LEU B 291      26.377   7.767  17.518  1.00  0.00           C  
HETATM 2263  CD2 LEU B 291      25.957   9.175  17.859  1.00  0.00           C  
HETATM 2264  CD1 LEU B 291      25.154   6.874  17.451  1.00  0.00           C  
HETATM 2265  N   GLN B 292      30.439   6.775  19.790  1.00  0.00           N  
HETATM 2266  CA  GLN B 292      31.310   6.531  20.935  1.00  0.00           C  
HETATM 2267  C   GLN B 292      32.118   7.749  21.323  1.00  0.00           C  
HETATM 2268  O   GLN B 292      32.137   8.105  22.484  1.00  0.00           O  
HETATM 2269  CB  GLN B 292      32.232   5.365  20.671  1.00  0.00           C  
HETATM 2270  CG  GLN B 292      31.483   4.059  20.513  1.00  0.00           C  
HETATM 2271  CD  GLN B 292      32.461   3.040  20.133  1.00  0.00           C  
HETATM 2272  NE2 GLN B 292      32.905   3.121  18.876  1.00  0.00           N  
HETATM 2273  OE1 GLN B 292      32.948   2.265  20.999  1.00  0.00           O  
HETATM 2274  N   TYR B 293      32.766   8.380  20.355  1.00  0.00           N  
HETATM 2275  CA  TYR B 293      33.518   9.623  20.620  1.00  0.00           C  
HETATM 2276  C   TYR B 293      32.609  10.721  21.235  1.00  0.00           C  
HETATM 2277  O   TYR B 293      32.947  11.344  22.245  1.00  0.00           O  
HETATM 2278  CB  TYR B 293      34.217  10.111  19.340  1.00  0.00           C  
HETATM 2279  CG  TYR B 293      34.849  11.487  19.497  1.00  0.00           C  
HETATM 2280  CD2 TYR B 293      34.195  12.648  19.004  1.00  0.00           C  
HETATM 2281  CE2 TYR B 293      34.771  13.923  19.171  1.00  0.00           C  
HETATM 2282  CZ  TYR B 293      35.984  14.046  19.847  1.00  0.00           C  
HETATM 2283  OH  TYR B 293      36.558  15.298  20.002  1.00  0.00           O  
HETATM 2284  CE1 TYR B 293      36.645  12.904  20.364  1.00  0.00           C  
HETATM 2285  CD1 TYR B 293      36.076  11.648  20.185  1.00  0.00           C  
HETATM 2286  N   LEU B 294      31.424  10.900  20.656  1.00  0.00           N  
HETATM 2287  CA  LEU B 294      30.464  11.906  21.170  1.00  0.00           C  
HETATM 2288  C   LEU B 294      30.013  11.623  22.598  1.00  0.00           C  
HETATM 2289  O   LEU B 294      29.996  12.520  23.435  1.00  0.00           O  
HETATM 2290  CB  LEU B 294      29.283  12.024  20.192  1.00  0.00           C  
HETATM 2291  CG  LEU B 294      29.675  12.439  18.769  1.00  0.00           C  
HETATM 2292  CD2 LEU B 294      30.292  13.837  18.707  1.00  0.00           C  
HETATM 2293  CD1 LEU B 294      28.506  12.335  17.805  1.00  0.00           C  
HETATM 2294  N   GLY B 295      29.704  10.353  22.908  1.00  0.00           N  
HETATM 2295  CA  GLY B 295      29.309   9.976  24.275  1.00  0.00           C  
HETATM 2296  C   GLY B 295      30.434  10.184  25.267  1.00  0.00           C  
HETATM 2297  O   GLY B 295      30.220  10.508  26.448  1.00  0.00           O  
HETATM 2298  N   GLN B 296      31.656   9.988  24.795  1.00  0.00           N  
HETATM 2299  CA  GLN B 296      32.827  10.215  25.634  1.00  0.00           C  
HETATM 2300  C   GLN B 296      32.998  11.702  25.989  1.00  0.00           C  
HETATM 2301  O   GLN B 296      33.261  12.031  27.137  1.00  0.00           O  
HETATM 2302  CB  GLN B 296      34.080   9.671  24.934  1.00  0.00           C  
HETATM 2303  CG  GLN B 296      34.249   8.138  24.981  1.00  0.00           C  
HETATM 2304  CD  GLN B 296      35.553   7.698  24.344  1.00  0.00           C  
HETATM 2305  NE2 GLN B 296      36.108   6.571  24.812  1.00  0.00           N  
HETATM 2306  OE1 GLN B 296      36.066   8.363  23.441  1.00  0.00           O  
HETATM 2307  N   ILE B 297      32.861  12.587  24.992  1.00  0.00           N  
HETATM 2308  CA  ILE B 297      32.855  14.050  25.231  1.00  0.00           C  
HETATM 2309  C   ILE B 297      31.751  14.430  26.233  1.00  0.00           C  
HETATM 2310  O   ILE B 297      31.993  15.094  27.251  1.00  0.00           O  
HETATM 2311  CB  ILE B 297      32.647  14.853  23.904  1.00  0.00           C  
HETATM 2312  CG2 ILE B 297      32.521  16.372  24.194  1.00  0.00           C  
HETATM 2313  CG1 ILE B 297      33.776  14.583  22.905  1.00  0.00           C  
HETATM 2314  CD1 ILE B 297      35.130  14.980  23.405  1.00  0.00           C  
HETATM 2315  N   GLN B 298      30.549  13.959  25.933  1.00  0.00           N  
HETATM 2316  CA  GLN B 298      29.369  14.137  26.774  1.00  0.00           C  
HETATM 2317  C   GLN B 298      29.600  13.715  28.247  1.00  0.00           C  
HETATM 2318  O   GLN B 298      29.284  14.478  29.176  1.00  0.00           O  
HETATM 2319  CB  GLN B 298      28.243  13.349  26.105  1.00  0.00           C  
HETATM 2320  CG  GLN B 298      26.851  13.466  26.685  1.00  0.00           C  
HETATM 2321  CD  GLN B 298      25.802  12.979  25.666  1.00  0.00           C  
HETATM 2322  NE2 GLN B 298      24.528  13.251  25.964  1.00  0.00           N  
HETATM 2323  OE1 GLN B 298      26.139  12.373  24.616  1.00  0.00           O  
HETATM 2324  N   HIS B 299      30.185  12.529  28.463  1.00  0.00           N  
HETATM 2325  CA  HIS B 299      30.515  12.018  29.820  1.00  0.00           C  
HETATM 2326  C   HIS B 299      31.566  12.859  30.572  1.00  0.00           C  
HETATM 2327  O   HIS B 299      31.470  13.074  31.792  1.00  0.00           O  
HETATM 2328  CB  HIS B 299      30.978  10.545  29.696  1.00  0.00           C  
HETATM 2329  CG  HIS B 299      31.333   9.890  30.997  1.00  0.00           C  
HETATM 2330  CD2 HIS B 299      32.520   9.453  31.482  1.00  0.00           C  
HETATM 2331  NE2 HIS B 299      32.281   8.928  32.731  1.00  0.00           N  
HETATM 2332  CE1 HIS B 299      30.991   9.023  32.998  1.00  0.00           C  
HETATM 2333  ND1 HIS B 299      30.394   9.592  31.962  1.00  0.00           N  
HETATM 2334  N   ILE B 300      32.591  13.327  29.860  1.00  0.00           N  
HETATM 2335  CA  ILE B 300      33.594  14.190  30.509  1.00  0.00           C  
HETATM 2336  C   ILE B 300      32.961  15.546  30.897  1.00  0.00           C  
HETATM 2337  O   ILE B 300      33.229  16.089  31.975  1.00  0.00           O  
HETATM 2338  CB  ILE B 300      34.919  14.369  29.656  1.00  0.00           C  
HETATM 2339  CG2 ILE B 300      35.925  15.225  30.422  1.00  0.00           C  
HETATM 2340  CG1 ILE B 300      35.569  13.003  29.383  1.00  0.00           C  
HETATM 2341  CD1 ILE B 300      36.384  12.928  28.153  1.00  0.00           C  
HETATM 2342  N   LEU B 301      32.110  16.077  30.032  1.00  0.00           N  
HETATM 2343  CA  LEU B 301      31.424  17.342  30.368  1.00  0.00           C  
HETATM 2344  C   LEU B 301      30.607  17.200  31.662  1.00  0.00           C  
HETATM 2345  O   LEU B 301      30.805  17.947  32.622  1.00  0.00           O  
HETATM 2346  CB  LEU B 301      30.600  17.852  29.179  1.00  0.00           C  
HETATM 2347  CG  LEU B 301      31.510  18.366  28.055  1.00  0.00           C  
HETATM 2348  CD2 LEU B 301      32.387  19.516  28.540  1.00  0.00           C  
HETATM 2349  CD1 LEU B 301      30.751  18.742  26.795  1.00  0.00           C  
HETATM 2350  N   ARG B 302      29.758  16.168  31.702  1.00  0.00           N  
HETATM 2351  CA  ARG B 302      28.933  15.825  32.869  1.00  0.00           C  
HETATM 2352  C   ARG B 302      29.705  15.341  34.082  1.00  0.00           C  
HETATM 2353  O   ARG B 302      29.438  15.796  35.183  1.00  0.00           O  
HETATM 2354  CB  ARG B 302      27.921  14.752  32.494  1.00  0.00           C  
HETATM 2355  CG  ARG B 302      27.019  15.113  31.335  1.00  0.00           C  
HETATM 2356  CD  ARG B 302      25.674  14.369  31.449  1.00  0.00           C  
HETATM 2357  NE  ARG B 302      24.741  14.747  30.383  1.00  0.00           N  
HETATM 2358  CZ  ARG B 302      24.203  13.895  29.507  1.00  0.00           C  
HETATM 2359  NH2 ARG B 302      23.365  14.350  28.570  1.00  0.00           N  
HETATM 2360  NH1 ARG B 302      24.488  12.592  29.571  1.00  0.00           N  
HETATM 2361  N   CYS B 303      30.641  14.407  33.902  1.00  0.00           N  
HETATM 2362  CA  CYS B 303      31.301  13.779  35.052  1.00  0.00           C  
HETATM 2363  C   CYS B 303      32.761  14.133  35.259  1.00  0.00           C  
HETATM 2364  O   CYS B 303      33.317  13.812  36.306  1.00  0.00           O  
HETATM 2365  CB  CYS B 303      31.152  12.264  34.994  1.00  0.00           C  
HETATM 2366  SG  CYS B 303      29.430  11.745  34.838  1.00  0.00           S  
HETATM 2367  N   GLY B 304      33.387  14.780  34.279  1.00  0.00           N  
HETATM 2368  CA  GLY B 304      34.790  15.148  34.402  1.00  0.00           C  
HETATM 2369  C   GLY B 304      35.071  15.965  35.650  1.00  0.00           C  
HETATM 2370  O   GLY B 304      34.289  16.822  36.045  1.00  0.00           O  
HETATM 2371  N   VAL B 305      36.200  15.690  36.268  1.00  0.00           N  
HETATM 2372  CA  VAL B 305      36.667  16.421  37.419  1.00  0.00           C  
HETATM 2373  C   VAL B 305      37.734  17.416  36.929  1.00  0.00           C  
HETATM 2374  O   VAL B 305      38.409  17.171  35.910  1.00  0.00           O  
HETATM 2375  CB  VAL B 305      37.192  15.410  38.488  1.00  0.00           C  
HETATM 2376  CG2 VAL B 305      36.019  14.869  39.315  1.00  0.00           C  
HETATM 2377  CG1 VAL B 305      38.223  16.009  39.399  1.00  0.00           C  
HETATM 2378  N   ARG B 306      37.864  18.536  37.646  1.00  0.00           N  
HETATM 2379  CA  ARG B 306      38.842  19.582  37.329  1.00  0.00           C  
HETATM 2380  C   ARG B 306      40.255  19.149  37.696  1.00  0.00           C  
HETATM 2381  O   ARG B 306      40.528  18.817  38.843  1.00  0.00           O  
HETATM 2382  CB  ARG B 306      38.479  20.895  38.050  1.00  0.00           C  
HETATM 2383  CG  ARG B 306      37.388  21.711  37.340  1.00  0.00           C  
HETATM 2384  CD  ARG B 306      36.840  22.844  38.237  1.00  0.00           C  
HETATM 2385  NE  ARG B 306      35.768  22.424  39.161  1.00  0.00           N  
HETATM 2386  CZ  ARG B 306      35.542  22.971  40.359  1.00  0.00           C  
HETATM 2387  NH2 ARG B 306      34.551  22.506  41.112  1.00  0.00           N  
HETATM 2388  NH1 ARG B 306      36.302  23.974  40.812  1.00  0.00           N  
HETATM 2389  N   LYS B 307      41.164  19.179  36.726  1.00  0.00           N  
HETATM 2390  CA  LYS B 307      42.544  18.724  36.954  1.00  0.00           C  
HETATM 2391  C   LYS B 307      43.452  19.573  36.089  1.00  0.00           C  
HETATM 2392  O   LYS B 307      43.107  19.844  34.953  1.00  0.00           O  
HETATM 2393  CB  LYS B 307      42.674  17.214  36.593  1.00  0.00           C  
HETATM 2394  CG  LYS B 307      44.006  16.509  36.974  1.00  0.00           C  
HETATM 2395  CD  LYS B 307      43.877  14.982  36.834  1.00  0.00           C  
HETATM 2396  CE  LYS B 307      45.148  14.246  37.175  1.00  0.00           C  
HETATM 2397  NZ  LYS B 307      45.950  13.919  35.916  1.00  0.00           N  
HETATM 2398  N   ASP B 308      44.595  20.008  36.613  1.00  0.00           N  
HETATM 2399  CA  ASP B 308      45.546  20.801  35.796  1.00  0.00           C  
HETATM 2400  C   ASP B 308      46.489  19.929  35.009  1.00  0.00           C  
HETATM 2401  O   ASP B 308      46.931  18.886  35.503  1.00  0.00           O  
HETATM 2402  CB  ASP B 308      46.421  21.722  36.655  1.00  0.00           C  
HETATM 2403  CG  ASP B 308      45.632  22.819  37.335  1.00  0.00           C  
HETATM 2404  OD2 ASP B 308      46.139  23.322  38.365  1.00  0.00           O  
HETATM 2405  OD1 ASP B 308      44.523  23.172  36.856  1.00  0.00           O  
HETATM 2406  N   ASP B 309      46.827  20.375  33.799  1.00  0.00           N  
HETATM 2407  CA  ASP B 309      47.904  19.744  33.046  1.00  0.00           C  
HETATM 2408  C   ASP B 309      49.251  20.256  33.570  1.00  0.00           C  
HETATM 2409  O   ASP B 309      49.298  20.954  34.577  1.00  0.00           O  
HETATM 2410  CB  ASP B 309      47.748  19.930  31.522  1.00  0.00           C  
HETATM 2411  CG  ASP B 309      48.137  21.344  31.045  1.00  0.00           C  
HETATM 2412  OD2 ASP B 309      48.029  21.635  29.831  1.00  0.00           O  
HETATM 2413  OD1 ASP B 309      48.561  22.155  31.881  1.00  0.00           O  
HETATM 2414  N   ARG B 310      50.320  19.870  32.883  1.00  0.00           N  
HETATM 2415  CA  ARG B 310      51.706  20.246  33.161  1.00  0.00           C  
HETATM 2416  C   ARG B 310      51.959  21.735  33.391  1.00  0.00           C  
HETATM 2417  O   ARG B 310      52.765  22.110  34.246  1.00  0.00           O  
HETATM 2418  CB  ARG B 310      52.522  19.879  31.934  1.00  0.00           C  
HETATM 2419  CG  ARG B 310      53.825  19.288  32.248  1.00  0.00           C  
HETATM 2420  CD  ARG B 310      54.448  18.729  30.997  1.00  0.00           C  
HETATM 2421  NE  ARG B 310      54.640  19.760  29.987  1.00  0.00           N  
HETATM 2422  CZ  ARG B 310      55.458  20.808  30.118  1.00  0.00           C  
HETATM 2423  NH2 ARG B 310      55.553  21.674  29.121  1.00  0.00           N  
HETATM 2424  NH1 ARG B 310      56.170  20.998  31.239  1.00  0.00           N  
HETATM 2425  N   THR B 311      51.294  22.562  32.581  1.00  0.00           N  
HETATM 2426  CA  THR B 311      51.535  23.999  32.549  1.00  0.00           C  
HETATM 2427  C   THR B 311      50.558  24.751  33.453  1.00  0.00           C  
HETATM 2428  O   THR B 311      50.482  25.979  33.392  1.00  0.00           O  
HETATM 2429  CB  THR B 311      51.425  24.547  31.113  1.00  0.00           C  
HETATM 2430  CG2 THR B 311      52.381  23.807  30.166  1.00  0.00           C  
HETATM 2431  OG1 THR B 311      50.075  24.411  30.645  1.00  0.00           O  
HETATM 2432  N   GLY B 312      49.826  24.015  34.292  1.00  0.00           N  
HETATM 2433  CA  GLY B 312      48.801  24.597  35.139  1.00  0.00           C  
HETATM 2434  C   GLY B 312      47.535  24.987  34.389  1.00  0.00           C  
HETATM 2435  O   GLY B 312      46.696  25.700  34.930  1.00  0.00           O  
HETATM 2436  N   THR B 313      47.385  24.538  33.145  1.00  0.00           N  
HETATM 2437  CA  THR B 313      46.145  24.775  32.386  1.00  0.00           C  
HETATM 2438  C   THR B 313      45.075  23.727  32.758  1.00  0.00           C  
HETATM 2439  O   THR B 313      45.391  22.548  32.992  1.00  0.00           O  
HETATM 2440  CB  THR B 313      46.412  24.734  30.896  1.00  0.00           C  
HETATM 2441  CG2 THR B 313      45.216  25.235  30.094  1.00  0.00           C  
HETATM 2442  OG1 THR B 313      47.591  25.502  30.606  1.00  0.00           O  
HETATM 2443  N   GLY B 314      43.819  24.166  32.781  1.00  0.00           N  
HETATM 2444  CA  GLY B 314      42.731  23.400  33.356  1.00  0.00           C  
HETATM 2445  C   GLY B 314      41.987  22.508  32.385  1.00  0.00           C  
HETATM 2446  O   GLY B 314      41.737  22.854  31.235  1.00  0.00           O  
HETATM 2447  N   THR B 315      41.597  21.344  32.868  1.00  0.00           N  
HETATM 2448  CA  THR B 315      40.842  20.399  32.056  1.00  0.00           C  
HETATM 2449  C   THR B 315      39.699  19.882  32.887  1.00  0.00           C  
HETATM 2450  O   THR B 315      39.706  19.962  34.119  1.00  0.00           O  
HETATM 2451  CB  THR B 315      41.729  19.152  31.673  1.00  0.00           C  
HETATM 2452  CG2 THR B 315      43.026  19.585  30.986  1.00  0.00           C  
HETATM 2453  OG1 THR B 315      42.039  18.418  32.877  1.00  0.00           O  
HETATM 2454  N   LEU B 316      38.714  19.355  32.186  1.00  0.00           N  
HETATM 2455  CA  LEU B 316      37.772  18.397  32.754  1.00  0.00           C  
HETATM 2456  C   LEU B 316      38.329  16.989  32.453  1.00  0.00           C  
HETATM 2457  O   LEU B 316      38.558  16.649  31.296  1.00  0.00           O  
HETATM 2458  CB  LEU B 316      36.375  18.598  32.123  1.00  0.00           C  
HETATM 2459  CG  LEU B 316      35.584  19.819  32.627  1.00  0.00           C  
HETATM 2460  CD2 LEU B 316      35.630  19.911  34.155  1.00  0.00           C  
HETATM 2461  CD1 LEU B 316      34.148  19.735  32.156  1.00  0.00           C  
HETATM 2462  N   SER B 317      38.545  16.199  33.496  1.00  0.00           N  
HETATM 2463  CA  SER B 317      39.244  14.904  33.402  1.00  0.00           C  
HETATM 2464  C   SER B 317      38.445  13.682  33.878  1.00  0.00           C  
HETATM 2465  O   SER B 317      37.846  13.704  34.952  1.00  0.00           O  
HETATM 2466  CB  SER B 317      40.529  14.954  34.209  1.00  0.00           C  
HETATM 2467  OG  SER B 317      41.299  13.781  34.032  1.00  0.00           O  
HETATM 2468  N   VAL B 318      38.497  12.608  33.082  1.00  0.00           N  
HETATM 2469  CA  VAL B 318      38.006  11.262  33.486  1.00  0.00           C  
HETATM 2470  C   VAL B 318      39.142  10.257  33.253  1.00  0.00           C  
HETATM 2471  O   VAL B 318      39.732  10.289  32.188  1.00  0.00           O  
HETATM 2472  CB  VAL B 318      36.760  10.846  32.645  1.00  0.00           C  
HETATM 2473  CG2 VAL B 318      35.530  11.650  33.081  1.00  0.00           C  
HETATM 2474  CG1 VAL B 318      36.459   9.356  32.769  1.00  0.00           C  
HETATM 2475  N   PHE B 319      39.439   9.393  34.232  1.00  0.00           N  
HETATM 2476  CA  PHE B 319      40.449   8.304  34.075  1.00  0.00           C  
HETATM 2477  C   PHE B 319      39.844   6.948  33.617  1.00  0.00           C  
HETATM 2478  O   PHE B 319      38.957   6.400  34.278  1.00  0.00           O  
HETATM 2479  CB  PHE B 319      41.238   8.129  35.384  1.00  0.00           C  
HETATM 2480  CG  PHE B 319      42.443   7.213  35.289  1.00  0.00           C  
HETATM 2481  CD2 PHE B 319      42.543   6.084  36.117  1.00  0.00           C  
HETATM 2482  CE2 PHE B 319      43.667   5.240  36.069  1.00  0.00           C  
HETATM 2483  CZ  PHE B 319      44.723   5.534  35.198  1.00  0.00           C  
HETATM 2484  CE1 PHE B 319      44.643   6.652  34.379  1.00  0.00           C  
HETATM 2485  CD1 PHE B 319      43.496   7.493  34.429  1.00  0.00           C  
HETATM 2486  N   GLY B 320      40.299   6.436  32.465  1.00  0.00           N  
HETATM 2487  CA  GLY B 320      39.838   5.125  31.967  1.00  0.00           C  
HETATM 2488  C   GLY B 320      38.704   5.143  30.977  1.00  0.00           C  
HETATM 2489  O   GLY B 320      37.547   5.240  31.352  1.00  0.00           O  
HETATM 2490  N   MET B 321      39.013   5.042  29.693  1.00  0.00           N  
HETATM 2491  CA  MET B 321      37.961   5.065  28.694  1.00  0.00           C  
HETATM 2492  C   MET B 321      38.357   4.124  27.584  1.00  0.00           C  
HETATM 2493  O   MET B 321      39.504   3.795  27.457  1.00  0.00           O  
HETATM 2494  CB  MET B 321      37.781   6.500  28.110  1.00  0.00           C  
HETATM 2495  CG  MET B 321      37.161   7.508  29.088  1.00  0.00           C  
HETATM 2496  SD  MET B 321      36.561   8.985  28.217  1.00  0.00           S  
HETATM 2497  CE  MET B 321      34.889   9.113  28.888  1.00  0.00           C  
HETATM 2498  N   GLN B 322      37.403   3.698  26.780  1.00  0.00           N  
HETATM 2499  CA  GLN B 322      37.708   2.884  25.642  1.00  0.00           C  
HETATM 2500  C   GLN B 322      36.621   3.017  24.629  1.00  0.00           C  
HETATM 2501  O   GLN B 322      35.482   3.015  25.000  1.00  0.00           O  
HETATM 2502  CB  GLN B 322      37.819   1.378  26.072  1.00  0.00           C  
HETATM 2503  CG  GLN B 322      38.149   0.444  24.957  1.00  0.00           C  
HETATM 2504  CD  GLN B 322      38.411  -1.030  25.490  1.00  0.00           C  
HETATM 2505  NE2 GLN B 322      39.591  -1.284  26.011  1.00  0.00           N  
HETATM 2506  OE1 GLN B 322      37.537  -1.867  25.424  1.00  0.00           O  
HETATM 2507  N   ALA B 323      36.984   3.046  23.350  1.00  0.00           N  
HETATM 2508  CA  ALA B 323      36.038   3.066  22.243  1.00  0.00           C  
HETATM 2509  C   ALA B 323      36.523   2.054  21.189  1.00  0.00           C  
HETATM 2510  O   ALA B 323      37.712   1.928  21.014  1.00  0.00           O  
HETATM 2511  CB  ALA B 323      35.984   4.497  21.598  1.00  0.00           C  
HETATM 2512  N   ARG B 324      35.594   1.404  20.480  1.00  0.00           N  
HETATM 2513  CA  ARG B 324      35.874   0.499  19.355  1.00  0.00           C  
HETATM 2514  C   ARG B 324      35.377   1.099  18.029  1.00  0.00           C  
HETATM 2515  O   ARG B 324      34.230   1.500  17.925  1.00  0.00           O  
HETATM 2516  CB  ARG B 324      35.233  -0.919  19.603  1.00  0.00           C  
HETATM 2517  CG  ARG B 324      35.591  -2.034  18.552  1.00  0.00           C  
HETATM 2518  CD  ARG B 324      34.913  -3.480  18.819  1.00  0.00           C  
HETATM 2519  NE  ARG B 324      35.371  -3.933  20.109  1.00  0.00           N  
HETATM 2520  CZ  ARG B 324      36.448  -4.681  20.337  1.00  0.00           C  
HETATM 2521  NH2 ARG B 324      36.818  -4.892  21.587  1.00  0.00           N  
HETATM 2522  NH1 ARG B 324      37.127  -5.234  19.356  1.00  0.00           N  
HETATM 2523  N   TYR B 325      36.235   1.148  17.027  1.00  0.00           N  
HETATM 2524  CA  TYR B 325      35.867   1.653  15.705  1.00  0.00           C  
HETATM 2525  C   TYR B 325      36.152   0.516  14.720  1.00  0.00           C  
HETATM 2526  O   TYR B 325      37.295   0.052  14.613  1.00  0.00           O  
HETATM 2527  CB  TYR B 325      36.676   2.940  15.328  1.00  0.00           C  
HETATM 2528  CG  TYR B 325      36.482   4.069  16.329  1.00  0.00           C  
HETATM 2529  CD2 TYR B 325      37.352   4.240  17.396  1.00  0.00           C  
HETATM 2530  CE2 TYR B 325      37.145   5.269  18.331  1.00  0.00           C  
HETATM 2531  CZ  TYR B 325      36.031   6.142  18.190  1.00  0.00           C  
HETATM 2532  OH  TYR B 325      35.812   7.144  19.116  1.00  0.00           O  
HETATM 2533  CE1 TYR B 325      35.166   5.992  17.157  1.00  0.00           C  
HETATM 2534  CD1 TYR B 325      35.393   4.961  16.208  1.00  0.00           C  
HETATM 2535  N   SER B 326      35.111   0.065  14.016  1.00  0.00           N  
HETATM 2536  CA  SER B 326      35.278  -0.869  12.933  1.00  0.00           C  
HETATM 2537  C   SER B 326      36.044  -0.238  11.794  1.00  0.00           C  
HETATM 2538  O   SER B 326      35.832   0.937  11.460  1.00  0.00           O  
HETATM 2539  CB  SER B 326      33.921  -1.388  12.442  1.00  0.00           C  
HETATM 2540  OG  SER B 326      34.107  -2.188  11.297  1.00  0.00           O  
HETATM 2541  N   LEU B 327      36.948  -1.018  11.210  1.00  0.00           N  
HETATM 2542  CA  LEU B 327      37.713  -0.607  10.043  1.00  0.00           C  
HETATM 2543  C   LEU B 327      37.268  -1.416   8.825  1.00  0.00           C  
HETATM 2544  O   LEU B 327      37.933  -1.415   7.798  1.00  0.00           O  
HETATM 2545  CB  LEU B 327      39.214  -0.840  10.286  1.00  0.00           C  
HETATM 2546  CG  LEU B 327      39.908  -0.208  11.496  1.00  0.00           C  
HETATM 2547  CD2 LEU B 327      39.700   1.328  11.528  1.00  0.00           C  
HETATM 2548  CD1 LEU B 327      41.404  -0.549  11.524  1.00  0.00           C  
HETATM 2549  N   ARG B 328      36.151  -2.125   8.945  1.00  0.00           N  
HETATM 2550  CA  ARG B 328      35.699  -3.020   7.873  1.00  0.00           C  
HETATM 2551  C   ARG B 328      34.829  -2.288   6.872  1.00  0.00           C  
HETATM 2552  O   ARG B 328      33.697  -1.909   7.176  1.00  0.00           O  
HETATM 2553  CB  ARG B 328      34.954  -4.225   8.456  1.00  0.00           C  
HETATM 2554  CG  ARG B 328      35.826  -4.986   9.441  1.00  0.00           C  
HETATM 2555  CD  ARG B 328      35.155  -6.241   9.998  1.00  0.00           C  
HETATM 2556  NE  ARG B 328      35.992  -6.803  11.048  1.00  0.00           N  
HETATM 2557  CZ  ARG B 328      35.949  -6.437  12.326  1.00  0.00           C  
HETATM 2558  NH2 ARG B 328      36.783  -7.002  13.194  1.00  0.00           N  
HETATM 2559  NH1 ARG B 328      35.077  -5.525  12.742  1.00  0.00           N  
HETATM 2560  N   ASP B 329      35.382  -2.060   5.685  1.00  0.00           N  
HETATM 2561  CA  ASP B 329      34.678  -1.334   4.620  1.00  0.00           C  
HETATM 2562  C   ASP B 329      34.256   0.097   5.001  1.00  0.00           C  
HETATM 2563  O   ASP B 329      33.406   0.660   4.338  1.00  0.00           O  
HETATM 2564  CB  ASP B 329      33.452  -2.132   4.111  1.00  0.00           C  
HETATM 2565  CG  ASP B 329      33.804  -3.549   3.677  1.00  0.00           C  
HETATM 2566  OD2 ASP B 329      33.175  -4.506   4.207  1.00  0.00           O  
HETATM 2567  OD1 ASP B 329      34.694  -3.707   2.808  1.00  0.00           O  
HETATM 2568  N   GLU B 330      34.841   0.654   6.067  1.00  0.00           N  
HETATM 2569  CA  GLU B 330      34.694   2.064   6.495  1.00  0.00           C  
HETATM 2570  C   GLU B 330      36.012   2.542   7.136  1.00  0.00           C  
HETATM 2571  O   GLU B 330      36.851   1.722   7.553  1.00  0.00           O  
HETATM 2572  CB  GLU B 330      33.537   2.237   7.502  1.00  0.00           C  
HETATM 2573  CG  GLU B 330      33.681   1.423   8.818  1.00  0.00           C  
HETATM 2574  CD  GLU B 330      32.825   1.954   9.972  1.00  0.00           C  
HETATM 2575  OE2 GLU B 330      33.371   2.293  11.072  1.00  0.00           O  
HETATM 2576  OE1 GLU B 330      31.606   2.022   9.792  1.00  0.00           O  
HETATM 2577  N   PHE B 331      36.189   3.858   7.214  1.00  0.00           N  
HETATM 2578  CA  PHE B 331      37.364   4.455   7.827  1.00  0.00           C  
HETATM 2579  C   PHE B 331      36.966   5.546   8.819  1.00  0.00           C  
HETATM 2580  O   PHE B 331      36.291   6.499   8.426  1.00  0.00           O  
HETATM 2581  CB  PHE B 331      38.305   5.027   6.764  1.00  0.00           C  
HETATM 2582  CG  PHE B 331      39.627   5.490   7.328  1.00  0.00           C  
HETATM 2583  CD2 PHE B 331      40.712   4.609   7.417  1.00  0.00           C  
HETATM 2584  CE2 PHE B 331      41.902   5.029   7.948  1.00  0.00           C  
HETATM 2585  CZ  PHE B 331      42.052   6.329   8.427  1.00  0.00           C  
HETATM 2586  CE1 PHE B 331      40.972   7.208   8.383  1.00  0.00           C  
HETATM 2587  CD1 PHE B 331      39.770   6.781   7.833  1.00  0.00           C  
HETATM 2588  N   PRO B 332      37.423   5.447  10.092  1.00  0.00           N  
HETATM 2589  CA  PRO B 332      36.910   6.336  11.138  1.00  0.00           C  
HETATM 2590  C   PRO B 332      37.518   7.754  11.128  1.00  0.00           C  
HETATM 2591  O   PRO B 332      38.075   8.205  12.142  1.00  0.00           O  
HETATM 2592  CB  PRO B 332      37.255   5.581  12.438  1.00  0.00           C  
HETATM 2593  CG  PRO B 332      38.510   4.802  12.102  1.00  0.00           C  
HETATM 2594  CD  PRO B 332      38.481   4.550  10.607  1.00  0.00           C  
HETATM 2595  N   LEU B 333      37.400   8.447   9.995  1.00  0.00           N  
HETATM 2596  CA  LEU B 333      37.689   9.901   9.937  1.00  0.00           C  
HETATM 2597  C   LEU B 333      36.440  10.658  10.406  1.00  0.00           C  
HETATM 2598  O   LEU B 333      35.415  10.604   9.772  1.00  0.00           O  
HETATM 2599  CB  LEU B 333      38.101  10.329   8.518  1.00  0.00           C  
HETATM 2600  CG  LEU B 333      38.754  11.716   8.315  1.00  0.00           C  
HETATM 2601  CD2 LEU B 333      39.099  11.998   6.829  1.00  0.00           C  
HETATM 2602  CD1 LEU B 333      39.979  11.874   9.158  1.00  0.00           C  
HETATM 2603  N   LEU B 334      36.510  11.298  11.552  1.00  0.00           N  
HETATM 2604  CA  LEU B 334      35.319  11.856  12.182  1.00  0.00           C  
HETATM 2605  C   LEU B 334      34.599  12.865  11.281  1.00  0.00           C  
HETATM 2606  O   LEU B 334      35.225  13.590  10.508  1.00  0.00           O  
HETATM 2607  CB  LEU B 334      35.658  12.464  13.560  1.00  0.00           C  
HETATM 2608  CG  LEU B 334      36.148  11.509  14.667  1.00  0.00           C  
HETATM 2609  CD2 LEU B 334      35.343  10.216  14.744  1.00  0.00           C  
HETATM 2610  CD1 LEU B 334      36.155  12.162  16.023  1.00  0.00           C  
HETATM 2611  N   THR B 335      33.271  12.887  11.372  1.00  0.00           N  
HETATM 2612  CA  THR B 335      32.437  13.695  10.465  1.00  0.00           C  
HETATM 2613  C   THR B 335      31.736  14.890  11.140  1.00  0.00           C  
HETATM 2614  O   THR B 335      31.214  15.754  10.452  1.00  0.00           O  
HETATM 2615  CB  THR B 335      31.365  12.845   9.759  1.00  0.00           C  
HETATM 2616  CG2 THR B 335      31.999  11.719   8.947  1.00  0.00           C  
HETATM 2617  OG1 THR B 335      30.467  12.306  10.738  1.00  0.00           O  
HETATM 2618  N   THR B 336      31.731  14.951  12.470  1.00  0.00           N  
HETATM 2619  CA  THR B 336      31.033  16.035  13.154  1.00  0.00           C  
HETATM 2620  C   THR B 336      31.845  17.337  13.151  1.00  0.00           C  
HETATM 2621  O   THR B 336      31.393  18.388  13.660  1.00  0.00           O  
HETATM 2622  CB  THR B 336      30.620  15.672  14.582  1.00  0.00           C  
HETATM 2623  CG2 THR B 336      29.667  14.480  14.594  1.00  0.00           C  
HETATM 2624  OG1 THR B 336      31.781  15.417  15.373  1.00  0.00           O  
HETATM 2625  N   LYS B 337      33.050  17.233  12.595  1.00  0.00           N  
HETATM 2626  CA  LYS B 337      33.922  18.353  12.344  1.00  0.00           C  
HETATM 2627  C   LYS B 337      34.832  17.863  11.236  1.00  0.00           C  
HETATM 2628  O   LYS B 337      35.023  16.650  11.095  1.00  0.00           O  
HETATM 2629  CB  LYS B 337      34.710  18.721  13.593  1.00  0.00           C  
HETATM 2630  CG  LYS B 337      36.051  18.035  13.724  1.00  0.00           C  
HETATM 2631  CD  LYS B 337      36.756  18.591  14.906  1.00  0.00           C  
HETATM 2632  CE  LYS B 337      37.974  17.800  15.230  1.00  0.00           C  
HETATM 2633  NZ  LYS B 337      38.523  18.312  16.537  1.00  0.00           N  
HETATM 2634  N   ARG B 338      35.339  18.783  10.412  1.00  0.00           N  
HETATM 2635  CA  ARG B 338      36.269  18.395   9.364  1.00  0.00           C  
HETATM 2636  C   ARG B 338      37.652  18.137   9.972  1.00  0.00           C  
HETATM 2637  O   ARG B 338      38.193  18.973  10.712  1.00  0.00           O  
HETATM 2638  CB  ARG B 338      36.336  19.413   8.229  1.00  0.00           C  
HETATM 2639  CG  ARG B 338      37.339  19.027   7.126  1.00  0.00           C  
HETATM 2640  CD  ARG B 338      37.424  20.043   5.978  1.00  0.00           C  
HETATM 2641  NE  ARG B 338      36.209  20.091   5.161  1.00  0.00           N  
HETATM 2642  CZ  ARG B 338      35.919  19.240   4.180  1.00  0.00           C  
HETATM 2643  NH2 ARG B 338      34.794  19.382   3.509  1.00  0.00           N  
HETATM 2644  NH1 ARG B 338      36.741  18.227   3.879  1.00  0.00           N  
HETATM 2645  N   VAL B 339      38.182  16.943   9.700  1.00  0.00           N  
HETATM 2646  CA  VAL B 339      39.513  16.566  10.164  1.00  0.00           C  
HETATM 2647  C   VAL B 339      40.500  16.739   9.016  1.00  0.00           C  
HETATM 2648  O   VAL B 339      40.218  16.361   7.897  1.00  0.00           O  
HETATM 2649  CB  VAL B 339      39.506  15.116  10.738  1.00  0.00           C  
HETATM 2650  CG2 VAL B 339      38.577  15.041  11.940  1.00  0.00           C  
HETATM 2651  CG1 VAL B 339      40.929  14.629  11.111  1.00  0.00           C  
HETATM 2652  N   PHE B 340      41.642  17.350   9.298  1.00  0.00           N  
HETATM 2653  CA  PHE B 340      42.696  17.585   8.299  1.00  0.00           C  
HETATM 2654  C   PHE B 340      43.412  16.251   7.911  1.00  0.00           C  
HETATM 2655  O   PHE B 340      44.490  15.927   8.414  1.00  0.00           O  
HETATM 2656  CB  PHE B 340      43.675  18.683   8.797  1.00  0.00           C  
HETATM 2657  CG  PHE B 340      44.702  19.117   7.766  1.00  0.00           C  
HETATM 2658  CD2 PHE B 340      45.997  19.463   8.160  1.00  0.00           C  
HETATM 2659  CE2 PHE B 340      46.958  19.863   7.226  1.00  0.00           C  
HETATM 2660  CZ  PHE B 340      46.630  19.936   5.880  1.00  0.00           C  
HETATM 2661  CE1 PHE B 340      45.341  19.592   5.460  1.00  0.00           C  
HETATM 2662  CD1 PHE B 340      44.379  19.185   6.413  1.00  0.00           C  
HETATM 2663  N   TRP B 341      42.760  15.507   7.019  1.00  0.00           N  
HETATM 2664  CA  TRP B 341      43.199  14.212   6.547  1.00  0.00           C  
HETATM 2665  C   TRP B 341      44.603  14.234   5.943  1.00  0.00           C  
HETATM 2666  O   TRP B 341      45.445  13.432   6.336  1.00  0.00           O  
HETATM 2667  CB  TRP B 341      42.210  13.665   5.510  1.00  0.00           C  
HETATM 2668  CG  TRP B 341      42.756  12.472   4.786  1.00  0.00           C  
HETATM 2669  CD1 TRP B 341      43.052  12.375   3.450  1.00  0.00           C  
HETATM 2670  NE1 TRP B 341      43.532  11.117   3.163  1.00  0.00           N  
HETATM 2671  CE2 TRP B 341      43.576  10.378   4.319  1.00  0.00           C  
HETATM 2672  CZ2 TRP B 341      43.997   9.056   4.537  1.00  0.00           C  
HETATM 2673  CH2 TRP B 341      43.922   8.569   5.823  1.00  0.00           C  
HETATM 2674  CZ3 TRP B 341      43.445   9.361   6.884  1.00  0.00           C  
HETATM 2675  CE3 TRP B 341      43.028  10.674   6.670  1.00  0.00           C  
HETATM 2676  CD2 TRP B 341      43.093  11.201   5.367  1.00  0.00           C  
HETATM 2677  N   LYS B 342      44.838  15.144   4.991  1.00  0.00           N  
HETATM 2678  CA  LYS B 342      46.174  15.345   4.384  1.00  0.00           C  
HETATM 2679  C   LYS B 342      47.307  15.460   5.402  1.00  0.00           C  
HETATM 2680  O   LYS B 342      48.375  14.891   5.190  1.00  0.00           O  
HETATM 2681  CB  LYS B 342      46.162  16.536   3.396  1.00  0.00           C  
HETATM 2682  CG  LYS B 342      47.529  17.186   3.104  1.00  0.00           C  
HETATM 2683  CD  LYS B 342      47.583  17.816   1.707  1.00  0.00           C  
HETATM 2684  CE  LYS B 342      48.409  19.122   1.699  1.00  0.00           C  
HETATM 2685  NZ  LYS B 342      49.771  19.031   2.366  1.00  0.00           N  
HETATM 2686  N   GLY B 343      47.078  16.164   6.507  1.00  0.00           N  
HETATM 2687  CA  GLY B 343      48.055  16.236   7.600  1.00  0.00           C  
HETATM 2688  C   GLY B 343      48.216  14.950   8.427  1.00  0.00           C  
HETATM 2689  O   GLY B 343      49.292  14.690   8.982  1.00  0.00           O  
HETATM 2690  N   VAL B 344      47.142  14.162   8.534  1.00  0.00           N  
HETATM 2691  CA  VAL B 344      47.198  12.838   9.188  1.00  0.00           C  
HETATM 2692  C   VAL B 344      48.184  11.952   8.399  1.00  0.00           C  
HETATM 2693  O   VAL B 344      49.157  11.461   8.960  1.00  0.00           O  
HETATM 2694  CB  VAL B 344      45.773  12.175   9.295  1.00  0.00           C  
HETATM 2695  CG2 VAL B 344      44.859  12.983  10.247  1.00  0.00           C  
HETATM 2696  CG1 VAL B 344      45.859  10.700   9.718  1.00  0.00           C  
HETATM 2697  N   LEU B 345      47.939  11.830   7.098  1.00  0.00           N  
HETATM 2698  CA  LEU B 345      48.749  11.070   6.159  1.00  0.00           C  
HETATM 2699  C   LEU B 345      50.203  11.508   6.116  1.00  0.00           C  
HETATM 2700  O   LEU B 345      51.120  10.712   6.349  1.00  0.00           O  
HETATM 2701  CB  LEU B 345      48.137  11.193   4.756  1.00  0.00           C  
HETATM 2702  CG  LEU B 345      48.658  10.408   3.549  1.00  0.00           C  
HETATM 2703  CD2 LEU B 345      47.755  10.686   2.364  1.00  0.00           C  
HETATM 2704  CD1 LEU B 345      48.714   8.893   3.844  1.00  0.00           C  
HETATM 2705  N   GLU B 346      50.400  12.784   5.820  1.00  0.00           N  
HETATM 2706  CA  GLU B 346      51.710  13.373   5.721  1.00  0.00           C  
HETATM 2707  C   GLU B 346      52.520  13.173   7.002  1.00  0.00           C  
HETATM 2708  O   GLU B 346      53.718  12.885   6.937  1.00  0.00           O  
HETATM 2709  CB  GLU B 346      51.581  14.870   5.387  1.00  0.00           C  
HETATM 2710  CG  GLU B 346      52.641  15.406   4.429  1.00  0.00           C  
HETATM 2711  CD  GLU B 346      52.381  15.022   2.954  1.00  0.00           C  
HETATM 2712  OE2 GLU B 346      53.199  14.252   2.375  1.00  0.00           O  
HETATM 2713  OE1 GLU B 346      51.371  15.502   2.369  1.00  0.00           O  
HETATM 2714  N   GLU B 347      51.883  13.318   8.160  1.00  0.00           N  
HETATM 2715  CA  GLU B 347      52.604  13.188   9.430  1.00  0.00           C  
HETATM 2716  C   GLU B 347      53.006  11.737   9.712  1.00  0.00           C  
HETATM 2717  O   GLU B 347      54.085  11.486  10.263  1.00  0.00           O  
HETATM 2718  CB  GLU B 347      51.775  13.713  10.608  1.00  0.00           C  
HETATM 2719  CG  GLU B 347      52.573  13.871  11.919  1.00  0.00           C  
HETATM 2720  CD  GLU B 347      51.741  13.664  13.207  1.00  0.00           C  
HETATM 2721  OE2 GLU B 347      52.118  14.241  14.258  1.00  0.00           O  
HETATM 2722  OE1 GLU B 347      50.735  12.904  13.187  1.00  0.00           O  
HETATM 2723  N   LEU B 348      52.112  10.806   9.382  1.00  0.00           N  
HETATM 2724  CA  LEU B 348      52.361   9.395   9.609  1.00  0.00           C  
HETATM 2725  C   LEU B 348      53.532   8.889   8.721  1.00  0.00           C  
HETATM 2726  O   LEU B 348      54.441   8.267   9.220  1.00  0.00           O  
HETATM 2727  CB  LEU B 348      51.091   8.562   9.379  1.00  0.00           C  
HETATM 2728  CG  LEU B 348      51.236   7.079   9.789  1.00  0.00           C  
HETATM 2729  CD2 LEU B 348      50.055   6.245   9.403  1.00  0.00           C  
HETATM 2730  CD1 LEU B 348      51.522   6.957  11.256  1.00  0.00           C  
HETATM 2731  N   LEU B 349      53.482   9.198   7.426  1.00  0.00           N  
HETATM 2732  CA  LEU B 349      54.499   8.824   6.449  1.00  0.00           C  
HETATM 2733  C   LEU B 349      55.861   9.334   6.867  1.00  0.00           C  
HETATM 2734  O   LEU B 349      56.855   8.613   6.752  1.00  0.00           O  
HETATM 2735  CB  LEU B 349      54.129   9.338   5.061  1.00  0.00           C  
HETATM 2736  CG  LEU B 349      52.967   8.572   4.447  1.00  0.00           C  
HETATM 2737  CD2 LEU B 349      53.381   7.150   4.121  1.00  0.00           C  
HETATM 2738  CD1 LEU B 349      52.439   9.271   3.204  1.00  0.00           C  
HETATM 2739  N   TRP B 350      55.877  10.563   7.380  1.00  0.00           N  
HETATM 2740  CA  TRP B 350      57.037  11.169   8.014  1.00  0.00           C  
HETATM 2741  C   TRP B 350      57.560  10.314   9.166  1.00  0.00           C  
HETATM 2742  O   TRP B 350      58.763  10.067   9.257  1.00  0.00           O  
HETATM 2743  CB  TRP B 350      56.675  12.579   8.511  1.00  0.00           C  
HETATM 2744  CG  TRP B 350      57.824  13.374   9.053  1.00  0.00           C  
HETATM 2745  CD1 TRP B 350      58.867  13.893   8.337  1.00  0.00           C  
HETATM 2746  NE1 TRP B 350      59.731  14.570   9.170  1.00  0.00           N  
HETATM 2747  CE2 TRP B 350      59.250  14.506  10.449  1.00  0.00           C  
HETATM 2748  CZ2 TRP B 350      59.770  15.043  11.629  1.00  0.00           C  
HETATM 2749  CH2 TRP B 350      59.062  14.829  12.787  1.00  0.00           C  
HETATM 2750  CZ3 TRP B 350      57.858  14.093  12.791  1.00  0.00           C  
HETATM 2751  CE3 TRP B 350      57.340  13.556  11.605  1.00  0.00           C  
HETATM 2752  CD2 TRP B 350      58.041  13.765  10.412  1.00  0.00           C  
HETATM 2753  N   PHE B 351      56.664   9.879  10.053  1.00  0.00           N  
HETATM 2754  CA  PHE B 351      57.035   8.982  11.154  1.00  0.00           C  
HETATM 2755  C   PHE B 351      57.577   7.631  10.686  1.00  0.00           C  
HETATM 2756  O   PHE B 351      58.567   7.141  11.225  1.00  0.00           O  
HETATM 2757  CB  PHE B 351      55.847   8.744  12.073  1.00  0.00           C  
HETATM 2758  CG  PHE B 351      55.618   9.842  13.063  1.00  0.00           C  
HETATM 2759  CD2 PHE B 351      54.365  10.440  13.180  1.00  0.00           C  
HETATM 2760  CE2 PHE B 351      54.142  11.459  14.106  1.00  0.00           C  
HETATM 2761  CZ  PHE B 351      55.174  11.887  14.928  1.00  0.00           C  
HETATM 2762  CE1 PHE B 351      56.425  11.302  14.820  1.00  0.00           C  
HETATM 2763  CD1 PHE B 351      56.643  10.276  13.885  1.00  0.00           C  
HETATM 2764  N   ILE B 352      56.929   7.040   9.684  1.00  0.00           N  
HETATM 2765  CA  ILE B 352      57.331   5.740   9.127  1.00  0.00           C  
HETATM 2766  C   ILE B 352      58.740   5.759   8.465  1.00  0.00           C  
HETATM 2767  O   ILE B 352      59.191   4.754   7.922  1.00  0.00           O  
HETATM 2768  CB  ILE B 352      56.252   5.199   8.141  1.00  0.00           C  
HETATM 2769  CG2 ILE B 352      56.747   3.991   7.361  1.00  0.00           C  
HETATM 2770  CG1 ILE B 352      54.967   4.837   8.884  1.00  0.00           C  
HETATM 2771  CD1 ILE B 352      53.792   4.670   7.958  1.00  0.00           C  
HETATM 2772  N   LYS B 353      59.437   6.893   8.516  1.00  0.00           N  
HETATM 2773  CA  LYS B 353      60.790   6.954   7.969  1.00  0.00           C  
HETATM 2774  C   LYS B 353      61.843   7.432   8.979  1.00  0.00           C  
HETATM 2775  O   LYS B 353      63.011   7.596   8.648  1.00  0.00           O  
HETATM 2776  CB  LYS B 353      60.826   7.729   6.639  1.00  0.00           C  
HETATM 2777  CG  LYS B 353      61.056   9.219   6.742  1.00  0.00           C  
HETATM 2778  CD  LYS B 353      61.238   9.818   5.358  1.00  0.00           C  
HETATM 2779  CE  LYS B 353      61.152  11.348   5.403  1.00  0.00           C  
HETATM 2780  NZ  LYS B 353      60.581  11.923   4.143  1.00  0.00           N  
HETATM 2781  N   GLY B 354      61.424   7.621  10.221  1.00  0.00           N  
HETATM 2782  CA  GLY B 354      62.347   7.915  11.306  1.00  0.00           C  
HETATM 2783  C   GLY B 354      62.952   9.302  11.262  1.00  0.00           C  
HETATM 2784  O   GLY B 354      64.020   9.534  11.841  1.00  0.00           O  
HETATM 2785  N   SER B 355      62.260  10.225  10.587  1.00  0.00           N  
HETATM 2786  CA  SER B 355      62.754  11.588  10.397  1.00  0.00           C  
HETATM 2787  C   SER B 355      62.737  12.390  11.695  1.00  0.00           C  
HETATM 2788  O   SER B 355      61.706  12.469  12.371  1.00  0.00           O  
HETATM 2789  CB  SER B 355      61.950  12.308   9.311  1.00  0.00           C  
HETATM 2790  OG  SER B 355      62.662  13.429   8.809  1.00  0.00           O  
HETATM 2791  N   THR B 356      63.897  12.942  12.047  1.00  0.00           N  
HETATM 2792  CA  THR B 356      64.011  13.903  13.140  1.00  0.00           C  
HETATM 2793  C   THR B 356      64.267  15.303  12.552  1.00  0.00           C  
HETATM 2794  O   THR B 356      64.895  16.164  13.180  1.00  0.00           O  
HETATM 2795  CB  THR B 356      65.107  13.511  14.166  1.00  0.00           C  
HETATM 2796  CG2 THR B 356      64.913  12.083  14.667  1.00  0.00           C  
HETATM 2797  OG1 THR B 356      66.405  13.632  13.572  1.00  0.00           O  
HETATM 2798  N   ASN B 357      63.749  15.515  11.341  1.00  0.00           N  
HETATM 2799  CA  ASN B 357      63.953  16.754  10.591  1.00  0.00           C  
HETATM 2800  C   ASN B 357      62.651  17.531  10.370  1.00  0.00           C  
HETATM 2801  O   ASN B 357      61.830  17.157   9.525  1.00  0.00           O  
HETATM 2802  CB  ASN B 357      64.631  16.444   9.254  1.00  0.00           C  
HETATM 2803  CG  ASN B 357      65.388  17.630   8.696  1.00  0.00           C  
HETATM 2804  ND2 ASN B 357      64.882  18.198   7.608  1.00  0.00           N  
HETATM 2805  OD1 ASN B 357      66.426  18.023   9.230  1.00  0.00           O  
HETATM 2806  N   ALA B 358      62.485  18.618  11.126  1.00  0.00           N  
HETATM 2807  CA  ALA B 358      61.253  19.428  11.130  1.00  0.00           C  
HETATM 2808  C   ALA B 358      60.687  19.822   9.751  1.00  0.00           C  
HETATM 2809  O   ALA B 358      59.465  19.903   9.582  1.00  0.00           O  
HETATM 2810  CB  ALA B 358      61.441  20.673  12.005  1.00  0.00           C  
HETATM 2811  N   LYS B 359      61.573  20.050   8.777  1.00  0.00           N  
HETATM 2812  CA  LYS B 359      61.174  20.605   7.475  1.00  0.00           C  
HETATM 2813  C   LYS B 359      60.767  19.612   6.375  1.00  0.00           C  
HETATM 2814  O   LYS B 359      60.765  19.959   5.194  1.00  0.00           O  
HETATM 2815  CB  LYS B 359      62.190  21.646   6.949  1.00  0.00           C  
HETATM 2816  CG  LYS B 359      63.668  21.281   7.077  1.00  0.00           C  
HETATM 2817  CD  LYS B 359      64.275  21.835   8.371  1.00  0.00           C  
HETATM 2818  CE  LYS B 359      65.752  21.469   8.500  1.00  0.00           C  
HETATM 2819  NZ  LYS B 359      66.315  21.798   9.842  1.00  0.00           N  
HETATM 2820  N   GLU B 360      60.433  18.381   6.767  1.00  0.00           N  
HETATM 2821  CA  GLU B 360      59.603  17.504   5.930  1.00  0.00           C  
HETATM 2822  C   GLU B 360      58.166  17.624   6.422  1.00  0.00           C  
HETATM 2823  O   GLU B 360      57.221  17.273   5.713  1.00  0.00           O  
HETATM 2824  CB  GLU B 360      60.045  16.040   5.990  1.00  0.00           C  
HETATM 2825  CG  GLU B 360      61.252  15.671   5.131  1.00  0.00           C  
HETATM 2826  CD  GLU B 360      62.529  15.513   5.947  1.00  0.00           C  
HETATM 2827  OE2 GLU B 360      63.223  14.481   5.788  1.00  0.00           O  
HETATM 2828  OE1 GLU B 360      62.831  16.416   6.759  1.00  0.00           O  
HETATM 2829  N   LEU B 361      58.020  18.113   7.652  1.00  0.00           N  
HETATM 2830  CA  LEU B 361      56.713  18.357   8.259  1.00  0.00           C  
HETATM 2831  C   LEU B 361      56.364  19.861   8.236  1.00  0.00           C  
HETATM 2832  O   LEU B 361      55.387  20.308   8.855  1.00  0.00           O  
HETATM 2833  CB  LEU B 361      56.676  17.791   9.684  1.00  0.00           C  
HETATM 2834  CG  LEU B 361      55.307  17.354  10.203  1.00  0.00           C  
HETATM 2835  CD2 LEU B 361      55.310  17.231  11.723  1.00  0.00           C  
HETATM 2836  CD1 LEU B 361      54.900  16.053   9.544  1.00  0.00           C  
HETATM 2837  N   SER B 362      57.179  20.633   7.518  1.00  0.00           N  
HETATM 2838  CA  SER B 362      56.891  22.039   7.247  1.00  0.00           C  
HETATM 2839  C   SER B 362      56.739  22.241   5.742  1.00  0.00           C  
HETATM 2840  O   SER B 362      55.773  22.867   5.281  1.00  0.00           O  
HETATM 2841  CB  SER B 362      57.996  22.945   7.804  1.00  0.00           C  
HETATM 2842  OG  SER B 362      57.942  23.017   9.220  1.00  0.00           O  
HETATM 2843  N   SER B 363      57.690  21.673   4.989  1.00  0.00           N  
HETATM 2844  CA  SER B 363      57.779  21.842   3.530  1.00  0.00           C  
HETATM 2845  C   SER B 363      56.815  20.957   2.721  1.00  0.00           C  
HETATM 2846  O   SER B 363      56.704  21.105   1.496  1.00  0.00           O  
HETATM 2847  CB  SER B 363      59.224  21.645   3.047  1.00  0.00           C  
HETATM 2848  OG  SER B 363      60.113  22.544   3.698  1.00  0.00           O  
HETATM 2849  N   LYS B 364      56.128  20.043   3.406  1.00  0.00           N  
HETATM 2850  CA  LYS B 364      55.048  19.269   2.786  1.00  0.00           C  
HETATM 2851  C   LYS B 364      53.696  19.969   2.960  1.00  0.00           C  
HETATM 2852  O   LYS B 364      52.723  19.636   2.277  1.00  0.00           O  
HETATM 2853  CB  LYS B 364      55.016  17.828   3.313  1.00  0.00           C  
HETATM 2854  CG  LYS B 364      56.008  16.886   2.615  1.00  0.00           C  
HETATM 2855  CD  LYS B 364      55.505  16.468   1.226  1.00  0.00           C  
HETATM 2856  CE  LYS B 364      56.616  15.894   0.361  1.00  0.00           C  
HETATM 2857  NZ  LYS B 364      57.118  14.590   0.864  1.00  0.00           N  
HETATM 2858  N   GLY B 365      53.657  20.944   3.868  1.00  0.00           N  
HETATM 2859  CA  GLY B 365      52.510  21.840   4.022  1.00  0.00           C  
HETATM 2860  C   GLY B 365      51.568  21.465   5.154  1.00  0.00           C  
HETATM 2861  O   GLY B 365      50.342  21.552   5.002  1.00  0.00           O  
HETATM 2862  N   VAL B 366      52.141  21.058   6.286  1.00  0.00           N  
HETATM 2863  CA  VAL B 366      51.354  20.589   7.440  1.00  0.00           C  
HETATM 2864  C   VAL B 366      51.671  21.333   8.754  1.00  0.00           C  
HETATM 2865  O   VAL B 366      50.895  21.259   9.717  1.00  0.00           O  
HETATM 2866  CB  VAL B 366      51.432  19.038   7.613  1.00  0.00           C  
HETATM 2867  CG2 VAL B 366      52.873  18.541   7.543  1.00  0.00           C  
HETATM 2868  CG1 VAL B 366      50.583  18.343   6.556  1.00  0.00           C  
HETATM 2869  N   LYS B 367      52.926  21.839   8.845  1.00  0.00           N  
HETATM 2870  CA  LYS B 367      53.518  22.673   9.863  1.00  0.00           C  
HETATM 2871  C   LYS B 367      53.265  22.189  11.264  1.00  0.00           C  
HETATM 2872  O   LYS B 367      53.513  22.932  12.213  1.00  0.00           O  
HETATM 2873  CB  LYS B 367      53.075  24.146   9.758  1.00  0.00           C  
HETATM 2874  CG  LYS B 367      53.490  24.799   8.440  1.00  0.00           C  
HETATM 2875  CD  LYS B 367      55.007  24.900   8.263  1.00  0.00           C  
HETATM 2876  CE  LYS B 367      55.432  25.269   6.837  1.00  0.00           C  
HETATM 2877  NZ  LYS B 367      54.668  26.448   6.381  1.00  0.00           N  
HETATM 2878  N   ILE B 368      52.844  20.932  11.491  1.00  0.00           N  
HETATM 2879  CA  ILE B 368      52.467  20.648  12.851  1.00  0.00           C  
HETATM 2880  C   ILE B 368      53.647  20.680  13.793  1.00  0.00           C  
HETATM 2881  O   ILE B 368      53.556  21.252  14.880  1.00  0.00           O  
HETATM 2882  CB  ILE B 368      51.715  19.352  13.027  1.00  0.00           C  
HETATM 2883  CG2 ILE B 368      52.666  18.177  12.783  1.00  0.00           C  
HETATM 2884  CG1 ILE B 368      51.053  19.307  14.415  1.00  0.00           C  
HETATM 2885  CD1 ILE B 368      49.932  20.326  14.599  1.00  0.00           C  
HETATM 2886  N   TRP B 369      54.769  20.042  13.419  1.00  0.00           N  
HETATM 2887  CA  TRP B 369      55.946  19.966  14.245  1.00  0.00           C  
HETATM 2888  C   TRP B 369      56.786  21.207  14.325  1.00  0.00           C  
HETATM 2889  O   TRP B 369      57.436  21.430  15.344  1.00  0.00           O  
HETATM 2890  CB  TRP B 369      56.837  18.719  14.012  1.00  0.00           C  
HETATM 2891  CG  TRP B 369      56.363  17.539  14.838  1.00  0.00           C  
HETATM 2892  CD1 TRP B 369      55.635  16.438  14.506  1.00  0.00           C  
HETATM 2893  NE1 TRP B 369      55.398  15.662  15.610  1.00  0.00           N  
HETATM 2894  CE2 TRP B 369      55.991  16.265  16.695  1.00  0.00           C  
HETATM 2895  CZ2 TRP B 369      56.026  15.901  18.005  1.00  0.00           C  
HETATM 2896  CH2 TRP B 369      56.711  16.721  18.873  1.00  0.00           C  
HETATM 2897  CZ3 TRP B 369      57.318  17.876  18.438  1.00  0.00           C  
HETATM 2898  CE3 TRP B 369      57.272  18.258  17.113  1.00  0.00           C  
HETATM 2899  CD2 TRP B 369      56.604  17.439  16.251  1.00  0.00           C  
HETATM 2900  N   ASP B 370      56.772  22.082  13.297  1.00  0.00           N  
HETATM 2901  CA  ASP B 370      57.768  23.123  13.205  1.00  0.00           C  
HETATM 2902  C   ASP B 370      57.825  23.983  14.431  1.00  0.00           C  
HETATM 2903  O   ASP B 370      58.882  24.539  14.732  1.00  0.00           O  
HETATM 2904  CB  ASP B 370      57.673  24.035  11.954  1.00  0.00           C  
HETATM 2905  CG  ASP B 370      56.479  24.991  11.985  1.00  0.00           C  
HETATM 2906  OD2 ASP B 370      56.533  26.000  11.225  1.00  0.00           O  
HETATM 2907  OD1 ASP B 370      55.523  24.744  12.752  1.00  0.00           O  
HETATM 2908  N   ALA B 371      56.713  24.126  15.177  1.00  0.00           N  
HETATM 2909  CA  ALA B 371      56.713  24.963  16.345  1.00  0.00           C  
HETATM 2910  C   ALA B 371      57.737  24.453  17.327  1.00  0.00           C  
HETATM 2911  O   ALA B 371      58.481  25.228  17.927  1.00  0.00           O  
HETATM 2912  CB  ALA B 371      55.340  24.952  17.047  1.00  0.00           C  
HETATM 2913  N   ASN B 372      57.802  23.122  17.500  1.00  0.00           N  
HETATM 2914  CA  ASN B 372      58.688  22.479  18.426  1.00  0.00           C  
HETATM 2915  C   ASN B 372      60.113  22.642  17.989  1.00  0.00           C  
HETATM 2916  O   ASN B 372      61.033  22.483  18.784  1.00  0.00           O  
HETATM 2917  CB  ASN B 372      58.366  20.989  18.635  1.00  0.00           C  
HETATM 2918  CG  ASN B 372      57.125  20.900  19.527  1.00  0.00           C  
HETATM 2919  ND2 ASN B 372      55.970  20.506  18.931  1.00  0.00           N  
HETATM 2920  OD1 ASN B 372      57.181  21.176  20.727  1.00  0.00           O  
HETATM 2921  N   GLY B 373      60.315  22.853  16.678  1.00  0.00           N  
HETATM 2922  CA  GLY B 373      61.562  23.098  15.995  1.00  0.00           C  
HETATM 2923  C   GLY B 373      62.122  24.472  16.263  1.00  0.00           C  
HETATM 2924  O   GLY B 373      63.298  24.717  15.991  1.00  0.00           O  
HETATM 2925  N   SER B 374      61.282  25.429  16.706  1.00  0.00           N  
HETATM 2926  CA  SER B 374      61.639  26.820  16.814  1.00  0.00           C  
HETATM 2927  C   SER B 374      62.859  27.069  17.641  1.00  0.00           C  
HETATM 2928  O   SER B 374      63.241  26.266  18.490  1.00  0.00           O  
HETATM 2929  CB  SER B 374      60.506  27.652  17.410  1.00  0.00           C  
HETATM 2930  OG  SER B 374      59.365  27.485  16.593  1.00  0.00           O  
HETATM 2931  N   ARG B 375      63.511  28.221  17.373  1.00  0.00           N  
HETATM 2932  CA  ARG B 375      64.713  28.612  18.035  1.00  0.00           C  
HETATM 2933  C   ARG B 375      64.466  28.791  19.493  1.00  0.00           C  
HETATM 2934  O   ARG B 375      65.192  28.261  20.333  1.00  0.00           O  
HETATM 2935  CB  ARG B 375      65.235  29.960  17.495  1.00  0.00           C  
HETATM 2936  CG  ARG B 375      66.184  30.659  18.468  1.00  0.00           C  
HETATM 2937  CD  ARG B 375      67.304  29.748  18.930  1.00  0.00           C  
HETATM 2938  NE  ARG B 375      67.914  29.192  17.700  1.00  0.00           N  
HETATM 2939  CZ  ARG B 375      68.639  28.045  17.773  1.00  0.00           C  
HETATM 2940  NH2 ARG B 375      69.353  27.628  16.684  1.00  0.00           N  
HETATM 2941  NH1 ARG B 375      68.680  27.325  18.927  1.00  0.00           N  
HETATM 2942  N   ASP B 376      63.396  29.531  19.826  1.00  0.00           N  
HETATM 2943  CA  ASP B 376      63.105  29.824  21.193  1.00  0.00           C  
HETATM 2944  C   ASP B 376      62.806  28.552  21.914  1.00  0.00           C  
HETATM 2945  O   ASP B 376      63.317  28.311  23.006  1.00  0.00           O  
HETATM 2946  CB  ASP B 376      61.900  30.763  21.332  1.00  0.00           C  
HETATM 2947  CG  ASP B 376      62.316  32.140  20.830  1.00  0.00           C  
HETATM 2948  OD2 ASP B 376      61.398  32.990  20.685  1.00  0.00           O  
HETATM 2949  OD1 ASP B 376      63.532  32.364  20.589  1.00  0.00           O  
HETATM 2950  N   PHE B 377      61.996  27.672  21.300  1.00  0.00           N  
HETATM 2951  CA  PHE B 377      61.589  26.452  21.942  1.00  0.00           C  
HETATM 2952  C   PHE B 377      62.778  25.594  22.233  1.00  0.00           C  
HETATM 2953  O   PHE B 377      62.910  25.037  23.320  1.00  0.00           O  
HETATM 2954  CB  PHE B 377      60.646  25.598  21.072  1.00  0.00           C  
HETATM 2955  CG  PHE B 377      60.171  24.452  21.904  1.00  0.00           C  
HETATM 2956  CD2 PHE B 377      58.970  24.532  22.571  1.00  0.00           C  
HETATM 2957  CE2 PHE B 377      58.518  23.488  23.347  1.00  0.00           C  
HETATM 2958  CZ  PHE B 377      59.266  22.341  23.452  1.00  0.00           C  
HETATM 2959  CE1 PHE B 377      60.466  22.247  22.790  1.00  0.00           C  
HETATM 2960  CD1 PHE B 377      60.912  23.296  22.017  1.00  0.00           C  
HETATM 2961  N   LEU B 378      63.692  25.454  21.265  1.00  0.00           N  
HETATM 2962  CA  LEU B 378      64.802  24.560  21.431  1.00  0.00           C  
HETATM 2963  C   LEU B 378      65.660  25.027  22.562  1.00  0.00           C  
HETATM 2964  O   LEU B 378      66.150  24.216  23.345  1.00  0.00           O  
HETATM 2965  CB  LEU B 378      65.695  24.462  20.181  1.00  0.00           C  
HETATM 2966  CG  LEU B 378      65.082  23.680  18.994  1.00  0.00           C  
HETATM 2967  CD2 LEU B 378      64.690  22.245  19.389  1.00  0.00           C  
HETATM 2968  CD1 LEU B 378      66.030  23.684  17.781  1.00  0.00           C  
HETATM 2969  N   ASP B 379      65.862  26.357  22.671  1.00  0.00           N  
HETATM 2970  CA  ASP B 379      66.728  26.943  23.651  1.00  0.00           C  
HETATM 2971  C   ASP B 379      66.227  26.720  25.040  1.00  0.00           C  
HETATM 2972  O   ASP B 379      67.028  26.527  25.953  1.00  0.00           O  
HETATM 2973  CB  ASP B 379      66.923  28.454  23.486  1.00  0.00           C  
HETATM 2974  CG  ASP B 379      67.906  28.661  22.347  1.00  0.00           C  
HETATM 2975  OD2 ASP B 379      68.561  29.738  22.323  1.00  0.00           O  
HETATM 2976  OD1 ASP B 379      68.029  27.739  21.501  1.00  0.00           O  
HETATM 2977  N   SER B 380      64.897  26.742  25.247  1.00  0.00           N  
HETATM 2978  CA  SER B 380      64.370  26.597  26.575  1.00  0.00           C  
HETATM 2979  C   SER B 380      64.851  25.300  27.142  1.00  0.00           C  
HETATM 2980  O   SER B 380      65.154  25.207  28.332  1.00  0.00           O  
HETATM 2981  CB  SER B 380      62.825  26.573  26.621  1.00  0.00           C  
HETATM 2982  OG  SER B 380      62.306  25.479  25.870  1.00  0.00           O  
HETATM 2983  N   LEU B 381      64.905  24.271  26.281  1.00  0.00           N  
HETATM 2984  CA  LEU B 381      65.288  22.921  26.576  1.00  0.00           C  
HETATM 2985  C   LEU B 381      66.766  22.798  26.853  1.00  0.00           C  
HETATM 2986  O   LEU B 381      67.178  21.903  27.586  1.00  0.00           O  
HETATM 2987  CB  LEU B 381      64.856  21.958  25.456  1.00  0.00           C  
HETATM 2988  CG  LEU B 381      63.319  21.893  25.331  1.00  0.00           C  
HETATM 2989  CD2 LEU B 381      62.672  21.470  26.664  1.00  0.00           C  
HETATM 2990  CD1 LEU B 381      62.887  21.023  24.138  1.00  0.00           C  
HETATM 2991  N   GLY B 382      67.615  23.691  26.290  1.00  0.00           N  
HETATM 2992  CA  GLY B 382      69.043  23.572  26.476  1.00  0.00           C  
HETATM 2993  C   GLY B 382      69.660  23.150  25.175  1.00  0.00           C  
HETATM 2994  O   GLY B 382      70.835  22.788  25.107  1.00  0.00           O  
HETATM 2995  N   PHE B 383      68.830  23.198  24.118  1.00  0.00           N  
HETATM 2996  CA  PHE B 383      69.018  22.858  22.730  1.00  0.00           C  
HETATM 2997  C   PHE B 383      69.717  23.903  21.906  1.00  0.00           C  
HETATM 2998  O   PHE B 383      69.683  23.830  20.680  1.00  0.00           O  
HETATM 2999  CB  PHE B 383      67.770  22.331  22.009  1.00  0.00           C  
HETATM 3000  CG  PHE B 383      67.622  21.035  22.714  1.00  0.00           C  
HETATM 3001  CD2 PHE B 383      66.438  20.650  23.293  1.00  0.00           C  
HETATM 3002  CE2 PHE B 383      66.355  19.439  23.944  1.00  0.00           C  
HETATM 3003  CZ  PHE B 383      67.449  18.613  24.017  1.00  0.00           C  
HETATM 3004  CE1 PHE B 383      68.628  18.988  23.429  1.00  0.00           C  
HETATM 3005  CD1 PHE B 383      68.709  20.195  22.777  1.00  0.00           C  
HETATM 3006  N   SER B 384      70.250  24.970  22.529  1.00  0.00           N  
HETATM 3007  CA  SER B 384      70.857  26.053  21.806  1.00  0.00           C  
HETATM 3008  C   SER B 384      71.837  25.577  20.763  1.00  0.00           C  
HETATM 3009  O   SER B 384      71.913  26.177  19.693  1.00  0.00           O  
HETATM 3010  CB  SER B 384      71.619  26.998  22.744  1.00  0.00           C  
HETATM 3011  OG  SER B 384      70.740  27.491  23.739  1.00  0.00           O  
HETATM 3012  N   THR B 385      72.628  24.510  21.004  1.00  0.00           N  
HETATM 3013  CA  THR B 385      73.565  24.102  19.988  1.00  0.00           C  
HETATM 3014  C   THR B 385      72.833  23.666  18.748  1.00  0.00           C  
HETATM 3015  O   THR B 385      73.288  23.919  17.633  1.00  0.00           O  
HETATM 3016  CB  THR B 385      74.467  22.973  20.407  1.00  0.00           C  
HETATM 3017  CG2 THR B 385      75.374  23.451  21.556  1.00  0.00           C  
HETATM 3018  OG1 THR B 385      73.703  21.838  20.790  1.00  0.00           O  
HETATM 3019  N   ARG B 386      71.669  23.007  18.905  1.00  0.00           N  
HETATM 3020  CA  ARG B 386      70.969  22.469  17.766  1.00  0.00           C  
HETATM 3021  C   ARG B 386      70.509  23.535  16.832  1.00  0.00           C  
HETATM 3022  O   ARG B 386      70.133  24.639  17.228  1.00  0.00           O  
HETATM 3023  CB  ARG B 386      69.663  21.733  18.080  1.00  0.00           C  
HETATM 3024  CG  ARG B 386      69.786  20.361  18.720  1.00  0.00           C  
HETATM 3025  CD  ARG B 386      68.449  19.639  18.670  1.00  0.00           C  
HETATM 3026  NE  ARG B 386      68.562  18.444  19.537  1.00  0.00           N  
HETATM 3027  CZ  ARG B 386      67.420  17.929  20.078  1.00  0.00           C  
HETATM 3028  NH2 ARG B 386      67.478  16.856  20.907  1.00  0.00           N  
HETATM 3029  NH1 ARG B 386      66.216  18.499  19.772  1.00  0.00           N  
HETATM 3030  N   GLU B 387      70.499  23.173  15.530  1.00  0.00           N  
HETATM 3031  CA  GLU B 387      70.003  24.018  14.488  1.00  0.00           C  
HETATM 3032  C   GLU B 387      68.521  24.004  14.659  1.00  0.00           C  
HETATM 3033  O   GLU B 387      67.976  23.067  15.241  1.00  0.00           O  
HETATM 3034  CB  GLU B 387      70.269  23.487  13.074  1.00  0.00           C  
HETATM 3035  CG  GLU B 387      71.754  23.322  12.741  1.00  0.00           C  
HETATM 3036  CD  GLU B 387      72.412  24.692  12.704  1.00  0.00           C  
HETATM 3037  OE2 GLU B 387      73.363  24.898  13.501  1.00  0.00           O  
HETATM 3038  OE1 GLU B 387      71.981  25.550  11.884  1.00  0.00           O  
HETATM 3039  N   GLU B 388      67.825  25.029  14.127  1.00  0.00           N  
HETATM 3040  CA  GLU B 388      66.425  25.165  14.401  1.00  0.00           C  
HETATM 3041  C   GLU B 388      65.655  23.925  14.070  1.00  0.00           C  
HETATM 3042  O   GLU B 388      65.321  23.135  14.941  1.00  0.00           O  
HETATM 3043  CB  GLU B 388      65.802  26.294  13.557  1.00  0.00           C  
HETATM 3044  CG  GLU B 388      64.299  26.484  13.744  1.00  0.00           C  
HETATM 3045  CD  GLU B 388      63.885  27.635  12.840  1.00  0.00           C  
HETATM 3046  OE2 GLU B 388      63.502  28.713  13.377  1.00  0.00           O  
HETATM 3047  OE1 GLU B 388      63.962  27.462  11.594  1.00  0.00           O  
HETATM 3048  N   GLY B 389      65.515  23.599  12.786  1.00  0.00           N  
HETATM 3049  CA  GLY B 389      64.622  22.553  12.358  1.00  0.00           C  
HETATM 3050  C   GLY B 389      64.968  21.258  13.016  1.00  0.00           C  
HETATM 3051  O   GLY B 389      64.114  20.397  13.212  1.00  0.00           O  
HETATM 3052  N   ASP B 390      66.255  21.083  13.346  1.00  0.00           N  
HETATM 3053  CA  ASP B 390      66.717  19.874  13.945  1.00  0.00           C  
HETATM 3054  C   ASP B 390      65.929  19.566  15.168  1.00  0.00           C  
HETATM 3055  O   ASP B 390      66.157  20.103  16.249  1.00  0.00           O  
HETATM 3056  CB  ASP B 390      68.196  19.878  14.350  1.00  0.00           C  
HETATM 3057  CG  ASP B 390      68.602  18.414  14.470  1.00  0.00           C  
HETATM 3058  OD2 ASP B 390      69.820  18.149  14.644  1.00  0.00           O  
HETATM 3059  OD1 ASP B 390      67.697  17.540  14.375  1.00  0.00           O  
HETATM 3060  N   LEU B 391      64.975  18.644  14.995  1.00  0.00           N  
HETATM 3061  CA  LEU B 391      64.122  18.077  16.069  1.00  0.00           C  
HETATM 3062  C   LEU B 391      64.744  16.987  16.953  1.00  0.00           C  
HETATM 3063  O   LEU B 391      65.875  16.532  16.729  1.00  0.00           O  
HETATM 3064  CB  LEU B 391      62.802  17.535  15.477  1.00  0.00           C  
HETATM 3065  CG  LEU B 391      61.669  18.475  15.030  1.00  0.00           C  
HETATM 3066  CD2 LEU B 391      61.013  19.187  16.215  1.00  0.00           C  
HETATM 3067  CD1 LEU B 391      60.624  17.715  14.223  1.00  0.00           C  
HETATM 3068  N   GLY B 392      63.976  16.581  17.965  1.00  0.00           N  
HETATM 3069  CA  GLY B 392      64.292  15.410  18.789  1.00  0.00           C  
HETATM 3070  C   GLY B 392      63.628  14.136  18.262  1.00  0.00           C  
HETATM 3071  O   GLY B 392      63.002  14.155  17.185  1.00  0.00           O  
HETATM 3072  N   PRO B 393      63.738  13.022  19.025  1.00  0.00           N  
HETATM 3073  CA  PRO B 393      63.308  11.728  18.500  1.00  0.00           C  
HETATM 3074  C   PRO B 393      61.812  11.538  18.692  1.00  0.00           C  
HETATM 3075  O   PRO B 393      61.374  11.159  19.779  1.00  0.00           O  
HETATM 3076  CB  PRO B 393      64.109  10.714  19.346  1.00  0.00           C  
HETATM 3077  CG  PRO B 393      64.777  11.503  20.459  1.00  0.00           C  
HETATM 3078  CD  PRO B 393      64.222  12.906  20.413  1.00  0.00           C  
HETATM 3079  N   VAL B 394      61.029  11.824  17.656  1.00  0.00           N  
HETATM 3080  CA  VAL B 394      59.577  11.735  17.782  1.00  0.00           C  
HETATM 3081  C   VAL B 394      59.074  10.347  17.441  1.00  0.00           C  
HETATM 3082  O   VAL B 394      59.840   9.485  17.003  1.00  0.00           O  
HETATM 3083  CB  VAL B 394      58.798  12.841  16.993  1.00  0.00           C  
HETATM 3084  CG2 VAL B 394      59.713  13.650  16.084  1.00  0.00           C  
HETATM 3085  CG1 VAL B 394      58.027  13.748  17.948  1.00  0.00           C  
HETATM 3086  N   TYR B 395      57.778  10.145  17.690  1.00  0.00           N  
HETATM 3087  CA  TYR B 395      57.035   8.906  17.417  1.00  0.00           C  
HETATM 3088  C   TYR B 395      57.406   8.272  16.060  1.00  0.00           C  
HETATM 3089  O   TYR B 395      56.528   7.803  15.324  1.00  0.00           O  
HETATM 3090  CB  TYR B 395      55.514   9.186  17.473  1.00  0.00           C  
HETATM 3091  CG  TYR B 395      55.042  10.081  18.619  1.00  0.00           C  
HETATM 3092  CD2 TYR B 395      54.780  11.441  18.418  1.00  0.00           C  
HETATM 3093  CE2 TYR B 395      54.338  12.265  19.477  1.00  0.00           C  
HETATM 3094  CZ  TYR B 395      54.142  11.723  20.745  1.00  0.00           C  
HETATM 3095  OH  TYR B 395      53.704  12.511  21.795  1.00  0.00           O  
HETATM 3096  CE1 TYR B 395      54.384  10.374  20.963  1.00  0.00           C  
HETATM 3097  CD1 TYR B 395      54.829   9.563  19.898  1.00  0.00           C  
HETATM 3098  N   GLY B 396      58.703   8.263  15.749  1.00  0.00           N  
HETATM 3099  CA  GLY B 396      59.212   7.885  14.426  1.00  0.00           C  
HETATM 3100  C   GLY B 396      60.666   7.443  14.455  1.00  0.00           C  
HETATM 3101  O   GLY B 396      61.009   6.424  13.850  1.00  0.00           O  
HETATM 3102  N   PHE B 397      61.522   8.208  15.147  1.00  0.00           N  
HETATM 3103  CA  PHE B 397      62.897   7.768  15.415  1.00  0.00           C  
HETATM 3104  C   PHE B 397      62.880   6.615  16.412  1.00  0.00           C  
HETATM 3105  O   PHE B 397      63.765   5.752  16.376  1.00  0.00           O  
HETATM 3106  CB  PHE B 397      63.813   8.898  15.937  1.00  0.00           C  
HETATM 3107  CG  PHE B 397      65.242   8.440  16.244  1.00  0.00           C  
HETATM 3108  CD2 PHE B 397      65.620   8.089  17.542  1.00  0.00           C  
HETATM 3109  CE2 PHE B 397      66.922   7.645  17.827  1.00  0.00           C  
HETATM 3110  CZ  PHE B 397      67.867   7.552  16.801  1.00  0.00           C  
HETATM 3111  CE1 PHE B 397      67.508   7.894  15.498  1.00  0.00           C  
HETATM 3112  CD1 PHE B 397      66.195   8.332  15.224  1.00  0.00           C  
HETATM 3113  N   GLN B 398      61.885   6.611  17.302  1.00  0.00           N  
HETATM 3114  CA  GLN B 398      61.739   5.526  18.271  1.00  0.00           C  
HETATM 3115  C   GLN B 398      61.037   4.323  17.642  1.00  0.00           C  
HETATM 3116  O   GLN B 398      61.250   3.202  18.074  1.00  0.00           O  
HETATM 3117  CB  GLN B 398      60.989   5.993  19.513  1.00  0.00           C  
HETATM 3118  CG  GLN B 398      61.491   7.301  20.118  1.00  0.00           C  
HETATM 3119  CD  GLN B 398      60.342   8.205  20.574  1.00  0.00           C  
HETATM 3120  NE2 GLN B 398      60.680   9.208  21.377  1.00  0.00           N  
HETATM 3121  OE1 GLN B 398      59.164   8.005  20.210  1.00  0.00           O  
HETATM 3122  N   TRP B 399      60.200   4.577  16.634  1.00  0.00           N  
HETATM 3123  CA  TRP B 399      59.505   3.541  15.861  1.00  0.00           C  
HETATM 3124  C   TRP B 399      60.461   2.754  14.945  1.00  0.00           C  
HETATM 3125  O   TRP B 399      60.223   1.581  14.647  1.00  0.00           O  
HETATM 3126  CB  TRP B 399      58.454   4.189  14.961  1.00  0.00           C  
HETATM 3127  CG  TRP B 399      57.074   4.394  15.522  1.00  0.00           C  
HETATM 3128  CD1 TRP B 399      56.681   4.338  16.839  1.00  0.00           C  
HETATM 3129  NE1 TRP B 399      55.335   4.599  16.939  1.00  0.00           N  
HETATM 3130  CE2 TRP B 399      54.832   4.850  15.687  1.00  0.00           C  
HETATM 3131  CZ2 TRP B 399      53.528   5.173  15.281  1.00  0.00           C  
HETATM 3132  CH2 TRP B 399      53.312   5.371  13.944  1.00  0.00           C  
HETATM 3133  CZ3 TRP B 399      54.362   5.258  13.006  1.00  0.00           C  
HETATM 3134  CE3 TRP B 399      55.651   4.943  13.409  1.00  0.00           C  
HETATM 3135  CD2 TRP B 399      55.902   4.736  14.769  1.00  0.00           C  
HETATM 3136  N   ARG B 400      61.511   3.430  14.472  1.00  0.00           N  
HETATM 3137  CA  ARG B 400      62.438   2.867  13.491  1.00  0.00           C  
HETATM 3138  C   ARG B 400      63.828   2.589  14.055  1.00  0.00           C  
HETATM 3139  O   ARG B 400      64.467   1.621  13.644  1.00  0.00           O  
HETATM 3140  CB  ARG B 400      62.548   3.744  12.230  1.00  0.00           C  
HETATM 3141  CG  ARG B 400      61.236   4.127  11.515  1.00  0.00           C  
HETATM 3142  CD  ARG B 400      60.271   2.958  11.217  1.00  0.00           C  
HETATM 3143  NE  ARG B 400      60.895   1.847  10.493  1.00  0.00           N  
HETATM 3144  CZ  ARG B 400      60.679   1.533   9.221  1.00  0.00           C  
HETATM 3145  NH2 ARG B 400      61.312   0.503   8.687  1.00  0.00           N  
HETATM 3146  NH1 ARG B 400      59.839   2.230   8.474  1.00  0.00           N  
HETATM 3147  N   HIS B 401      64.308   3.418  14.982  1.00  0.00           N  
HETATM 3148  CA  HIS B 401      65.687   3.272  15.492  1.00  0.00           C  
HETATM 3149  C   HIS B 401      65.776   3.390  17.020  1.00  0.00           C  
HETATM 3150  O   HIS B 401      66.517   4.231  17.541  1.00  0.00           O  
HETATM 3151  CB  HIS B 401      66.655   4.286  14.825  1.00  0.00           C  
HETATM 3152  CG  HIS B 401      66.524   4.383  13.333  1.00  0.00           C  
HETATM 3153  CD2 HIS B 401      66.054   5.378  12.542  1.00  0.00           C  
HETATM 3154  NE2 HIS B 401      66.157   4.944  11.238  1.00  0.00           N  
HETATM 3155  CE1 HIS B 401      66.677   3.729  11.228  1.00  0.00           C  
HETATM 3156  ND1 HIS B 401      66.913   3.370  12.478  1.00  0.00           N  
HETATM 3157  N   PHE B 402      65.041   2.546  17.745  1.00  0.00           N  
HETATM 3158  CA  PHE B 402      64.956   2.723  19.191  1.00  0.00           C  
HETATM 3159  C   PHE B 402      66.242   2.516  19.997  1.00  0.00           C  
HETATM 3160  O   PHE B 402      66.880   1.460  19.913  1.00  0.00           O  
HETATM 3161  CB  PHE B 402      63.829   1.932  19.854  1.00  0.00           C  
HETATM 3162  CG  PHE B 402      63.752   2.204  21.319  1.00  0.00           C  
HETATM 3163  CD2 PHE B 402      62.966   3.238  21.805  1.00  0.00           C  
HETATM 3164  CE2 PHE B 402      62.946   3.538  23.165  1.00  0.00           C  
HETATM 3165  CZ  PHE B 402      63.733   2.820  24.037  1.00  0.00           C  
HETATM 3166  CE1 PHE B 402      64.554   1.810  23.555  1.00  0.00           C  
HETATM 3167  CD1 PHE B 402      64.567   1.513  22.206  1.00  0.00           C  
HETATM 3168  N   GLY B 403      66.578   3.514  20.816  1.00  0.00           N  
HETATM 3169  CA  GLY B 403      67.638   3.398  21.827  1.00  0.00           C  
HETATM 3170  C   GLY B 403      69.038   3.453  21.250  1.00  0.00           C  
HETATM 3171  O   GLY B 403      70.029   3.234  21.963  1.00  0.00           O  
HETATM 3172  N   ALA B 404      69.098   3.753  19.952  1.00  0.00           N  
HETATM 3173  CA  ALA B 404      70.337   3.811  19.189  1.00  0.00           C  
HETATM 3174  C   ALA B 404      71.167   5.045  19.536  1.00  0.00           C  
HETATM 3175  O   ALA B 404      70.689   5.984  20.185  1.00  0.00           O  
HETATM 3176  CB  ALA B 404      70.031   3.781  17.688  1.00  0.00           C  
HETATM 3177  N   GLU B 405      72.423   5.016  19.100  1.00  0.00           N  
HETATM 3178  CA  GLU B 405      73.318   6.154  19.198  1.00  0.00           C  
HETATM 3179  C   GLU B 405      72.770   7.330  18.392  1.00  0.00           C  
HETATM 3180  O   GLU B 405      72.941   7.408  17.172  1.00  0.00           O  
HETATM 3181  CB  GLU B 405      74.717   5.764  18.706  1.00  0.00           C  
HETATM 3182  CG  GLU B 405      75.576   5.071  19.756  1.00  0.00           C  
HETATM 3183  CD  GLU B 405      76.032   6.023  20.848  1.00  0.00           C  
HETATM 3184  OE2 GLU B 405      76.140   5.577  22.012  1.00  0.00           O  
HETATM 3185  OE1 GLU B 405      76.280   7.215  20.544  1.00  0.00           O  
HETATM 3186  N   TYR B 406      72.077   8.224  19.092  1.00  0.00           N  
HETATM 3187  CA  TYR B 406      71.618   9.477  18.515  1.00  0.00           C  
HETATM 3188  C   TYR B 406      72.852  10.363  18.331  1.00  0.00           C  
HETATM 3189  O   TYR B 406      73.484  10.768  19.316  1.00  0.00           O  
HETATM 3190  CB  TYR B 406      70.609  10.145  19.459  1.00  0.00           C  
HETATM 3191  CG  TYR B 406      69.560  11.038  18.809  1.00  0.00           C  
HETATM 3192  CD2 TYR B 406      68.388  11.367  19.503  1.00  0.00           C  
HETATM 3193  CE2 TYR B 406      67.422  12.194  18.937  1.00  0.00           C  
HETATM 3194  CZ  TYR B 406      67.610  12.713  17.660  1.00  0.00           C  
HETATM 3195  OH  TYR B 406      66.644  13.537  17.114  1.00  0.00           O  
HETATM 3196  CE1 TYR B 406      68.768  12.410  16.944  1.00  0.00           C  
HETATM 3197  CD1 TYR B 406      69.742  11.579  17.524  1.00  0.00           C  
HETATM 3198  N   ARG B 407      73.216  10.628  17.076  1.00  0.00           N  
HETATM 3199  CA  ARG B 407      74.381  11.470  16.777  1.00  0.00           C  
HETATM 3200  C   ARG B 407      73.991  12.832  16.182  1.00  0.00           C  
HETATM 3201  O   ARG B 407      74.401  13.879  16.699  1.00  0.00           O  
HETATM 3202  CB  ARG B 407      75.397  10.730  15.890  1.00  0.00           C  
HETATM 3203  CG  ARG B 407      76.245   9.699  16.649  1.00  0.00           C  
HETATM 3204  CD  ARG B 407      76.908   8.684  15.726  1.00  0.00           C  
HETATM 3205  NE  ARG B 407      75.931   7.941  14.924  1.00  0.00           N  
HETATM 3206  CZ  ARG B 407      75.755   8.093  13.611  1.00  0.00           C  
HETATM 3207  NH2 ARG B 407      74.838   7.374  12.977  1.00  0.00           N  
HETATM 3208  NH1 ARG B 407      76.496   8.955  12.926  1.00  0.00           N  
HETATM 3209  N   ASP B 408      73.190  12.809  15.116  1.00  0.00           N  
HETATM 3210  CA  ASP B 408      72.726  14.041  14.471  1.00  0.00           C  
HETATM 3211  C   ASP B 408      71.273  13.898  13.981  1.00  0.00           C  
HETATM 3212  O   ASP B 408      70.382  13.503  14.752  1.00  0.00           O  
HETATM 3213  CB  ASP B 408      73.691  14.432  13.329  1.00  0.00           C  
HETATM 3214  CG  ASP B 408      73.351  15.779  12.687  1.00  0.00           C  
HETATM 3215  OD2 ASP B 408      73.668  15.954  11.487  1.00  0.00           O  
HETATM 3216  OD1 ASP B 408      72.771  16.653  13.373  1.00  0.00           O  
HETATM 3217  N   MET B 409      71.049  14.250  12.714  1.00  0.00           N  
HETATM 3218  CA  MET B 409      69.787  14.022  12.013  1.00  0.00           C  
HETATM 3219  C   MET B 409      70.104  13.605  10.578  1.00  0.00           C  
HETATM 3220  O   MET B 409      69.316  12.914   9.928  1.00  0.00           O  
HETATM 3221  CB  MET B 409      68.886  15.267  12.044  1.00  0.00           C  
HETATM 3222  CG  MET B 409      69.562  16.569  11.628  1.00  0.00           C  
HETATM 3223  SD  MET B 409      68.411  17.936  11.410  1.00  0.00           S  
HETATM 3224  CE  MET B 409      69.542  19.324  11.470  1.00  0.00           C  
HETATM 3225  N   GLU B 410      71.273  14.033  10.101  1.00  0.00           N  
HETATM 3226  CA  GLU B 410      71.783  13.646   8.789  1.00  0.00           C  
HETATM 3227  C   GLU B 410      72.570  12.335   8.892  1.00  0.00           C  
HETATM 3228  O   GLU B 410      72.889  11.713   7.875  1.00  0.00           O  
HETATM 3229  CB  GLU B 410      72.667  14.760   8.204  1.00  0.00           C  
HETATM 3230  CG  GLU B 410      72.021  16.158   8.180  1.00  0.00           C  
HETATM 3231  CD  GLU B 410      70.954  16.338   7.094  1.00  0.00           C  
HETATM 3232  OE2 GLU B 410      70.639  17.503   6.762  1.00  0.00           O  
HETATM 3233  OE1 GLU B 410      70.425  15.330   6.573  1.00  0.00           O  
HETATM 3234  N   SER B 411      72.860  11.933  10.132  1.00  0.00           N  
HETATM 3235  CA  SER B 411      73.608  10.710  10.449  1.00  0.00           C  
HETATM 3236  C   SER B 411      72.993   9.438   9.860  1.00  0.00           C  
HETATM 3237  O   SER B 411      71.809   9.411   9.511  1.00  0.00           O  
HETATM 3238  CB  SER B 411      73.747  10.554  11.966  1.00  0.00           C  
HETATM 3239  OG  SER B 411      74.558  11.574  12.522  1.00  0.00           O  
HETATM 3240  N   ASP B 412      73.806   8.385   9.767  1.00  0.00           N  
HETATM 3241  CA  ASP B 412      73.385   7.123   9.148  1.00  0.00           C  
HETATM 3242  C   ASP B 412      73.038   6.056  10.188  1.00  0.00           C  
HETATM 3243  O   ASP B 412      73.892   5.653  10.990  1.00  0.00           O  
HETATM 3244  CB  ASP B 412      74.463   6.607   8.196  1.00  0.00           C  
HETATM 3245  CG  ASP B 412      73.876   5.967   6.965  1.00  0.00           C  
HETATM 3246  OD2 ASP B 412      74.200   4.793   6.696  1.00  0.00           O  
HETATM 3247  OD1 ASP B 412      73.077   6.639   6.275  1.00  0.00           O  
HETATM 3248  N   TYR B 413      71.783   5.601  10.153  1.00  0.00           N  
HETATM 3249  CA  TYR B 413      71.227   4.758  11.215  1.00  0.00           C  
HETATM 3250  C   TYR B 413      70.784   3.361  10.758  1.00  0.00           C  
HETATM 3251  O   TYR B 413      70.275   2.590  11.572  1.00  0.00           O  
HETATM 3252  CB  TYR B 413      70.050   5.475  11.902  1.00  0.00           C  
HETATM 3253  CG  TYR B 413      70.386   6.816  12.530  1.00  0.00           C  
HETATM 3254  CD2 TYR B 413      69.985   8.013  11.928  1.00  0.00           C  
HETATM 3255  CE2 TYR B 413      70.293   9.255  12.509  1.00  0.00           C  
HETATM 3256  CZ  TYR B 413      71.002   9.299  13.707  1.00  0.00           C  
HETATM 3257  OH  TYR B 413      71.312  10.506  14.290  1.00  0.00           O  
HETATM 3258  CE1 TYR B 413      71.405   8.123  14.321  1.00  0.00           C  
HETATM 3259  CD1 TYR B 413      71.094   6.889  13.734  1.00  0.00           C  
HETATM 3260  N   SER B 414      70.984   3.033   9.477  1.00  0.00           N  
HETATM 3261  CA  SER B 414      70.486   1.770   8.888  1.00  0.00           C  
HETATM 3262  C   SER B 414      70.956   0.510   9.639  1.00  0.00           C  
HETATM 3263  O   SER B 414      72.054   0.001   9.394  1.00  0.00           O  
HETATM 3264  CB  SER B 414      70.854   1.674   7.395  1.00  0.00           C  
HETATM 3265  OG  SER B 414      70.661   2.910   6.721  1.00  0.00           O  
HETATM 3266  N   GLY B 415      70.111   0.016  10.546  1.00  0.00           N  
HETATM 3267  CA  GLY B 415      70.438  -1.153  11.379  1.00  0.00           C  
HETATM 3268  C   GLY B 415      70.892  -0.806  12.792  1.00  0.00           C  
HETATM 3269  O   GLY B 415      71.433  -1.661  13.509  1.00  0.00           O  
HETATM 3270  N   GLN B 416      70.676   0.451  13.184  1.00  0.00           N  
HETATM 3271  CA  GLN B 416      70.995   0.944  14.532  1.00  0.00           C  
HETATM 3272  C   GLN B 416      69.749   0.990  15.412  1.00  0.00           C  
HETATM 3273  O   GLN B 416      68.761   1.629  15.059  1.00  0.00           O  
HETATM 3274  CB  GLN B 416      71.622   2.345  14.475  1.00  0.00           C  
HETATM 3275  CG  GLN B 416      73.138   2.385  14.384  1.00  0.00           C  
HETATM 3276  CD  GLN B 416      73.725   3.486  15.259  1.00  0.00           C  
HETATM 3277  NE2 GLN B 416      74.342   4.483  14.626  1.00  0.00           N  
HETATM 3278  OE1 GLN B 416      73.619   3.443  16.492  1.00  0.00           O  
HETATM 3279  N   GLY B 417      69.821   0.318  16.559  1.00  0.00           N  
HETATM 3280  CA  GLY B 417      68.685   0.161  17.474  1.00  0.00           C  
HETATM 3281  C   GLY B 417      67.638  -0.820  16.968  1.00  0.00           C  
HETATM 3282  O   GLY B 417      67.791  -1.415  15.897  1.00  0.00           O  
HETATM 3283  N   VAL B 418      66.566  -0.975  17.743  1.00  0.00           N  
HETATM 3284  CA  VAL B 418      65.430  -1.822  17.361  1.00  0.00           C  
HETATM 3285  C   VAL B 418      64.476  -1.102  16.400  1.00  0.00           C  
HETATM 3286  O   VAL B 418      64.032   0.019  16.665  1.00  0.00           O  
HETATM 3287  CB  VAL B 418      64.642  -2.337  18.616  1.00  0.00           C  
HETATM 3288  CG2 VAL B 418      65.557  -3.158  19.544  1.00  0.00           C  
HETATM 3289  CG1 VAL B 418      63.411  -3.150  18.208  1.00  0.00           C  
HETATM 3290  N   ASP B 419      64.168  -1.761  15.285  1.00  0.00           N  
HETATM 3291  CA  ASP B 419      63.089  -1.326  14.406  1.00  0.00           C  
HETATM 3292  C   ASP B 419      61.715  -1.932  14.819  1.00  0.00           C  
HETATM 3293  O   ASP B 419      61.278  -2.984  14.319  1.00  0.00           O  
HETATM 3294  CB  ASP B 419      63.449  -1.598  12.944  1.00  0.00           C  
HETATM 3295  CG  ASP B 419      62.494  -0.929  11.971  1.00  0.00           C  
HETATM 3296  OD2 ASP B 419      62.862  -0.777  10.785  1.00  0.00           O  
HETATM 3297  OD1 ASP B 419      61.368  -0.570  12.383  1.00  0.00           O  
HETATM 3298  N   GLN B 420      61.058  -1.237  15.754  1.00  0.00           N  
HETATM 3299  CA  GLN B 420      59.771  -1.622  16.316  1.00  0.00           C  
HETATM 3300  C   GLN B 420      58.719  -1.878  15.269  1.00  0.00           C  
HETATM 3301  O   GLN B 420      57.933  -2.816  15.392  1.00  0.00           O  
HETATM 3302  CB  GLN B 420      59.233  -0.524  17.212  1.00  0.00           C  
HETATM 3303  CG  GLN B 420      59.940  -0.301  18.498  1.00  0.00           C  
HETATM 3304  CD  GLN B 420      59.114   0.585  19.420  1.00  0.00           C  
HETATM 3305  NE2 GLN B 420      59.266   1.901  19.291  1.00  0.00           N  
HETATM 3306  OE1 GLN B 420      58.337   0.091  20.222  1.00  0.00           O  
HETATM 3307  N   LEU B 421      58.688  -1.040  14.246  1.00  0.00           N  
HETATM 3308  CA  LEU B 421      57.694  -1.171  13.204  1.00  0.00           C  
HETATM 3309  C   LEU B 421      57.926  -2.371  12.267  1.00  0.00           C  
HETATM 3310  O   LEU B 421      56.986  -3.103  11.939  1.00  0.00           O  
HETATM 3311  CB  LEU B 421      57.560   0.153  12.426  1.00  0.00           C  
HETATM 3312  CG  LEU B 421      56.684   0.201  11.175  1.00  0.00           C  
HETATM 3313  CD2 LEU B 421      56.920   1.558  10.453  1.00  0.00           C  
HETATM 3314  CD1 LEU B 421      55.173  -0.044  11.427  1.00  0.00           C  
HETATM 3315  N   GLN B 422      59.168  -2.558  11.818  1.00  0.00           N  
HETATM 3316  CA  GLN B 422      59.522  -3.705  10.966  1.00  0.00           C  
HETATM 3317  C   GLN B 422      59.344  -4.986  11.799  1.00  0.00           C  
HETATM 3318  O   GLN B 422      58.799  -5.982  11.321  1.00  0.00           O  
HETATM 3319  CB  GLN B 422      60.949  -3.530  10.396  1.00  0.00           C  
HETATM 3320  CG  GLN B 422      61.360  -4.410   9.188  1.00  0.00           C  
HETATM 3321  CD  GLN B 422      60.257  -4.673   8.171  1.00  0.00           C  
HETATM 3322  NE2 GLN B 422      59.830  -5.917   8.098  1.00  0.00           N  
HETATM 3323  OE1 GLN B 422      59.821  -3.783   7.432  1.00  0.00           O  
HETATM 3324  N   ARG B 423      59.732  -4.927  13.066  1.00  0.00           N  
HETATM 3325  CA  ARG B 423      59.483  -6.042  13.977  1.00  0.00           C  
HETATM 3326  C   ARG B 423      57.991  -6.446  14.129  1.00  0.00           C  
HETATM 3327  O   ARG B 423      57.669  -7.657  14.196  1.00  0.00           O  
HETATM 3328  CB  ARG B 423      60.122  -5.750  15.319  1.00  0.00           C  
HETATM 3329  CG  ARG B 423      59.826  -6.768  16.340  1.00  0.00           C  
HETATM 3330  CD  ARG B 423      60.919  -6.864  17.366  1.00  0.00           C  
HETATM 3331  NE  ARG B 423      60.658  -6.074  18.565  1.00  0.00           N  
HETATM 3332  CZ  ARG B 423      61.569  -5.856  19.511  1.00  0.00           C  
HETATM 3333  NH2 ARG B 423      61.258  -5.138  20.563  1.00  0.00           N  
HETATM 3334  NH1 ARG B 423      62.797  -6.350  19.409  1.00  0.00           N  
HETATM 3335  N   VAL B 424      57.081  -5.458  14.161  1.00  0.00           N  
HETATM 3336  CA  VAL B 424      55.623  -5.725  14.126  1.00  0.00           C  
HETATM 3337  C   VAL B 424      55.178  -6.431  12.827  1.00  0.00           C  
HETATM 3338  O   VAL B 424      54.453  -7.418  12.856  1.00  0.00           O  
HETATM 3339  CB  VAL B 424      54.796  -4.394  14.352  1.00  0.00           C  
HETATM 3340  CG2 VAL B 424      54.889  -3.948  15.814  1.00  0.00           C  
HETATM 3341  CG1 VAL B 424      53.352  -4.508  13.871  1.00  0.00           C  
HETATM 3342  N   ILE B 425      55.595  -5.897  11.691  1.00  0.00           N  
HETATM 3343  CA  ILE B 425      55.251  -6.479  10.397  1.00  0.00           C  
HETATM 3344  C   ILE B 425      55.764  -7.958  10.255  1.00  0.00           C  
HETATM 3345  O   ILE B 425      54.999  -8.846   9.874  1.00  0.00           O  
HETATM 3346  CB  ILE B 425      55.763  -5.583   9.240  1.00  0.00           C  
HETATM 3347  CG2 ILE B 425      55.505  -6.259   7.863  1.00  0.00           C  
HETATM 3348  CG1 ILE B 425      55.127  -4.180   9.328  1.00  0.00           C  
HETATM 3349  CD1 ILE B 425      55.881  -3.048   8.600  1.00  0.00           C  
HETATM 3350  N   ASP B 426      57.038  -8.189  10.583  1.00  0.00           N  
HETATM 3351  CA  ASP B 426      57.655  -9.523  10.587  1.00  0.00           C  
HETATM 3352  C   ASP B 426      56.945 -10.503  11.493  1.00  0.00           C  
HETATM 3353  O   ASP B 426      56.661 -11.631  11.079  1.00  0.00           O  
HETATM 3354  CB  ASP B 426      59.109  -9.425  11.048  1.00  0.00           C  
HETATM 3355  CG  ASP B 426      59.971  -8.668  10.076  1.00  0.00           C  
HETATM 3356  OD2 ASP B 426      61.107  -8.317  10.462  1.00  0.00           O  
HETATM 3357  OD1 ASP B 426      59.508  -8.441   8.927  1.00  0.00           O  
HETATM 3358  N   THR B 427      56.670 -10.095  12.737  1.00  0.00           N  
HETATM 3359  CA  THR B 427      55.967 -10.968  13.673  1.00  0.00           C  
HETATM 3360  C   THR B 427      54.579 -11.332  13.174  1.00  0.00           C  
HETATM 3361  O   THR B 427      54.097 -12.428  13.433  1.00  0.00           O  
HETATM 3362  CB  THR B 427      55.902 -10.374  15.076  1.00  0.00           C  
HETATM 3363  CG2 THR B 427      55.246 -11.326  16.052  1.00  0.00           C  
HETATM 3364  OG1 THR B 427      57.230 -10.114  15.532  1.00  0.00           O  
HETATM 3365  N   ILE B 428      53.929 -10.419  12.458  1.00  0.00           N  
HETATM 3366  CA  ILE B 428      52.613 -10.716  11.877  1.00  0.00           C  
HETATM 3367  C   ILE B 428      52.730 -11.800  10.804  1.00  0.00           C  
HETATM 3368  O   ILE B 428      51.835 -12.625  10.636  1.00  0.00           O  
HETATM 3369  CB  ILE B 428      51.960  -9.450  11.248  1.00  0.00           C  
HETATM 3370  CG2 ILE B 428      50.904  -9.842  10.224  1.00  0.00           C  
HETATM 3371  CG1 ILE B 428      51.355  -8.560  12.342  1.00  0.00           C  
HETATM 3372  CD1 ILE B 428      50.942  -7.145  11.832  1.00  0.00           C  
HETATM 3373  N   LYS B 429      53.816 -11.737  10.045  1.00  0.00           N  
HETATM 3374  CA  LYS B 429      54.108 -12.719   9.024  1.00  0.00           C  
HETATM 3375  C   LYS B 429      54.537 -14.069   9.648  1.00  0.00           C  
HETATM 3376  O   LYS B 429      53.975 -15.100   9.322  1.00  0.00           O  
HETATM 3377  CB  LYS B 429      55.182 -12.184   8.078  1.00  0.00           C  
HETATM 3378  CG  LYS B 429      54.732 -11.067   7.114  1.00  0.00           C  
HETATM 3379  CD  LYS B 429      55.961 -10.478   6.421  1.00  0.00           C  
HETATM 3380  CE  LYS B 429      55.640  -9.246   5.596  1.00  0.00           C  
HETATM 3381  NZ  LYS B 429      55.403  -9.546   4.156  1.00  0.00           N  
HETATM 3382  N   THR B 430      55.483 -14.050  10.583  1.00  0.00           N  
HETATM 3383  CA  THR B 430      56.013 -15.277  11.154  1.00  0.00           C  
HETATM 3384  C   THR B 430      55.159 -15.946  12.229  1.00  0.00           C  
HETATM 3385  O   THR B 430      55.213 -17.179  12.360  1.00  0.00           O  
HETATM 3386  CB  THR B 430      57.430 -15.096  11.699  1.00  0.00           C  
HETATM 3387  CG2 THR B 430      58.397 -14.730  10.569  1.00  0.00           C  
HETATM 3388  OG1 THR B 430      57.451 -14.111  12.747  1.00  0.00           O  
HETATM 3389  N   ASN B 431      54.411 -15.160  13.015  1.00  0.00           N  
HETATM 3390  CA  ASN B 431      53.530 -15.716  14.032  1.00  0.00           C  
HETATM 3391  C   ASN B 431      52.309 -14.831  14.381  1.00  0.00           C  
HETATM 3392  O   ASN B 431      52.304 -14.147  15.409  1.00  0.00           O  
HETATM 3393  CB  ASN B 431      54.338 -16.062  15.289  1.00  0.00           C  
HETATM 3394  CG  ASN B 431      53.533 -16.864  16.301  1.00  0.00           C  
HETATM 3395  ND2 ASN B 431      53.936 -16.811  17.552  1.00  0.00           N  
HETATM 3396  OD1 ASN B 431      52.538 -17.488  15.958  1.00  0.00           O  
HETATM 3397  N   PRO B 432      51.250 -14.870  13.549  1.00  0.00           N  
HETATM 3398  CA  PRO B 432      50.011 -14.066  13.751  1.00  0.00           C  
HETATM 3399  C   PRO B 432      49.248 -14.230  15.068  1.00  0.00           C  
HETATM 3400  O   PRO B 432      48.449 -13.340  15.445  1.00  0.00           O  
HETATM 3401  CB  PRO B 432      49.127 -14.468  12.556  1.00  0.00           C  
HETATM 3402  CG  PRO B 432      49.696 -15.804  12.082  1.00  0.00           C  
HETATM 3403  CD  PRO B 432      51.182 -15.647  12.293  1.00  0.00           C  
HETATM 3404  N   ASP B 433      49.482 -15.325  15.775  1.00  0.00           N  
HETATM 3405  CA  ASP B 433      48.826 -15.547  17.051  1.00  0.00           C  
HETATM 3406  C   ASP B 433      49.537 -14.810  18.178  1.00  0.00           C  
HETATM 3407  O   ASP B 433      49.012 -14.723  19.285  1.00  0.00           O  
HETATM 3408  CB  ASP B 433      48.807 -17.045  17.398  1.00  0.00           C  
HETATM 3409  CG  ASP B 433      47.882 -17.878  16.482  1.00  0.00           C  
HETATM 3410  OD2 ASP B 433      48.175 -19.085  16.310  1.00  0.00           O  
HETATM 3411  OD1 ASP B 433      46.873 -17.359  15.956  1.00  0.00           O  
HETATM 3412  N   ASP B 434      50.751 -14.329  17.920  1.00  0.00           N  
HETATM 3413  CA  ASP B 434      51.548 -13.679  18.951  1.00  0.00           C  
HETATM 3414  C   ASP B 434      50.769 -12.567  19.727  1.00  0.00           C  
HETATM 3415  O   ASP B 434      49.984 -11.782  19.158  1.00  0.00           O  
HETATM 3416  CB  ASP B 434      52.853 -13.161  18.332  1.00  0.00           C  
HETATM 3417  CG  ASP B 434      53.967 -12.988  19.346  1.00  0.00           C  
HETATM 3418  OD2 ASP B 434      55.118 -13.293  19.016  1.00  0.00           O  
HETATM 3419  OD1 ASP B 434      53.728 -12.548  20.471  1.00  0.00           O  
HETATM 3420  N   ARG B 435      50.948 -12.578  21.041  1.00  0.00           N  
HETATM 3421  CA  ARG B 435      50.272 -11.669  21.933  1.00  0.00           C  
HETATM 3422  C   ARG B 435      51.201 -10.506  22.285  1.00  0.00           C  
HETATM 3423  O   ARG B 435      50.878  -9.731  23.165  1.00  0.00           O  
HETATM 3424  CB  ARG B 435      49.805 -12.400  23.210  1.00  0.00           C  
HETATM 3425  CG  ARG B 435      48.755 -13.520  22.969  1.00  0.00           C  
HETATM 3426  CD  ARG B 435      48.795 -14.530  24.115  1.00  0.00           C  
HETATM 3427  NE  ARG B 435      47.684 -15.462  24.063  1.00  0.00           N  
HETATM 3428  CZ  ARG B 435      47.293 -16.227  25.069  1.00  0.00           C  
HETATM 3429  NH2 ARG B 435      46.232 -17.013  24.930  1.00  0.00           N  
HETATM 3430  NH1 ARG B 435      47.928 -16.197  26.216  1.00  0.00           N  
HETATM 3431  N   ARG B 436      52.336 -10.393  21.582  1.00  0.00           N  
HETATM 3432  CA  ARG B 436      53.355  -9.411  21.903  1.00  0.00           C  
HETATM 3433  C   ARG B 436      53.657  -8.443  20.761  1.00  0.00           C  
HETATM 3434  O   ARG B 436      54.724  -7.886  20.713  1.00  0.00           O  
HETATM 3435  CB  ARG B 436      54.662 -10.107  22.343  1.00  0.00           C  
HETATM 3436  CG  ARG B 436      54.479 -11.143  23.469  1.00  0.00           C  
HETATM 3437  CD  ARG B 436      55.696 -12.045  23.662  1.00  0.00           C  
HETATM 3438  NE  ARG B 436      55.983 -12.775  22.430  1.00  0.00           N  
HETATM 3439  CZ  ARG B 436      56.790 -13.830  22.326  1.00  0.00           C  
HETATM 3440  NH2 ARG B 436      56.957 -14.384  21.152  1.00  0.00           N  
HETATM 3441  NH1 ARG B 436      57.425 -14.319  23.383  1.00  0.00           N  
HETATM 3442  N   ILE B 437      52.723  -8.258  19.843  1.00  0.00           N  
HETATM 3443  CA  ILE B 437      52.959  -7.422  18.687  1.00  0.00           C  
HETATM 3444  C   ILE B 437      52.680  -5.947  19.054  1.00  0.00           C  
HETATM 3445  O   ILE B 437      51.653  -5.379  18.689  1.00  0.00           O  
HETATM 3446  CB  ILE B 437      52.127  -7.871  17.475  1.00  0.00           C  
HETATM 3447  CG2 ILE B 437      52.620  -7.169  16.214  1.00  0.00           C  
HETATM 3448  CG1 ILE B 437      52.104  -9.414  17.344  1.00  0.00           C  
HETATM 3449  CD1 ILE B 437      51.260  -9.957  16.168  1.00  0.00           C  
HETATM 3450  N   ILE B 438      53.654  -5.360  19.748  1.00  0.00           N  
HETATM 3451  CA  ILE B 438      53.522  -4.115  20.498  1.00  0.00           C  
HETATM 3452  C   ILE B 438      54.603  -3.097  20.070  1.00  0.00           C  
HETATM 3453  O   ILE B 438      55.791  -3.426  19.960  1.00  0.00           O  
HETATM 3454  CB  ILE B 438      53.571  -4.386  22.019  1.00  0.00           C  
HETATM 3455  CG2 ILE B 438      53.704  -3.098  22.830  1.00  0.00           C  
HETATM 3456  CG1 ILE B 438      52.319  -5.167  22.462  1.00  0.00           C  
HETATM 3457  CD1 ILE B 438      52.448  -5.870  23.753  1.00  0.00           C  
HETATM 3458  N   MET B 439      54.172  -1.866  19.817  1.00  0.00           N  
HETATM 3459  CA  MET B 439      55.061  -0.788  19.382  1.00  0.00           C  
HETATM 3460  C   MET B 439      54.774   0.422  20.283  1.00  0.00           C  
HETATM 3461  O   MET B 439      53.600   0.800  20.460  1.00  0.00           O  
HETATM 3462  CB  MET B 439      54.759  -0.478  17.917  1.00  0.00           C  
HETATM 3463  CG  MET B 439      55.856   0.189  17.186  1.00  0.00           C  
HETATM 3464  SD  MET B 439      55.332   0.979  15.676  1.00  0.00           S  
HETATM 3465  CE  MET B 439      53.902  -0.015  15.270  1.00  0.00           C  
HETATM 3466  N   CYS B 440      55.814   0.997  20.895  1.00  0.00           N  
HETATM 3467  CA  CYS B 440      55.634   2.178  21.780  1.00  0.00           C  
HETATM 3468  C   CYS B 440      56.165   3.474  21.194  1.00  0.00           C  
HETATM 3469  O   CYS B 440      57.099   3.461  20.388  1.00  0.00           O  
HETATM 3470  CB  CYS B 440      56.221   1.978  23.166  1.00  0.00           C  
HETATM 3471  SG  CYS B 440      55.590   0.540  24.067  1.00  0.00           S  
HETATM 3472  N   ALA B 441      55.536   4.583  21.602  1.00  0.00           N  
HETATM 3473  CA  ALA B 441      55.967   5.949  21.241  1.00  0.00           C  
HETATM 3474  C   ALA B 441      56.128   6.825  22.498  1.00  0.00           C  
HETATM 3475  O   ALA B 441      55.385   6.689  23.476  1.00  0.00           O  
HETATM 3476  CB  ALA B 441      55.013   6.566  20.238  1.00  0.00           C  
HETATM 3477  N   TRP B 442      57.147   7.675  22.493  1.00  0.00           N  
HETATM 3478  CA  TRP B 442      57.469   8.501  23.653  1.00  0.00           C  
HETATM 3479  C   TRP B 442      57.241   9.976  23.317  1.00  0.00           C  
HETATM 3480  O   TRP B 442      57.379  10.396  22.157  1.00  0.00           O  
HETATM 3481  CB  TRP B 442      58.918   8.300  24.106  1.00  0.00           C  
HETATM 3482  CG  TRP B 442      59.173   7.038  24.876  1.00  0.00           C  
HETATM 3483  CD1 TRP B 442      59.298   6.922  26.216  1.00  0.00           C  
HETATM 3484  NE1 TRP B 442      59.533   5.607  26.560  1.00  0.00           N  
HETATM 3485  CE2 TRP B 442      59.540   4.844  25.425  1.00  0.00           C  
HETATM 3486  CZ2 TRP B 442      59.734   3.462  25.263  1.00  0.00           C  
HETATM 3487  CH2 TRP B 442      59.720   2.968  23.987  1.00  0.00           C  
HETATM 3488  CZ3 TRP B 442      59.509   3.812  22.875  1.00  0.00           C  
HETATM 3489  CE3 TRP B 442      59.309   5.185  23.039  1.00  0.00           C  
HETATM 3490  CD2 TRP B 442      59.339   5.716  24.337  1.00  0.00           C  
HETATM 3491  N   ASN B 443      56.854  10.740  24.337  1.00  0.00           N  
HETATM 3492  CA  ASN B 443      56.921  12.192  24.278  1.00  0.00           C  
HETATM 3493  C   ASN B 443      58.410  12.547  24.323  1.00  0.00           C  
HETATM 3494  O   ASN B 443      59.113  12.144  25.249  1.00  0.00           O  
HETATM 3495  CB  ASN B 443      56.130  12.806  25.451  1.00  0.00           C  
HETATM 3496  CG  ASN B 443      55.864  14.309  25.284  1.00  0.00           C  
HETATM 3497  ND2 ASN B 443      54.726  14.769  25.782  1.00  0.00           N  
HETATM 3498  OD1 ASN B 443      56.683  15.042  24.737  1.00  0.00           O  
HETATM 3499  N   PRO B 444      58.923  13.246  23.293  1.00  0.00           N  
HETATM 3500  CA  PRO B 444      60.366  13.601  23.307  1.00  0.00           C  
HETATM 3501  C   PRO B 444      60.848  14.389  24.536  1.00  0.00           C  
HETATM 3502  O   PRO B 444      62.011  14.247  24.908  1.00  0.00           O  
HETATM 3503  CB  PRO B 444      60.563  14.407  22.013  1.00  0.00           C  
HETATM 3504  CG  PRO B 444      59.182  14.822  21.585  1.00  0.00           C  
HETATM 3505  CD  PRO B 444      58.254  13.711  22.067  1.00  0.00           C  
HETATM 3506  N   ARG B 445      59.969  15.152  25.190  1.00  0.00           N  
HETATM 3507  CA  ARG B 445      60.308  15.839  26.454  1.00  0.00           C  
HETATM 3508  C   ARG B 445      60.818  14.913  27.528  1.00  0.00           C  
HETATM 3509  O   ARG B 445      61.644  15.314  28.362  1.00  0.00           O  
HETATM 3510  CB  ARG B 445      59.102  16.499  27.122  1.00  0.00           C  
HETATM 3511  CG  ARG B 445      58.128  17.270  26.293  1.00  0.00           C  
HETATM 3512  CD  ARG B 445      57.027  17.789  27.243  1.00  0.00           C  
HETATM 3513  NE  ARG B 445      57.592  18.635  28.303  1.00  0.00           N  
HETATM 3514  CZ  ARG B 445      57.719  18.289  29.586  1.00  0.00           C  
HETATM 3515  NH2 ARG B 445      58.256  19.141  30.451  1.00  0.00           N  
HETATM 3516  NH1 ARG B 445      57.306  17.106  30.022  1.00  0.00           N  
HETATM 3517  N   ASP B 446      60.258  13.701  27.569  1.00  0.00           N  
HETATM 3518  CA  ASP B 446      60.518  12.779  28.671  1.00  0.00           C  
HETATM 3519  C   ASP B 446      61.882  12.107  28.578  1.00  0.00           C  
HETATM 3520  O   ASP B 446      62.390  11.608  29.574  1.00  0.00           O  
HETATM 3521  CB  ASP B 446      59.416  11.711  28.740  1.00  0.00           C  
HETATM 3522  CG  ASP B 446      58.028  12.303  28.983  1.00  0.00           C  
HETATM 3523  OD2 ASP B 446      57.047  11.741  28.447  1.00  0.00           O  
HETATM 3524  OD1 ASP B 446      57.912  13.319  29.703  1.00  0.00           O  
HETATM 3525  N   LEU B 447      62.458  12.071  27.381  1.00  0.00           N  
HETATM 3526  CA  LEU B 447      63.676  11.266  27.144  1.00  0.00           C  
HETATM 3527  C   LEU B 447      64.907  11.737  27.946  1.00  0.00           C  
HETATM 3528  O   LEU B 447      65.523  10.929  28.644  1.00  0.00           O  
HETATM 3529  CB  LEU B 447      63.968  11.136  25.647  1.00  0.00           C  
HETATM 3530  CG  LEU B 447      62.837  10.479  24.852  1.00  0.00           C  
HETATM 3531  CD2 LEU B 447      62.437   9.149  25.457  1.00  0.00           C  
HETATM 3532  CD1 LEU B 447      63.252  10.281  23.424  1.00  0.00           C  
HETATM 3533  N   PRO B 448      65.240  13.043  27.883  1.00  0.00           N  
HETATM 3534  CA  PRO B 448      66.297  13.539  28.779  1.00  0.00           C  
HETATM 3535  C   PRO B 448      65.955  13.516  30.289  1.00  0.00           C  
HETATM 3536  O   PRO B 448      66.877  13.615  31.121  1.00  0.00           O  
HETATM 3537  CB  PRO B 448      66.516  14.978  28.303  1.00  0.00           C  
HETATM 3538  CG  PRO B 448      65.254  15.360  27.581  1.00  0.00           C  
HETATM 3539  CD  PRO B 448      64.721  14.104  26.991  1.00  0.00           C  
HETATM 3540  N   LEU B 449      64.667  13.357  30.636  1.00  0.00           N  
HETATM 3541  CA  LEU B 449      64.182  13.571  32.012  1.00  0.00           C  
HETATM 3542  C   LEU B 449      64.421  12.477  33.050  1.00  0.00           C  
HETATM 3543  O   LEU B 449      64.493  12.777  34.252  1.00  0.00           O  
HETATM 3544  CB  LEU B 449      62.698  13.964  32.027  1.00  0.00           C  
HETATM 3545  CG  LEU B 449      62.439  15.457  32.253  1.00  0.00           C  
HETATM 3546  CD2 LEU B 449      61.493  15.688  33.437  1.00  0.00           C  
HETATM 3547  CD1 LEU B 449      61.931  16.182  30.972  1.00  0.00           C  
HETATM 3548  N   MET B 450      64.529  11.222  32.611  1.00  0.00           N  
HETATM 3549  CA  MET B 450      64.722  10.091  33.539  1.00  0.00           C  
HETATM 3550  C   MET B 450      65.230   8.847  32.831  1.00  0.00           C  
HETATM 3551  O   MET B 450      65.161   8.755  31.608  1.00  0.00           O  
HETATM 3552  CB  MET B 450      63.421   9.765  34.312  1.00  0.00           C  
HETATM 3553  CG  MET B 450      62.166   9.528  33.432  1.00  0.00           C  
HETATM 3554  SD  MET B 450      60.691   9.045  34.387  1.00  0.00           S  
HETATM 3555  CE  MET B 450      59.777  10.601  34.442  1.00  0.00           C  
HETATM 3556  N   ALA B 451      65.754   7.900  33.609  1.00  0.00           N  
HETATM 3557  CA  ALA B 451      66.073   6.566  33.108  1.00  0.00           C  
HETATM 3558  C   ALA B 451      64.762   5.776  32.976  1.00  0.00           C  
HETATM 3559  O   ALA B 451      63.850   5.958  33.786  1.00  0.00           O  
HETATM 3560  CB  ALA B 451      67.028   5.861  34.067  1.00  0.00           C  
HETATM 3561  N   LEU B 452      64.662   4.907  31.968  1.00  0.00           N  
HETATM 3562  CA  LEU B 452      63.436   4.136  31.751  1.00  0.00           C  
HETATM 3563  C   LEU B 452      62.194   5.069  31.754  1.00  0.00           C  
HETATM 3564  O   LEU B 452      61.297   4.896  32.582  1.00  0.00           O  
HETATM 3565  CB  LEU B 452      63.323   3.046  32.843  1.00  0.00           C  
HETATM 3566  CG  LEU B 452      62.656   1.658  32.737  1.00  0.00           C  
HETATM 3567  CD2 LEU B 452      62.820   1.049  31.349  1.00  0.00           C  
HETATM 3568  CD1 LEU B 452      61.200   1.608  33.211  1.00  0.00           C  
HETATM 3569  N   PRO B 453      62.157   6.084  30.851  1.00  0.00           N  
HETATM 3570  CA  PRO B 453      60.979   6.959  30.811  1.00  0.00           C  
HETATM 3571  C   PRO B 453      59.753   6.219  30.273  1.00  0.00           C  
HETATM 3572  O   PRO B 453      59.864   5.460  29.303  1.00  0.00           O  
HETATM 3573  CB  PRO B 453      61.392   8.069  29.832  1.00  0.00           C  
HETATM 3574  CG  PRO B 453      62.418   7.452  28.970  1.00  0.00           C  
HETATM 3575  CD  PRO B 453      63.160   6.490  29.842  1.00  0.00           C  
HETATM 3576  N   PRO B 454      58.591   6.429  30.906  1.00  0.00           N  
HETATM 3577  CA  PRO B 454      57.397   5.771  30.384  1.00  0.00           C  
HETATM 3578  C   PRO B 454      56.981   6.323  29.036  1.00  0.00           C  
HETATM 3579  O   PRO B 454      57.127   7.519  28.749  1.00  0.00           O  
HETATM 3580  CB  PRO B 454      56.331   6.015  31.479  1.00  0.00           C  
HETATM 3581  CG  PRO B 454      56.809   7.182  32.249  1.00  0.00           C  
HETATM 3582  CD  PRO B 454      58.322   7.214  32.125  1.00  0.00           C  
HETATM 3583  N   CYS B 455      56.494   5.429  28.195  1.00  0.00           N  
HETATM 3584  CA  CYS B 455      56.039   5.806  26.876  1.00  0.00           C  
HETATM 3585  C   CYS B 455      54.782   6.652  27.021  1.00  0.00           C  
HETATM 3586  O   CYS B 455      54.178   6.691  28.077  1.00  0.00           O  
HETATM 3587  CB  CYS B 455      55.791   4.558  26.018  1.00  0.00           C  
HETATM 3588  SG  CYS B 455      54.145   3.731  26.271  1.00  0.00           S  
HETATM 3589  N   HIS B 456      54.429   7.356  25.955  1.00  0.00           N  
HETATM 3590  CA  HIS B 456      53.192   8.113  25.901  1.00  0.00           C  
HETATM 3591  C   HIS B 456      52.069   7.178  25.408  1.00  0.00           C  
HETATM 3592  O   HIS B 456      50.964   7.183  25.924  1.00  0.00           O  
HETATM 3593  CB  HIS B 456      53.322   9.331  24.959  1.00  0.00           C  
HETATM 3594  CG  HIS B 456      52.020  10.047  24.750  1.00  0.00           C  
HETATM 3595  CD2 HIS B 456      51.351  10.928  25.539  1.00  0.00           C  
HETATM 3596  NE2 HIS B 456      50.165  11.220  24.907  1.00  0.00           N  
HETATM 3597  CE1 HIS B 456      50.100  10.537  23.776  1.00  0.00           C  
HETATM 3598  ND1 HIS B 456      51.198   9.805  23.660  1.00  0.00           N  
HETATM 3599  N   ALA B 457      52.385   6.403  24.378  1.00  0.00           N  
HETATM 3600  CA  ALA B 457      51.412   5.564  23.702  1.00  0.00           C  
HETATM 3601  C   ALA B 457      51.963   4.143  23.543  1.00  0.00           C  
HETATM 3602  O   ALA B 457      53.130   3.947  23.192  1.00  0.00           O  
HETATM 3603  CB  ALA B 457      51.062   6.138  22.323  1.00  0.00           C  
HETATM 3604  N   LEU B 458      51.113   3.155  23.807  1.00  0.00           N  
HETATM 3605  CA  LEU B 458      51.432   1.818  23.315  1.00  0.00           C  
HETATM 3606  C   LEU B 458      50.371   1.290  22.360  1.00  0.00           C  
HETATM 3607  O   LEU B 458      49.178   1.518  22.502  1.00  0.00           O  
HETATM 3608  CB  LEU B 458      51.829   0.862  24.437  1.00  0.00           C  
HETATM 3609  CG  LEU B 458      50.962  -0.192  25.101  1.00  0.00           C  
HETATM 3610  CD2 LEU B 458      51.857  -0.750  26.171  1.00  0.00           C  
HETATM 3611  CD1 LEU B 458      50.513  -1.329  24.151  1.00  0.00           C  
HETATM 3612  N   CYS B 459      50.861   0.596  21.358  1.00  0.00           N  
HETATM 3613  CA  CYS B 459      50.093   0.145  20.242  1.00  0.00           C  
HETATM 3614  C   CYS B 459      50.251  -1.411  20.113  1.00  0.00           C  
HETATM 3615  O   CYS B 459      51.361  -1.922  19.925  1.00  0.00           O  
HETATM 3616  CB  CYS B 459      50.649   0.913  19.058  1.00  0.00           C  
HETATM 3617  SG  CYS B 459      50.032   0.540  17.539  1.00  0.00           S  
HETATM 3618  N   GLN B 460      49.150  -2.148  20.276  1.00  0.00           N  
HETATM 3619  CA  GLN B 460      49.178  -3.627  20.212  1.00  0.00           C  
HETATM 3620  C   GLN B 460      48.372  -4.086  18.994  1.00  0.00           C  
HETATM 3621  O   GLN B 460      47.253  -3.626  18.787  1.00  0.00           O  
HETATM 3622  CB  GLN B 460      48.642  -4.264  21.518  1.00  0.00           C  
HETATM 3623  CG  GLN B 460      48.592  -5.829  21.471  1.00  0.00           C  
HETATM 3624  CD  GLN B 460      48.058  -6.500  22.719  1.00  0.00           C  
HETATM 3625  NE2 GLN B 460      48.132  -7.847  22.743  1.00  0.00           N  
HETATM 3626  OE1 GLN B 460      47.604  -5.850  23.659  1.00  0.00           O  
HETATM 3627  N   PHE B 461      48.965  -4.921  18.137  1.00  0.00           N  
HETATM 3628  CA  PHE B 461      48.227  -5.451  17.005  1.00  0.00           C  
HETATM 3629  C   PHE B 461      47.764  -6.860  17.315  1.00  0.00           C  
HETATM 3630  O   PHE B 461      48.221  -7.469  18.280  1.00  0.00           O  
HETATM 3631  CB  PHE B 461      49.044  -5.382  15.710  1.00  0.00           C  
HETATM 3632  CG  PHE B 461      49.365  -3.967  15.271  1.00  0.00           C  
HETATM 3633  CD2 PHE B 461      48.525  -3.282  14.399  1.00  0.00           C  
HETATM 3634  CE2 PHE B 461      48.821  -1.959  14.000  1.00  0.00           C  
HETATM 3635  CZ  PHE B 461      49.948  -1.335  14.497  1.00  0.00           C  
HETATM 3636  CE1 PHE B 461      50.783  -1.997  15.383  1.00  0.00           C  
HETATM 3637  CD1 PHE B 461      50.476  -3.312  15.772  1.00  0.00           C  
HETATM 3638  N   TYR B 462      46.840  -7.371  16.513  1.00  0.00           N  
HETATM 3639  CA  TYR B 462      46.212  -8.627  16.790  1.00  0.00           C  
HETATM 3640  C   TYR B 462      45.623  -9.156  15.482  1.00  0.00           C  
HETATM 3641  O   TYR B 462      45.053  -8.387  14.692  1.00  0.00           O  
HETATM 3642  CB  TYR B 462      45.142  -8.407  17.852  1.00  0.00           C  
HETATM 3643  CG  TYR B 462      44.156  -9.527  18.122  1.00  0.00           C  
HETATM 3644  CD2 TYR B 462      44.301 -10.363  19.226  1.00  0.00           C  
HETATM 3645  CE2 TYR B 462      43.355 -11.357  19.500  1.00  0.00           C  
HETATM 3646  CZ  TYR B 462      42.262 -11.516  18.647  1.00  0.00           C  
HETATM 3647  OH  TYR B 462      41.300 -12.473  18.869  1.00  0.00           O  
HETATM 3648  CE1 TYR B 462      42.111 -10.695  17.550  1.00  0.00           C  
HETATM 3649  CD1 TYR B 462      43.058  -9.711  17.300  1.00  0.00           C  
HETATM 3650  N   VAL B 463      45.808 -10.463  15.257  1.00  0.00           N  
HETATM 3651  CA  VAL B 463      45.368 -11.162  14.035  1.00  0.00           C  
HETATM 3652  C   VAL B 463      44.476 -12.362  14.385  1.00  0.00           C  
HETATM 3653  O   VAL B 463      44.801 -13.173  15.236  1.00  0.00           O  
HETATM 3654  CB  VAL B 463      46.566 -11.669  13.164  1.00  0.00           C  
HETATM 3655  CG2 VAL B 463      47.635 -10.605  13.005  1.00  0.00           C  
HETATM 3656  CG1 VAL B 463      46.077 -12.144  11.765  1.00  0.00           C  
HETATM 3657  N   VAL B 464      43.332 -12.452  13.727  1.00  0.00           N  
HETATM 3658  CA  VAL B 464      42.516 -13.669  13.734  1.00  0.00           C  
HETATM 3659  C   VAL B 464      41.698 -13.615  12.439  1.00  0.00           C  
HETATM 3660  O   VAL B 464      41.307 -12.511  11.995  1.00  0.00           O  
HETATM 3661  CB  VAL B 464      41.643 -13.773  15.015  1.00  0.00           C  
HETATM 3662  CG2 VAL B 464      41.368 -15.248  15.393  1.00  0.00           C  
HETATM 3663  CG1 VAL B 464      40.342 -12.983  14.882  1.00  0.00           C  
HETATM 3664  N   ASN B 465      41.485 -14.782  11.809  1.00  0.00           N  
HETATM 3665  CA  ASN B 465      40.678 -14.898  10.586  1.00  0.00           C  
HETATM 3666  C   ASN B 465      41.075 -13.863   9.573  1.00  0.00           C  
HETATM 3667  O   ASN B 465      40.238 -13.055   9.134  1.00  0.00           O  
HETATM 3668  CB  ASN B 465      39.196 -14.682  10.869  1.00  0.00           C  
HETATM 3669  CG  ASN B 465      38.635 -15.675  11.838  1.00  0.00           C  
HETATM 3670  ND2 ASN B 465      39.193 -16.886  11.853  1.00  0.00           N  
HETATM 3671  OD1 ASN B 465      37.702 -15.362  12.575  1.00  0.00           O  
HETATM 3672  N   SER B 466      42.359 -13.845   9.239  1.00  0.00           N  
HETATM 3673  CA  SER B 466      42.855 -12.963   8.198  1.00  0.00           C  
HETATM 3674  C   SER B 466      42.554 -11.447   8.402  1.00  0.00           C  
HETATM 3675  O   SER B 466      42.684 -10.674   7.452  1.00  0.00           O  
HETATM 3676  CB  SER B 466      42.330 -13.462   6.838  1.00  0.00           C  
HETATM 3677  OG  SER B 466      42.760 -14.808   6.604  1.00  0.00           O  
HETATM 3678  N   GLU B 467      42.157 -11.057   9.629  1.00  0.00           N  
HETATM 3679  CA  GLU B 467      41.920  -9.637  10.015  1.00  0.00           C  
HETATM 3680  C   GLU B 467      42.942  -9.058  10.983  1.00  0.00           C  
HETATM 3681  O   GLU B 467      43.238  -9.662  12.008  1.00  0.00           O  
HETATM 3682  CB  GLU B 467      40.533  -9.442  10.635  1.00  0.00           C  
HETATM 3683  CG  GLU B 467      39.422  -9.600   9.630  1.00  0.00           C  
HETATM 3684  CD  GLU B 467      38.062  -9.196  10.169  1.00  0.00           C  
HETATM 3685  OE2 GLU B 467      37.239  -8.777   9.335  1.00  0.00           O  
HETATM 3686  OE1 GLU B 467      37.803  -9.285  11.397  1.00  0.00           O  
HETATM 3687  N   LEU B 468      43.424  -7.854  10.674  1.00  0.00           N  
HETATM 3688  CA  LEU B 468      44.354  -7.117  11.550  1.00  0.00           C  
HETATM 3689  C   LEU B 468      43.658  -6.034  12.389  1.00  0.00           C  
HETATM 3690  O   LEU B 468      43.081  -5.092  11.846  1.00  0.00           O  
HETATM 3691  CB  LEU B 468      45.491  -6.509  10.735  1.00  0.00           C  
HETATM 3692  CG  LEU B 468      46.561  -5.760  11.546  1.00  0.00           C  
HETATM 3693  CD2 LEU B 468      47.344  -4.863  10.641  1.00  0.00           C  
HETATM 3694  CD1 LEU B 468      47.483  -6.717  12.301  1.00  0.00           C  
HETATM 3695  N   SER B 469      43.724  -6.183  13.710  1.00  0.00           N  
HETATM 3696  CA  SER B 469      43.191  -5.224  14.642  1.00  0.00           C  
HETATM 3697  C   SER B 469      44.317  -4.500  15.376  1.00  0.00           C  
HETATM 3698  O   SER B 469      45.459  -4.984  15.436  1.00  0.00           O  
HETATM 3699  CB  SER B 469      42.258  -5.859  15.663  1.00  0.00           C  
HETATM 3700  OG  SER B 469      41.035  -6.248  15.093  1.00  0.00           O  
HETATM 3701  N   CYS B 470      43.970  -3.331  15.941  1.00  0.00           N  
HETATM 3702  CA  CYS B 470      44.930  -2.469  16.618  1.00  0.00           C  
HETATM 3703  C   CYS B 470      44.293  -1.845  17.875  1.00  0.00           C  
HETATM 3704  O   CYS B 470      43.155  -1.353  17.831  1.00  0.00           O  
HETATM 3705  CB  CYS B 470      45.400  -1.390  15.629  1.00  0.00           C  
HETATM 3706  SG  CYS B 470      46.504  -0.140  16.355  1.00  0.00           S  
HETATM 3707  N   GLN B 471      44.992  -1.932  19.003  1.00  0.00           N  
HETATM 3708  CA  GLN B 471      44.636  -1.196  20.171  1.00  0.00           C  
HETATM 3709  C   GLN B 471      45.743  -0.158  20.497  1.00  0.00           C  
HETATM 3710  O   GLN B 471      46.956  -0.480  20.587  1.00  0.00           O  
HETATM 3711  CB  GLN B 471      44.346  -2.111  21.369  1.00  0.00           C  
HETATM 3712  CG  GLN B 471      43.879  -1.378  22.629  1.00  0.00           C  
HETATM 3713  CD  GLN B 471      43.256  -2.283  23.673  1.00  0.00           C  
HETATM 3714  NE2 GLN B 471      42.509  -1.686  24.585  1.00  0.00           N  
HETATM 3715  OE1 GLN B 471      43.437  -3.524  23.659  1.00  0.00           O  
HETATM 3716  N   LEU B 472      45.278   1.091  20.640  1.00  0.00           N  
HETATM 3717  CA  LEU B 472      46.102   2.197  21.093  1.00  0.00           C  
HETATM 3718  C   LEU B 472      45.743   2.527  22.503  1.00  0.00           C  
HETATM 3719  O   LEU B 472      44.602   2.879  22.799  1.00  0.00           O  
HETATM 3720  CB  LEU B 472      45.935   3.431  20.183  1.00  0.00           C  
HETATM 3721  CG  LEU B 472      46.676   4.701  20.617  1.00  0.00           C  
HETATM 3722  CD2 LEU B 472      46.182   5.881  19.767  1.00  0.00           C  
HETATM 3723  CD1 LEU B 472      48.253   4.466  20.560  1.00  0.00           C  
HETATM 3724  N   TYR B 473      46.726   2.415  23.390  1.00  0.00           N  
HETATM 3725  CA  TYR B 473      46.587   2.896  24.760  1.00  0.00           C  
HETATM 3726  C   TYR B 473      47.378   4.191  24.926  1.00  0.00           C  
HETATM 3727  O   TYR B 473      48.578   4.210  24.706  1.00  0.00           O  
HETATM 3728  CB  TYR B 473      47.118   1.872  25.752  1.00  0.00           C  
HETATM 3729  CG  TYR B 473      47.000   2.294  27.190  1.00  0.00           C  
HETATM 3730  CD2 TYR B 473      45.952   1.869  27.959  1.00  0.00           C  
HETATM 3731  CE2 TYR B 473      45.833   2.243  29.303  1.00  0.00           C  
HETATM 3732  CZ  TYR B 473      46.766   3.078  29.881  1.00  0.00           C  
HETATM 3733  OH  TYR B 473      46.631   3.429  31.209  1.00  0.00           O  
HETATM 3734  CE1 TYR B 473      47.835   3.532  29.129  1.00  0.00           C  
HETATM 3735  CD1 TYR B 473      47.951   3.136  27.782  1.00  0.00           C  
HETATM 3736  N   GLN B 474      46.690   5.265  25.328  1.00  0.00           N  
HETATM 3737  CA  GLN B 474      47.362   6.563  25.526  1.00  0.00           C  
HETATM 3738  C   GLN B 474      47.266   6.930  26.983  1.00  0.00           C  
HETATM 3739  O   GLN B 474      46.184   6.916  27.550  1.00  0.00           O  
HETATM 3740  CB  GLN B 474      46.732   7.632  24.636  1.00  0.00           C  
HETATM 3741  CG  GLN B 474      47.178   7.575  23.239  1.00  0.00           C  
HETATM 3742  CD  GLN B 474      46.549   8.643  22.333  1.00  0.00           C  
HETATM 3743  NE2 GLN B 474      47.402   9.311  21.549  1.00  0.00           N  
HETATM 3744  OE1 GLN B 474      45.341   8.843  22.305  1.00  0.00           O  
HETATM 3745  N   ARG B 475      48.407   7.220  27.611  1.00  0.00           N  
HETATM 3746  CA  ARG B 475      48.395   7.594  28.994  1.00  0.00           C  
HETATM 3747  C   ARG B 475      47.559   8.873  29.294  1.00  0.00           C  
HETATM 3748  O   ARG B 475      47.160   9.134  30.453  1.00  0.00           O  
HETATM 3749  CB  ARG B 475      49.822   7.721  29.522  1.00  0.00           C  
HETATM 3750  CG  ARG B 475      50.607   8.872  28.927  1.00  0.00           C  
HETATM 3751  CD  ARG B 475      51.987   9.011  29.574  1.00  0.00           C  
HETATM 3752  NE  ARG B 475      52.569  10.284  29.163  1.00  0.00           N  
HETATM 3753  CZ  ARG B 475      53.857  10.479  28.941  1.00  0.00           C  
HETATM 3754  NH2 ARG B 475      54.276  11.681  28.557  1.00  0.00           N  
HETATM 3755  NH1 ARG B 475      54.720   9.484  29.104  1.00  0.00           N  
HETATM 3756  N   SER B 476      47.302   9.649  28.250  1.00  0.00           N  
HETATM 3757  CA  SER B 476      46.515  10.877  28.368  1.00  0.00           C  
HETATM 3758  C   SER B 476      45.967  11.208  27.017  1.00  0.00           C  
HETATM 3759  O   SER B 476      46.605  10.936  25.999  1.00  0.00           O  
HETATM 3760  CB  SER B 476      47.348  12.051  28.907  1.00  0.00           C  
HETATM 3761  OG  SER B 476      48.091  12.596  27.850  1.00  0.00           O  
HETATM 3762  N   GLY B 477      44.755  11.745  26.992  1.00  0.00           N  
HETATM 3763  CA  GLY B 477      44.148  12.000  25.709  1.00  0.00           C  
HETATM 3764  C   GLY B 477      43.410  13.314  25.668  1.00  0.00           C  
HETATM 3765  O   GLY B 477      42.470  13.521  26.421  1.00  0.00           O  
HETATM 3766  N   ASP B 478      43.846  14.187  24.766  1.00  0.00           N  
HETATM 3767  CA  ASP B 478      43.201  15.470  24.501  1.00  0.00           C  
HETATM 3768  C   ASP B 478      41.971  15.275  23.609  1.00  0.00           C  
HETATM 3769  O   ASP B 478      42.083  15.159  22.394  1.00  0.00           O  
HETATM 3770  CB  ASP B 478      44.255  16.382  23.869  1.00  0.00           C  
HETATM 3771  CG  ASP B 478      43.765  17.820  23.611  1.00  0.00           C  
HETATM 3772  OD2 ASP B 478      44.677  18.700  23.498  1.00  0.00           O  
HETATM 3773  OD1 ASP B 478      42.530  18.075  23.479  1.00  0.00           O  
HETATM 3774  N   MET B 479      40.782  15.270  24.204  1.00  0.00           N  
HETATM 3775  CA  MET B 479      39.580  14.877  23.425  1.00  0.00           C  
HETATM 3776  C   MET B 479      39.237  15.813  22.296  1.00  0.00           C  
HETATM 3777  O   MET B 479      38.694  15.390  21.275  1.00  0.00           O  
HETATM 3778  CB  MET B 479      38.363  14.704  24.346  1.00  0.00           C  
HETATM 3779  CG  MET B 479      38.562  13.594  25.417  1.00  0.00           C  
HETATM 3780  SD  MET B 479      38.623  11.959  24.636  1.00  0.00           S  
HETATM 3781  CE  MET B 479      36.957  11.823  23.983  1.00  0.00           C  
HETATM 3782  N   GLY B 480      39.517  17.109  22.481  1.00  0.00           N  
HETATM 3783  CA  GLY B 480      39.127  18.092  21.450  1.00  0.00           C  
HETATM 3784  C   GLY B 480      39.990  18.087  20.216  1.00  0.00           C  
HETATM 3785  O   GLY B 480      39.481  18.071  19.103  1.00  0.00           O  
HETATM 3786  N   LEU B 481      41.300  18.126  20.417  1.00  0.00           N  
HETATM 3787  CA  LEU B 481      42.274  18.240  19.335  1.00  0.00           C  
HETATM 3788  C   LEU B 481      43.015  16.923  18.995  1.00  0.00           C  
HETATM 3789  O   LEU B 481      43.023  16.471  17.833  1.00  0.00           O  
HETATM 3790  CB  LEU B 481      43.300  19.328  19.718  1.00  0.00           C  
HETATM 3791  CG  LEU B 481      43.446  20.675  18.955  1.00  0.00           C  
HETATM 3792  CD2 LEU B 481      43.597  21.818  19.930  1.00  0.00           C  
HETATM 3793  CD1 LEU B 481      42.356  21.000  17.920  1.00  0.00           C  
HETATM 3794  N   GLY B 482      43.619  16.313  20.019  1.00  0.00           N  
HETATM 3795  CA  GLY B 482      44.529  15.152  19.845  1.00  0.00           C  
HETATM 3796  C   GLY B 482      43.770  13.912  19.424  1.00  0.00           C  
HETATM 3797  O   GLY B 482      44.118  13.302  18.419  1.00  0.00           O  
HETATM 3798  N   VAL B 483      42.697  13.590  20.151  1.00  0.00           N  
HETATM 3799  CA  VAL B 483      41.945  12.347  19.935  1.00  0.00           C  
HETATM 3800  C   VAL B 483      41.451  12.071  18.511  1.00  0.00           C  
HETATM 3801  O   VAL B 483      41.792  11.023  17.955  1.00  0.00           O  
HETATM 3802  CB  VAL B 483      40.863  12.088  21.052  1.00  0.00           C  
HETATM 3803  CG2 VAL B 483      41.572  11.812  22.376  1.00  0.00           C  
HETATM 3804  CG1 VAL B 483      39.865  10.914  20.677  1.00  0.00           C  
HETATM 3805  N   PRO B 484      40.670  12.999  17.888  1.00  0.00           N  
HETATM 3806  CA  PRO B 484      40.223  12.687  16.514  1.00  0.00           C  
HETATM 3807  C   PRO B 484      41.345  12.430  15.512  1.00  0.00           C  
HETATM 3808  O   PRO B 484      41.205  11.651  14.554  1.00  0.00           O  
HETATM 3809  CB  PRO B 484      39.430  13.950  16.101  1.00  0.00           C  
HETATM 3810  CG  PRO B 484      38.991  14.545  17.382  1.00  0.00           C  
HETATM 3811  CD  PRO B 484      40.132  14.296  18.344  1.00  0.00           C  
HETATM 3812  N   PHE B 485      42.440  13.129  15.724  1.00  0.00           N  
HETATM 3813  CA  PHE B 485      43.619  13.007  14.892  1.00  0.00           C  
HETATM 3814  C   PHE B 485      44.321  11.621  15.072  1.00  0.00           C  
HETATM 3815  O   PHE B 485      44.701  10.993  14.095  1.00  0.00           O  
HETATM 3816  CB  PHE B 485      44.556  14.175  15.241  1.00  0.00           C  
HETATM 3817  CG  PHE B 485      45.707  14.337  14.312  1.00  0.00           C  
HETATM 3818  CD2 PHE B 485      45.616  15.206  13.220  1.00  0.00           C  
HETATM 3819  CE2 PHE B 485      46.716  15.376  12.342  1.00  0.00           C  
HETATM 3820  CZ  PHE B 485      47.903  14.651  12.576  1.00  0.00           C  
HETATM 3821  CE1 PHE B 485      47.988  13.778  13.670  1.00  0.00           C  
HETATM 3822  CD1 PHE B 485      46.901  13.630  14.535  1.00  0.00           C  
HETATM 3823  N   ASN B 486      44.506  11.172  16.308  1.00  0.00           N  
HETATM 3824  CA  ASN B 486      45.070   9.817  16.601  1.00  0.00           C  
HETATM 3825  C   ASN B 486      44.246   8.620  16.117  1.00  0.00           C  
HETATM 3826  O   ASN B 486      44.809   7.623  15.651  1.00  0.00           O  
HETATM 3827  CB  ASN B 486      45.342   9.658  18.084  1.00  0.00           C  
HETATM 3828  CG  ASN B 486      46.611  10.337  18.503  1.00  0.00           C  
HETATM 3829  ND2 ASN B 486      47.746   9.858  17.971  1.00  0.00           N  
HETATM 3830  OD1 ASN B 486      46.592  11.299  19.272  1.00  0.00           O  
HETATM 3831  N   ILE B 487      42.920   8.722  16.238  1.00  0.00           N  
HETATM 3832  CA  ILE B 487      42.002   7.727  15.684  1.00  0.00           C  
HETATM 3833  C   ILE B 487      42.278   7.524  14.196  1.00  0.00           C  
HETATM 3834  O   ILE B 487      42.428   6.381  13.733  1.00  0.00           O  
HETATM 3835  CB  ILE B 487      40.526   8.146  15.873  1.00  0.00           C  
HETATM 3836  CG2 ILE B 487      39.579   7.210  15.097  1.00  0.00           C  
HETATM 3837  CG1 ILE B 487      40.185   8.249  17.365  1.00  0.00           C  
HETATM 3838  CD1 ILE B 487      38.709   8.661  17.630  1.00  0.00           C  
HETATM 3839  N   ALA B 488      42.341   8.641  13.439  1.00  0.00           N  
HETATM 3840  CA  ALA B 488      42.555   8.590  11.991  1.00  0.00           C  
HETATM 3841  C   ALA B 488      43.945   8.046  11.626  1.00  0.00           C  
HETATM 3842  O   ALA B 488      44.135   7.365  10.634  1.00  0.00           O  
HETATM 3843  CB  ALA B 488      42.363   9.981  11.388  1.00  0.00           C  
HETATM 3844  N   SER B 489      44.904   8.459  12.420  1.00  0.00           N  
HETATM 3845  CA  SER B 489      46.302   8.149  12.324  1.00  0.00           C  
HETATM 3846  C   SER B 489      46.609   6.624  12.582  1.00  0.00           C  
HETATM 3847  O   SER B 489      47.218   5.937  11.767  1.00  0.00           O  
HETATM 3848  CB  SER B 489      46.918   9.010  13.412  1.00  0.00           C  
HETATM 3849  OG  SER B 489      48.273   9.240  13.214  1.00  0.00           O  
HETATM 3850  N   TYR B 490      46.156   6.098  13.700  1.00  0.00           N  
HETATM 3851  CA  TYR B 490      46.334   4.664  13.991  1.00  0.00           C  
HETATM 3852  C   TYR B 490      45.458   3.770  13.140  1.00  0.00           C  
HETATM 3853  O   TYR B 490      45.896   2.694  12.725  1.00  0.00           O  
HETATM 3854  CB  TYR B 490      46.218   4.417  15.484  1.00  0.00           C  
HETATM 3855  CG  TYR B 490      47.505   4.738  16.156  1.00  0.00           C  
HETATM 3856  CD2 TYR B 490      47.748   5.997  16.673  1.00  0.00           C  
HETATM 3857  CE2 TYR B 490      48.970   6.299  17.305  1.00  0.00           C  
HETATM 3858  CZ  TYR B 490      49.969   5.326  17.376  1.00  0.00           C  
HETATM 3859  OH  TYR B 490      51.176   5.597  18.000  1.00  0.00           O  
HETATM 3860  CE1 TYR B 490      49.752   4.054  16.845  1.00  0.00           C  
HETATM 3861  CD1 TYR B 490      48.537   3.770  16.230  1.00  0.00           C  
HETATM 3862  N   ALA B 491      44.265   4.244  12.779  1.00  0.00           N  
HETATM 3863  CA  ALA B 491      43.482   3.539  11.761  1.00  0.00           C  
HETATM 3864  C   ALA B 491      44.173   3.472  10.380  1.00  0.00           C  
HETATM 3865  O   ALA B 491      44.081   2.463   9.687  1.00  0.00           O  
HETATM 3866  CB  ALA B 491      42.100   4.103  11.636  1.00  0.00           C  
HETATM 3867  N   LEU B 492      44.858   4.550   9.995  1.00  0.00           N  
HETATM 3868  CA  LEU B 492      45.627   4.598   8.757  1.00  0.00           C  
HETATM 3869  C   LEU B 492      46.831   3.638   8.831  1.00  0.00           C  
HETATM 3870  O   LEU B 492      47.010   2.823   7.945  1.00  0.00           O  
HETATM 3871  CB  LEU B 492      46.059   6.060   8.415  1.00  0.00           C  
HETATM 3872  CG  LEU B 492      47.109   6.302   7.309  1.00  0.00           C  
HETATM 3873  CD2 LEU B 492      47.515   7.778   7.193  1.00  0.00           C  
HETATM 3874  CD1 LEU B 492      46.675   5.775   5.936  1.00  0.00           C  
HETATM 3875  N   LEU B 493      47.650   3.753   9.871  1.00  0.00           N  
HETATM 3876  CA  LEU B 493      48.695   2.774  10.150  1.00  0.00           C  
HETATM 3877  C   LEU B 493      48.192   1.303  10.043  1.00  0.00           C  
HETATM 3878  O   LEU B 493      48.829   0.473   9.417  1.00  0.00           O  
HETATM 3879  CB  LEU B 493      49.357   3.049  11.510  1.00  0.00           C  
HETATM 3880  CG  LEU B 493      50.544   2.137  11.901  1.00  0.00           C  
HETATM 3881  CD2 LEU B 493      50.983   2.386  13.311  1.00  0.00           C  
HETATM 3882  CD1 LEU B 493      51.718   2.264  10.939  1.00  0.00           C  
HETATM 3883  N   THR B 494      47.024   1.004  10.597  1.00  0.00           N  
HETATM 3884  CA  THR B 494      46.459  -0.341  10.515  1.00  0.00           C  
HETATM 3885  C   THR B 494      46.128  -0.743   9.098  1.00  0.00           C  
HETATM 3886  O   THR B 494      46.387  -1.895   8.717  1.00  0.00           O  
HETATM 3887  CB  THR B 494      45.223  -0.515  11.389  1.00  0.00           C  
HETATM 3888  CG2 THR B 494      44.745  -1.987  11.412  1.00  0.00           C  
HETATM 3889  OG1 THR B 494      45.543  -0.098  12.704  1.00  0.00           O  
HETATM 3890  N   TYR B 495      45.541   0.182   8.330  1.00  0.00           N  
HETATM 3891  CA  TYR B 495      45.277  -0.050   6.903  1.00  0.00           C  
HETATM 3892  C   TYR B 495      46.529  -0.387   6.130  1.00  0.00           C  
HETATM 3893  O   TYR B 495      46.479  -1.224   5.238  1.00  0.00           O  
HETATM 3894  CB  TYR B 495      44.573   1.151   6.227  1.00  0.00           C  
HETATM 3895  CG  TYR B 495      43.070   0.986   6.136  1.00  0.00           C  
HETATM 3896  CD2 TYR B 495      42.458   0.638   4.933  1.00  0.00           C  
HETATM 3897  CE2 TYR B 495      41.084   0.471   4.853  1.00  0.00           C  
HETATM 3898  CZ  TYR B 495      40.322   0.661   5.985  1.00  0.00           C  
HETATM 3899  OH  TYR B 495      38.955   0.494   5.933  1.00  0.00           O  
HETATM 3900  CE1 TYR B 495      40.904   1.007   7.178  1.00  0.00           C  
HETATM 3901  CD1 TYR B 495      42.263   1.171   7.256  1.00  0.00           C  
HETATM 3902  N   MET B 496      47.618   0.309   6.439  1.00  0.00           N  
HETATM 3903  CA  MET B 496      48.931   0.129   5.784  1.00  0.00           C  
HETATM 3904  C   MET B 496      49.586  -1.227   6.084  1.00  0.00           C  
HETATM 3905  O   MET B 496      50.040  -1.917   5.175  1.00  0.00           O  
HETATM 3906  CB  MET B 496      49.898   1.238   6.195  1.00  0.00           C  
HETATM 3907  CG  MET B 496      49.599   2.586   5.555  1.00  0.00           C  
HETATM 3908  SD  MET B 496      50.548   3.872   6.348  1.00  0.00           S  
HETATM 3909  CE  MET B 496      51.958   4.021   5.262  1.00  0.00           C  
HETATM 3910  N   ILE B 497      49.637  -1.580   7.365  1.00  0.00           N  
HETATM 3911  CA  ILE B 497      50.224  -2.843   7.817  1.00  0.00           C  
HETATM 3912  C   ILE B 497      49.411  -4.022   7.305  1.00  0.00           C  
HETATM 3913  O   ILE B 497      49.992  -5.001   6.840  1.00  0.00           O  
HETATM 3914  CB  ILE B 497      50.418  -2.879   9.347  1.00  0.00           C  
HETATM 3915  CG2 ILE B 497      50.840  -4.302   9.835  1.00  0.00           C  
HETATM 3916  CG1 ILE B 497      51.464  -1.846   9.763  1.00  0.00           C  
HETATM 3917  CD1 ILE B 497      51.606  -1.689  11.273  1.00  0.00           C  
HETATM 3918  N   ALA B 498      48.084  -3.900   7.333  1.00  0.00           N  
HETATM 3919  CA  ALA B 498      47.206  -4.937   6.822  1.00  0.00           C  
HETATM 3920  C   ALA B 498      47.453  -5.174   5.335  1.00  0.00           C  
HETATM 3921  O   ALA B 498      47.536  -6.327   4.882  1.00  0.00           O  
HETATM 3922  CB  ALA B 498      45.754  -4.577   7.069  1.00  0.00           C  
HETATM 3923  N   HIS B 499      47.561  -4.080   4.580  1.00  0.00           N  
HETATM 3924  CA  HIS B 499      47.750  -4.125   3.138  1.00  0.00           C  
HETATM 3925  C   HIS B 499      49.020  -4.921   2.802  1.00  0.00           C  
HETATM 3926  O   HIS B 499      49.033  -5.799   1.948  1.00  0.00           O  
HETATM 3927  CB  HIS B 499      47.860  -2.688   2.603  1.00  0.00           C  
HETATM 3928  CG  HIS B 499      48.203  -2.596   1.147  1.00  0.00           C  
HETATM 3929  CD2 HIS B 499      49.396  -2.437   0.525  1.00  0.00           C  
HETATM 3930  NE2 HIS B 499      49.146  -2.414  -0.825  1.00  0.00           N  
HETATM 3931  CE1 HIS B 499      47.849  -2.572  -1.030  1.00  0.00           C  
HETATM 3932  ND1 HIS B 499      47.255  -2.686   0.146  1.00  0.00           N  
HETATM 3933  N   ILE B 500      50.076  -4.560   3.500  1.00  0.00           N  
HETATM 3934  CA  ILE B 500      51.402  -5.101   3.366  1.00  0.00           C  
HETATM 3935  C   ILE B 500      51.577  -6.560   3.872  1.00  0.00           C  
HETATM 3936  O   ILE B 500      52.532  -7.232   3.498  1.00  0.00           O  
HETATM 3937  CB  ILE B 500      52.339  -4.077   4.051  1.00  0.00           C  
HETATM 3938  CG2 ILE B 500      53.439  -4.709   4.958  1.00  0.00           C  
HETATM 3939  CG1 ILE B 500      52.885  -3.142   2.979  1.00  0.00           C  
HETATM 3940  CD1 ILE B 500      53.911  -2.246   3.495  1.00  0.00           C  
HETATM 3941  N   THR B 501      50.661  -7.041   4.709  1.00  0.00           N  
HETATM 3942  CA  THR B 501      50.761  -8.383   5.292  1.00  0.00           C  
HETATM 3943  C   THR B 501      49.667  -9.278   4.728  1.00  0.00           C  
HETATM 3944  O   THR B 501      49.473 -10.388   5.190  1.00  0.00           O  
HETATM 3945  CB  THR B 501      50.672  -8.368   6.838  1.00  0.00           C  
HETATM 3946  CG2 THR B 501      51.869  -7.659   7.448  1.00  0.00           C  
HETATM 3947  OG1 THR B 501      49.449  -7.748   7.271  1.00  0.00           O  
HETATM 3948  N   GLY B 502      48.947  -8.764   3.738  1.00  0.00           N  
HETATM 3949  CA  GLY B 502      47.877  -9.490   3.082  1.00  0.00           C  
HETATM 3950  C   GLY B 502      46.703  -9.825   3.983  1.00  0.00           C  
HETATM 3951  O   GLY B 502      46.066 -10.855   3.788  1.00  0.00           O  
HETATM 3952  N   LEU B 503      46.414  -8.967   4.964  1.00  0.00           N  
HETATM 3953  CA  LEU B 503      45.222  -9.119   5.849  1.00  0.00           C  
HETATM 3954  C   LEU B 503      44.186  -8.024   5.577  1.00  0.00           C  
HETATM 3955  O   LEU B 503      44.466  -7.078   4.842  1.00  0.00           O  
HETATM 3956  CB  LEU B 503      45.623  -9.055   7.335  1.00  0.00           C  
HETATM 3957  CG  LEU B 503      46.675 -10.036   7.854  1.00  0.00           C  
HETATM 3958  CD2 LEU B 503      46.120 -11.471   7.905  1.00  0.00           C  
HETATM 3959  CD1 LEU B 503      47.232  -9.588   9.201  1.00  0.00           C  
HETATM 3960  N   LYS B 504      43.007  -8.138   6.184  1.00  0.00           N  
HETATM 3961  CA  LYS B 504      41.971  -7.102   6.092  1.00  0.00           C  
HETATM 3962  C   LYS B 504      41.951  -6.306   7.389  1.00  0.00           C  
HETATM 3963  O   LYS B 504      42.052  -6.911   8.439  1.00  0.00           O  
HETATM 3964  CB  LYS B 504      40.587  -7.743   5.942  1.00  0.00           C  
HETATM 3965  CG  LYS B 504      40.250  -8.294   4.570  1.00  0.00           C  
HETATM 3966  CD  LYS B 504      39.108  -9.299   4.753  1.00  0.00           C  
HETATM 3967  CE  LYS B 504      39.519 -10.440   5.708  1.00  0.00           C  
HETATM 3968  NZ  LYS B 504      38.345 -11.174   6.264  1.00  0.00           N  
HETATM 3969  N   PRO B 505      41.798  -4.956   7.330  1.00  0.00           N  
HETATM 3970  CA  PRO B 505      41.652  -4.207   8.578  1.00  0.00           C  
HETATM 3971  C   PRO B 505      40.494  -4.754   9.389  1.00  0.00           C  
HETATM 3972  O   PRO B 505      39.494  -5.158   8.819  1.00  0.00           O  
HETATM 3973  CB  PRO B 505      41.370  -2.779   8.100  1.00  0.00           C  
HETATM 3974  CG  PRO B 505      41.972  -2.697   6.759  1.00  0.00           C  
HETATM 3975  CD  PRO B 505      41.775  -4.059   6.154  1.00  0.00           C  
HETATM 3976  N   GLY B 506      40.639  -4.816  10.710  1.00  0.00           N  
HETATM 3977  CA  GLY B 506      39.554  -5.336  11.559  1.00  0.00           C  
HETATM 3978  C   GLY B 506      38.899  -4.254  12.413  1.00  0.00           C  
HETATM 3979  O   GLY B 506      37.995  -3.571  11.933  1.00  0.00           O  
HETATM 3980  N   ASP B 507      39.336  -4.138  13.675  1.00  0.00           N  
HETATM 3981  CA  ASP B 507      38.904  -3.104  14.628  1.00  0.00           C  
HETATM 3982  C   ASP B 507      40.072  -2.229  15.044  1.00  0.00           C  
HETATM 3983  O   ASP B 507      41.221  -2.683  15.081  1.00  0.00           O  
HETATM 3984  CB  ASP B 507      38.296  -3.708  15.901  1.00  0.00           C  
HETATM 3985  CG  ASP B 507      36.964  -4.347  15.656  1.00  0.00           C  
HETATM 3986  OD2 ASP B 507      36.794  -5.533  16.022  1.00  0.00           O  
HETATM 3987  OD1 ASP B 507      36.077  -3.663  15.096  1.00  0.00           O  
HETATM 3988  N   PHE B 508      39.772  -0.956  15.317  1.00  0.00           N  
HETATM 3989  CA  PHE B 508      40.678  -0.059  16.047  1.00  0.00           C  
HETATM 3990  C   PHE B 508      40.031   0.245  17.368  1.00  0.00           C  
HETATM 3991  O   PHE B 508      38.896   0.699  17.428  1.00  0.00           O  
HETATM 3992  CB  PHE B 508      40.992   1.243  15.279  1.00  0.00           C  
HETATM 3993  CG  PHE B 508      41.732   2.273  16.108  1.00  0.00           C  
HETATM 3994  CD2 PHE B 508      41.102   3.477  16.501  1.00  0.00           C  
HETATM 3995  CE2 PHE B 508      41.789   4.416  17.254  1.00  0.00           C  
HETATM 3996  CZ  PHE B 508      43.108   4.157  17.648  1.00  0.00           C  
HETATM 3997  CE1 PHE B 508      43.714   2.957  17.278  1.00  0.00           C  
HETATM 3998  CD1 PHE B 508      43.037   2.045  16.510  1.00  0.00           C  
HETATM 3999  N   ILE B 509      40.764  -0.039  18.433  1.00  0.00           N  
HETATM 4000  CA  ILE B 509      40.287   0.138  19.756  1.00  0.00           C  
HETATM 4001  C   ILE B 509      41.108   1.263  20.385  1.00  0.00           C  
HETATM 4002  O   ILE B 509      42.349   1.221  20.381  1.00  0.00           O  
HETATM 4003  CB  ILE B 509      40.473  -1.171  20.631  1.00  0.00           C
[truncated: 439,264 more chars]
