# Supplementary material for: Folic Acid–Peptide Conjugates Combine Selective Cancer Cell Internalization with Thymidylate Synthase Dimer Interface Targeting
Source: J Med Chem. 2021 Mar 12;64(6):3204–21. doi: 10.1021/acs.jmedchem.0c02107 (PMC8041318; doi:10.1021/acs.jmedchem.0c02107)
Supplement: Supplementary file 6 — jm0c02107_si_006.pdb [file jm0c02107_si_006.pdb]

HETATM    1  N   CYS3C   3       1.117  19.159  24.652  0.00  0.00           N  
HETATM    2  CA  CYS3C   3       0.727  18.156  25.665  0.00  0.00           C  
HETATM    3  C   CYS3C   3       0.457  16.627  25.552  0.00  0.00           C  
HETATM    4  O   CYS3C   3       1.382  15.911  25.170  0.00  0.00           O  
HETATM    5  CB  CYS3C   3      -0.315  18.767  26.580  0.00  0.00           C  
HETATM    6  SG  CYS3C   3      -1.746  19.056  25.634  0.00  0.00           S  
TER   
HETATM    7  N   ARG8D   8       1.141   6.519  30.398  0.00  0.00           N  
HETATM    8  CA  ARG8D   8       0.353   5.388  30.877  0.00  0.00           C  
HETATM    9  C   ARG8D   8       0.716   4.991  32.311  0.00  0.00           C  
HETATM   10  O   ARG8D   8       1.895   4.906  32.666  0.00  0.00           O  
HETATM   11  CB  ARG8D   8       0.549   4.207  29.929  0.00  0.00           C  
HETATM   12  CG  ARG8D   8      -0.447   3.076  30.076  0.00  0.00           C  
HETATM   13  CD  ARG8D   8      -0.063   1.885  29.206  0.00  0.00           C  
HETATM   14  NE  ARG8D   8       0.977   1.037  29.797  0.00  0.00           N  
HETATM   15  CZ  ARG8D   8       1.376  -0.128  29.287  0.00  0.00           C  
HETATM   16  NH1 ARG8D   8       0.830  -0.601  28.170  0.00  0.00           N  
HETATM   17  NH2 ARG8D   8       2.329  -0.826  29.895  0.00  0.00           N  
HETATM   18  O1  ARG8D   8      -0.201   4.747  33.139  0.00  0.00           O  
TER   
HETATM   19  N   GLN4G   4      -0.733  16.091  25.822  0.00  0.00           N  
HETATM   20  CA  GLN4G   4      -0.878  14.650  25.505  0.00  0.00           C  
HETATM   21  C   GLN4G   4       0.058  13.619  26.151  0.00  0.00           C  
HETATM   22  O   GLN4G   4       0.042  12.432  25.810  0.00  0.00           O  
HETATM   23  CB  GLN4G   4      -1.034  14.412  24.011  0.00  0.00           C  
HETATM   24  CG  GLN4G   4      -1.699  15.573  23.268  0.00  0.00           C  
HETATM   25  CD  GLN4G   4      -3.092  15.960  23.778  0.00  0.00           C  
HETATM   26  NE2 GLN4G   4      -4.109  15.184  23.408  0.00  0.00           N  
HETATM   27  OE1 GLN4G   4      -3.240  16.957  24.494  0.00  0.00           O  
HETATM   28  N   GLN7G   7       1.614   8.711  28.937  0.00  0.00           N  
HETATM   29  CA  GLN7G   7       2.641   7.683  28.888  0.00  0.00           C  
HETATM   30  C   GLN7G   7       2.073   6.384  29.457  0.00  0.00           C  
HETATM   31  O   GLN7G   7       2.495   5.292  29.080  0.00  0.00           O  
HETATM   32  CB  GLN7G   7       3.902   8.109  29.648  0.00  0.00           C  
HETATM   33  CG  GLN7G   7       4.189   7.280  30.907  0.00  0.00           C  
HETATM   34  CD  GLN7G   7       4.751   5.896  30.604  0.00  0.00           C  
HETATM   35  NE2 GLN7G   7       4.142   4.870  31.182  0.00  0.00           N  
HETATM   36  OE1 GLN7G   7       5.719   5.757  29.858  0.00  0.00           O  
TER   
HETATM   37  N   LEU1L   1       2.490  18.311  19.623  0.00  0.00           N1+
HETATM   38  CA  LEU1L   1       2.877  19.676  19.899  0.00  0.00           C  
HETATM   39  C   LEU1L   1       1.675  20.434  20.498  0.00  0.00           C  
HETATM   40  O   LEU1L   1       0.961  21.123  19.784  0.00  0.00           O  
HETATM   41  CB  LEU1L   1       3.464  20.379  18.659  0.00  0.00           C  
HETATM   42  CG  LEU1L   1       3.966  21.823  18.565  0.00  0.00           C  
HETATM   43  CD1 LEU1L   1       5.230  22.049  19.374  0.00  0.00           C  
HETATM   44  CD2 LEU1L   1       4.246  22.157  17.101  0.00  0.00           C  
HETATM   45  N   LEU5L   5       0.831  14.098  27.128  0.00  0.00           N  
HETATM   46  CA  LEU5L   5       2.043  13.424  27.623  0.00  0.00           C  
HETATM   47  C   LEU5L   5       1.908  12.560  28.874  0.00  0.00           C  
HETATM   48  O   LEU5L   5       2.566  12.787  29.891  0.00  0.00           O  
HETATM   49  CB  LEU5L   5       3.221  14.398  27.767  0.00  0.00           C  
HETATM   50  CG  LEU5L   5       4.533  14.172  26.983  0.00  0.00           C  
HETATM   51  CD1 LEU5L   5       4.586  14.880  25.614  0.00  0.00           C  
HETATM   52  CD2 LEU5L   5       5.790  14.482  27.819  0.00  0.00           C  
TER   
HETATM   53  N   SER2S   2       1.466  20.320  21.815  0.00  0.00           N  
HETATM   54  CA  SER2S   2       2.519  19.819  22.724  0.00  0.00           C  
HETATM   55  C   SER2S   2       2.083  18.807  23.792  0.00  0.00           C  
HETATM   56  O   SER2S   2       2.616  17.702  23.833  0.00  0.00           O  
HETATM   57  CB  SER2S   2       3.132  21.025  23.446  0.00  0.00           C  
HETATM   58  OG  SER2S   2       3.545  22.020  22.530  0.00  0.00           O  
TER   
HETATM   59  N   TYR6T   6       1.059  11.539  28.749  0.00  0.00           N  
HETATM   60  CA  TYR6T   6       0.607  10.708  29.864  0.00  0.00           C  
HETATM   61  C   TYR6T   6       1.416   9.426  30.039  0.00  0.00           C  
HETATM   62  O   TYR6T   6       1.865   9.101  31.144  0.00  0.00           O  
HETATM   63  CB  TYR6T   6      -0.917  10.474  29.804  0.00  0.00           C  
HETATM   64  CG  TYR6T   6      -1.758  11.486  29.045  0.00  0.00           C  
HETATM   65  CD1 TYR6T   6      -2.168  12.664  29.673  0.00  0.00           C  
HETATM   66  CD2 TYR6T   6      -2.136  11.282  27.715  0.00  0.00           C  
HETATM   67  CE1 TYR6T   6      -2.939  13.613  29.000  0.00  0.00           C  
HETATM   68  CE2 TYR6T   6      -2.912  12.223  27.033  0.00  0.00           C  
HETATM   69  CZ  TYR6T   6      -3.304  13.387  27.683  0.00  0.00           C  
HETATM   70  OH  TYR6T   6      -4.070  14.326  27.025  0.00  0.00           O  
TER   
HETATM   71  C1  UNK1U   9       0.052   6.953  18.487  0.00  0.00           C  
HETATM   72  C2  UNK1U   9      -0.283   5.954  19.458  0.00  0.00           C  
HETATM   73  N3  UNK1U   9      -1.491   5.717  19.743  0.00  0.00           N  
HETATM   74  C4  UNK1U   9      -2.534   6.424  19.117  0.00  0.00           C  
HETATM   75  N5  UNK1U   9      -2.270   7.323  18.244  0.00  0.00           N  
HETATM   76  C6  UNK1U   9      -0.928   7.618  17.898  0.00  0.00           C  
HETATM   77  N7  UNK1U   9       0.706   5.262  20.073  0.00  0.00           N  
HETATM   78  C8  UNK1U   9       1.918   5.503  19.786  0.00  0.00           C  
HETATM   79  C9  UNK1U   9       2.288   6.534  18.784  0.00  0.00           C  
HETATM   80  N10 UNK1U   9       1.393   7.204  18.185  0.00  0.00           N  
HETATM   81  C11 UNK1U   9       3.715   6.802  18.466  0.00  0.00           C  
HETATM   82  N12 UNK1U   9       4.177   7.981  19.135  0.00  0.00           N  
HETATM   83  C13 UNK1U   9       3.593   9.175  18.885  0.00  0.00           C  
HETATM   84  C14 UNK1U   9       2.447   9.487  19.482  0.00  0.00           C  
HETATM   85  C15 UNK1U   9       1.828  10.760  19.217  0.00  0.00           C  
HETATM   86  C16 UNK1U   9       2.409  11.613  18.381  0.00  0.00           C  
HETATM   87  C17 UNK1U   9       3.666  11.276  17.724  0.00  0.00           C  
HETATM   88  C18 UNK1U   9       4.234  10.104  17.968  0.00  0.00           C  
HETATM   89  N19 UNK1U   9      -3.876   6.130  19.463  0.00  0.00           N  
HETATM   90  O20 UNK1U   9      -0.630   8.588  16.958  0.00  0.00           O  
HETATM   91  C21 UNK1U   9       1.776  12.879  18.132  0.00  0.00           C  
HETATM   92  N22 UNK1U   9       1.322  13.600  19.194  0.00  0.00           N  
HETATM   93  C23 UNK1U   9       0.664  14.954  19.186  0.00  0.00           C  
HETATM   94  C24 UNK1U   9      -0.784  14.699  19.498  0.00  0.00           C  
HETATM   95  O25 UNK1U   9      -1.168  13.539  20.128  0.00  0.00           O  
HETATM   96  O26 UNK1U   9       1.662  13.252  16.943  0.00  0.00           O  
HETATM   97  O27 UNK1U   9      -1.617  15.569  19.190  0.00  0.00           O  
HETATM   98  C28 UNK1U   9       0.802  15.833  17.858  0.00  0.00           C  
HETATM   99  C29 UNK1U   9       0.822  17.369  18.125  0.00  0.00           C  
HETATM  100  C30 UNK1U   9       2.220  17.869  18.371  0.00  0.00           C  
HETATM  101  O31 UNK1U   9       3.070  17.914  17.459  0.00  0.00           O  
ATOM    102  N   PRO A  26     -14.335  21.198  -9.125  1.00 39.96      A    N  
ATOM    103  CA  PRO A  26     -12.992  21.290  -8.496  1.00 39.18      A    C  
ATOM    104  C   PRO A  26     -13.036  20.795  -7.047  1.00 37.71      A    C  
ATOM    105  O   PRO A  26     -12.694  21.537  -6.124  1.00 38.60      A    O  
ATOM    106  CB  PRO A  26     -12.579  22.759  -8.543  1.00 39.10      A    C  
ATOM    107  CG  PRO A  26     -13.459  23.298  -9.673  1.00 39.79      A    C  
ATOM    108  CD  PRO A  26     -14.786  22.541  -9.531  1.00 39.92      A    C  
ATOM    109  N   PRO A  27     -13.452  19.533  -6.833  1.00 35.59      A    N  
ATOM    110  CA  PRO A  27     -13.550  18.928  -5.497  1.00 32.44      A    C  
ATOM    111  C   PRO A  27     -12.335  19.186  -4.612  1.00 29.40      A    C  
ATOM    112  O   PRO A  27     -11.209  18.827  -4.962  1.00 29.78      A    O  
ATOM    113  CB  PRO A  27     -13.731  17.445  -5.807  1.00 33.58      A    C  
ATOM    114  CG  PRO A  27     -14.509  17.475  -7.075  1.00 34.93      A    C  
ATOM    115  CD  PRO A  27     -13.791  18.546  -7.873  1.00 35.32      A    C  
ATOM    116  N   HIS A  28     -12.567  19.800  -3.457  1.00 24.46      A    N  
ATOM    117  CA  HIS A  28     -11.477  20.099  -2.540  1.00 20.71      A    C  
ATOM    118  C   HIS A  28     -10.811  18.790  -2.109  1.00 19.74      A    C  
ATOM    119  O   HIS A  28     -11.495  17.807  -1.818  1.00 17.06      A    O  
ATOM    120  CB  HIS A  28     -12.017  20.860  -1.324  1.00 18.54      A    C  
ATOM    121  CG  HIS A  28     -10.951  21.453  -0.456  1.00 16.67      A    C  
ATOM    122  CD2 HIS A  28     -10.705  22.736  -0.097  1.00 16.39      A    C  
ATOM    123  ND1 HIS A  28      -9.992  20.689   0.172  1.00 16.03      A    N  
ATOM    124  CE1 HIS A  28      -9.204  21.475   0.885  1.00 17.29      A    C  
ATOM    125  NE2 HIS A  28      -9.616  22.723   0.739  1.00 15.59      A    N  
ATOM    126  N   GLY A  29      -9.480  18.788  -2.067  1.00 17.63      A    N  
ATOM    127  CA  GLY A  29      -8.740  17.594  -1.688  1.00 16.68      A    C  
ATOM    128  C   GLY A  29      -9.028  17.066  -0.298  1.00 15.48      A    C  
ATOM    129  O   GLY A  29      -8.971  15.856  -0.052  1.00 13.31      A    O  
ATOM    130  N   GLU A  30      -9.334  17.970   0.624  1.00 14.30      A    N  
ATOM    131  CA  GLU A  30      -9.623  17.573   1.991  1.00 13.58      A    C  
ATOM    132  C   GLU A  30     -10.884  16.710   2.125  1.00 13.92      A    C  
ATOM    133  O   GLU A  30     -11.043  15.988   3.113  1.00 14.81      A    O  
ATOM    134  CB  GLU A  30      -9.738  18.817   2.876  1.00 11.76      A    C  
ATOM    135  CG  GLU A  30      -9.863  18.523   4.345  1.00 11.96      A    C  
ATOM    136  CD  GLU A  30      -9.530  19.733   5.205  1.00 12.46      A    C  
ATOM    137  OE1 GLU A  30      -9.639  19.627   6.442  1.00 11.73      A    O  
ATOM    138  OE2 GLU A  30      -9.147  20.786   4.639  1.00 14.65      A    O1-
ATOM    139  N   LEU A  31     -11.772  16.773   1.140  1.00 13.42      A    N  
ATOM    140  CA  LEU A  31     -12.996  15.978   1.193  1.00 15.80      A    C  
ATOM    141  C   LEU A  31     -12.703  14.474   1.244  1.00 16.46      A    C  
ATOM    142  O   LEU A  31     -13.540  13.686   1.674  1.00 17.53      A    O  
ATOM    143  CB  LEU A  31     -13.899  16.301  -0.001  1.00 15.14      A    C  
ATOM    144  CG  LEU A  31     -14.517  17.709   0.037  1.00 17.45      A    C  
ATOM    145  CD1 LEU A  31     -15.417  17.927  -1.168  1.00 15.94      A    C  
ATOM    146  CD2 LEU A  31     -15.302  17.873   1.328  1.00 17.05      A    C  
ATOM    147  N   GLN A  32     -11.515  14.074   0.815  1.00 16.54      A    N  
ATOM    148  CA  GLN A  32     -11.171  12.657   0.859  1.00 17.72      A    C  
ATOM    149  C   GLN A  32     -10.979  12.203   2.302  1.00 17.83      A    C  
ATOM    150  O   GLN A  32     -11.529  11.180   2.715  1.00 17.40      A    O  
ATOM    151  CB  GLN A  32      -9.909  12.401   0.060  1.00 17.58      A    C  
ATOM    152  CG  GLN A  32     -10.054  12.800  -1.374  1.00 21.69      A    C  
ATOM    153  CD  GLN A  32      -8.807  12.530  -2.145  1.00 24.22      A    C  
ATOM    154  NE2 GLN A  32      -7.983  13.566  -2.312  1.00 24.22      A    N  
ATOM    155  OE1 GLN A  32      -8.560  11.398  -2.576  1.00 22.46      A    O  
ATOM    156  N   TYR A  33     -10.201  12.966   3.066  1.00 14.57      A    N  
ATOM    157  CA  TYR A  33      -9.962  12.639   4.459  1.00 14.42      A    C  
ATOM    158  C   TYR A  33     -11.271  12.672   5.233  1.00 16.08      A    C  
ATOM    159  O   TYR A  33     -11.527  11.806   6.071  1.00 13.37      A    O  
ATOM    160  CB  TYR A  33      -8.966  13.620   5.083  1.00 14.19      A    C  
ATOM    161  CG  TYR A  33      -8.908  13.548   6.595  1.00 13.52      A    C  
ATOM    162  CD1 TYR A  33      -9.727  14.360   7.384  1.00 12.26      A    C  
ATOM    163  CD2 TYR A  33      -8.060  12.647   7.238  1.00 11.94      A    C  
ATOM    164  CE1 TYR A  33      -9.704  14.275   8.778  1.00 10.79      A    C  
ATOM    165  CE2 TYR A  33      -8.030  12.557   8.627  1.00 11.74      A    C  
ATOM    166  CZ  TYR A  33      -8.856  13.375   9.391  1.00  7.88      A    C  
ATOM    167  OH  TYR A  33      -8.824  13.278  10.766  1.00  9.76      A    O  
ATOM    168  N   LEU A  34     -12.097  13.675   4.948  1.00 17.19      A    N  
ATOM    169  CA  LEU A  34     -13.385  13.812   5.622  1.00 16.92      A    C  
ATOM    170  C   LEU A  34     -14.314  12.661   5.225  1.00 16.50      A    C  
ATOM    171  O   LEU A  34     -15.073  12.158   6.049  1.00 15.55      A    O  
ATOM    172  CB  LEU A  34     -14.022  15.160   5.272  1.00 14.80      A    C  
ATOM    173  CG  LEU A  34     -13.206  16.376   5.731  1.00 14.63      A    C  
ATOM    174  CD1 LEU A  34     -13.822  17.650   5.182  1.00 14.58      A    C  
ATOM    175  CD2 LEU A  34     -13.147  16.412   7.251  1.00 13.04      A    C  
ATOM    176  N   GLY A  35     -14.251  12.253   3.965  1.00 16.83      A    N  
ATOM    177  CA  GLY A  35     -15.076  11.145   3.506  1.00 17.47      A    C  
ATOM    178  C   GLY A  35     -14.644   9.839   4.163  1.00 17.06      A    C  
ATOM    179  O   GLY A  35     -15.472   8.974   4.458  1.00 17.27      A    O  
ATOM    180  N   GLN A  36     -13.342   9.691   4.393  1.00 16.21      A    N  
ATOM    181  CA  GLN A  36     -12.822   8.488   5.034  1.00 14.77      A    C  
ATOM    182  C   GLN A  36     -13.298   8.437   6.484  1.00 15.87      A    C  
ATOM    183  O   GLN A  36     -13.561   7.357   7.018  1.00 16.25      A    O  
ATOM    184  CB  GLN A  36     -11.292   8.463   4.986  1.00 12.89      A    C  
ATOM    185  CG  GLN A  36     -10.697   8.429   3.577  1.00 11.15      A    C  
ATOM    186  CD  GLN A  36      -9.191   8.212   3.587  1.00 11.93      A    C  
ATOM    187  NE2 GLN A  36      -8.693   7.442   2.621  1.00 13.16      A    N  
ATOM    188  OE1 GLN A  36      -8.484   8.729   4.451  1.00 10.31      A    O  
ATOM    189  N   ILE A  37     -13.409   9.603   7.122  1.00 14.66      A    N  
ATOM    190  CA  ILE A  37     -13.885   9.672   8.504  1.00 15.96      A    C  
ATOM    191  C   ILE A  37     -15.361   9.287   8.528  1.00 16.71      A    C  
ATOM    192  O   ILE A  37     -15.806   8.553   9.415  1.00 15.67      A    O  
ATOM    193  CB  ILE A  37     -13.750  11.105   9.108  1.00 16.56      A    C  
ATOM    194  CG1 ILE A  37     -12.280  11.497   9.221  1.00 15.01      A    C  
ATOM    195  CG2 ILE A  37     -14.401  11.157  10.487  1.00 16.44      A    C  
ATOM    196  CD1 ILE A  37     -11.456  10.569  10.092  1.00 15.31      A    C  
ATOM    197  N   GLN A  38     -16.111   9.793   7.551  1.00 18.61      A    N  
ATOM    198  CA  GLN A  38     -17.539   9.506   7.439  1.00 21.78      A    C  
ATOM    199  C   GLN A  38     -17.720   8.005   7.297  1.00 21.80      A    C  
ATOM    200  O   GLN A  38     -18.453   7.376   8.056  1.00 23.09      A    O  
ATOM    201  CB  GLN A  38     -18.143  10.172   6.201  1.00 22.57      A    C  
ATOM    202  CG  GLN A  38     -18.359  11.674   6.281  1.00 30.90      A    C  
ATOM    203  CD  GLN A  38     -18.880  12.243   4.965  1.00 33.46      A    C  
ATOM    204  NE2 GLN A  38     -18.223  13.286   4.464  1.00 35.49      A    N  
ATOM    205  OE1 GLN A  38     -19.862  11.747   4.407  1.00 38.12      A    O  
ATOM    206  N   HIS A  39     -17.049   7.447   6.299  1.00 21.04      A    N  
ATOM    207  CA  HIS A  39     -17.131   6.021   6.027  1.00 21.30      A    C  
ATOM    208  C   HIS A  39     -16.882   5.167   7.266  1.00 21.27      A    C  
ATOM    209  O   HIS A  39     -17.672   4.270   7.582  1.00 20.17      A    O  
ATOM    210  CB  HIS A  39     -16.130   5.637   4.945  1.00 21.57      A    C  
ATOM    211  CG  HIS A  39     -16.152   4.181   4.604  1.00 24.72      A    C  
ATOM    212  CD2 HIS A  39     -15.277   3.187   4.883  1.00 24.76      A    C  
ATOM    213  ND1 HIS A  39     -17.197   3.594   3.925  1.00 24.81      A    N  
ATOM    214  CE1 HIS A  39     -16.964   2.299   3.800  1.00 26.53      A    C  
ATOM    215  NE2 HIS A  39     -15.806   2.026   4.373  1.00 26.30      A    N  
ATOM    216  N   ILE A  40     -15.787   5.443   7.966  1.00 19.90      A    N  
ATOM    217  CA  ILE A  40     -15.441   4.688   9.164  1.00 20.45      A    C  
ATOM    218  C   ILE A  40     -16.476   4.845  10.285  1.00 22.01      A    C  
ATOM    219  O   ILE A  40     -16.776   3.889  11.001  1.00 20.98      A    O  
ATOM    220  CB  ILE A  40     -14.057   5.102   9.695  1.00 19.60      A    C  
ATOM    221  CG1 ILE A  40     -13.004   4.902   8.603  1.00 19.08      A    C  
ATOM    222  CG2 ILE A  40     -13.697   4.279  10.925  1.00 18.89      A    C  
ATOM    223  CD1 ILE A  40     -11.610   5.289   9.033  1.00 19.76      A    C  
ATOM    224  N   LEU A  41     -17.017   6.046  10.446  1.00 20.60      A    N  
ATOM    225  CA  LEU A  41     -18.017   6.266  11.486  1.00 22.66      A    C  
ATOM    226  C   LEU A  41     -19.290   5.512  11.133  1.00 22.67      A    C  
ATOM    227  O   LEU A  41     -19.988   4.988  12.001  1.00 24.49      A    O  
ATOM    228  CB  LEU A  41     -18.336   7.760  11.626  1.00 20.72      A    C  
ATOM    229  CG  LEU A  41     -17.324   8.650  12.350  1.00 19.87      A    C  
ATOM    230  CD1 LEU A  41     -17.800  10.104  12.303  1.00 17.63      A    C  
ATOM    231  CD2 LEU A  41     -17.173   8.190  13.787  1.00 18.71      A    C  
ATOM    232  N   ARG A  42     -19.574   5.458   9.842  1.00 23.47      A    N  
ATOM    233  CA  ARG A  42     -20.763   4.802   9.332  1.00 27.49      A    C  
ATOM    234  C   ARG A  42     -20.624   3.294   9.101  1.00 28.36      A    C  
ATOM    235  O   ARG A  42     -21.512   2.531   9.473  1.00 28.98      A    O  
ATOM    236  CB  ARG A  42     -21.181   5.498   8.036  1.00 28.14      A    C  
ATOM    237  CG  ARG A  42     -22.181   4.761   7.176  1.00 33.49      A    C  
ATOM    238  CD  ARG A  42     -22.644   5.671   6.043  1.00 36.21      A    C  
ATOM    239  NE  ARG A  42     -23.311   4.947   4.965  1.00 40.50      A    N  
ATOM    240  CZ  ARG A  42     -22.685   4.174   4.081  1.00 42.52      A    C  
ATOM    241  NH1 ARG A  42     -21.369   4.020   4.144  1.00 43.29      A    N1+
ATOM    242  NH2 ARG A  42     -23.375   3.558   3.128  1.00 42.69      A    N  
HETATM  243  N   CME A  43     -19.512   2.866   8.509  1.00 28.89      A    N  
HETATM  244  CA  CME A  43     -19.312   1.451   8.200  1.00 29.19      A    C  
HETATM  245  C   CME A  43     -18.215   0.769   9.015  1.00 28.46      A    C  
HETATM  246  O   CME A  43     -18.109  -0.458   8.994  1.00 28.78      A    O  
HETATM  247  CB  CME A  43     -18.967   1.283   6.725  1.00 29.53      A    C  
HETATM  248  SG  CME A  43     -20.199   1.935   5.619  1.00 34.48      A    S  
HETATM  249  SD  CME A  43     -21.916   1.026   6.216  1.00 38.59      A    S  
HETATM  250  CE  CME A  43     -21.485  -0.735   6.271  1.00 40.66      A    C  
HETATM  251  CZ  CME A  43     -21.212  -1.256   7.683  1.00 42.95      A    C  
HETATM  252  OH  CME A  43     -22.354  -1.284   8.529  1.00 44.09      A    O  
ATOM    253  N   GLY A  44     -17.396   1.544   9.715  1.00 26.16      A    N  
ATOM    254  CA  GLY A  44     -16.339   0.941  10.505  1.00 25.49      A    C  
ATOM    255  C   GLY A  44     -16.891  -0.106  11.460  1.00 26.39      A    C  
ATOM    256  O   GLY A  44     -18.065  -0.046  11.842  1.00 25.02      A    O  
ATOM    257  N   VAL A  45     -16.057  -1.073  11.836  1.00 24.52      A    N  
ATOM    258  CA  VAL A  45     -16.482  -2.117  12.762  1.00 23.99      A    C  
ATOM    259  C   VAL A  45     -15.742  -1.964  14.081  1.00 22.85      A    C  
ATOM    260  O   VAL A  45     -14.562  -1.623  14.101  1.00 22.14      A    O  
ATOM    261  CB  VAL A  45     -16.209  -3.541  12.199  1.00 23.92      A    C  
ATOM    262  CG1 VAL A  45     -16.983  -3.753  10.916  1.00 22.88      A    C  
ATOM    263  CG2 VAL A  45     -14.727  -3.733  11.956  1.00 26.44      A    C  
ATOM    264  N   ARG A  46     -16.443  -2.200  15.184  1.00 21.56      A    N  
ATOM    265  CA  ARG A  46     -15.840  -2.098  16.505  1.00 23.38      A    C  
ATOM    266  C   ARG A  46     -14.658  -3.072  16.590  1.00 24.16      A    C  
ATOM    267  O   ARG A  46     -14.786  -4.253  16.253  1.00 23.54      A    O  
ATOM    268  CB  ARG A  46     -16.889  -2.429  17.572  1.00 26.86      A    C  
ATOM    269  CG  ARG A  46     -16.440  -2.226  19.002  1.00 30.33      A    C  
ATOM    270  CD  ARG A  46     -16.064  -0.779  19.280  1.00 33.49      A    C  
ATOM    271  NE  ARG A  46     -15.898  -0.544  20.711  1.00 36.89      A    N  
ATOM    272  CZ  ARG A  46     -16.906  -0.383  21.565  1.00 38.74      A    C  
ATOM    273  NH1 ARG A  46     -16.661  -0.179  22.854  1.00 39.68      A    N1+
ATOM    274  NH2 ARG A  46     -18.160  -0.407  21.129  1.00 38.54      A    N  
ATOM    275  N   LYS A  47     -13.511  -2.575  17.044  1.00 23.78      A    N  
ATOM    276  CA  LYS A  47     -12.314  -3.401  17.141  1.00 24.43      A    C  
ATOM    277  C   LYS A  47     -11.448  -2.981  18.322  1.00 25.23      A    C  
ATOM    278  O   LYS A  47     -10.977  -1.839  18.377  1.00 24.91      A    O  
ATOM    279  CB  LYS A  47     -11.524  -3.290  15.828  1.00 23.00      A    C  
ATOM    280  CG  LYS A  47     -10.279  -4.172  15.696  1.00 23.78      A    C  
ATOM    281  CD  LYS A  47      -9.762  -4.120  14.253  1.00 21.98      A    C  
ATOM    282  CE  LYS A  47      -8.530  -4.998  14.015  1.00 23.24      A    C  
ATOM    283  NZ  LYS A  47      -7.267  -4.423  14.570  1.00 21.84      A    N1+
ATOM    284  N   ASP A  48     -11.261  -3.896  19.276  1.00 24.07      A    N  
ATOM    285  CA  ASP A  48     -10.423  -3.625  20.439  1.00 24.37      A    C  
ATOM    286  C   ASP A  48      -9.019  -3.356  19.910  1.00 23.72      A    C  
ATOM    287  O   ASP A  48      -8.700  -3.717  18.780  1.00 22.81      A    O  
ATOM    288  CB  ASP A  48     -10.377  -4.832  21.384  1.00 26.35      A    C  
ATOM    289  CG  ASP A  48     -11.698  -5.076  22.109  1.00 29.14      A    C  
ATOM    290  OD1 ASP A  48     -11.774  -6.057  22.880  1.00 30.97      A    O  
ATOM    291  OD2 ASP A  48     -12.654  -4.296  21.916  1.00 28.96      A    O1-
ATOM    292  N   ASP A  49      -8.174  -2.739  20.722  1.00 24.57      A    N  
ATOM    293  CA  ASP A  49      -6.824  -2.450  20.272  1.00 26.59      A    C  
ATOM    294  C   ASP A  49      -5.815  -2.527  21.399  1.00 27.57      A    C  
ATOM    295  O   ASP A  49      -6.173  -2.550  22.575  1.00 28.69      A    O  
ATOM    296  CB  ASP A  49      -6.760  -1.059  19.636  1.00 25.30      A    C  
ATOM    297  CG  ASP A  49      -6.742   0.055  20.671  1.00 27.09      A    C  
ATOM    298  OD1 ASP A  49      -7.783   0.289  21.324  1.00 25.99      A    O  
ATOM    299  OD2 ASP A  49      -5.677   0.692  20.834  1.00 25.53      A    O1-
ATOM    300  N   ARG A  50      -4.546  -2.550  21.011  1.00 29.57      A    N  
ATOM    301  CA  ARG A  50      -3.416  -2.622  21.928  1.00 31.73      A    C  
ATOM    302  C   ARG A  50      -3.518  -1.679  23.126  1.00 32.94      A    C  
ATOM    303  O   ARG A  50      -3.149  -2.045  24.243  1.00 33.29      A    O  
ATOM    304  CB  ARG A  50      -2.131  -2.326  21.148  1.00 32.51      A    C  
ATOM    305  CG  ARG A  50      -0.862  -2.221  21.980  1.00 32.80      A    C  
ATOM    306  CD  ARG A  50       0.315  -1.867  21.082  1.00 33.24      A    C  
ATOM    307  NE  ARG A  50       0.114  -0.598  20.381  1.00 33.58      A    N  
ATOM    308  CZ  ARG A  50       0.200   0.600  20.955  1.00 33.12      A    C  
ATOM    309  NH1 ARG A  50       0.490   0.703  22.245  1.00 33.54      A    N1+
ATOM    310  NH2 ARG A  50      -0.007   1.698  20.240  1.00 30.84      A    N  
ATOM    311  N   THR A  51      -4.022  -0.469  22.892  1.00 33.73      A    N  
ATOM    312  CA  THR A  51      -4.137   0.534  23.952  1.00 33.19      A    C  
ATOM    313  C   THR A  51      -5.320   0.334  24.894  1.00 32.59      A    C  
ATOM    314  O   THR A  51      -5.403   0.989  25.933  1.00 33.14      A    O  
ATOM    315  CB  THR A  51      -4.253   1.950  23.359  1.00 32.93      A    C  
ATOM    316  CG2 THR A  51      -3.225   2.149  22.256  1.00 32.30      A    C  
ATOM    317  OG1 THR A  51      -5.565   2.134  22.816  1.00 32.24      A    O  
ATOM    318  N   GLY A  52      -6.237  -0.555  24.525  1.00 32.14      A    N  
ATOM    319  CA  GLY A  52      -7.403  -0.804  25.355  1.00 30.96      A    C  
ATOM    320  C   GLY A  52      -8.459   0.282  25.245  1.00 31.25      A    C  
ATOM    321  O   GLY A  52      -9.459   0.260  25.958  1.00 32.52      A    O  
ATOM    322  N   THR A  53      -8.246   1.235  24.343  1.00 30.47      A    N  
ATOM    323  CA  THR A  53      -9.184   2.340  24.156  1.00 27.39      A    C  
ATOM    324  C   THR A  53     -10.426   1.959  23.365  1.00 24.88      A    C  
ATOM    325  O   THR A  53     -11.530   2.400  23.685  1.00 24.79      A    O  
ATOM    326  CB  THR A  53      -8.496   3.528  23.444  1.00 27.36      A    C  
ATOM    327  CG2 THR A  53      -9.506   4.625  23.111  1.00 27.18      A    C  
ATOM    328  OG1 THR A  53      -7.471   4.059  24.294  1.00 28.21      A    O  
ATOM    329  N   GLY A  54     -10.241   1.143  22.333  1.00 23.40      A    N  
ATOM    330  CA  GLY A  54     -11.355   0.733  21.496  1.00 21.64      A    C  
ATOM    331  C   GLY A  54     -11.406   1.597  20.253  1.00 21.14      A    C  
ATOM    332  O   GLY A  54     -11.139   2.794  20.325  1.00 19.91      A    O  
ATOM    333  N   THR A  55     -11.753   1.006  19.114  1.00 20.20      A    N  
ATOM    334  CA  THR A  55     -11.814   1.764  17.871  1.00 18.63      A    C  
ATOM    335  C   THR A  55     -12.911   1.291  16.941  1.00 19.51      A    C  
ATOM    336  O   THR A  55     -13.505   0.226  17.129  1.00 19.60      A    O  
ATOM    337  CB  THR A  55     -10.504   1.645  17.058  1.00 18.26      A    C  
ATOM    338  CG2 THR A  55      -9.298   1.723  17.960  1.00 14.71      A    C  
ATOM    339  OG1 THR A  55     -10.484   0.384  16.371  1.00 20.37      A    O  
ATOM    340  N   LEU A  56     -13.174   2.116  15.937  1.00 17.88      A    N  
ATOM    341  CA  LEU A  56     -14.119   1.814  14.881  1.00 18.01      A    C  
ATOM    342  C   LEU A  56     -13.074   1.593  13.802  1.00 19.09      A    C  
ATOM    343  O   LEU A  56     -12.207   2.450  13.608  1.00 17.51      A    O  
ATOM    344  CB  LEU A  56     -14.981   3.029  14.571  1.00 18.45      A    C  
ATOM    345  CG  LEU A  56     -16.495   2.820  14.636  1.00 21.23      A    C  
ATOM    346  CD1 LEU A  56     -16.862   2.107  15.929  1.00 19.60      A    C  
ATOM    347  CD2 LEU A  56     -17.200   4.166  14.554  1.00 20.58      A    C  
ATOM    348  N   SER A  57     -13.127   0.458  13.114  1.00 18.54      A    N  
ATOM    349  CA  SER A  57     -12.096   0.153  12.129  1.00 18.23      A    C  
ATOM    350  C   SER A  57     -12.539  -0.252  10.737  1.00 18.81      A    C  
ATOM    351  O   SER A  57     -13.617  -0.805  10.539  1.00 19.03      A    O  
ATOM    352  CB  SER A  57     -11.180  -0.941  12.701  1.00 20.27      A    C  
ATOM    353  OG  SER A  57     -10.184  -1.339  11.773  1.00 19.11      A    O  
ATOM    354  N   VAL A  58     -11.669   0.034   9.772  1.00 18.52      A    N  
ATOM    355  CA  VAL A  58     -11.877  -0.298   8.367  1.00 18.13      A    C  
ATOM    356  C   VAL A  58     -10.498  -0.684   7.823  1.00 19.07      A    C  
ATOM    357  O   VAL A  58      -9.505  -0.016   8.114  1.00 16.48      A    O  
ATOM    358  CB  VAL A  58     -12.419   0.905   7.568  1.00 19.48      A    C  
ATOM    359  CG1 VAL A  58     -12.419   0.584   6.078  1.00 17.88      A    C  
ATOM    360  CG2 VAL A  58     -13.836   1.236   8.024  1.00 19.53      A    C  
ATOM    361  N   PHE A  59     -10.432  -1.765   7.051  1.00 18.62      A    N  
ATOM    362  CA  PHE A  59      -9.155  -2.217   6.508  1.00 17.11      A    C  
ATOM    363  C   PHE A  59      -9.053  -1.909   5.022  1.00 16.92      A    C  
ATOM    364  O   PHE A  59      -9.913  -2.300   4.224  1.00 16.86      A    O  
ATOM    365  CB  PHE A  59      -8.969  -3.726   6.749  1.00 16.39      A    C  
ATOM    366  CG  PHE A  59      -7.575  -4.231   6.448  1.00 13.72      A    C  
ATOM    367  CD1 PHE A  59      -7.350  -5.104   5.389  1.00 13.98      A    C  
ATOM    368  CD2 PHE A  59      -6.493  -3.837   7.231  1.00 13.43      A    C  
ATOM    369  CE1 PHE A  59      -6.062  -5.585   5.110  1.00 12.45      A    C  
ATOM    370  CE2 PHE A  59      -5.199  -4.309   6.965  1.00 15.26      A    C  
ATOM    371  CZ  PHE A  59      -4.985  -5.188   5.899  1.00 12.36      A    C  
ATOM    372  N   GLY A  60      -8.000  -1.185   4.661  1.00 15.57      A    N  
ATOM    373  CA  GLY A  60      -7.790  -0.832   3.275  1.00 13.22      A    C  
ATOM    374  C   GLY A  60      -8.520   0.417   2.809  1.00 15.04      A    C  
ATOM    375  O   GLY A  60      -9.737   0.406   2.634  1.00 13.80      A    O  
ATOM    376  N   MET A  61      -7.773   1.504   2.623  1.00 13.07      A    N  
ATOM    377  CA  MET A  61      -8.329   2.755   2.113  1.00 12.47      A    C  
ATOM    378  C   MET A  61      -7.230   3.429   1.291  1.00 12.13      A    C  
ATOM    379  O   MET A  61      -6.048   3.096   1.429  1.00  9.31      A    O  
ATOM    380  CB  MET A  61      -8.759   3.695   3.249  1.00 15.55      A    C  
ATOM    381  CG  MET A  61      -9.852   3.164   4.159  1.00 17.30      A    C  
ATOM    382  SD  MET A  61     -10.390   4.396   5.378  1.00 19.99      A    S  
ATOM    383  CE  MET A  61     -11.959   4.901   4.659  1.00 21.48      A    C  
ATOM    384  N   GLN A  62      -7.624   4.353   0.420  1.00 11.90      A    N  
ATOM    385  CA  GLN A  62      -6.664   5.083  -0.399  1.00 12.19      A    C  
ATOM    386  C   GLN A  62      -7.221   6.455  -0.768  1.00 11.20      A    C  
ATOM    387  O   GLN A  62      -8.395   6.595  -1.106  1.00 12.19      A    O  
ATOM    388  CB  GLN A  62      -6.310   4.311  -1.682  1.00 11.54      A    C  
ATOM    389  CG  GLN A  62      -5.099   4.895  -2.429  1.00 10.00      A    C  
ATOM    390  CD  GLN A  62      -4.693   4.108  -3.660  1.00  5.57      A    C  
ATOM    391  NE2 GLN A  62      -3.688   3.258  -3.508  1.00  9.76      A    N  
ATOM    392  OE1 GLN A  62      -5.277   4.251  -4.724  1.00 10.41      A    O  
ATOM    393  N   ALA A  63      -6.362   7.462  -0.690  1.00 10.93      A    N  
ATOM    394  CA  ALA A  63      -6.742   8.829  -1.022  1.00 11.21      A    C  
ATOM    395  C   ALA A  63      -5.593   9.452  -1.804  1.00 10.90      A    C  
ATOM    396  O   ALA A  63      -4.430   9.150  -1.544  1.00 10.75      A    O  
ATOM    397  CB  ALA A  63      -7.009   9.628   0.261  1.00 11.12      A    C  
ATOM    398  N   ARG A  64      -5.924  10.301  -2.774  1.00 11.67      A    N  
ATOM    399  CA  ARG A  64      -4.910  10.969  -3.589  1.00 11.29      A    C  
ATOM    400  C   ARG A  64      -4.970  12.466  -3.315  1.00 12.00      A    C  
ATOM    401  O   ARG A  64      -5.993  13.088  -3.557  1.00 12.14      A    O  
ATOM    402  CB  ARG A  64      -5.174  10.726  -5.078  1.00 11.27      A    C  
ATOM    403  CG  ARG A  64      -4.126  11.329  -6.013  1.00 13.94      A    C  
ATOM    404  CD  ARG A  64      -4.515  11.127  -7.468  1.00 14.24      A    C  
ATOM    405  NE  ARG A  64      -4.633   9.709  -7.780  1.00 13.66      A    N  
ATOM    406  CZ  ARG A  64      -3.612   8.918  -8.104  1.00 17.04      A    C  
ATOM    407  NH1 ARG A  64      -3.829   7.630  -8.354  1.00 14.55      A    N1+
ATOM    408  NH2 ARG A  64      -2.382   9.411  -8.211  1.00 14.73      A    N  
ATOM    409  N   TYR A  65      -3.878  13.032  -2.813  1.00 12.07      A    N  
ATOM    410  CA  TYR A  65      -3.816  14.462  -2.531  1.00 11.40      A    C  
ATOM    411  C   TYR A  65      -2.886  15.124  -3.537  1.00 11.64      A    C  
ATOM    412  O   TYR A  65      -1.696  14.825  -3.579  1.00 10.82      A    O  
ATOM    413  CB  TYR A  65      -3.286  14.694  -1.121  1.00  9.86      A    C  
ATOM    414  CG  TYR A  65      -4.183  14.127  -0.057  1.00 12.40      A    C  
ATOM    415  CD1 TYR A  65      -5.375  14.765   0.287  1.00 11.94      A    C  
ATOM    416  CD2 TYR A  65      -3.867  12.923   0.580  1.00 13.17      A    C  
ATOM    417  CE1 TYR A  65      -6.237  14.219   1.237  1.00 12.42      A    C  
ATOM    418  CE2 TYR A  65      -4.723  12.366   1.537  1.00 13.47      A    C  
ATOM    419  CZ  TYR A  65      -5.904  13.018   1.859  1.00 14.99      A    C  
ATOM    420  OH  TYR A  65      -6.746  12.481   2.811  1.00 14.06      A    O  
ATOM    421  N   SER A  66      -3.440  16.000  -4.364  1.00 12.69      A    N  
ATOM    422  CA  SER A  66      -2.643  16.712  -5.354  1.00 12.54      A    C  
ATOM    423  C   SER A  66      -1.649  17.620  -4.638  1.00 11.09      A    C  
ATOM    424  O   SER A  66      -1.968  18.222  -3.617  1.00 12.56      A    O  
ATOM    425  CB  SER A  66      -3.548  17.559  -6.251  1.00 11.90      A    C  
ATOM    426  OG  SER A  66      -2.776  18.341  -7.149  1.00 15.05      A    O  
ATOM    427  N   LEU A  67      -0.439  17.711  -5.168  1.00 11.97      A    N  
ATOM    428  CA  LEU A  67       0.573  18.575  -4.573  1.00 12.56      A    C  
ATOM    429  C   LEU A  67       0.895  19.688  -5.573  1.00 11.77      A    C  
ATOM    430  O   LEU A  67       1.865  20.418  -5.405  1.00 12.16      A    O  
ATOM    431  CB  LEU A  67       1.846  17.780  -4.269  1.00 11.09      A    C  
ATOM    432  CG  LEU A  67       1.713  16.507  -3.427  1.00 10.92      A    C  
ATOM    433  CD1 LEU A  67       3.068  15.800  -3.354  1.00  8.30      A    C  
ATOM    434  CD2 LEU A  67       1.215  16.854  -2.034  1.00  7.27      A    C  
ATOM    435  N   ARG A  68       0.070  19.806  -6.610  1.00 13.43      A    N  
ATOM    436  CA  ARG A  68       0.282  20.797  -7.659  1.00 14.81      A    C  
ATOM    437  C   ARG A  68      -0.267  22.182  -7.310  1.00 17.10      A    C  
ATOM    438  O   ARG A  68      -1.477  22.415  -7.319  1.00 15.86      A    O  
ATOM    439  CB  ARG A  68      -0.328  20.290  -8.967  1.00 13.95      A    C  
ATOM    440  CG  ARG A  68       0.188  18.907  -9.365  1.00 14.20      A    C  
ATOM    441  CD  ARG A  68      -0.441  18.409 -10.651  1.00 18.55      A    C  
ATOM    442  NE  ARG A  68      -0.123  17.003 -10.900  1.00 18.71      A    N  
ATOM    443  CZ  ARG A  68      -0.664  15.985 -10.238  1.00 18.28      A    C  
ATOM    444  NH1 ARG A  68      -1.562  16.212  -9.285  1.00 16.29      A    N1+
ATOM    445  NH2 ARG A  68      -0.294  14.737 -10.517  1.00 17.57      A    N  
ATOM    446  N   ASP A  69       0.648  23.094  -6.996  1.00 19.69      A    N  
ATOM    447  CA  ASP A  69       0.300  24.464  -6.627  1.00 20.24      A    C  
ATOM    448  C   ASP A  69      -0.568  24.537  -5.379  1.00 20.90      A    C  
ATOM    449  O   ASP A  69      -1.351  25.468  -5.206  1.00 19.14      A    O  
ATOM    450  CB  ASP A  69      -0.400  25.179  -7.783  1.00 23.61      A    C  
ATOM    451  CG  ASP A  69       0.561  25.577  -8.884  1.00 28.18      A    C  
ATOM    452  OD1 ASP A  69       1.656  26.092  -8.561  1.00 31.49      A    O  
ATOM    453  OD2 ASP A  69       0.222  25.389 -10.073  1.00 32.16      A    O1-
ATOM    454  N   GLU A  70      -0.424  23.541  -4.513  1.00 20.21      A    N  
ATOM    455  CA  GLU A  70      -1.163  23.501  -3.263  1.00 18.48      A    C  
ATOM    456  C   GLU A  70      -0.524  22.462  -2.349  1.00 16.82      A    C  
ATOM    457  O   GLU A  70       0.154  21.545  -2.815  1.00 16.89      A    O  
ATOM    458  CB  GLU A  70      -2.639  23.176  -3.511  1.00 21.28      A    C  
ATOM    459  CG  GLU A  70      -2.948  21.736  -3.872  1.00 22.56      A    C  
ATOM    460  CD  GLU A  70      -4.434  21.513  -4.093  1.00 25.27      A    C  
ATOM    461  OE1 GLU A  70      -4.972  22.053  -5.079  1.00 28.59      A    O  
ATOM    462  OE2 GLU A  70      -5.070  20.811  -3.279  1.00 25.69      A    O1-
ATOM    463  N   PHE A  71      -0.723  22.629  -1.048  1.00 13.34      A    N  
ATOM    464  CA  PHE A  71      -0.167  21.727  -0.057  1.00 13.37      A    C  
ATOM    465  C   PHE A  71      -1.313  21.230   0.816  1.00 15.30      A    C  
ATOM    466  O   PHE A  71      -2.063  22.023   1.397  1.00 12.98      A    O  
ATOM    467  CB  PHE A  71       0.885  22.442   0.785  1.00 12.46      A    C  
ATOM    468  CG  PHE A  71       1.672  21.519   1.668  1.00 14.27      A    C  
ATOM    469  CD1 PHE A  71       1.225  21.208   2.949  1.00 11.29      A    C  
ATOM    470  CD2 PHE A  71       2.851  20.934   1.206  1.00 11.83      A    C  
ATOM    471  CE1 PHE A  71       1.940  20.328   3.760  1.00 15.47      A    C  
ATOM    472  CE2 PHE A  71       3.569  20.055   2.009  1.00 10.73      A    C  
ATOM    473  CZ  PHE A  71       3.116  19.750   3.287  1.00 12.39      A    C  
ATOM    474  N   PRO A  72      -1.465  19.900   0.916  1.00 15.92      A    N  
ATOM    475  CA  PRO A  72      -2.529  19.276   1.705  1.00 13.58      A    C  
ATOM    476  C   PRO A  72      -2.433  19.359   3.222  1.00 14.80      A    C  
ATOM    477  O   PRO A  72      -2.368  18.336   3.901  1.00 14.81      A    O  
ATOM    478  CB  PRO A  72      -2.522  17.839   1.192  1.00 14.96      A    C  
ATOM    479  CG  PRO A  72      -1.075  17.604   0.937  1.00 14.75      A    C  
ATOM    480  CD  PRO A  72      -0.658  18.876   0.228  1.00 15.30      A    C  
ATOM    481  N   LEU A  73      -2.416  20.577   3.758  1.00 13.47      A    N  
ATOM    482  CA  LEU A  73      -2.391  20.755   5.202  1.00 13.60      A    C  
ATOM    483  C   LEU A  73      -3.871  20.984   5.511  1.00 14.20      A    C  
ATOM    484  O   LEU A  73      -4.454  21.995   5.092  1.00 12.10      A    O  
ATOM    485  CB  LEU A  73      -1.559  21.982   5.588  1.00 15.06      A    C  
ATOM    486  CG  LEU A  73      -1.387  22.247   7.085  1.00 13.92      A    C  
ATOM    487  CD1 LEU A  73      -0.685  21.066   7.738  1.00 10.74      A    C  
ATOM    488  CD2 LEU A  73      -0.574  23.543   7.295  1.00 13.55      A    C  
ATOM    489  N   LEU A  74      -4.482  20.033   6.215  1.00 14.04      A    N  
ATOM    490  CA  LEU A  74      -5.910  20.106   6.530  1.00 14.47      A    C  
ATOM    491  C   LEU A  74      -6.351  21.429   7.155  1.00 13.93      A    C  
ATOM    492  O   LEU A  74      -5.656  21.993   8.003  1.00 14.16      A    O  
ATOM    493  CB  LEU A  74      -6.315  18.946   7.442  1.00 15.33      A    C  
ATOM    494  CG  LEU A  74      -5.978  17.523   6.975  1.00 15.87      A    C  
ATOM    495  CD1 LEU A  74      -6.835  16.544   7.764  1.00 18.44      A    C  
ATOM    496  CD2 LEU A  74      -6.243  17.360   5.487  1.00 14.87      A    C  
ATOM    497  N   THR A  75      -7.520  21.902   6.733  1.00 14.40      A    N  
ATOM    498  CA  THR A  75      -8.063  23.168   7.219  1.00 15.22      A    C  
ATOM    499  C   THR A  75      -9.271  23.047   8.143  1.00 16.07      A    C  
ATOM    500  O   THR A  75      -9.630  24.017   8.818  1.00 14.55      A    O  
ATOM    501  CB  THR A  75      -8.450  24.094   6.042  1.00 13.06      A    C  
ATOM    502  CG2 THR A  75      -7.230  24.390   5.172  1.00 13.90      A    C  
ATOM    503  OG1 THR A  75      -9.452  23.460   5.241  1.00 14.90      A    O  
ATOM    504  N   THR A  76      -9.900  21.872   8.195  1.00 15.14      A    N  
ATOM    505  CA  THR A  76     -11.063  21.728   9.067  1.00 14.98      A    C  
ATOM    506  C   THR A  76     -10.678  21.723  10.538  1.00 13.74      A    C  
ATOM    507  O   THR A  76     -11.531  21.646  11.425  1.00 14.20      A    O  
ATOM    508  CB  THR A  76     -11.913  20.495   8.691  1.00 15.61      A    C  
ATOM    509  CG2 THR A  76     -12.639  20.762   7.383  1.00 15.17      A    C  
ATOM    510  OG1 THR A  76     -11.078  19.341   8.551  1.00 15.90      A    O  
ATOM    511  N   LYS A  77      -9.375  21.829  10.773  1.00 12.33      A    N  
ATOM    512  CA  LYS A  77      -8.782  21.935  12.102  1.00 12.38      A    C  
ATOM    513  C   LYS A  77      -7.362  22.459  11.859  1.00 12.51      A    C  
ATOM    514  O   LYS A  77      -6.800  22.249  10.785  1.00 14.44      A    O  
ATOM    515  CB  LYS A  77      -8.732  20.583  12.828  1.00 14.01      A    C  
ATOM    516  CG  LYS A  77      -7.592  19.654  12.417  1.00 12.77      A    C  
ATOM    517  CD  LYS A  77      -7.530  18.445  13.347  1.00 10.62      A    C  
ATOM    518  CE  LYS A  77      -6.270  17.617  13.108  1.00 10.35      A    C  
ATOM    519  NZ  LYS A  77      -6.196  16.462  14.060  1.00 10.81      A    N1+
ATOM    520  N   ARG A  78      -6.785  23.151  12.829  1.00 13.65      A    N  
ATOM    521  CA  ARG A  78      -5.431  23.665  12.649  1.00 16.18      A    C  
ATOM    522  C   ARG A  78      -4.426  22.557  12.954  1.00 16.54      A    C  
ATOM    523  O   ARG A  78      -4.371  22.049  14.071  1.00 15.49      A    O  
ATOM    524  CB  ARG A  78      -5.181  24.870  13.567  1.00 15.10      A    C  
ATOM    525  CG  ARG A  78      -3.743  25.367  13.584  1.00 18.35      A    C  
ATOM    526  CD  ARG A  78      -3.597  26.628  14.449  1.00 22.36      A    C  
ATOM    527  NE  ARG A  78      -4.230  27.801  13.847  1.00 21.10      A    N  
ATOM    528  CZ  ARG A  78      -3.727  28.483  12.819  1.00 22.29      A    C  
ATOM    529  NH1 ARG A  78      -2.574  28.115  12.274  1.00 21.09      A    N1+
ATOM    530  NH2 ARG A  78      -4.384  29.529  12.327  1.00 22.53      A    N  
ATOM    531  N   VAL A  79      -3.640  22.186  11.948  1.00 17.92      A    N  
ATOM    532  CA  VAL A  79      -2.636  21.139  12.106  1.00 19.05      A    C  
ATOM    533  C   VAL A  79      -1.333  21.745  12.613  1.00 19.74      A    C  
ATOM    534  O   VAL A  79      -0.919  22.823  12.164  1.00 19.76      A    O  
ATOM    535  CB  VAL A  79      -2.378  20.405  10.767  1.00 19.58      A    C  
ATOM    536  CG1 VAL A  79      -1.311  19.334  10.945  1.00 18.82      A    C  
ATOM    537  CG2 VAL A  79      -3.666  19.783  10.265  1.00 20.34      A    C  
ATOM    538  N   PHE A  80      -0.699  21.040  13.548  1.00 18.35      A    N  
ATOM    539  CA  PHE A  80       0.557  21.462  14.166  1.00 18.51      A    C  
ATOM    540  C   PHE A  80       1.706  21.374  13.162  1.00 17.98      A    C  
ATOM    541  O   PHE A  80       2.580  20.519  13.280  1.00 18.95      A    O  
ATOM    542  CB  PHE A  80       0.820  20.572  15.394  1.00 19.70      A    C  
ATOM    543  CG  PHE A  80       2.050  20.940  16.183  1.00 19.53      A    C  
ATOM    544  CD1 PHE A  80       2.462  22.262  16.295  1.00 20.83      A    C  
ATOM    545  CD2 PHE A  80       2.775  19.955  16.847  1.00 20.22      A    C  
ATOM    546  CE1 PHE A  80       3.582  22.601  17.058  1.00 21.36      A    C  
ATOM    547  CE2 PHE A  80       3.894  20.280  17.614  1.00 20.70      A    C  
ATOM    548  CZ  PHE A  80       4.298  21.606  17.719  1.00 22.38      A    C  
ATOM    549  N   TRP A  81       1.699  22.274  12.181  1.00 16.47      A    N  
ATOM    550  CA  TRP A  81       2.718  22.292  11.134  1.00 15.79      A    C  
ATOM    551  C   TRP A  81       4.154  22.302  11.639  1.00 14.43      A    C  
ATOM    552  O   TRP A  81       5.013  21.627  11.068  1.00 14.07      A    O  
ATOM    553  CB  TRP A  81       2.491  23.479  10.187  1.00 14.90      A    C  
ATOM    554  CG  TRP A  81       3.634  23.721   9.247  1.00 15.02      A    C  
ATOM    555  CD1 TRP A  81       4.572  24.708   9.340  1.00 15.27      A    C  
ATOM    556  CD2 TRP A  81       3.999  22.928   8.108  1.00 15.78      A    C  
ATOM    557  CE2 TRP A  81       5.174  23.495   7.562  1.00 16.31      A    C  
ATOM    558  CE3 TRP A  81       3.449  21.792   7.498  1.00 14.24      A    C  
ATOM    559  NE1 TRP A  81       5.500  24.579   8.333  1.00 16.01      A    N  
ATOM    560  CZ2 TRP A  81       5.813  22.965   6.433  1.00 15.05      A    C  
ATOM    561  CZ3 TRP A  81       4.086  21.264   6.372  1.00 15.67      A    C  
ATOM    562  CH2 TRP A  81       5.255  21.853   5.855  1.00 16.59      A    C  
ATOM    563  N   LYS A  82       4.422  23.047  12.709  1.00 15.14      A    N  
ATOM    564  CA  LYS A  82       5.780  23.103  13.249  1.00 15.01      A    C  
ATOM    565  C   LYS A  82       6.233  21.692  13.613  1.00 16.22      A    C  
ATOM    566  O   LYS A  82       7.378  21.299  13.355  1.00 14.64      A    O  
ATOM    567  CB  LYS A  82       5.849  23.988  14.495  1.00 14.88      A    C  
ATOM    568  CG  LYS A  82       7.205  23.916  15.179  1.00 17.97      A    C  
ATOM    569  CD  LYS A  82       7.317  24.829  16.389  1.00 21.31      A    C  
ATOM    570  CE  LYS A  82       8.735  24.795  16.942  1.00 21.69      A    C  
ATOM    571  NZ  LYS A  82       8.932  25.730  18.078  1.00 26.24      A    N1+
ATOM    572  N   GLY A  83       5.327  20.937  14.223  1.00 13.99      A    N  
ATOM    573  CA  GLY A  83       5.652  19.572  14.601  1.00 14.66      A    C  
ATOM    574  C   GLY A  83       5.982  18.739  13.375  1.00 12.60      A    C  
ATOM    575  O   GLY A  83       6.944  17.979  13.379  1.00 14.57      A    O  
ATOM    576  N   VAL A  84       5.182  18.886  12.326  1.00 13.31      A    N  
ATOM    577  CA  VAL A  84       5.378  18.146  11.079  1.00 12.69      A    C  
ATOM    578  C   VAL A  84       6.763  18.388  10.478  1.00 15.37      A    C  
ATOM    579  O   VAL A  84       7.526  17.457  10.210  1.00 12.65      A    O  
ATOM    580  CB  VAL A  84       4.335  18.564  10.029  1.00 13.19      A    C  
ATOM    581  CG1 VAL A  84       4.599  17.839   8.712  1.00 11.64      A    C  
ATOM    582  CG2 VAL A  84       2.926  18.269  10.543  1.00 12.11      A    C  
ATOM    583  N   LEU A  85       7.066  19.659  10.250  1.00 14.19      A    N  
ATOM    584  CA  LEU A  85       8.339  20.066   9.677  1.00 13.52      A    C  
ATOM    585  C   LEU A  85       9.506  19.584  10.526  1.00 14.42      A    C  
ATOM    586  O   LEU A  85      10.426  18.939  10.032  1.00 14.78      A    O  
ATOM    587  CB  LEU A  85       8.362  21.597   9.565  1.00 13.05      A    C  
ATOM    588  CG  LEU A  85       9.638  22.297   9.094  1.00 13.81      A    C  
ATOM    589  CD1 LEU A  85      10.118  21.694   7.796  1.00 13.38      A    C  
ATOM    590  CD2 LEU A  85       9.349  23.778   8.924  1.00 13.00      A    C  
ATOM    591  N   GLU A  86       9.449  19.898  11.813  1.00 14.89      A    N  
ATOM    592  CA  GLU A  86      10.485  19.532  12.765  1.00 16.94      A    C  
ATOM    593  C   GLU A  86      10.708  18.011  12.858  1.00 16.78      A    C  
ATOM    594  O   GLU A  86      11.852  17.545  12.935  1.00 14.42      A    O  
ATOM    595  CB  GLU A  86      10.114  20.114  14.131  1.00 20.21      A    C  
ATOM    596  CG  GLU A  86      11.283  20.637  14.938  1.00 25.78      A    C  
ATOM    597  CD  GLU A  86      12.111  21.686  14.202  1.00 25.42      A    C  
ATOM    598  OE1 GLU A  86      11.662  22.845  14.067  1.00 27.76      A    O  
ATOM    599  OE2 GLU A  86      13.222  21.339  13.754  1.00 22.90      A    O1-
ATOM    600  N   GLU A  87       9.622  17.239  12.854  1.00 15.19      A    N  
ATOM    601  CA  GLU A  87       9.750  15.785  12.935  1.00 14.63      A    C  
ATOM    602  C   GLU A  87      10.486  15.235  11.711  1.00 12.72      A    C  
ATOM    603  O   GLU A  87      11.355  14.378  11.837  1.00 15.11      A    O  
ATOM    604  CB  GLU A  87       8.374  15.110  13.039  1.00 13.47      A    C  
ATOM    605  CG  GLU A  87       8.471  13.569  13.036  1.00 13.32      A    C  
ATOM    606  CD  GLU A  87       7.135  12.873  12.797  1.00 15.84      A    C  
ATOM    607  OE1 GLU A  87       6.349  13.369  11.956  1.00 15.51      A    O  
ATOM    608  OE2 GLU A  87       6.879  11.819  13.435  1.00 13.42      A    O1-
ATOM    609  N   LEU A  88      10.133  15.731  10.528  1.00 14.00      A    N  
ATOM    610  CA  LEU A  88      10.761  15.270   9.298  1.00 13.94      A    C  
ATOM    611  C   LEU A  88      12.239  15.652   9.218  1.00 15.77      A    C  
ATOM    612  O   LEU A  88      13.060  14.869   8.745  1.00 15.04      A    O  
ATOM    613  CB  LEU A  88      10.013  15.812   8.080  1.00 12.19      A    C  
ATOM    614  CG  LEU A  88      10.542  15.297   6.741  1.00 14.14      A    C  
ATOM    615  CD1 LEU A  88      10.516  13.763   6.725  1.00 12.49      A    C  
ATOM    616  CD2 LEU A  88       9.713  15.863   5.615  1.00 12.35      A    C  
ATOM    617  N   LEU A  89      12.585  16.854   9.669  1.00 15.87      A    N  
ATOM    618  CA  LEU A  89      13.988  17.266   9.644  1.00 18.12      A    C  
ATOM    619  C   LEU A  89      14.727  16.314  10.579  1.00 18.43      A    C  
ATOM    620  O   LEU A  89      15.867  15.919  10.333  1.00 18.66      A    O  
ATOM    621  CB  LEU A  89      14.143  18.708  10.146  1.00 16.56      A    C  
ATOM    622  CG  LEU A  89      13.569  19.834   9.277  1.00 15.92      A    C  
ATOM    623  CD1 LEU A  89      13.812  21.168   9.954  1.00 16.97      A    C  
ATOM    624  CD2 LEU A  89      14.232  19.822   7.908  1.00 17.74      A    C  
ATOM    625  N   TRP A  90      14.040  15.949  11.653  1.00 18.33      A    N  
ATOM    626  CA  TRP A  90      14.568  15.057  12.670  1.00 19.11      A    C  
ATOM    627  C   TRP A  90      14.789  13.646  12.088  1.00 19.02      A    C  
ATOM    628  O   TRP A  90      15.773  12.984  12.422  1.00 20.29      A    O  
ATOM    629  CB  TRP A  90      13.584  15.058  13.840  1.00 19.16      A    C  
ATOM    630  CG  TRP A  90      13.916  14.191  14.988  1.00 18.62      A    C  
ATOM    631  CD1 TRP A  90      14.938  14.346  15.880  1.00 20.07      A    C  
ATOM    632  CD2 TRP A  90      13.155  13.073  15.437  1.00 20.29      A    C  
ATOM    633  CE2 TRP A  90      13.764  12.598  16.619  1.00 19.64      A    C  
ATOM    634  CE3 TRP A  90      12.008  12.426  14.957  1.00 19.43      A    C  
ATOM    635  NE1 TRP A  90      14.852  13.393  16.869  1.00 19.12      A    N  
ATOM    636  CZ2 TRP A  90      13.265  11.502  17.329  1.00 21.05      A    C  
ATOM    637  CZ3 TRP A  90      11.511  11.337  15.664  1.00 21.44      A    C  
ATOM    638  CH2 TRP A  90      12.141  10.887  16.838  1.00 19.88      A    C  
ATOM    639  N   PHE A  91      13.882  13.201  11.215  1.00 18.12      A    N  
ATOM    640  CA  PHE A  91      14.009  11.895  10.561  1.00 18.11      A    C  
ATOM    641  C   PHE A  91      15.235  11.919   9.640  1.00 18.53      A    C  
ATOM    642  O   PHE A  91      16.041  10.989   9.619  1.00 16.02      A    O  
ATOM    643  CB  PHE A  91      12.797  11.582   9.667  1.00 18.30      A    C  
ATOM    644  CG  PHE A  91      11.536  11.226  10.407  1.00 19.45      A    C  
ATOM    645  CD1 PHE A  91      11.575  10.658  11.675  1.00 20.57      A    C  
ATOM    646  CD2 PHE A  91      10.298  11.392   9.787  1.00 20.45      A    C  
ATOM    647  CE1 PHE A  91      10.395  10.253  12.313  1.00 21.09      A    C  
ATOM    648  CE2 PHE A  91       9.119  10.994  10.410  1.00 19.89      A    C  
ATOM    649  CZ  PHE A  91       9.167  10.422  11.675  1.00 21.18      A    C  
ATOM    650  N   ILE A  92      15.339  12.989   8.857  1.00 18.07      A    N  
ATOM    651  CA  ILE A  92      16.434  13.160   7.908  1.00 19.22      A    C  
ATOM    652  C   ILE A  92      17.805  13.183   8.584  1.00 19.81      A    C  
ATOM    653  O   ILE A  92      18.778  12.675   8.033  1.00 20.42      A    O  
ATOM    654  CB  ILE A  92      16.215  14.444   7.078  1.00 19.27      A    C  
ATOM    655  CG1 ILE A  92      14.937  14.282   6.249  1.00 16.79      A    C  
ATOM    656  CG2 ILE A  92      17.420  14.709   6.176  1.00 17.43      A    C  
ATOM    657  CD1 ILE A  92      14.416  15.559   5.625  1.00 18.95      A    C  
ATOM    658  N   LYS A  93      17.872  13.761   9.779  1.00 20.38      A    N  
ATOM    659  CA  LYS A  93      19.115  13.828  10.544  1.00 23.34      A    C  
ATOM    660  C   LYS A  93      19.548  12.416  10.933  1.00 24.05      A    C  
ATOM    661  O   LYS A  93      20.699  12.194  11.301  1.00 23.43      A    O  
ATOM    662  CB  LYS A  93      18.910  14.635  11.830  1.00 24.58      A    C  
ATOM    663  CG  LYS A  93      18.480  16.065  11.622  1.00 28.95      A    C  
ATOM    664  CD  LYS A  93      17.913  16.674  12.904  1.00 28.99      A    C  
ATOM    665  CE  LYS A  93      18.946  16.757  14.010  1.00 29.75      A    C  
ATOM    666  NZ  LYS A  93      18.457  17.591  15.148  1.00 29.54      A    N1+
ATOM    667  N   GLY A  94      18.601  11.479  10.875  1.00 24.35      A    N  
ATOM    668  CA  GLY A  94      18.873  10.094  11.224  1.00 24.49      A    C  
ATOM    669  C   GLY A  94      18.743   9.848  12.714  1.00 24.34      A    C  
ATOM    670  O   GLY A  94      19.183   8.821  13.237  1.00 24.48      A    O  
ATOM    671  N   SER A  95      18.123  10.793  13.406  1.00 21.92      A    N  
ATOM    672  CA  SER A  95      17.960  10.687  14.842  1.00 21.02      A    C  
ATOM    673  C   SER A  95      16.862   9.723  15.272  1.00 20.02      A    C  
ATOM    674  O   SER A  95      15.829   9.599  14.612  1.00 21.08      A    O  
ATOM    675  CB  SER A  95      17.679  12.068  15.429  1.00 20.39      A    C  
ATOM    676  OG  SER A  95      17.399  11.986  16.816  1.00 22.93      A    O  
ATOM    677  N   THR A  96      17.106   9.033  16.381  1.00 18.73      A    N  
ATOM    678  CA  THR A  96      16.138   8.104  16.956  1.00 19.95      A    C  
ATOM    679  C   THR A  96      16.016   8.512  18.419  1.00 20.79      A    C  
ATOM    680  O   THR A  96      15.537   7.750  19.258  1.00 21.00      A    O  
ATOM    681  CB  THR A  96      16.617   6.619  16.883  1.00 19.40      A    C  
ATOM    682  CG2 THR A  96      16.777   6.166  15.440  1.00 18.20      A    C  
ATOM    683  OG1 THR A  96      17.869   6.481  17.565  1.00 19.79      A    O  
ATOM    684  N   ASN A  97      16.462   9.732  18.713  1.00 21.47      A    N  
ATOM    685  CA  ASN A  97      16.429  10.276  20.068  1.00 23.43      A    C  
ATOM    686  C   ASN A  97      15.293  11.290  20.214  1.00 23.68      A    C  
ATOM    687  O   ASN A  97      15.352  12.387  19.659  1.00 24.98      A    O  
ATOM    688  CB  ASN A  97      17.762  10.958  20.392  1.00 23.60      A    C  
ATOM    689  CG  ASN A  97      17.858  11.399  21.840  1.00 26.51      A    C  
ATOM    690  ND2 ASN A  97      19.084  11.496  22.347  1.00 27.73      A    N  
ATOM    691  OD1 ASN A  97      16.846  11.662  22.493  1.00 28.64      A    O  
ATOM    692  N   ALA A  98      14.267  10.919  20.972  1.00 23.39      A    N  
ATOM    693  CA  ALA A  98      13.119  11.790  21.189  1.00 23.10      A    C  
ATOM    694  C   ALA A  98      13.515  13.154  21.745  1.00 22.99      A    C  
ATOM    695  O   ALA A  98      12.893  14.162  21.426  1.00 22.74      A    O  
ATOM    696  CB  ALA A  98      12.132  11.115  22.128  1.00 21.63      A    C  
ATOM    697  N   LYS A  99      14.546  13.181  22.579  1.00 24.13      A    N  
ATOM    698  CA  LYS A  99      14.998  14.427  23.181  1.00 27.13      A    C  
ATOM    699  C   LYS A  99      15.448  15.461  22.152  1.00 28.14      A    C  
ATOM    700  O   LYS A  99      15.281  16.657  22.373  1.00 28.20      A    O  
ATOM    701  CB  LYS A  99      16.128  14.151  24.179  1.00 28.94      A    C  
ATOM    702  CG  LYS A  99      15.752  13.133  25.242  1.00 31.21      A    C  
ATOM    703  CD  LYS A  99      16.791  13.037  26.345  1.00 34.22      A    C  
ATOM    704  CE  LYS A  99      16.769  14.267  27.240  1.00 36.45      A    C  
ATOM    705  NZ  LYS A  99      17.761  14.172  28.355  1.00 37.67      A    N1+
ATOM    706  N   GLU A 100      16.009  15.008  21.030  1.00 29.24      A    N  
ATOM    707  CA  GLU A 100      16.469  15.926  19.983  1.00 29.52      A    C  
ATOM    708  C   GLU A 100      15.304  16.627  19.292  1.00 28.30      A    C  
ATOM    709  O   GLU A 100      15.463  17.717  18.745  1.00 28.48      A    O  
ATOM    710  CB  GLU A 100      17.312  15.189  18.935  1.00 32.02      A    C  
ATOM    711  CG  GLU A 100      18.686  14.743  19.429  1.00 37.95      A    C  
ATOM    712  CD  GLU A 100      19.511  14.064  18.342  1.00 40.76      A    C  
ATOM    713  OE1 GLU A 100      19.692  14.674  17.264  1.00 43.35      A    O  
ATOM    714  OE2 GLU A 100      19.983  12.927  18.565  1.00 42.73      A    O1-
ATOM    715  N   LEU A 101      14.134  15.996  19.304  1.00 25.43      A    N  
ATOM    716  CA  LEU A 101      12.956  16.597  18.694  1.00 23.97      A    C  
ATOM    717  C   LEU A 101      12.287  17.453  19.760  1.00 24.26      A    C  
ATOM    718  O   LEU A 101      11.805  18.554  19.487  1.00 23.26      A    O  
ATOM    719  CB  LEU A 101      11.984  15.516  18.206  1.00 21.31      A    C  
ATOM    720  CG  LEU A 101      10.683  15.984  17.542  1.00 20.19      A    C  
ATOM    721  CD1 LEU A 101      10.994  16.964  16.412  1.00 15.63      A    C  
ATOM    722  CD2 LEU A 101       9.919  14.776  17.005  1.00 16.86      A    C  
ATOM    723  N   SER A 102      12.271  16.932  20.981  1.00 24.99      A    N  
ATOM    724  CA  SER A 102      11.670  17.626  22.108  1.00 26.64      A    C  
ATOM    725  C   SER A 102      12.344  18.984  22.311  1.00 27.43      A    C  
ATOM    726  O   SER A 102      11.686  19.974  22.640  1.00 27.09      A    O  
ATOM    727  CB  SER A 102      11.811  16.779  23.374  1.00 27.09      A    C  
ATOM    728  OG  SER A 102      11.003  17.289  24.420  1.00 28.18      A    O  
ATOM    729  N   SER A 103      13.656  19.026  22.101  1.00 27.34      A    N  
ATOM    730  CA  SER A 103      14.414  20.259  22.269  1.00 27.23      A    C  
ATOM    731  C   SER A 103      14.032  21.316  21.233  1.00 26.24      A    C  
ATOM    732  O   SER A 103      14.438  22.471  21.343  1.00 27.70      A    O  
ATOM    733  CB  SER A 103      15.917  19.972  22.190  1.00 27.53      A    C  
ATOM    734  OG  SER A 103      16.289  19.524  20.898  1.00 30.50      A    O  
ATOM    735  N   LYS A 104      13.254  20.926  20.229  1.00 24.70      A    N  
ATOM    736  CA  LYS A 104      12.820  21.867  19.197  1.00 24.65      A    C  
ATOM    737  C   LYS A 104      11.439  22.391  19.561  1.00 23.72      A    C  
ATOM    738  O   LYS A 104      10.872  23.223  18.850  1.00 22.98      A    O  
ATOM    739  CB  LYS A 104      12.739  21.185  17.828  1.00 25.08      A    C  
ATOM    740  CG  LYS A 104      14.015  20.526  17.361  1.00 25.20      A    C  
ATOM    741  CD  LYS A 104      15.071  21.535  16.972  1.00 27.49      A    C  
ATOM    742  CE  LYS A 104      16.359  20.825  16.578  1.00 28.38      A    C  
ATOM    743  NZ  LYS A 104      17.391  21.775  16.082  1.00 30.44      A    N1+
ATOM    744  N   GLY A 105      10.900  21.892  20.670  1.00 23.04      A    N  
ATOM    745  CA  GLY A 105       9.581  22.312  21.107  1.00 23.53      A    C  
ATOM    746  C   GLY A 105       8.485  21.397  20.584  1.00 23.82      A    C  
ATOM    747  O   GLY A 105       7.301  21.717  20.682  1.00 24.43      A    O  
ATOM    748  N   VAL A 106       8.883  20.256  20.023  1.00 23.22      A    N  
ATOM    749  CA  VAL A 106       7.939  19.277  19.483  1.00 21.16      A    C  
ATOM    750  C   VAL A 106       8.037  18.024  20.355  1.00 21.63      A    C  
ATOM    751  O   VAL A 106       9.025  17.289  20.302  1.00 21.88      A    O  
ATOM    752  CB  VAL A 106       8.280  18.957  18.016  1.00 20.50      A    C  
ATOM    753  CG1 VAL A 106       7.389  17.849  17.497  1.00 20.11      A    C  
ATOM    754  CG2 VAL A 106       8.113  20.217  17.168  1.00 19.61      A    C  
ATOM    755  N   LYS A 107       7.002  17.790  21.155  1.00 22.03      A    N  
ATOM    756  CA  LYS A 107       6.980  16.675  22.104  1.00 22.83      A    C  
ATOM    757  C   LYS A 107       6.226  15.407  21.685  1.00 22.06      A    C  
ATOM    758  O   LYS A 107       5.957  14.538  22.523  1.00 21.02      A    O  
ATOM    759  CB  LYS A 107       6.381  17.174  23.419  1.00 24.08      A    C  
ATOM    760  CG  LYS A 107       6.807  18.586  23.824  1.00 27.33      A    C  
ATOM    761  CD  LYS A 107       8.256  18.642  24.272  1.00 28.89      A    C  
ATOM    762  CE  LYS A 107       8.625  20.037  24.774  1.00 30.66      A    C  
ATOM    763  NZ  LYS A 107       9.962  20.056  25.439  1.00 30.27      A    N1+
ATOM    764  N   ILE A 108       5.901  15.285  20.404  1.00 21.27      A    N  
ATOM    765  CA  ILE A 108       5.141  14.135  19.926  1.00 20.77      A    C  
ATOM    766  C   ILE A 108       5.707  12.730  20.187  1.00 21.65      A    C  
ATOM    767  O   ILE A 108       4.946  11.764  20.193  1.00 20.14      A    O  
ATOM    768  CB  ILE A 108       4.847  14.257  18.417  1.00 20.72      A    C  
ATOM    769  CG1 ILE A 108       6.155  14.249  17.625  1.00 19.56      A    C  
ATOM    770  CG2 ILE A 108       4.048  15.532  18.146  1.00 21.92      A    C  
ATOM    771  CD1 ILE A 108       5.950  14.352  16.133  1.00 18.74      A    C  
ATOM    772  N   TRP A 109       7.016  12.604  20.402  1.00 20.52      A    N  
ATOM    773  CA  TRP A 109       7.609  11.283  20.641  1.00 21.96      A    C  
ATOM    774  C   TRP A 109       8.178  11.075  22.039  1.00 22.90      A    C  
ATOM    775  O   TRP A 109       8.805  10.047  22.315  1.00 25.13      A    O  
ATOM    776  CB  TRP A 109       8.718  11.002  19.623  1.00 18.76      A    C  
ATOM    777  CG  TRP A 109       8.221  10.687  18.253  1.00 19.57      A    C  
ATOM    778  CD1 TRP A 109       8.301  11.485  17.147  1.00 20.26      A    C  
ATOM    779  CD2 TRP A 109       7.574   9.481  17.832  1.00 20.26      A    C  
ATOM    780  CE2 TRP A 109       7.292   9.618  16.453  1.00 20.46      A    C  
ATOM    781  CE3 TRP A 109       7.203   8.296  18.486  1.00 21.44      A    C  
ATOM    782  NE1 TRP A 109       7.746  10.849  16.061  1.00 20.51      A    N  
ATOM    783  CZ2 TRP A 109       6.655   8.612  15.711  1.00 20.31      A    C  
ATOM    784  CZ3 TRP A 109       6.566   7.295  17.746  1.00 17.92      A    C  
ATOM    785  CH2 TRP A 109       6.300   7.462  16.373  1.00 20.01      A    C  
ATOM    786  N   ASP A 110       7.966  12.037  22.925  1.00 22.86      A    N  
ATOM    787  CA  ASP A 110       8.498  11.929  24.277  1.00 24.80      A    C  
ATOM    788  C   ASP A 110       7.920  10.763  25.071  1.00 26.00      A    C  
ATOM    789  O   ASP A 110       8.656  10.043  25.751  1.00 27.22      A    O  
ATOM    790  CB  ASP A 110       8.272  13.243  25.028  1.00 23.67      A    C  
ATOM    791  CG  ASP A 110       9.062  14.391  24.433  1.00 22.35      A    C  
ATOM    792  OD1 ASP A 110       9.757  14.176  23.413  1.00 19.80      A    O  
ATOM    793  OD2 ASP A 110       8.990  15.509  24.985  1.00 24.44      A    O1-
ATOM    794  N   ALA A 111       6.608  10.573  24.977  1.00 26.93      A    N  
ATOM    795  CA  ALA A 111       5.945   9.495  25.700  1.00 27.45      A    C  
ATOM    796  C   ALA A 111       6.535   8.134  25.318  1.00 28.71      A    C  
ATOM    797  O   ALA A 111       6.819   7.304  26.189  1.00 29.32      A    O  
ATOM    798  CB  ALA A 111       4.442   9.525  25.421  1.00 25.04      A    C  
ATOM    799  N   ASN A 112       6.728   7.909  24.022  1.00 28.56      A    N  
ATOM    800  CA  ASN A 112       7.287   6.644  23.557  1.00 29.07      A    C  
ATOM    801  C   ASN A 112       8.760   6.486  23.912  1.00 28.24      A    C  
ATOM    802  O   ASN A 112       9.361   5.443  23.654  1.00 27.77      A    O  
ATOM    803  CB  ASN A 112       7.103   6.503  22.045  1.00 31.15      A    C  
ATOM    804  CG  ASN A 112       5.668   6.204  21.660  1.00 34.26      A    C  
ATOM    805  ND2 ASN A 112       5.432   4.995  21.159  1.00 35.01      A    N  
ATOM    806  OD1 ASN A 112       4.778   7.044  21.820  1.00 34.97      A    O  
ATOM    807  N   GLY A 113       9.339   7.520  24.511  1.00 26.98      A    N  
ATOM    808  CA  GLY A 113      10.737   7.457  24.887  1.00 26.75      A    C  
ATOM    809  C   GLY A 113      10.925   7.583  26.384  1.00 27.20      A    C  
ATOM    810  O   GLY A 113      12.054   7.628  26.873  1.00 27.20      A    O  
ATOM    811  N   SER A 114       9.819   7.644  27.117  1.00 27.61      A    N  
ATOM    812  CA  SER A 114       9.873   7.771  28.568  1.00 28.37      A    C  
ATOM    813  C   SER A 114      10.336   6.487  29.249  1.00 27.87      A    C  
ATOM    814  O   SER A 114      10.124   5.392  28.737  1.00 27.55      A    O  
ATOM    815  CB  SER A 114       8.502   8.161  29.121  1.00 29.17      A    C  
ATOM    816  OG  SER A 114       7.539   7.149  28.880  1.00 33.04      A    O  
ATOM    817  N   ARG A 115      10.966   6.649  30.409  1.00 28.87      A    N  
ATOM    818  CA  ARG A 115      11.470   5.539  31.212  1.00 30.41      A    C  
ATOM    819  C   ARG A 115      10.395   4.467  31.384  1.00 30.96      A    C  
ATOM    820  O   ARG A 115      10.570   3.321  30.961  1.00 30.35      A    O  
ATOM    821  CB  ARG A 115      11.905   6.066  32.586  1.00 30.80      A    C  
ATOM    822  CG  ARG A 115      12.428   5.023  33.581  1.00 31.77      A    C  
ATOM    823  CD  ARG A 115      13.799   4.487  33.191  1.00 32.25      A    C  
ATOM    824  NE  ARG A 115      13.723   3.502  32.118  1.00 32.76      A    N  
ATOM    825  CZ  ARG A 115      14.527   3.487  31.061  1.00 31.62      A    C  
ATOM    826  NH1 ARG A 115      15.471   4.409  30.929  1.00 32.32      A    N1+
ATOM    827  NH2 ARG A 115      14.390   2.546  30.138  1.00 31.45      A    N  
ATOM    828  N   ASP A 116       9.279   4.856  31.997  1.00 31.51      A    N  
ATOM    829  CA  ASP A 116       8.162   3.949  32.250  1.00 31.38      A    C  
ATOM    830  C   ASP A 116       7.666   3.212  31.012  1.00 30.64      A    C  
ATOM    831  O   ASP A 116       7.428   2.003  31.061  1.00 30.23      A    O  
ATOM    832  CB  ASP A 116       6.998   4.714  32.889  1.00 33.33      A    C  
ATOM    833  CG  ASP A 116       7.304   5.169  34.306  1.00 34.82      A    C  
ATOM    834  OD1 ASP A 116       6.479   5.912  34.881  1.00 36.27      A    O  
ATOM    835  OD2 ASP A 116       8.362   4.782  34.848  1.00 35.15      A    O1-
ATOM    836  N   PHE A 117       7.501   3.928  29.904  1.00 28.87      A    N  
ATOM    837  CA  PHE A 117       7.032   3.281  28.687  1.00 28.48      A    C  
ATOM    838  C   PHE A 117       8.082   2.311  28.153  1.00 27.84      A    C  
ATOM    839  O   PHE A 117       7.749   1.235  27.662  1.00 28.09      A    O  
ATOM    840  CB  PHE A 117       6.691   4.311  27.605  1.00 27.64      A    C  
ATOM    841  CG  PHE A 117       6.132   3.696  26.354  1.00 28.10      A    C  
ATOM    842  CD1 PHE A 117       4.850   3.159  26.342  1.00 29.77      A    C  
ATOM    843  CD2 PHE A 117       6.910   3.592  25.207  1.00 29.76      A    C  
ATOM    844  CE1 PHE A 117       4.350   2.521  25.210  1.00 29.54      A    C  
ATOM    845  CE2 PHE A 117       6.421   2.955  24.068  1.00 30.76      A    C  
ATOM    846  CZ  PHE A 117       5.136   2.417  24.072  1.00 30.65      A    C  
ATOM    847  N   LEU A 118       9.351   2.696  28.246  1.00 27.65      A    N  
ATOM    848  CA  LEU A 118      10.430   1.844  27.768  1.00 27.57      A    C  
ATOM    849  C   LEU A 118      10.494   0.583  28.622  1.00 28.23      A    C  
ATOM    850  O   LEU A 118      10.636  -0.524  28.103  1.00 26.69      A    O  
ATOM    851  CB  LEU A 118      11.772   2.589  27.826  1.00 26.83      A    C  
ATOM    852  CG  LEU A 118      11.952   3.800  26.901  1.00 25.97      A    C  
ATOM    853  CD1 LEU A 118      13.323   4.427  27.132  1.00 25.15      A    C  
ATOM    854  CD2 LEU A 118      11.804   3.369  25.454  1.00 25.34      A    C  
ATOM    855  N   ASP A 119      10.380   0.753  29.934  1.00 28.52      A    N  
ATOM    856  CA  ASP A 119      10.422  -0.387  30.838  1.00 29.33      A    C  
ATOM    857  C   ASP A 119       9.245  -1.319  30.579  1.00 29.98      A    C  
ATOM    858  O   ASP A 119       9.395  -2.538  30.627  1.00 30.73      A    O  
ATOM    859  CB  ASP A 119      10.396   0.076  32.296  1.00 28.42      A    C  
ATOM    860  CG  ASP A 119      11.596   0.918  32.661  1.00 28.84      A    C  
ATOM    861  OD1 ASP A 119      12.597   0.899  31.911  1.00 28.01      A    O  
ATOM    862  OD2 ASP A 119      11.545   1.591  33.711  1.00 31.71      A    O1-
ATOM    863  N   SER A 120       8.081  -0.749  30.288  1.00 30.36      A    N  
ATOM    864  CA  SER A 120       6.892  -1.556  30.038  1.00 31.51      A    C  
ATOM    865  C   SER A 120       7.089  -2.518  28.869  1.00 31.81      A    C  
ATOM    866  O   SER A 120       6.461  -3.574  28.816  1.00 32.50      A    O  
ATOM    867  CB  SER A 120       5.678  -0.662  29.764  1.00 30.87      A    C  
ATOM    868  OG  SER A 120       5.670  -0.190  28.428  1.00 30.74      A    O  
ATOM    869  N   LEU A 121       7.961  -2.153  27.934  1.00 32.55      A    N  
ATOM    870  CA  LEU A 121       8.220  -2.997  26.774  1.00 32.75      A    C  
ATOM    871  C   LEU A 121       9.464  -3.858  26.978  1.00 32.79      A    C  
ATOM    872  O   LEU A 121       9.883  -4.587  26.075  1.00 31.82      A    O  
ATOM    873  CB  LEU A 121       8.377  -2.137  25.516  1.00 33.09      A    C  
ATOM    874  CG  LEU A 121       7.155  -1.310  25.094  1.00 34.43      A    C  
ATOM    875  CD1 LEU A 121       7.459  -0.592  23.785  1.00 34.17      A    C  
ATOM    876  CD2 LEU A 121       5.941  -2.210  24.931  1.00 34.00      A    C  
ATOM    877  N   GLY A 122      10.050  -3.765  28.168  1.00 32.50      A    N  
ATOM    878  CA  GLY A 122      11.230  -4.552  28.476  1.00 32.54      A    C  
ATOM    879  C   GLY A 122      12.532  -3.938  28.002  1.00 31.78      A    C  
ATOM    880  O   GLY A 122      13.490  -4.661  27.724  1.00 31.24      A    O  
ATOM    881  N   PHE A 123      12.568  -2.608  27.912  1.00 31.34      A    N  
ATOM    882  CA  PHE A 123      13.762  -1.888  27.471  1.00 30.50      A    C  
ATOM    883  C   PHE A 123      14.386  -1.085  28.615  1.00 30.35      A    C  
ATOM    884  O   PHE A 123      14.895   0.018  28.403  1.00 29.80      A    O  
ATOM    885  CB  PHE A 123      13.416  -0.937  26.318  1.00 30.77      A    C  
ATOM    886  CG  PHE A 123      12.949  -1.631  25.068  1.00 31.29      A    C  
ATOM    887  CD1 PHE A 123      13.762  -2.554  24.421  1.00 32.35      A    C  
ATOM    888  CD2 PHE A 123      11.701  -1.351  24.527  1.00 31.96      A    C  
ATOM    889  CE1 PHE A 123      13.339  -3.186  23.255  1.00 32.43      A    C  
ATOM    890  CE2 PHE A 123      11.269  -1.979  23.360  1.00 32.27      A    C  
ATOM    891  CZ  PHE A 123      12.089  -2.897  22.724  1.00 32.24      A    C  
ATOM    892  N   SER A 124      14.351  -1.641  29.823  1.00 29.50      A    N  
ATOM    893  CA  SER A 124      14.908  -0.966  30.996  1.00 29.43      A    C  
ATOM    894  C   SER A 124      16.396  -0.644  30.859  1.00 28.59      A    C  
ATOM    895  O   SER A 124      16.901   0.267  31.517  1.00 28.52      A    O  
ATOM    896  CB  SER A 124      14.686  -1.814  32.254  1.00 29.61      A    C  
ATOM    897  OG  SER A 124      15.352  -3.064  32.158  1.00 30.52      A    O  
ATOM    898  N   THR A 125      17.098  -1.393  30.013  1.00 27.68      A    N  
ATOM    899  CA  THR A 125      18.528  -1.175  29.798  1.00 27.63      A    C  
ATOM    900  C   THR A 125      18.765  -0.058  28.779  1.00 28.27      A    C  
ATOM    901  O   THR A 125      19.906   0.301  28.485  1.00 28.15      A    O  
ATOM    902  CB  THR A 125      19.179  -2.456  29.272  1.00 15.00      A    C  
ATOM    903  CG2 THR A 125      19.253  -3.564  30.324  1.00 15.00      A    C  
ATOM    904  OG1 THR A 125      18.437  -2.962  28.173  1.00 15.00      A    O  
ATOM    905  N   ARG A 126      17.683   0.490  28.238  1.00 29.66      A    N  
ATOM    906  CA  ARG A 126      17.786   1.558  27.251  1.00 31.72      A    C  
ATOM    907  C   ARG A 126      17.602   2.940  27.885  1.00 32.46      A    C  
ATOM    908  O   ARG A 126      16.803   3.112  28.809  1.00 31.55      A    O  
ATOM    909  CB  ARG A 126      16.746   1.335  26.150  1.00 32.45      A    C  
ATOM    910  CG  ARG A 126      16.796   2.343  25.020  1.00 33.04      A    C  
ATOM    911  CD  ARG A 126      15.723   2.042  23.991  1.00 33.27      A    C  
ATOM    912  NE  ARG A 126      15.932   0.749  23.349  1.00 33.98      A    N  
ATOM    913  CZ  ARG A 126      15.110   0.217  22.451  1.00 32.75      A    C  
ATOM    914  NH1 ARG A 126      14.010   0.864  22.081  1.00 32.70      A    N1+
ATOM    915  NH2 ARG A 126      15.392  -0.961  21.918  1.00 34.63      A    N  
ATOM    916  N   GLU A 127      18.345   3.922  27.385  1.00 32.91      A    N  
ATOM    917  CA  GLU A 127      18.264   5.281  27.913  1.00 34.03      A    C  
ATOM    918  C   GLU A 127      16.948   5.955  27.535  1.00 32.89      A    C  
ATOM    919  O   GLU A 127      16.371   5.668  26.485  1.00 31.22      A    O  
ATOM    920  CB  GLU A 127      19.425   6.127  27.387  1.00 35.90      A    C  
ATOM    921  CG  GLU A 127      20.175   6.867  28.475  1.00 39.13      A    C  
ATOM    922  CD  GLU A 127      21.058   5.947  29.296  1.00 41.40      A    C  
ATOM    923  OE1 GLU A 127      21.544   6.325  30.361  1.00 43.29      A    O  
ATOM    924  OE2 GLU A 127      21.282   4.735  28.796  1.00 42.97      A    O1-
ATOM    925  N   GLU A 128      16.476   6.857  28.389  1.00 32.98      A    N  
ATOM    926  CA  GLU A 128      15.228   7.552  28.106  1.00 33.34      A    C  
ATOM    927  C   GLU A 128      15.424   8.404  26.854  1.00 32.31      A    C  
ATOM    928  O   GLU A 128      16.443   9.082  26.705  1.00 30.86      A    O  
ATOM    929  CB  GLU A 128      14.826   8.442  29.287  1.00 37.17      A    C  
ATOM    930  CG  GLU A 128      15.550   9.778  29.342  1.00 41.65      A    C  
ATOM    931  CD  GLU A 128      15.185  10.593  30.567  1.00 44.60      A    C  
ATOM    932  OE1 GLU A 128      13.975  10.719  30.863  1.00 45.97      A    O  
ATOM    933  OE2 GLU A 128      16.111  11.115  31.226  1.00 46.62      A    O1-
ATOM    934  N   GLY A 129      14.450   8.358  25.952  1.00 31.10      A    N  
ATOM    935  CA  GLY A 129      14.547   9.131  24.728  1.00 29.35      A    C  
ATOM    936  C   GLY A 129      14.950   8.266  23.550  1.00 28.19      A    C  
ATOM    937  O   GLY A 129      14.770   8.649  22.396  1.00 27.40      A    O  
ATOM    938  N   ASP A 130      15.493   7.088  23.841  1.00 26.93      A    N  
ATOM    939  CA  ASP A 130      15.921   6.171  22.791  1.00 25.20      A    C  
ATOM    940  C   ASP A 130      14.727   5.359  22.284  1.00 25.46      A    C  
ATOM    941  O   ASP A 130      14.232   4.456  22.967  1.00 25.39      A    O  
ATOM    942  CB  ASP A 130      17.020   5.251  23.330  1.00 23.95      A    C  
ATOM    943  CG  ASP A 130      17.745   4.507  22.236  1.00 24.52      A    C  
ATOM    944  OD1 ASP A 130      18.857   4.003  22.500  1.00 25.03      A    O  
ATOM    945  OD2 ASP A 130      17.206   4.417  21.115  1.00 25.29      A    O1-
ATOM    946  N   LEU A 131      14.272   5.692  21.081  1.00 24.60      A    N  
ATOM    947  CA  LEU A 131      13.127   5.029  20.465  1.00 24.38      A    C  
ATOM    948  C   LEU A 131      13.502   3.750  19.725  1.00 23.77      A    C  
ATOM    949  O   LEU A 131      12.641   3.075  19.163  1.00 23.17      A    O  
ATOM    950  CB  LEU A 131      12.446   5.990  19.489  1.00 24.78      A    C  
ATOM    951  CG  LEU A 131      11.984   7.326  20.075  1.00 24.96      A    C  
ATOM    952  CD1 LEU A 131      11.588   8.268  18.943  1.00 25.03      A    C  
ATOM    953  CD2 LEU A 131      10.818   7.090  21.029  1.00 25.02      A    C  
ATOM    954  N   GLY A 132      14.787   3.419  19.726  1.00 24.14      A    N  
ATOM    955  CA  GLY A 132      15.230   2.227  19.029  1.00 23.55      A    C  
ATOM    956  C   GLY A 132      15.435   2.499  17.548  1.00 23.30      A    C  
ATOM    957  O   GLY A 132      15.433   3.656  17.121  1.00 21.58      A    O  
ATOM    958  N   PRO A 133      15.600   1.448  16.732  1.00 22.95      A    N  
ATOM    959  CA  PRO A 133      15.812   1.585  15.288  1.00 22.43      A    C  
ATOM    960  C   PRO A 133      14.576   2.062  14.526  1.00 23.00      A    C  
ATOM    961  O   PRO A 133      13.990   1.309  13.748  1.00 23.32      A    O  
ATOM    962  CB  PRO A 133      16.245   0.181  14.884  1.00 21.68      A    C  
ATOM    963  CG  PRO A 133      15.408  -0.675  15.791  1.00 21.67      A    C  
ATOM    964  CD  PRO A 133      15.563   0.025  17.122  1.00 22.90      A    C  
ATOM    965  N   VAL A 134      14.191   3.317  14.750  1.00 23.28      A    N  
ATOM    966  CA  VAL A 134      13.026   3.898  14.091  1.00 24.10      A    C  
ATOM    967  C   VAL A 134      13.368   4.569  12.753  1.00 22.51      A    C  
ATOM    968  O   VAL A 134      14.452   4.368  12.220  1.00 22.67      A    O  
ATOM    969  CB  VAL A 134      12.317   4.920  15.018  1.00 25.87      A    C  
ATOM    970  CG1 VAL A 134      11.816   4.219  16.266  1.00 27.04      A    C  
ATOM    971  CG2 VAL A 134      13.269   6.048  15.393  1.00 27.14      A    C  
ATOM    972  N   TYR A 135      12.431   5.358  12.225  1.00 21.91      A    N  
ATOM    973  CA  TYR A 135      12.572   6.045  10.932  1.00 21.80      A    C  
ATOM    974  C   TYR A 135      13.931   6.624  10.571  1.00 20.69      A    C  
ATOM    975  O   TYR A 135      14.462   6.334   9.503  1.00 21.93      A    O  
ATOM    976  CB  TYR A 135      11.527   7.157  10.816  1.00 21.00      A    C  
ATOM    977  CG  TYR A 135      10.108   6.654  10.847  1.00 21.06      A    C  
ATOM    978  CD1 TYR A 135       9.574   5.937   9.773  1.00 20.76      A    C  
ATOM    979  CD2 TYR A 135       9.306   6.862  11.967  1.00 21.27      A    C  
ATOM    980  CE1 TYR A 135       8.273   5.438   9.819  1.00 19.83      A    C  
ATOM    981  CE2 TYR A 135       8.009   6.365  12.027  1.00 20.87      A    C  
ATOM    982  CZ  TYR A 135       7.500   5.654  10.952  1.00 20.95      A    C  
ATOM    983  OH  TYR A 135       6.223   5.150  11.026  1.00 21.29      A    O  
ATOM    984  N   GLY A 136      14.478   7.456  11.448  1.00 20.92      A    N  
ATOM    985  CA  GLY A 136      15.767   8.069  11.182  1.00 20.33      A    C  
ATOM    986  C   GLY A 136      16.826   7.035  10.868  1.00 20.82      A    C  
ATOM    987  O   GLY A 136      17.601   7.169   9.915  1.00 19.04      A    O  
ATOM    988  N   PHE A 137      16.842   5.986  11.679  1.00 19.79      A    N  
ATOM    989  CA  PHE A 137      17.794   4.908  11.525  1.00 18.48      A    C  
ATOM    990  C   PHE A 137      17.547   4.096  10.252  1.00 18.94      A    C  
ATOM    991  O   PHE A 137      18.445   3.933   9.433  1.00 17.48      A    O  
ATOM    992  CB  PHE A 137      17.727   4.004  12.753  1.00 19.29      A    C  
ATOM    993  CG  PHE A 137      18.703   2.879  12.722  1.00 19.38      A    C  
ATOM    994  CD1 PHE A 137      20.058   3.115  12.916  1.00 20.14      A    C  
ATOM    995  CD2 PHE A 137      18.274   1.580  12.483  1.00 20.81      A    C  
ATOM    996  CE1 PHE A 137      20.974   2.072  12.873  1.00 19.84      A    C  
ATOM    997  CE2 PHE A 137      19.184   0.528  12.439  1.00 20.39      A    C  
ATOM    998  CZ  PHE A 137      20.537   0.777  12.635  1.00 19.96      A    C  
ATOM    999  N   GLN A 138      16.328   3.594  10.081  1.00 19.07      A    N  
ATOM   1000  CA  GLN A 138      15.996   2.791   8.904  1.00 19.10      A    C  
ATOM   1001  C   GLN A 138      16.184   3.539   7.585  1.00 20.09      A    C  
ATOM   1002  O   GLN A 138      16.666   2.977   6.604  1.00 19.84      A    O  
ATOM   1003  CB  GLN A 138      14.549   2.289   8.991  1.00 19.48      A    C  
ATOM   1004  CG  GLN A 138      14.257   1.402  10.192  1.00 18.27      A    C  
ATOM   1005  CD  GLN A 138      15.139   0.171  10.245  1.00 18.71      A    C  
ATOM   1006  NE2 GLN A 138      15.323  -0.375  11.443  1.00 19.21      A    N  
ATOM   1007  OE1 GLN A 138      15.636  -0.296   9.222  1.00 20.09      A    O  
ATOM   1008  N   TRP A 139      15.789   4.806   7.558  1.00 20.46      A    N  
ATOM   1009  CA  TRP A 139      15.916   5.607   6.348  1.00 19.89      A    C  
ATOM   1010  C   TRP A 139      17.360   5.835   5.908  1.00 19.20      A    C  
ATOM   1011  O   TRP A 139      17.652   5.810   4.716  1.00 19.90      A    O  
ATOM   1012  CB  TRP A 139      15.229   6.967   6.539  1.00 18.65      A    C  
ATOM   1013  CG  TRP A 139      13.729   6.922   6.445  1.00 19.69      A    C  
ATOM   1014  CD1 TRP A 139      12.945   5.811   6.364  1.00 17.39      A    C  
ATOM   1015  CD2 TRP A 139      12.838   8.045   6.406  1.00 18.63      A    C  
ATOM   1016  CE2 TRP A 139      11.527   7.534   6.297  1.00 19.84      A    C  
ATOM   1017  CE3 TRP A 139      13.021   9.431   6.451  1.00 20.88      A    C  
ATOM   1018  NE1 TRP A 139      11.622   6.168   6.273  1.00 19.59      A    N  
ATOM   1019  CZ2 TRP A 139      10.399   8.364   6.231  1.00 19.89      A    C  
ATOM   1020  CZ3 TRP A 139      11.896  10.259   6.385  1.00 20.20      A    C  
ATOM   1021  CH2 TRP A 139      10.604   9.717   6.276  1.00 19.99      A    C  
ATOM   1022  N   ARG A 140      18.257   6.048   6.864  1.00 19.65      A    N  
ATOM   1023  CA  ARG A 140      19.657   6.321   6.544  1.00 21.41      A    C  
ATOM   1024  C   ARG A 140      20.652   5.178   6.788  1.00 21.56      A    C  
ATOM   1025  O   ARG A 140      21.769   5.222   6.275  1.00 22.72      A    O  
ATOM   1026  CB  ARG A 140      20.143   7.558   7.325  1.00 21.04      A    C  
ATOM   1027  CG  ARG A 140      19.205   8.778   7.307  1.00 21.44      A    C  
ATOM   1028  CD  ARG A 140      18.785   9.160   5.900  1.00 20.78      A    C  
ATOM   1029  NE  ARG A 140      19.904   9.588   5.064  1.00 22.19      A    N  
ATOM   1030  CZ  ARG A 140      20.301  10.849   4.917  1.00 22.49      A    C  
ATOM   1031  NH1 ARG A 140      19.674  11.838   5.550  1.00 20.97      A    N1+
ATOM   1032  NH2 ARG A 140      21.322  11.125   4.118  1.00 21.29      A    N  
ATOM   1033  N   HIS A 141      20.260   4.166   7.562  1.00 21.36      A    N  
ATOM   1034  CA  HIS A 141      21.159   3.052   7.883  1.00 21.37      A    C  
ATOM   1035  C   HIS A 141      20.489   1.669   7.890  1.00 22.27      A    C  
ATOM   1036  O   HIS A 141      20.877   0.796   8.669  1.00 20.14      A    O  
ATOM   1037  CB  HIS A 141      21.788   3.296   9.257  1.00 22.36      A    C  
ATOM   1038  CG  HIS A 141      22.415   4.649   9.405  1.00 23.44      A    C  
ATOM   1039  CD2 HIS A 141      22.035   5.734  10.121  1.00 24.37      A    C  
ATOM   1040  ND1 HIS A 141      23.567   5.014   8.741  1.00 24.54      A    N  
ATOM   1041  CE1 HIS A 141      23.870   6.266   9.041  1.00 24.85      A    C  
ATOM   1042  NE2 HIS A 141      22.956   6.726   9.877  1.00 25.38      A    N  
ATOM   1043  N   PHE A 142      19.497   1.466   7.026  1.00 22.39      A    N  
ATOM   1044  CA  PHE A 142      18.783   0.190   6.972  1.00 23.26      A    C  
ATOM   1045  C   PHE A 142      19.726  -1.003   6.920  1.00 23.35      A    C  
ATOM   1046  O   PHE A 142      20.610  -1.068   6.069  1.00 21.00      A    O  
ATOM   1047  CB  PHE A 142      17.864   0.127   5.750  1.00 23.23      A    C  
ATOM   1048  CG  PHE A 142      16.912  -1.033   5.773  1.00 25.87      A    C  
ATOM   1049  CD1 PHE A 142      15.589  -0.855   6.169  1.00 26.53      A    C  
ATOM   1050  CD2 PHE A 142      17.345  -2.314   5.440  1.00 26.21      A    C  
ATOM   1051  CE1 PHE A 142      14.710  -1.937   6.237  1.00 27.25      A    C  
ATOM   1052  CE2 PHE A 142      16.477  -3.402   5.505  1.00 27.38      A    C  
ATOM   1053  CZ  PHE A 142      15.155  -3.214   5.906  1.00 26.84      A    C  
ATOM   1054  N   GLY A 143      19.519  -1.951   7.827  1.00 24.17      A    N  
ATOM   1055  CA  GLY A 143      20.354  -3.143   7.852  1.00 25.76      A    C  
ATOM   1056  C   GLY A 143      21.486  -3.107   8.859  1.00 25.94      A    C  
ATOM   1057  O   GLY A 143      21.989  -4.154   9.267  1.00 26.17      A    O  
ATOM   1058  N   ALA A 144      21.903  -1.909   9.255  1.00 23.89      A    N  
ATOM   1059  CA  ALA A 144      22.978  -1.774  10.226  1.00 24.84      A    C  
ATOM   1060  C   ALA A 144      22.522  -2.342  11.569  1.00 25.61      A    C  
ATOM   1061  O   ALA A 144      21.324  -2.442  11.832  1.00 25.60      A    O  
ATOM   1062  CB  ALA A 144      23.363  -0.308  10.379  1.00 24.26      A    C  
ATOM   1063  N   GLU A 145      23.474  -2.721  12.415  1.00 25.93      A    N  
ATOM   1064  CA  GLU A 145      23.134  -3.260  13.723  1.00 27.92      A    C  
ATOM   1065  C   GLU A 145      22.968  -2.108  14.701  1.00 26.20      A    C  
ATOM   1066  O   GLU A 145      23.912  -1.378  14.987  1.00 26.11      A    O  
ATOM   1067  CB  GLU A 145      24.220  -4.229  14.203  1.00 31.08      A    C  
ATOM   1068  CG  GLU A 145      25.619  -3.644  14.243  1.00 36.17      A    C  
ATOM   1069  CD  GLU A 145      26.682  -4.708  14.465  1.00 38.65      A    C  
ATOM   1070  OE1 GLU A 145      26.600  -5.431  15.484  1.00 40.23      A    O  
ATOM   1071  OE2 GLU A 145      27.599  -4.820  13.618  1.00 39.93      A    O1-
ATOM   1072  N   TYR A 146      21.753  -1.945  15.205  1.00 24.65      A    N  
ATOM   1073  CA  TYR A 146      21.451  -0.868  16.134  1.00 24.56      A    C  
ATOM   1074  C   TYR A 146      22.030  -1.081  17.529  1.00 25.66      A    C  
ATOM   1075  O   TYR A 146      21.870  -2.146  18.119  1.00 25.99      A    O  
ATOM   1076  CB  TYR A 146      19.938  -0.695  16.243  1.00 23.68      A    C  
ATOM   1077  CG  TYR A 146      19.527   0.576  16.944  1.00 24.83      A    C  
ATOM   1078  CD1 TYR A 146      19.636   1.813  16.306  1.00 23.31      A    C  
ATOM   1079  CD2 TYR A 146      19.040   0.546  18.249  1.00 24.20      A    C  
ATOM   1080  CE1 TYR A 146      19.266   2.991  16.956  1.00 23.82      A    C  
ATOM   1081  CE2 TYR A 146      18.670   1.714  18.906  1.00 24.80      A    C  
ATOM   1082  CZ  TYR A 146      18.784   2.931  18.253  1.00 23.73      A    C  
ATOM   1083  OH  TYR A 146      18.400   4.079  18.902  1.00 24.17      A    O  
ATOM   1084  N   ARG A 147      22.713  -0.064  18.047  1.00 26.02      A    N  
ATOM   1085  CA  ARG A 147      23.286  -0.114  19.390  1.00 27.09      A    C  
ATOM   1086  C   ARG A 147      22.403   0.773  20.272  1.00 27.48      A    C  
ATOM   1087  O   ARG A 147      21.543   0.273  20.997  1.00 25.43      A    O  
ATOM   1088  CB  ARG A 147      24.732   0.389  19.377  1.00 30.11      A    C  
ATOM   1089  CG  ARG A 147      25.736  -0.635  18.842  1.00 32.93      A    C  
ATOM   1090  CD  ARG A 147      26.450  -0.145  17.591  1.00 35.33      A    C  
ATOM   1091  NE  ARG A 147      27.258   1.045  17.842  1.00 37.65      A    N  
ATOM   1092  CZ  ARG A 147      27.894   1.728  16.894  1.00 39.49      A    C  
ATOM   1093  NH1 ARG A 147      27.815   1.334  15.628  1.00 38.55      A    N1+
ATOM   1094  NH2 ARG A 147      28.599   2.811  17.209  1.00 39.96      A    N  
ATOM   1095  N   ASP A 148      22.618   2.086  20.218  1.00 27.34      A    N  
ATOM   1096  CA  ASP A 148      21.784   3.020  20.968  1.00 27.20      A    C  
ATOM   1097  C   ASP A 148      21.604   4.298  20.152  1.00 26.45      A    C  
ATOM   1098  O   ASP A 148      22.183   4.437  19.078  1.00 26.14      A    O  
ATOM   1099  CB  ASP A 148      22.362   3.320  22.364  1.00 28.56      A    C  
ATOM   1100  CG  ASP A 148      23.724   3.980  22.320  1.00 29.74      A    C  
ATOM   1101  OD1 ASP A 148      23.839   5.102  21.785  1.00 28.19      A    O  
ATOM   1102  OD2 ASP A 148      24.685   3.373  22.839  1.00 33.54      A    O1-
ATOM   1103  N   MET A 149      20.782   5.213  20.652  1.00 26.79      A    N  
ATOM   1104  CA  MET A 149      20.491   6.465  19.962  1.00 26.68      A    C  
ATOM   1105  C   MET A 149      21.688   7.397  19.769  1.00 28.07      A    C  
ATOM   1106  O   MET A 149      21.651   8.293  18.932  1.00 26.40      A    O  
ATOM   1107  CB  MET A 149      19.402   7.217  20.717  1.00 27.24      A    C  
ATOM   1108  CG  MET A 149      19.769   7.487  22.161  1.00 27.84      A    C  
ATOM   1109  SD  MET A 149      18.594   8.562  22.983  1.00 33.87      A    S  
ATOM   1110  CE  MET A 149      19.470   8.901  24.512  1.00 29.08      A    C  
ATOM   1111  N   GLU A 150      22.745   7.193  20.544  1.00 29.78      A    N  
ATOM   1112  CA  GLU A 150      23.922   8.049  20.441  1.00 32.75      A    C  
ATOM   1113  C   GLU A 150      25.017   7.498  19.524  1.00 33.46      A    C  
ATOM   1114  O   GLU A 150      25.912   8.232  19.102  1.00 34.51      A    O  
ATOM   1115  CB  GLU A 150      24.490   8.292  21.842  1.00 34.87      A    C  
ATOM   1116  CG  GLU A 150      23.539   9.048  22.769  1.00 39.01      A    C  
ATOM   1117  CD  GLU A 150      23.816   8.779  24.239  1.00 42.61      A    C  
ATOM   1118  OE1 GLU A 150      24.981   8.932  24.668  1.00 44.90      A    O  
ATOM   1119  OE2 GLU A 150      22.865   8.417  24.970  1.00 44.51      A    O1-
ATOM   1120  N   SER A 151      24.940   6.211  19.207  1.00 33.65      A    N  
ATOM   1121  CA  SER A 151      25.941   5.569  18.361  1.00 34.00      A    C  
ATOM   1122  C   SER A 151      26.126   6.234  17.003  1.00 34.20      A    C  
ATOM   1123  O   SER A 151      25.198   6.820  16.449  1.00 33.47      A    O  
ATOM   1124  CB  SER A 151      25.580   4.096  18.144  1.00 33.42      A    C  
ATOM   1125  OG  SER A 151      25.438   3.416  19.377  1.00 34.32      A    O  
ATOM   1126  N   ASP A 152      27.342   6.139  16.474  1.00 34.83      A    N  
ATOM   1127  CA  ASP A 152      27.652   6.694  15.164  1.00 35.00      A    C  
ATOM   1128  C   ASP A 152      27.485   5.574  14.144  1.00 33.72      A    C  
ATOM   1129  O   ASP A 152      28.194   4.571  14.196  1.00 34.51      A    O  
ATOM   1130  CB  ASP A 152      29.092   7.211  15.122  1.00 36.69      A    C  
ATOM   1131  CG  ASP A 152      29.473   7.750  13.756  1.00 38.05      A    C  
ATOM   1132  OD1 ASP A 152      29.477   6.972  12.780  1.00 40.29      A    O  
ATOM   1133  OD2 ASP A 152      29.761   8.958  13.655  1.00 40.30      A    O1-
ATOM   1134  N   TYR A 153      26.548   5.746  13.219  1.00 33.05      A    N  
ATOM   1135  CA  TYR A 153      26.289   4.734  12.203  1.00 31.74      A    C  
ATOM   1136  C   TYR A 153      26.803   5.136  10.825  1.00 32.52      A    C  
ATOM   1137  O   TYR A 153      26.483   4.495   9.824  1.00 32.55      A    O  
ATOM   1138  CB  TYR A 153      24.787   4.444  12.126  1.00 29.15      A    C  
ATOM   1139  CG  TYR A 153      24.202   3.949  13.430  1.00 28.12      A    C  
ATOM   1140  CD1 TYR A 153      23.456   4.796  14.253  1.00 27.26      A    C  
ATOM   1141  CD2 TYR A 153      24.416   2.637  13.855  1.00 27.24      A    C  
ATOM   1142  CE1 TYR A 153      22.934   4.343  15.469  1.00 25.99      A    C  
ATOM   1143  CE2 TYR A 153      23.903   2.177  15.065  1.00 25.73      A    C  
ATOM   1144  CZ  TYR A 153      23.165   3.032  15.866  1.00 26.58      A    C  
ATOM   1145  OH  TYR A 153      22.664   2.571  17.060  1.00 24.56      A    O  
ATOM   1146  N   SER A 154      27.603   6.196  10.781  1.00 34.02      A    N  
ATOM   1147  CA  SER A 154      28.159   6.688   9.524  1.00 34.66      A    C  
ATOM   1148  C   SER A 154      28.746   5.550   8.698  1.00 34.04      A    C  
ATOM   1149  O   SER A 154      29.564   4.775   9.191  1.00 34.63      A    O  
ATOM   1150  CB  SER A 154      29.242   7.732   9.805  1.00 35.43      A    C  
ATOM   1151  OG  SER A 154      28.720   8.809  10.564  1.00 37.11      A    O  
ATOM   1152  N   GLY A 155      28.309   5.447   7.447  1.00 33.53      A    N  
ATOM   1153  CA  GLY A 155      28.810   4.408   6.566  1.00 34.51      A    C  
ATOM   1154  C   GLY A 155      28.284   3.008   6.835  1.00 34.83      A    C  
ATOM   1155  O   GLY A 155      28.706   2.051   6.187  1.00 35.26      A    O  
ATOM   1156  N   GLN A 156      27.372   2.882   7.794  1.00 34.52      A    N  
ATOM   1157  CA  GLN A 156      26.791   1.586   8.125  1.00 33.42      A    C  
ATOM   1158  C   GLN A 156      25.381   1.498   7.565  1.00 32.17      A    C  
ATOM   1159  O   GLN A 156      24.623   2.467   7.604  1.00 31.31      A    O  
ATOM   1160  CB  GLN A 156      26.744   1.388   9.643  1.00 35.36      A    C  
ATOM   1161  CG  GLN A 156      28.100   1.246  10.306  1.00 37.38      A    C  
ATOM   1162  CD  GLN A 156      27.995   1.068  11.810  1.00 38.77      A    C  
ATOM   1163  NE2 GLN A 156      28.273  -0.139  12.281  1.00 40.01      A    N  
ATOM   1164  OE1 GLN A 156      27.660   2.002  12.538  1.00 40.27      A    O  
ATOM   1165  N   GLY A 157      25.035   0.331   7.040  1.00 30.59      A    N  
ATOM   1166  CA  GLY A 157      23.708   0.142   6.492  1.00 29.18      A    C  
ATOM   1167  C   GLY A 157      23.490   0.851   5.172  1.00 28.37      A    C  
ATOM   1168  O   GLY A 157      24.406   1.468   4.613  1.00 28.43      A    O  
ATOM   1169  N   VAL A 158      22.261   0.756   4.676  1.00 24.89      A    N  
ATOM   1170  CA  VAL A 158      21.884   1.373   3.415  1.00 23.08      A    C  
ATOM   1171  C   VAL A 158      21.196   2.724   3.620  1.00 21.43      A    C  
ATOM   1172  O   VAL A 158      20.180   2.814   4.309  1.00 21.58      A    O  
ATOM   1173  CB  VAL A 158      20.922   0.461   2.616  1.00 22.54      A    C  
ATOM   1174  CG1 VAL A 158      20.406   1.195   1.386  1.00 22.31      A    C  
ATOM   1175  CG2 VAL A 158      21.635  -0.820   2.205  1.00 24.75      A    C  
ATOM   1176  N   ASP A 159      21.760   3.768   3.024  1.00 19.08      A    N  
ATOM   1177  CA  ASP A 159      21.177   5.103   3.109  1.00 18.06      A    C  
ATOM   1178  C   ASP A 159      20.114   5.133   2.016  1.00 16.29      A    C  
ATOM   1179  O   ASP A 159      20.367   5.599   0.904  1.00 17.95      A    O  
ATOM   1180  CB  ASP A 159      22.235   6.175   2.821  1.00 18.31      A    C  
ATOM   1181  CG  ASP A 159      21.702   7.596   3.001  1.00 19.21      A    C  
ATOM   1182  OD1 ASP A 159      20.472   7.810   2.895  1.00 18.50      A    O  
ATOM   1183  OD2 ASP A 159      22.522   8.505   3.236  1.00 18.57      A    O1-
ATOM   1184  N   GLN A 160      18.927   4.628   2.333  1.00 14.98      A    N  
ATOM   1185  CA  GLN A 160      17.845   4.574   1.368  1.00 14.08      A    C  
ATOM   1186  C   GLN A 160      17.449   5.941   0.843  1.00 12.35      A    C  
ATOM   1187  O   GLN A 160      17.155   6.093  -0.334  1.00 12.51      A    O  
ATOM   1188  CB  GLN A 160      16.603   3.931   1.983  1.00 14.67      A    C  
ATOM   1189  CG  GLN A 160      16.818   2.573   2.606  1.00 14.44      A    C  
ATOM   1190  CD  GLN A 160      15.519   1.998   3.137  1.00 10.57      A    C  
ATOM   1191  NE2 GLN A 160      15.302   2.144   4.431  1.00 12.51      A    N  
ATOM   1192  OE1 GLN A 160      14.708   1.457   2.382  1.00 14.69      A    O  
ATOM   1193  N   LEU A 161      17.421   6.926   1.732  1.00 14.30      A    N  
ATOM   1194  CA  LEU A 161      17.015   8.276   1.362  1.00 13.68      A    C  
ATOM   1195  C   LEU A 161      17.849   8.842   0.216  1.00 14.47      A    C  
ATOM   1196  O   LEU A 161      17.307   9.253  -0.809  1.00 14.40      A    O  
ATOM   1197  CB  LEU A 161      17.099   9.192   2.584  1.00 12.34      A    C  
ATOM   1198  CG  LEU A 161      16.761  10.673   2.378  1.00 11.03      A    C  
ATOM   1199  CD1 LEU A 161      15.453  10.835   1.626  1.00 11.62      A    C  
ATOM   1200  CD2 LEU A 161      16.693  11.337   3.739  1.00  9.01      A    C  
ATOM   1201  N   GLN A 162      19.166   8.849   0.385  1.00 16.43      A    N  
ATOM   1202  CA  GLN A 162      20.043   9.374  -0.652  1.00 17.12      A    C  
ATOM   1203  C   GLN A 162      19.937   8.547  -1.928  1.00 17.27      A    C  
ATOM   1204  O   GLN A 162      19.965   9.097  -3.025  1.00 17.72      A    O  
ATOM   1205  CB  GLN A 162      21.493   9.415  -0.159  1.00 18.08      A    C  
ATOM   1206  CG  GLN A 162      22.441  10.218  -1.052  1.00 18.22      A    C  
ATOM   1207  CD  GLN A 162      21.923  11.618  -1.340  1.00 20.36      A    C  
ATOM   1208  NE2 GLN A 162      21.800  11.955  -2.622  1.00 18.89      A    N  
ATOM   1209  OE1 GLN A 162      21.635  12.389  -0.420  1.00 21.69      A    O  
ATOM   1210  N   ARG A 163      19.808   7.225  -1.791  1.00 18.59      A    N  
ATOM   1211  CA  ARG A 163      19.687   6.367  -2.967  1.00 16.77      A    C  
ATOM   1212  C   ARG A 163      18.413   6.710  -3.727  1.00 15.33      A    C  
ATOM   1213  O   ARG A 163      18.391   6.718  -4.960  1.00 13.23      A    O  
ATOM   1214  CB  ARG A 163      19.672   4.893  -2.564  1.00 21.65      A    C  
ATOM   1215  CG  ARG A 163      21.044   4.356  -2.184  1.00 26.32      A    C  
ATOM   1216  CD  ARG A 163      20.930   2.965  -1.616  1.00 29.97      A    C  
ATOM   1217  NE  ARG A 163      22.222   2.420  -1.211  1.00 35.14      A    N  
ATOM   1218  CZ  ARG A 163      23.147   1.965  -2.050  1.00 37.31      A    C  
ATOM   1219  NH1 ARG A 163      22.933   1.987  -3.364  1.00 39.06      A    N1+
ATOM   1220  NH2 ARG A 163      24.284   1.472  -1.572  1.00 37.49      A    N  
ATOM   1221  N   VAL A 164      17.343   6.987  -2.990  1.00 13.12      A    N  
ATOM   1222  CA  VAL A 164      16.088   7.349  -3.628  1.00 12.95      A    C  
ATOM   1223  C   VAL A 164      16.308   8.635  -4.424  1.00 11.84      A    C  
ATOM   1224  O   VAL A 164      15.951   8.733  -5.592  1.00 10.67      A    O  
ATOM   1225  CB  VAL A 164      14.981   7.566  -2.574  1.00 13.52      A    C  
ATOM   1226  CG1 VAL A 164      13.845   8.393  -3.156  1.00 15.70      A    C  
ATOM   1227  CG2 VAL A 164      14.448   6.211  -2.126  1.00 16.65      A    C  
ATOM   1228  N   ILE A 165      16.911   9.617  -3.771  1.00 13.58      A    N  
ATOM   1229  CA  ILE A 165      17.195  10.896  -4.409  1.00 13.96      A    C  
ATOM   1230  C   ILE A 165      18.065  10.700  -5.654  1.00 13.45      A    C  
ATOM   1231  O   ILE A 165      17.762  11.244  -6.714  1.00 14.34      A    O  
ATOM   1232  CB  ILE A 165      17.881  11.842  -3.397  1.00 13.63      A    C  
ATOM   1233  CG1 ILE A 165      16.859  12.225  -2.311  1.00 10.20      A    C  
ATOM   1234  CG2 ILE A 165      18.443  13.077  -4.108  1.00 11.70      A    C  
ATOM   1235  CD1 ILE A 165      17.464  12.753  -1.026  1.00 12.16      A    C  
ATOM   1236  N   ASP A 166      19.128   9.910  -5.526  1.00 14.90      A    N  
ATOM   1237  CA  ASP A 166      20.028   9.658  -6.652  1.00 15.79      A    C  
ATOM   1238  C   ASP A 166      19.324   9.007  -7.835  1.00 15.07      A    C  
ATOM   1239  O   ASP A 166      19.567   9.378  -8.982  1.00 16.69      A    O  
ATOM   1240  CB  ASP A 166      21.201   8.780  -6.220  1.00 17.46      A    C  
ATOM   1241  CG  ASP A 166      22.198   9.524  -5.363  1.00 20.50      A    C  
ATOM   1242  OD1 ASP A 166      23.201   8.902  -4.955  1.00 21.12      A    O  
ATOM   1243  OD2 ASP A 166      21.983  10.729  -5.101  1.00 20.59      A    O1-
ATOM   1244  N   THR A 167      18.456   8.034  -7.561  1.00 13.69      A    N  
ATOM   1245  CA  THR A 167      17.728   7.357  -8.632  1.00 11.72      A    C  
ATOM   1246  C   THR A 167      16.744   8.298  -9.322  1.00 10.79      A    C  
ATOM   1247  O   THR A 167      16.617   8.292 -10.541  1.00 10.63      A    O  
ATOM   1248  CB  THR A 167      16.950   6.132  -8.103  1.00 11.26      A    C  
ATOM   1249  CG2 THR A 167      16.152   5.476  -9.217  1.00  9.32      A    C  
ATOM   1250  OG1 THR A 167      17.878   5.184  -7.578  1.00 10.66      A    O  
ATOM   1251  N   ILE A 168      16.038   9.105  -8.541  1.00 12.20      A    N  
ATOM   1252  CA  ILE A 168      15.084  10.040  -9.126  1.00 12.07      A    C  
ATOM   1253  C   ILE A 168      15.792  10.969 -10.113  1.00 11.71      A    C  
ATOM   1254  O   ILE A 168      15.265  11.270 -11.184  1.00 12.05      A    O  
ATOM   1255  CB  ILE A 168      14.380  10.870  -8.026  1.00 11.92      A    C  
ATOM   1256  CG1 ILE A 168      13.339   9.993  -7.324  1.00 12.38      A    C  
ATOM   1257  CG2 ILE A 168      13.689  12.092  -8.637  1.00 13.42      A    C  
ATOM   1258  CD1 ILE A 168      12.953  10.476  -5.964  1.00  9.29      A    C  
ATOM   1259  N   LYS A 169      17.002  11.384  -9.756  1.00 12.90      A    N  
ATOM   1260  CA  LYS A 169      17.800  12.285 -10.588  1.00 15.11      A    C  
ATOM   1261  C   LYS A 169      18.421  11.638 -11.828  1.00 16.09      A    C  
ATOM   1262  O   LYS A 169      18.701  12.327 -12.815  1.00 16.46      A    O  
ATOM   1263  CB  LYS A 169      18.912  12.910  -9.735  1.00 16.69      A    C  
ATOM   1264  CG  LYS A 169      18.383  13.674  -8.525  1.00 20.79      A    C  
ATOM   1265  CD  LYS A 169      19.481  14.134  -7.573  1.00 22.18      A    C  
ATOM   1266  CE  LYS A 169      20.138  15.418  -8.038  1.00 23.65      A    C  
ATOM   1267  NZ  LYS A 169      21.073  15.951  -7.000  1.00 21.82      A    N1+
ATOM   1268  N   THR A 170      18.616  10.322 -11.797  1.00 13.90      A    N  
ATOM   1269  CA  THR A 170      19.251   9.630 -12.920  1.00 13.53      A    C  
ATOM   1270  C   THR A 170      18.389   8.670 -13.737  1.00 14.48      A    C  
ATOM   1271  O   THR A 170      18.531   8.591 -14.956  1.00 14.73      A    O  
ATOM   1272  CB  THR A 170      20.471   8.853 -12.436  1.00 13.77      A    C  
ATOM   1273  CG2 THR A 170      21.516   9.798 -11.870  1.00 14.32      A    C  
ATOM   1274  OG1 THR A 170      20.072   7.950 -11.402  1.00 15.10      A    O  
ATOM   1275  N   ASN A 171      17.514   7.921 -13.076  1.00 13.68      A    N  
ATOM   1276  CA  ASN A 171      16.663   6.977 -13.790  1.00 12.95      A    C  
ATOM   1277  C   ASN A 171      15.239   7.097 -13.258  1.00 13.39      A    C  
ATOM   1278  O   ASN A 171      14.738   6.189 -12.592  1.00 12.67      A    O  
ATOM   1279  CB  ASN A 171      17.198   5.553 -13.586  1.00 13.47      A    C  
ATOM   1280  CG  ASN A 171      16.524   4.540 -14.487  1.00 15.23      A    C  
ATOM   1281  ND2 ASN A 171      16.058   4.994 -15.637  1.00 14.10      A    N  
ATOM   1282  OD1 ASN A 171      16.437   3.353 -14.153  1.00 17.46      A    O  
ATOM   1283  N   PRO A 172      14.567   8.230 -13.546  1.00 13.59      A    N  
ATOM   1284  CA  PRO A 172      13.195   8.513 -13.111  1.00 13.59      A    C  
ATOM   1285  C   PRO A 172      12.121   7.461 -13.400  1.00 13.43      A    C  
ATOM   1286  O   PRO A 172      11.123   7.397 -12.684  1.00 14.28      A    O  
ATOM   1287  CB  PRO A 172      12.885   9.852 -13.786  1.00 13.43      A    C  
ATOM   1288  CG  PRO A 172      13.789   9.858 -14.987  1.00 12.76      A    C  
ATOM   1289  CD  PRO A 172      15.063   9.317 -14.406  1.00 12.54      A    C  
ATOM   1290  N   ASP A 173      12.314   6.652 -14.439  1.00 14.55      A    N  
ATOM   1291  CA  ASP A 173      11.334   5.613 -14.794  1.00 15.56      A    C  
ATOM   1292  C   ASP A 173      11.376   4.396 -13.873  1.00 14.82      A    C  
ATOM   1293  O   ASP A 173      10.468   3.558 -13.893  1.00 15.16      A    O  
ATOM   1294  CB  ASP A 173      11.551   5.131 -16.234  1.00 17.90      A    C  
ATOM   1295  CG  ASP A 173      11.300   6.216 -17.266  1.00 20.94      A    C  
ATOM   1296  OD1 ASP A 173      10.377   7.029 -17.072  1.00 23.19      A    O  
ATOM   1297  OD2 ASP A 173      12.015   6.241 -18.285  1.00 22.38      A    O1-
ATOM   1298  N   ASP A 174      12.430   4.299 -13.075  1.00 15.11      A    N  
ATOM   1299  CA  ASP A 174      12.627   3.181 -12.154  1.00 16.56      A    C  
ATOM   1300  C   ASP A 174      11.387   2.887 -11.294  1.00 17.30      A    C  
ATOM   1301  O   ASP A 174      10.903   3.762 -10.567  1.00 14.30      A    O  
ATOM   1302  CB  ASP A 174      13.830   3.483 -11.264  1.00 18.05      A    C  
ATOM   1303  CG  ASP A 174      14.294   2.284 -10.472  1.00 19.21      A    C  
ATOM   1304  OD1 ASP A 174      15.489   1.952 -10.566  1.00 20.58      A    O  
ATOM   1305  OD2 ASP A 174      13.478   1.680  -9.749  1.00 21.94      A    O1-
ATOM   1306  N   ARG A 175      10.880   1.654 -11.377  1.00 15.07      A    N  
ATOM   1307  CA  ARG A 175       9.693   1.258 -10.607  1.00 14.83      A    C  
ATOM   1308  C   ARG A 175      10.034   0.626  -9.259  1.00 14.35      A    C  
ATOM   1309  O   ARG A 175       9.185   0.007  -8.621  1.00 14.27      A    O  
ATOM   1310  CB  ARG A 175       8.827   0.298 -11.432  1.00 13.85      A    C  
ATOM   1311  CG  ARG A 175       8.248   0.939 -12.690  1.00 13.71      A    C  
ATOM   1312  CD  ARG A 175       7.494  -0.040 -13.581  1.00 14.16      A    C  
ATOM   1313  NE  ARG A 175       8.381  -1.032 -14.186  1.00 11.63      A    N  
ATOM   1314  CZ  ARG A 175       8.184  -1.585 -15.380  1.00  9.80      A    C  
ATOM   1315  NH1 ARG A 175       7.130  -1.246 -16.111  1.00 12.16      A    N1+
ATOM   1316  NH2 ARG A 175       9.043  -2.479 -15.848  1.00 12.08      A    N  
ATOM   1317  N   ARG A 176      11.273   0.813  -8.814  1.00 13.11      A    N  
ATOM   1318  CA  ARG A 176      11.737   0.260  -7.548  1.00 14.08      A    C  
ATOM   1319  C   ARG A 176      12.231   1.329  -6.564  1.00 13.41      A    C  
ATOM   1320  O   ARG A 176      13.031   1.040  -5.669  1.00 12.48      A    O  
ATOM   1321  CB  ARG A 176      12.859  -0.748  -7.817  1.00 15.20      A    C  
ATOM   1322  CG  ARG A 176      12.505  -1.764  -8.885  1.00 18.01      A    C  
ATOM   1323  CD  ARG A 176      13.743  -2.405  -9.497  1.00 21.70      A    C  
ATOM   1324  NE  ARG A 176      13.379  -3.423 -10.483  1.00 23.07      A    N  
ATOM   1325  CZ  ARG A 176      14.251  -4.078 -11.240  1.00 25.11      A    C  
ATOM   1326  NH1 ARG A 176      15.548  -3.818 -11.129  1.00 25.54      A    N1+
ATOM   1327  NH2 ARG A 176      13.828  -4.998 -12.101  1.00 22.41      A    N  
ATOM   1328  N   ILE A 177      11.755   2.560  -6.724  1.00 14.26      A    N  
ATOM   1329  CA  ILE A 177      12.174   3.644  -5.837  1.00 14.70      A    C  
ATOM   1330  C   ILE A 177      11.382   3.541  -4.548  1.00 14.60      A    C  
ATOM   1331  O   ILE A 177      10.363   4.212  -4.368  1.00 14.02      A    O  
ATOM   1332  CB  ILE A 177      11.921   5.013  -6.476  1.00 14.17      A    C  
ATOM   1333  CG1 ILE A 177      12.613   5.077  -7.840  1.00 15.73      A    C  
ATOM   1334  CG2 ILE A 177      12.448   6.106  -5.562  1.00 15.38      A    C  
ATOM   1335  CD1 ILE A 177      12.256   6.302  -8.661  1.00 15.58      A    C  
ATOM   1336  N   ILE A 178      11.872   2.698  -3.647  1.00 13.95      A    N  
ATOM   1337  CA  ILE A 178      11.204   2.456  -2.384  1.00 13.75      A    C  
ATOM   1338  C   ILE A 178      12.076   2.726  -1.180  1.00 12.87      A    C  
ATOM   1339  O   ILE A 178      13.265   2.410  -1.168  1.00 14.63      A    O  
ATOM   1340  CB  ILE A 178      10.701   0.989  -2.326  1.00 15.49      A    C  
ATOM   1341  CG1 ILE A 178       9.591   0.793  -3.363  1.00 16.07      A    C  
ATOM   1342  CG2 ILE A 178      10.230   0.645  -0.921  1.00 15.27      A    C  
ATOM   1343  CD1 ILE A 178       9.131  -0.632  -3.519  1.00 20.33      A    C  
ATOM   1344  N   MET A 179      11.477   3.338  -0.169  1.00 12.59      A    N  
ATOM   1345  CA  MET A 179      12.166   3.613   1.075  1.00 13.71      A    C  
ATOM   1346  C   MET A 179      11.372   2.852   2.127  1.00 14.90      A    C  
ATOM   1347  O   MET A 179      10.208   3.162   2.385  1.00 13.73      A    O  
ATOM   1348  CB  MET A 179      12.172   5.110   1.388  1.00 13.10      A    C  
ATOM   1349  CG  MET A 179      12.842   5.437   2.709  1.00 14.27      A    C  
ATOM   1350  SD  MET A 179      13.640   7.072   2.672  1.00 16.82      A    S  
ATOM   1351  CE  MET A 179      12.195   8.123   2.763  1.00 13.84      A    C  
ATOM   1352  N   CYS A 180      12.009   1.855   2.727  1.00 18.03      A    N  
ATOM   1353  CA  CYS A 180      11.350   1.006   3.712  1.00 21.17      A    C  
ATOM   1354  C   CYS A 180      11.790   1.290   5.153  1.00 20.76      A    C  
ATOM   1355  O   CYS A 180      12.969   1.499   5.423  1.00 22.61      A    O  
ATOM   1356  CB  CYS A 180      11.627  -0.460   3.347  1.00 25.22      A    C  
ATOM   1357  SG  CYS A 180      10.342  -1.657   3.802  1.00 30.31      A    S  
ATOM   1358  N   ALA A 181      10.829   1.318   6.072  1.00 18.31      A    N  
ATOM   1359  CA  ALA A 181      11.128   1.545   7.487  1.00 17.62      A    C  
ATOM   1360  C   ALA A 181      10.828   0.253   8.260  1.00 17.79      A    C  
ATOM   1361  O   ALA A 181      11.339   0.032   9.357  1.00 17.16      A    O  
ATOM   1362  CB  ALA A 181      10.281   2.692   8.029  1.00 16.21      A    C  
ATOM   1363  N   TRP A 182       9.997  -0.599   7.670  1.00 19.04      A    N  
ATOM   1364  CA  TRP A 182       9.632  -1.863   8.292  1.00 19.50      A    C  
ATOM   1365  C   TRP A 182      10.770  -2.847   8.111  1.00 19.95      A    C  
ATOM   1366  O   TRP A 182      11.094  -3.227   6.990  1.00 21.07      A    O  
ATOM   1367  CB  TRP A 182       8.368  -2.430   7.647  1.00 21.08      A    C  
ATOM   1368  CG  TRP A 182       7.799  -3.598   8.394  1.00 22.52      A    C  
ATOM   1369  CD1 TRP A 182       8.042  -4.926   8.165  1.00 22.16      A    C  
ATOM   1370  CD2 TRP A 182       6.935  -3.539   9.535  1.00 22.83      A    C  
ATOM   1371  CE2 TRP A 182       6.696  -4.869   9.951  1.00 22.70      A    C  
ATOM   1372  CE3 TRP A 182       6.339  -2.489  10.248  1.00 22.97      A    C  
ATOM   1373  NE1 TRP A 182       7.382  -5.695   9.098  1.00 20.92      A    N  
ATOM   1374  CZ2 TRP A 182       5.887  -5.178  11.050  1.00 22.35      A    C  
ATOM   1375  CZ3 TRP A 182       5.535  -2.794  11.339  1.00 23.26      A    C  
ATOM   1376  CH2 TRP A 182       5.317  -4.132  11.729  1.00 24.94      A    C  
ATOM   1377  N   ASN A 183      11.371  -3.257   9.220  1.00 19.69      A    N  
ATOM   1378  CA  ASN A 183      12.483  -4.198   9.185  1.00 21.60      A    C  
ATOM   1379  C   ASN A 183      12.187  -5.340  10.147  1.00 20.85      A    C  
ATOM   1380  O   ASN A 183      12.344  -5.195  11.361  1.00 18.77      A    O  
ATOM   1381  CB  ASN A 183      13.780  -3.503   9.606  1.00 22.29      A    C  
ATOM   1382  CG  ASN A 183      15.009  -4.316   9.272  1.00 25.18      A    C  
ATOM   1383  ND2 ASN A 183      16.098  -3.632   8.930  1.00 27.71      A    N  
ATOM   1384  OD1 ASN A 183      14.988  -5.541   9.331  1.00 25.09      A    O  
ATOM   1385  N   PRO A 184      11.750  -6.492   9.616  1.00 22.05      A    N  
ATOM   1386  CA  PRO A 184      11.428  -7.667  10.433  1.00 23.08      A    C  
ATOM   1387  C   PRO A 184      12.481  -7.964  11.502  1.00 23.65      A    C  
ATOM   1388  O   PRO A 184      12.150  -8.278  12.643  1.00 24.71      A    O  
ATOM   1389  CB  PRO A 184      11.326  -8.782   9.397  1.00 23.73      A    C  
ATOM   1390  CG  PRO A 184      10.746  -8.074   8.217  1.00 23.61      A    C  
ATOM   1391  CD  PRO A 184      11.550  -6.779   8.184  1.00 22.91      A    C  
ATOM   1392  N   ARG A 185      13.748  -7.848  11.127  1.00 25.40      A    N  
ATOM   1393  CA  ARG A 185      14.849  -8.121  12.044  1.00 28.03      A    C  
ATOM   1394  C   ARG A 185      14.953  -7.147  13.221  1.00 27.91      A    C  
ATOM   1395  O   ARG A 185      15.375  -7.533  14.311  1.00 27.01      A    O  
ATOM   1396  CB  ARG A 185      16.173  -8.120  11.277  1.00 30.34      A    C  
ATOM   1397  CG  ARG A 185      17.368  -8.546  12.115  1.00 37.71      A    C  
ATOM   1398  CD  ARG A 185      18.676  -8.049  11.515  1.00 41.74      A    C  
ATOM   1399  NE  ARG A 185      18.689  -6.591  11.432  1.00 47.57      A    N  
ATOM   1400  CZ  ARG A 185      19.726  -5.865  11.026  1.00 49.13      A    C  
ATOM   1401  NH1 ARG A 185      20.857  -6.460  10.659  1.00 50.37      A    N1+
ATOM   1402  NH2 ARG A 185      19.631  -4.541  10.987  1.00 49.74      A    N  
ATOM   1403  N   ASP A 186      14.571  -5.892  13.007  1.00 27.44      A    N  
ATOM   1404  CA  ASP A 186      14.663  -4.877  14.059  1.00 27.93      A    C  
ATOM   1405  C   ASP A 186      13.420  -4.684  14.925  1.00 28.97      A    C  
ATOM   1406  O   ASP A 186      13.513  -4.151  16.028  1.00 29.26      A    O  
ATOM   1407  CB  ASP A 186      15.043  -3.527  13.445  1.00 27.88      A    C  
ATOM   1408  CG  ASP A 186      16.461  -3.504  12.912  1.00 26.94      A    C  
ATOM   1409  OD1 ASP A 186      16.828  -2.511  12.255  1.00 28.88      A    O  
ATOM   1410  OD2 ASP A 186      17.211  -4.472  13.154  1.00 28.79      A    O1-
ATOM   1411  N   LEU A 187      12.262  -5.109  14.432  1.00 31.05      A    N  
ATOM   1412  CA  LEU A 187      11.012  -4.951  15.175  1.00 33.40      A    C  
ATOM   1413  C   LEU A 187      11.105  -5.210  16.686  1.00 34.68      A    C  
ATOM   1414  O   LEU A 187      10.619  -4.405  17.485  1.00 35.32      A    O  
ATOM   1415  CB  LEU A 187       9.927  -5.848  14.572  1.00 33.67      A    C  
ATOM   1416  CG  LEU A 187       9.640  -5.654  13.082  1.00 34.86      A    C  
ATOM   1417  CD1 LEU A 187       8.480  -6.549  12.679  1.00 36.08      A    C  
ATOM   1418  CD2 LEU A 187       9.316  -4.195  12.790  1.00 34.48      A    C  
ATOM   1419  N   PRO A 188      11.731  -6.330  17.097  1.00 34.83      A    N  
ATOM   1420  CA  PRO A 188      11.860  -6.659  18.522  1.00 35.17      A    C  
ATOM   1421  C   PRO A 188      12.694  -5.681  19.341  1.00 36.22      A    C  
ATOM   1422  O   PRO A 188      12.977  -5.931  20.514  1.00 37.33      A    O  
ATOM   1423  CB  PRO A 188      12.472  -8.056  18.497  1.00 35.63      A    C  
ATOM   1424  CG  PRO A 188      13.316  -8.023  17.267  1.00 35.14      A    C  
ATOM   1425  CD  PRO A 188      12.400  -7.351  16.270  1.00 34.85      A    C  
ATOM   1426  N   LEU A 189      13.095  -4.576  18.718  1.00 35.52      A    N  
ATOM   1427  CA  LEU A 189      13.888  -3.552  19.395  1.00 34.54      A    C  
ATOM   1428  C   LEU A 189      13.202  -2.198  19.323  1.00 33.35      A    C  
ATOM   1429  O   LEU A 189      13.562  -1.278  20.052  1.00 33.33      A    O  
ATOM   1430  CB  LEU A 189      15.275  -3.429  18.757  1.00 33.83      A    C  
ATOM   1431  CG  LEU A 189      16.348  -4.448  19.134  1.00 33.77      A    C  
ATOM   1432  CD1 LEU A 189      17.609  -4.171  18.329  1.00 32.09      A    C  
ATOM   1433  CD2 LEU A 189      16.631  -4.363  20.629  1.00 33.00      A    C  
ATOM   1434  N   MET A 190      12.218  -2.083  18.439  1.00 33.89      A    N  
ATOM   1435  CA  MET A 190      11.500  -0.829  18.253  1.00 34.87      A    C  
ATOM   1436  C   MET A 190      10.501  -0.551  19.369  1.00 34.98      A    C  
ATOM   1437  O   MET A 190       9.774  -1.447  19.798  1.00 35.07      A    O  
ATOM   1438  CB  MET A 190      10.779  -0.837  16.901  1.00 35.48      A    C  
ATOM   1439  CG  MET A 190      11.705  -0.979  15.695  1.00 35.25      A    C  
ATOM   1440  SD  MET A 190      10.808  -1.105  14.129  1.00 37.71      A    S  
ATOM   1441  CE  MET A 190      12.153  -1.042  12.924  1.00 36.42      A    C  
ATOM   1442  N   ALA A 191      10.482   0.694  19.842  1.00 34.82      A    N  
ATOM   1443  CA  ALA A 191       9.559   1.104  20.895  1.00 33.64      A    C  
ATOM   1444  C   ALA A 191       8.160   1.095  20.290  1.00 32.88      A    C  
ATOM   1445  O   ALA A 191       7.160   0.914  20.984  1.00 33.82      A    O  
ATOM   1446  CB  ALA A 191       9.914   2.505  21.391  1.00 34.75      A    C  
ATOM   1447  N   LEU A 192       8.107   1.300  18.980  1.00 31.05      A    N  
ATOM   1448  CA  LEU A 192       6.854   1.300  18.248  1.00 28.35      A    C  
ATOM   1449  C   LEU A 192       7.114   0.957  16.790  1.00 28.20      A    C  
ATOM   1450  O   LEU A 192       7.687   1.758  16.048  1.00 27.62      A    O  
ATOM   1451  CB  LEU A 192       6.171   2.669  18.334  1.00 27.71      A    C  
ATOM   1452  CG  LEU A 192       4.890   2.814  17.505  1.00 26.36      A    C  
ATOM   1453  CD1 LEU A 192       3.882   1.764  17.944  1.00 24.65      A    C  
ATOM   1454  CD2 LEU A 192       4.309   4.217  17.667  1.00 26.81      A    C  
ATOM   1455  N   PRO A 193       6.723  -0.255  16.362  1.00 26.78      A    N  
ATOM   1456  CA  PRO A 193       6.945  -0.627  14.965  1.00 25.91      A    C  
ATOM   1457  C   PRO A 193       6.356   0.508  14.134  1.00 25.34      A    C  
ATOM   1458  O   PRO A 193       5.302   1.048  14.473  1.00 24.92      A    O  
ATOM   1459  CB  PRO A 193       6.167  -1.930  14.836  1.00 25.75      A    C  
ATOM   1460  CG  PRO A 193       6.345  -2.537  16.202  1.00 26.35      A    C  
ATOM   1461  CD  PRO A 193       6.084  -1.354  17.106  1.00 27.35      A    C  
ATOM   1462  N   PRO A 194       7.030   0.888  13.043  1.00 24.33      A    N  
ATOM   1463  CA  PRO A 194       6.576   1.977  12.173  1.00 23.05      A    C  
ATOM   1464  C   PRO A 194       5.145   1.874  11.665  1.00 22.83      A    C  
ATOM   1465  O   PRO A 194       4.752   0.847  11.113  1.00 21.99      A    O  
ATOM   1466  CB  PRO A 194       7.584   1.947  11.022  1.00 23.57      A    C  
ATOM   1467  CG  PRO A 194       8.813   1.335  11.645  1.00 26.21      A    C  
ATOM   1468  CD  PRO A 194       8.226   0.236  12.486  1.00 24.50      A    C  
ATOM   1469  N   CYS A 195       4.371   2.944  11.850  1.00 20.64      A    N  
ATOM   1470  CA  CYS A 195       3.002   2.973  11.352  1.00 20.35      A    C  
ATOM   1471  C   CYS A 195       3.136   3.168   9.843  1.00 19.16      A    C  
ATOM   1472  O   CYS A 195       2.247   2.800   9.075  1.00 20.76      A    O  
ATOM   1473  CB  CYS A 195       2.215   4.129  11.987  1.00 19.79      A    C  
ATOM   1474  SG  CYS A 195       1.986   3.939  13.769  1.00 20.42      A    S  
ATOM   1475  N   HIS A 196       4.268   3.725   9.422  1.00 19.27      A    N  
ATOM   1476  CA  HIS A 196       4.541   3.945   8.006  1.00 18.06      A    C  
ATOM   1477  C   HIS A 196       5.562   2.913   7.537  1.00 18.45      A    C  
ATOM   1478  O   HIS A 196       6.778   3.158   7.554  1.00 18.03      A    O  
ATOM   1479  CB  HIS A 196       5.084   5.350   7.794  1.00 18.83      A    C  
ATOM   1480  CG  HIS A 196       4.298   6.400   8.512  1.00 19.15      A    C  
ATOM   1481  CD2 HIS A 196       4.652   7.266   9.490  1.00 18.53      A    C  
ATOM   1482  ND1 HIS A 196       2.956   6.612   8.278  1.00 18.93      A    N  
ATOM   1483  CE1 HIS A 196       2.518   7.563   9.083  1.00 17.89      A    C  
ATOM   1484  NE2 HIS A 196       3.526   7.976   9.829  1.00 19.01      A    N  
ATOM   1485  N   ALA A 197       5.051   1.759   7.120  1.00 17.20      A    N  
ATOM   1486  CA  ALA A 197       5.879   0.647   6.651  1.00 16.21      A    C  
ATOM   1487  C   ALA A 197       6.833   1.025   5.529  1.00 14.53      A    C  
ATOM   1488  O   ALA A 197       8.002   0.660   5.562  1.00 15.71      A    O  
ATOM   1489  CB  ALA A 197       4.992  -0.501   6.192  1.00 16.00      A    C  
ATOM   1490  N   LEU A 198       6.332   1.741   4.528  1.00 13.23      A    N  
ATOM   1491  CA  LEU A 198       7.177   2.142   3.411  1.00 13.64      A    C  
ATOM   1492  C   LEU A 198       6.512   3.189   2.533  1.00 12.06      A    C  
ATOM   1493  O   LEU A 198       5.323   3.463   2.665  1.00 13.17      A    O  
ATOM   1494  CB  LEU A 198       7.534   0.916   2.543  1.00 13.38      A    C  
ATOM   1495  CG  LEU A 198       6.423   0.145   1.810  1.00 13.74      A    C  
ATOM   1496  CD1 LEU A 198       5.859   0.965   0.662  1.00 12.54      A    C  
ATOM   1497  CD2 LEU A 198       6.992  -1.167   1.251  1.00 15.84      A    C  
ATOM   1498  N   CYS A 199       7.293   3.777   1.637  1.00 11.71      A    N  
ATOM   1499  CA  CYS A 199       6.766   4.742   0.684  1.00 11.36      A    C  
ATOM   1500  C   CYS A 199       7.478   4.495  -0.640  1.00 10.79      A    C  
ATOM   1501  O   CYS A 199       8.620   4.018  -0.661  1.00 10.88      A    O  
ATOM   1502  CB  CYS A 199       6.988   6.189   1.154  1.00 13.33      A    C  
ATOM   1503  SG  CYS A 199       8.703   6.676   1.382  1.00 15.59      A    S  
ATOM   1504  N   GLN A 200       6.800   4.795  -1.740  1.00  9.26      A    N  
ATOM   1505  CA  GLN A 200       7.377   4.601  -3.063  1.00 12.95      A    C  
ATOM   1506  C   GLN A 200       7.249   5.888  -3.859  1.00 11.75      A    C  
ATOM   1507  O   GLN A 200       6.210   6.544  -3.819  1.00 13.31      A    O  
ATOM   1508  CB  GLN A 200       6.653   3.481  -3.819  1.00 10.52      A    C  
ATOM   1509  CG  GLN A 200       7.281   3.148  -5.162  1.00 11.79      A    C  
ATOM   1510  CD  GLN A 200       6.492   2.108  -5.952  1.00 12.35      A    C  
ATOM   1511  NE2 GLN A 200       5.385   1.649  -5.385  1.00  8.10      A    N  
ATOM   1512  OE1 GLN A 200       6.876   1.729  -7.065  1.00 13.85      A    O  
ATOM   1513  N   PHE A 201       8.306   6.246  -4.576  1.00 12.17      A    N  
ATOM   1514  CA  PHE A 201       8.285   7.459  -5.380  1.00 11.93      A    C  
ATOM   1515  C   PHE A 201       8.096   7.085  -6.829  1.00 12.07      A    C  
ATOM   1516  O   PHE A 201       8.448   5.976  -7.244  1.00 13.50      A    O  
ATOM   1517  CB  PHE A 201       9.576   8.254  -5.162  1.00 12.66      A    C  
ATOM   1518  CG  PHE A 201       9.699   8.806  -3.769  1.00 11.52      A    C  
ATOM   1519  CD1 PHE A 201       9.050   9.986  -3.416  1.00 13.75      A    C  
ATOM   1520  CD2 PHE A 201      10.412   8.122  -2.796  1.00  8.81      A    C  
ATOM   1521  CE1 PHE A 201       9.111  10.472  -2.113  1.00  9.62      A    C  
ATOM   1522  CE2 PHE A 201      10.478   8.599  -1.490  1.00 11.54      A    C  
ATOM   1523  CZ  PHE A 201       9.826   9.779  -1.148  1.00 10.72      A    C  
ATOM   1524  N   TYR A 202       7.551   8.022  -7.597  1.00  9.49      A    N  
ATOM   1525  CA  TYR A 202       7.244   7.809  -8.998  1.00 10.97      A    C  
ATOM   1526  C   TYR A 202       7.436   9.108  -9.779  1.00 12.91      A    C  
ATOM   1527  O   TYR A 202       7.080  10.183  -9.295  1.00 11.03      A    O  
ATOM   1528  CB  TYR A 202       5.783   7.357  -9.086  1.00  7.84      A    C  
ATOM   1529  CG  TYR A 202       5.181   7.230 -10.463  1.00 10.85      A    C  
ATOM   1530  CD1 TYR A 202       5.212   6.019 -11.156  1.00  9.39      A    C  
ATOM   1531  CD2 TYR A 202       4.489   8.293 -11.032  1.00  9.61      A    C  
ATOM   1532  CE1 TYR A 202       4.553   5.870 -12.378  1.00 11.53      A    C  
ATOM   1533  CE2 TYR A 202       3.832   8.161 -12.248  1.00 12.82      A    C  
ATOM   1534  CZ  TYR A 202       3.861   6.946 -12.917  1.00 12.13      A    C  
ATOM   1535  OH  TYR A 202       3.173   6.826 -14.103  1.00 11.49      A    O  
ATOM   1536  N   VAL A 203       7.981   9.003 -10.987  1.00 11.90      A    N  
ATOM   1537  CA  VAL A 203       8.188  10.180 -11.816  1.00 13.36      A    C  
ATOM   1538  C   VAL A 203       7.644  10.035 -13.221  1.00 13.87      A    C  
ATOM   1539  O   VAL A 203       7.865   9.026 -13.889  1.00 14.72      A    O  
ATOM   1540  CB  VAL A 203       9.680  10.534 -11.940  1.00 11.10      A    C  
ATOM   1541  CG1 VAL A 203       9.840  11.821 -12.763  1.00 12.62      A    C  
ATOM   1542  CG2 VAL A 203      10.291  10.696 -10.570  1.00  8.82      A    C  
ATOM   1543  N   VAL A 204       6.927  11.058 -13.667  1.00 15.70      A    N  
ATOM   1544  CA  VAL A 204       6.389  11.092 -15.015  1.00 17.46      A    C  
ATOM   1545  C   VAL A 204       6.115  12.574 -15.335  1.00 19.07      A    C  
ATOM   1546  O   VAL A 204       5.686  13.327 -14.462  1.00 18.97      A    O  
ATOM   1547  CB  VAL A 204       5.092  10.234 -15.129  1.00 17.49      A    C  
ATOM   1548  CG1 VAL A 204       3.872  11.017 -14.641  1.00 16.34      A    C  
ATOM   1549  CG2 VAL A 204       4.916   9.759 -16.552  1.00 18.15      A    C  
ATOM   1550  N   ASN A 205       6.390  12.993 -16.568  1.00 20.43      A    N  
ATOM   1551  CA  ASN A 205       6.174  14.388 -16.975  1.00 21.06      A    C  
ATOM   1552  C   ASN A 205       6.807  15.405 -16.024  1.00 19.99      A    C  
ATOM   1553  O   ASN A 205       6.207  16.443 -15.735  1.00 20.65      A    O  
ATOM   1554  CB  ASN A 205       4.682  14.708 -17.074  1.00 22.80      A    C  
ATOM   1555  CG  ASN A 205       4.007  14.012 -18.228  1.00 26.80      A    C  
ATOM   1556  ND2 ASN A 205       2.779  13.557 -18.000  1.00 27.84      A    N  
ATOM   1557  OD1 ASN A 205       4.568  13.897 -19.323  1.00 27.91      A    O  
ATOM   1558  N   SER A 206       8.001  15.097 -15.531  1.00 19.30      A    N  
ATOM   1559  CA  SER A 206       8.730  15.975 -14.622  1.00 18.89      A    C  
ATOM   1560  C   SER A 206       8.067  16.189 -13.264  1.00 18.58      A    C  
ATOM   1561  O   SER A 206       8.441  17.098 -12.519  1.00 16.77      A    O  
ATOM   1562  CB  SER A 206       8.975  17.328 -15.293  1.00 21.11      A    C  
ATOM   1563  OG  SER A 206       9.740  17.168 -16.474  1.00 20.29      A    O  
ATOM   1564  N   GLU A 207       7.090  15.349 -12.935  1.00 16.68      A    N  
ATOM   1565  CA  GLU A 207       6.397  15.456 -11.657  1.00 15.93      A    C  
ATOM   1566  C   GLU A 207       6.746  14.275 -10.761  1.00 14.78      A    C  
ATOM   1567  O   GLU A 207       6.717  13.125 -11.207  1.00 12.37      A    O  
ATOM   1568  CB  GLU A 207       4.884  15.479 -11.864  1.00 19.30      A    C  
ATOM   1569  CG  GLU A 207       4.398  16.507 -12.855  1.00 24.63      A    C  
ATOM   1570  CD  GLU A 207       2.912  16.745 -12.734  1.00 27.84      A    C  
ATOM   1571  OE1 GLU A 207       2.172  15.771 -12.484  1.00 31.41      A    O  
ATOM   1572  OE2 GLU A 207       2.481  17.904 -12.893  1.00 32.88      A    O1-
ATOM   1573  N   LEU A 208       7.079  14.565  -9.507  1.00 12.94      A    N  
ATOM   1574  CA  LEU A 208       7.417  13.532  -8.532  1.00 12.10      A    C  
ATOM   1575  C   LEU A 208       6.210  13.215  -7.649  1.00 13.78      A    C  
ATOM   1576  O   LEU A 208       5.645  14.109  -7.019  1.00 11.40      A    O  
ATOM   1577  CB  LEU A 208       8.568  13.989  -7.638  1.00 11.55      A    C  
ATOM   1578  CG  LEU A 208       8.939  13.021  -6.511  1.00 12.10      A    C  
ATOM   1579  CD1 LEU A 208       9.672  11.810  -7.083  1.00 11.44      A    C  
ATOM   1580  CD2 LEU A 208       9.807  13.725  -5.497  1.00 11.21      A    C  
ATOM   1581  N   SER A 209       5.806  11.945  -7.619  1.00 11.77      A    N  
ATOM   1582  CA  SER A 209       4.689  11.522  -6.781  1.00 10.86      A    C  
ATOM   1583  C   SER A 209       5.201  10.561  -5.718  1.00 11.62      A    C  
ATOM   1584  O   SER A 209       6.275   9.965  -5.869  1.00 10.55      A    O  
ATOM   1585  CB  SER A 209       3.592  10.855  -7.617  1.00  8.91      A    C  
ATOM   1586  OG  SER A 209       2.894  11.811  -8.403  1.00 14.12      A    O  
ATOM   1587  N   CYS A 210       4.431  10.420  -4.641  1.00 12.13      A    N  
ATOM   1588  CA  CYS A 210       4.804   9.555  -3.536  1.00 12.97      A    C  
ATOM   1589  C   CYS A 210       3.605   8.826  -2.931  1.00 14.31      A    C  
ATOM   1590  O   CYS A 210       2.567   9.433  -2.646  1.00 11.12      A    O  
ATOM   1591  CB  CYS A 210       5.495  10.385  -2.445  1.00 13.89      A    C  
ATOM   1592  SG  CYS A 210       5.777   9.553  -0.875  1.00 15.09      A    S  
ATOM   1593  N   GLN A 211       3.751   7.517  -2.751  1.00 12.39      A    N  
ATOM   1594  CA  GLN A 211       2.688   6.734  -2.139  1.00 10.84      A    C  
ATOM   1595  C   GLN A 211       3.200   6.172  -0.828  1.00  9.51      A    C  
ATOM   1596  O   GLN A 211       4.281   5.591  -0.759  1.00 11.14      A    O  
ATOM   1597  CB  GLN A 211       2.219   5.601  -3.055  1.00 12.96      A    C  
ATOM   1598  CG  GLN A 211       1.297   4.607  -2.329  1.00 11.30      A    C  
ATOM   1599  CD  GLN A 211       0.467   3.759  -3.277  1.00 10.64      A    C  
ATOM   1600  NE2 GLN A 211      -0.644   3.234  -2.772  1.00 10.17      A    N  
ATOM   1601  OE1 GLN A 211       0.821   3.569  -4.442  1.00 12.36      A    O  
ATOM   1602  N   LEU A 212       2.415   6.361   0.222  1.00  8.91      A    N  
ATOM   1603  CA  LEU A 212       2.772   5.898   1.546  1.00  9.25      A    C  
ATOM   1604  C   LEU A 212       1.894   4.719   1.915  1.00 10.22      A    C  
ATOM   1605  O   LEU A 212       0.683   4.748   1.673  1.00 11.02      A    O  
ATOM   1606  CB  LEU A 212       2.544   7.009   2.583  1.00  8.90      A    C  
ATOM   1607  CG  LEU A 212       2.455   6.592   4.060  1.00  9.07      A    C  
ATOM   1608  CD1 LEU A 212       3.820   6.193   4.584  1.00 10.58      A    C  
ATOM   1609  CD2 LEU A 212       1.896   7.723   4.896  1.00  8.95      A    C  
ATOM   1610  N   TYR A 213       2.509   3.683   2.478  1.00 11.05      A    N  
ATOM   1611  CA  TYR A 213       1.744   2.533   2.951  1.00 10.88      A    C  
ATOM   1612  C   TYR A 213       1.778   2.595   4.469  1.00  9.39      A    C  
ATOM   1613  O   TYR A 213       2.759   2.206   5.099  1.00 10.84      A    O  
ATOM   1614  CB  TYR A 213       2.321   1.189   2.494  1.00  9.48      A    C  
ATOM   1615  CG  TYR A 213       1.406   0.055   2.937  1.00  8.27      A    C  
ATOM   1616  CD1 TYR A 213       1.463  -0.448   4.239  1.00 10.93      A    C  
ATOM   1617  CD2 TYR A 213       0.404  -0.422   2.091  1.00  8.49      A    C  
ATOM   1618  CE1 TYR A 213       0.524  -1.401   4.696  1.00 11.10      A    C  
ATOM   1619  CE2 TYR A 213      -0.539  -1.375   2.537  1.00 11.44      A    C  
ATOM   1620  CZ  TYR A 213      -0.469  -1.849   3.837  1.00 11.20      A    C  
ATOM   1621  OH  TYR A 213      -1.416  -2.747   4.295  1.00 15.10      A    O  
ATOM   1622  N   GLN A 214       0.709   3.121   5.052  1.00  9.07      A    N  
ATOM   1623  CA  GLN A 214       0.616   3.239   6.492  1.00  9.57      A    C  
ATOM   1624  C   GLN A 214      -0.194   2.050   7.004  1.00 10.53      A    C  
ATOM   1625  O   GLN A 214      -1.396   1.978   6.771  1.00  9.63      A    O  
ATOM   1626  CB  GLN A 214      -0.080   4.549   6.867  1.00 10.47      A    C  
ATOM   1627  CG  GLN A 214      -0.176   4.768   8.364  1.00 12.63      A    C  
ATOM   1628  CD  GLN A 214      -0.598   6.178   8.708  1.00 10.68      A    C  
ATOM   1629  NE2 GLN A 214      -0.606   6.497   9.992  1.00  9.80      A    N  
ATOM   1630  OE1 GLN A 214      -0.912   6.970   7.824  1.00 12.96      A    O  
ATOM   1631  N   ARG A 215       0.470   1.136   7.704  1.00 10.81      A    N  
ATOM   1632  CA  ARG A 215      -0.183  -0.075   8.214  1.00 12.83      A    C  
ATOM   1633  C   ARG A 215      -1.268   0.177   9.255  1.00 15.55      A    C  
ATOM   1634  O   ARG A 215      -2.210  -0.616   9.387  1.00 14.89      A    O  
ATOM   1635  CB  ARG A 215       0.858  -1.009   8.828  1.00 10.63      A    C  
ATOM   1636  CG  ARG A 215       1.476  -0.463  10.086  1.00 11.88      A    C  
ATOM   1637  CD  ARG A 215       2.304  -1.484  10.838  1.00 11.39      A    C  
ATOM   1638  NE  ARG A 215       2.853  -0.885  12.050  1.00 13.47      A    N  
ATOM   1639  CZ  ARG A 215       2.151  -0.629  13.151  1.00 12.96      A    C  
ATOM   1640  NH1 ARG A 215       0.859  -0.931  13.212  1.00 11.33      A    N1+
ATOM   1641  NH2 ARG A 215       2.740  -0.051  14.184  1.00 12.29      A    N  
ATOM   1642  N   SER A 216      -1.125   1.274   9.999  1.00 13.44      A    N  
ATOM   1643  CA  SER A 216      -2.063   1.617  11.058  1.00 14.12      A    C  
ATOM   1644  C   SER A 216      -2.258   3.130  11.101  1.00 14.87      A    C  
ATOM   1645  O   SER A 216      -1.290   3.889  11.251  1.00 13.62      A    O  
ATOM   1646  CB  SER A 216      -1.516   1.126  12.398  1.00 11.44      A    C  
ATOM   1647  OG  SER A 216      -2.471   1.257  13.430  1.00 15.34      A    O  
ATOM   1648  N   GLY A 217      -3.511   3.557  10.983  1.00 13.86      A    N  
ATOM   1649  CA  GLY A 217      -3.797   4.977  10.990  1.00 13.27      A    C  
ATOM   1650  C   GLY A 217      -4.812   5.460  12.004  1.00 12.80      A    C  
ATOM   1651  O   GLY A 217      -6.001   5.136  11.921  1.00 12.43      A    O  
ATOM   1652  N   ASP A 218      -4.322   6.220  12.976  1.00 10.80      A    N  
ATOM   1653  CA  ASP A 218      -5.151   6.842  14.003  1.00 10.64      A    C  
ATOM   1654  C   ASP A 218      -5.670   8.042  13.208  1.00 13.33      A    C  
ATOM   1655  O   ASP A 218      -4.988   9.063  13.089  1.00 12.54      A    O  
ATOM   1656  CB  ASP A 218      -4.251   7.272  15.168  1.00  9.31      A    C  
ATOM   1657  CG  ASP A 218      -4.988   8.056  16.247  1.00  7.39      A    C  
ATOM   1658  OD1 ASP A 218      -4.420   8.178  17.349  1.00 11.70      A    O  
ATOM   1659  OD2 ASP A 218      -6.107   8.558  16.007  1.00 12.25      A    O1-
ATOM   1660  N   MET A 219      -6.858   7.887  12.630  1.00 12.08      A    N  
ATOM   1661  CA  MET A 219      -7.457   8.908  11.785  1.00 13.94      A    C  
ATOM   1662  C   MET A 219      -7.601  10.295  12.399  1.00 15.08      A    C  
ATOM   1663  O   MET A 219      -7.421  11.294  11.704  1.00 14.82      A    O  
ATOM   1664  CB  MET A 219      -8.817   8.422  11.259  1.00 13.47      A    C  
ATOM   1665  CG  MET A 219      -8.741   7.154  10.393  1.00 12.81      A    C  
ATOM   1666  SD  MET A 219      -7.702   7.290   8.901  1.00 12.34      A    S  
ATOM   1667  CE  MET A 219      -8.846   7.924   7.741  1.00 11.49      A    C  
ATOM   1668  N   GLY A 220      -7.909  10.356  13.690  1.00 14.25      A    N  
ATOM   1669  CA  GLY A 220      -8.078  11.639  14.347  1.00 17.18      A    C  
ATOM   1670  C   GLY A 220      -6.794  12.374  14.690  1.00 16.98      A    C  
ATOM   1671  O   GLY A 220      -6.695  13.584  14.484  1.00 16.86      A    O  
ATOM   1672  N   LEU A 221      -5.808  11.641  15.198  1.00 16.82      A    N  
ATOM   1673  CA  LEU A 221      -4.531  12.210  15.610  1.00 16.73      A    C  
ATOM   1674  C   LEU A 221      -3.410  12.167  14.576  1.00 17.43      A    C  
ATOM   1675  O   LEU A 221      -3.060  13.180  13.965  1.00 15.52      A    O  
ATOM   1676  CB  LEU A 221      -4.041  11.514  16.877  1.00 19.19      A    C  
ATOM   1677  CG  LEU A 221      -3.982  12.307  18.179  1.00 22.54      A    C  
ATOM   1678  CD1 LEU A 221      -3.335  11.466  19.271  1.00 24.46      A    C  
ATOM   1679  CD2 LEU A 221      -3.176  13.570  17.959  1.00 24.05      A    C  
ATOM   1680  N   GLY A 222      -2.831  10.987  14.400  1.00 15.23      A    N  
ATOM   1681  CA  GLY A 222      -1.728  10.840  13.469  1.00 13.72      A    C  
ATOM   1682  C   GLY A 222      -1.933  11.123  11.992  1.00 12.96      A    C  
ATOM   1683  O   GLY A 222      -1.106  11.811  11.386  1.00 14.42      A    O  
ATOM   1684  N   VAL A 223      -3.014  10.620  11.400  1.00 10.52      A    N  
ATOM   1685  CA  VAL A 223      -3.227  10.795   9.967  1.00 10.32      A    C  
ATOM   1686  C   VAL A 223      -3.096  12.211   9.405  1.00 11.98      A    C  
ATOM   1687  O   VAL A 223      -2.325  12.430   8.475  1.00 11.28      A    O  
ATOM   1688  CB  VAL A 223      -4.568  10.169   9.510  1.00 10.74      A    C  
ATOM   1689  CG1 VAL A 223      -4.841  10.511   8.035  1.00  6.77      A    C  
ATOM   1690  CG2 VAL A 223      -4.490   8.641   9.677  1.00 12.82      A    C  
ATOM   1691  N   PRO A 224      -3.846  13.188   9.944  1.00 12.32      A    N  
ATOM   1692  CA  PRO A 224      -3.695  14.539   9.383  1.00 11.30      A    C  
ATOM   1693  C   PRO A 224      -2.218  14.960   9.361  1.00  9.79      A    C  
ATOM   1694  O   PRO A 224      -1.713  15.461   8.358  1.00 13.30      A    O  
ATOM   1695  CB  PRO A 224      -4.534  15.388  10.332  1.00 13.44      A    C  
ATOM   1696  CG  PRO A 224      -5.657  14.433  10.699  1.00 14.30      A    C  
ATOM   1697  CD  PRO A 224      -4.866  13.169  11.007  1.00 10.55      A    C  
ATOM   1698  N   PHE A 225      -1.543  14.731  10.481  1.00 10.43      A    N  
ATOM   1699  CA  PHE A 225      -0.130  15.051  10.661  1.00 12.77      A    C  
ATOM   1700  C   PHE A 225       0.713  14.269   9.649  1.00 14.82      A    C  
ATOM   1701  O   PHE A 225       1.577  14.833   8.968  1.00 14.27      A    O  
ATOM   1702  CB  PHE A 225       0.279  14.671  12.088  1.00 15.58      A    C  
ATOM   1703  CG  PHE A 225       1.568  15.283  12.553  1.00 16.87      A    C  
ATOM   1704  CD1 PHE A 225       1.559  16.404  13.376  1.00 16.70      A    C  
ATOM   1705  CD2 PHE A 225       2.791  14.709  12.215  1.00 15.50      A    C  
ATOM   1706  CE1 PHE A 225       2.754  16.945  13.866  1.00 17.47      A    C  
ATOM   1707  CE2 PHE A 225       3.986  15.241  12.698  1.00 18.57      A    C  
ATOM   1708  CZ  PHE A 225       3.965  16.364  13.529  1.00 17.35      A    C  
ATOM   1709  N   ASN A 226       0.452  12.966   9.551  1.00 13.12      A    N  
ATOM   1710  CA  ASN A 226       1.186  12.096   8.637  1.00 13.77      A    C  
ATOM   1711  C   ASN A 226       1.075  12.565   7.185  1.00 13.75      A    C  
ATOM   1712  O   ASN A 226       2.081  12.615   6.471  1.00 13.92      A    O  
ATOM   1713  CB  ASN A 226       0.671  10.650   8.757  1.00 13.49      A    C  
ATOM   1714  CG  ASN A 226       0.881  10.057  10.147  1.00 15.74      A    C  
ATOM   1715  ND2 ASN A 226       1.866  10.569  10.877  1.00 14.52      A    N  
ATOM   1716  OD1 ASN A 226       0.169   9.135  10.549  1.00 15.72      A    O  
ATOM   1717  N   ILE A 227      -0.144  12.894   6.749  1.00 11.33      A    N  
ATOM   1718  CA  ILE A 227      -0.381  13.360   5.386  1.00 12.06      A    C  
ATOM   1719  C   ILE A 227       0.479  14.596   5.061  1.00 12.92      A    C  
ATOM   1720  O   ILE A 227       1.006  14.732   3.947  1.00 11.53      A    O  
ATOM   1721  CB  ILE A 227      -1.877  13.716   5.175  1.00 12.26      A    C  
ATOM   1722  CG1 ILE A 227      -2.713  12.432   5.166  1.00 12.59      A    C  
ATOM   1723  CG2 ILE A 227      -2.070  14.477   3.870  1.00 12.38      A    C  
ATOM   1724  CD1 ILE A 227      -4.201  12.660   5.121  1.00  8.52      A    C  
ATOM   1725  N   ALA A 228       0.616  15.490   6.036  1.00 11.02      A    N  
ATOM   1726  CA  ALA A 228       1.414  16.699   5.839  1.00 12.32      A    C  
ATOM   1727  C   ALA A 228       2.891  16.317   5.780  1.00 11.51      A    C  
ATOM   1728  O   ALA A 228       3.661  16.865   4.990  1.00  8.84      A    O  
ATOM   1729  CB  ALA A 228       1.166  17.679   6.983  1.00  9.26      A    C  
ATOM   1730  N   SER A 229       3.272  15.358   6.618  1.00 10.61      A    N  
ATOM   1731  CA  SER A 229       4.645  14.891   6.681  1.00 12.49      A    C  
ATOM   1732  C   SER A 229       5.161  14.389   5.332  1.00 12.77      A    C  
ATOM   1733  O   SER A 229       6.236  14.796   4.876  1.00 12.94      A    O  
ATOM   1734  CB  SER A 229       4.762  13.779   7.724  1.00 14.52      A    C  
ATOM   1735  OG  SER A 229       6.089  13.301   7.795  1.00 20.25      A    O  
ATOM   1736  N   TYR A 230       4.402  13.508   4.687  1.00 12.03      A    N  
ATOM   1737  CA  TYR A 230       4.828  12.965   3.403  1.00 11.65      A    C  
ATOM   1738  C   TYR A 230       4.669  13.937   2.237  1.00 10.87      A    C  
ATOM   1739  O   TYR A 230       5.433  13.883   1.273  1.00  9.87      A    O  
ATOM   1740  CB  TYR A 230       4.123  11.630   3.150  1.00 12.06      A    C  
ATOM   1741  CG  TYR A 230       4.827  10.518   3.898  1.00 10.40      A    C  
ATOM   1742  CD1 TYR A 230       5.784   9.721   3.262  1.00 10.86      A    C  
ATOM   1743  CD2 TYR A 230       4.645  10.355   5.268  1.00  8.27      A    C  
ATOM   1744  CE1 TYR A 230       6.543   8.795   3.984  1.00 11.54      A    C  
ATOM   1745  CE2 TYR A 230       5.397   9.444   5.994  1.00 10.46      A    C  
ATOM   1746  CZ  TYR A 230       6.347   8.666   5.345  1.00 11.24      A    C  
ATOM   1747  OH  TYR A 230       7.099   7.771   6.071  1.00 11.57      A    O  
ATOM   1748  N   ALA A 231       3.698  14.837   2.321  1.00  9.24      A    N  
ATOM   1749  CA  ALA A 231       3.546  15.830   1.260  1.00 11.50      A    C  
ATOM   1750  C   ALA A 231       4.816  16.691   1.304  1.00  9.96      A    C  
ATOM   1751  O   ALA A 231       5.393  17.026   0.270  1.00 12.37      A    O  
ATOM   1752  CB  ALA A 231       2.318  16.694   1.507  1.00  6.94      A    C  
ATOM   1753  N   LEU A 232       5.246  17.024   2.516  1.00 11.85      A    N  
ATOM   1754  CA  LEU A 232       6.445  17.829   2.731  1.00 11.21      A    C  
ATOM   1755  C   LEU A 232       7.692  17.110   2.220  1.00 12.92      A    C  
ATOM   1756  O   LEU A 232       8.561  17.720   1.595  1.00  9.95      A    O  
ATOM   1757  CB  LEU A 232       6.609  18.143   4.222  1.00  9.42      A    C  
ATOM   1758  CG  LEU A 232       7.914  18.841   4.617  1.00  9.84      A    C  
ATOM   1759  CD1 LEU A 232       8.038  20.167   3.857  1.00  9.69      A    C  
ATOM   1760  CD2 LEU A 232       7.936  19.075   6.117  1.00 11.37      A    C  
ATOM   1761  N   LEU A 233       7.788  15.809   2.486  1.00 12.24      A    N  
ATOM   1762  CA  LEU A 233       8.939  15.046   2.022  1.00 11.85      A    C  
ATOM   1763  C   LEU A 233       9.022  15.105   0.495  1.00 12.05      A    C  
ATOM   1764  O   LEU A 233      10.104  15.284  -0.080  1.00 13.06      A    O  
ATOM   1765  CB  LEU A 233       8.827  13.589   2.485  1.00 13.91      A    C  
ATOM   1766  CG  LEU A 233       9.946  12.649   2.040  1.00 16.05      A    C  
ATOM   1767  CD1 LEU A 233      11.258  13.065   2.680  1.00 11.51      A    C  
ATOM   1768  CD2 LEU A 233       9.592  11.217   2.447  1.00 16.08      A    C  
ATOM   1769  N   THR A 234       7.873  14.954  -0.157  1.00  9.20      A    N  
ATOM   1770  CA  THR A 234       7.801  14.987  -1.603  1.00  8.71      A    C  
ATOM   1771  C   THR A 234       8.209  16.367  -2.129  1.00 10.06      A    C  
ATOM   1772  O   THR A 234       8.890  16.475  -3.144  1.00  8.01      A    O  
ATOM   1773  CB  THR A 234       6.387  14.631  -2.070  1.00 10.40      A    C  
ATOM   1774  CG2 THR A 234       6.358  14.395  -3.573  1.00  9.33      A    C  
ATOM   1775  OG1 THR A 234       5.973  13.432  -1.402  1.00 10.13      A    O  
ATOM   1776  N   TYR A 235       7.793  17.422  -1.436  1.00 11.25      A    N  
ATOM   1777  CA  TYR A 235       8.174  18.770  -1.846  1.00 11.18      A    C  
ATOM   1778  C   TYR A 235       9.691  18.909  -1.732  1.00  9.44      A    C  
ATOM   1779  O   TYR A 235      10.335  19.469  -2.622  1.00 11.64      A    O  
ATOM   1780  CB  TYR A 235       7.483  19.809  -0.958  1.00 12.27      A    C  
ATOM   1781  CG  TYR A 235       6.261  20.427  -1.598  1.00 13.70      A    C  
ATOM   1782  CD1 TYR A 235       6.321  21.697  -2.188  1.00 12.33      A    C  
ATOM   1783  CD2 TYR A 235       5.050  19.737  -1.644  1.00 11.94      A    C  
ATOM   1784  CE1 TYR A 235       5.206  22.261  -2.805  1.00 11.41      A    C  
ATOM   1785  CE2 TYR A 235       3.929  20.290  -2.262  1.00 11.58      A    C  
ATOM   1786  CZ  TYR A 235       4.012  21.550  -2.841  1.00 13.89      A    C  
ATOM   1787  OH  TYR A 235       2.908  22.084  -3.470  1.00 12.85      A    O  
ATOM   1788  N   MET A 236      10.256  18.384  -0.645  1.00 11.19      A    N  
ATOM   1789  CA  MET A 236      11.702  18.445  -0.417  1.00 12.41      A    C  
ATOM   1790  C   MET A 236      12.491  17.725  -1.510  1.00 14.02      A    C  
ATOM   1791  O   MET A 236      13.404  18.297  -2.110  1.00 11.83      A    O  
ATOM   1792  CB  MET A 236      12.067  17.838   0.938  1.00 12.50      A    C  
ATOM   1793  CG  MET A 236      11.597  18.622   2.166  1.00 12.61      A    C  
ATOM   1794  SD  MET A 236      12.153  17.822   3.676  1.00 16.75      A    S  
ATOM   1795  CE  MET A 236      11.971  19.085   4.895  1.00 15.08      A    C  
ATOM   1796  N   ILE A 237      12.145  16.464  -1.763  1.00 11.97      A    N  
ATOM   1797  CA  ILE A 237      12.835  15.689  -2.795  1.00 12.25      A    C  
ATOM   1798  C   ILE A 237      12.617  16.289  -4.185  1.00 11.91      A    C  
ATOM   1799  O   ILE A 237      13.532  16.316  -5.009  1.00 13.68      A    O  
ATOM   1800  CB  ILE A 237      12.380  14.192  -2.781  1.00 10.00      A    C  
ATOM   1801  CG1 ILE A 237      12.992  13.462  -1.585  1.00 13.68      A    C  
ATOM   1802  CG2 ILE A 237      12.855  13.481  -4.041  1.00 10.96      A    C  
ATOM   1803  CD1 ILE A 237      12.604  13.992  -0.255  1.00 18.29      A    C  
ATOM   1804  N   ALA A 238      11.415  16.797  -4.444  1.00 12.99      A    N  
ATOM   1805  CA  ALA A 238      11.126  17.393  -5.738  1.00 13.46      A    C  
ATOM   1806  C   ALA A 238      12.038  18.603  -5.949  1.00 14.35      A    C  
ATOM   1807  O   ALA A 238      12.559  18.828  -7.042  1.00 12.92      A    O  
ATOM   1808  CB  ALA A 238       9.669  17.814  -5.800  1.00 14.08      A    C  
ATOM   1809  N   HIS A 239      12.236  19.360  -4.878  1.00 16.32      A    N  
ATOM   1810  CA  HIS A 239      13.074  20.553  -4.914  1.00 16.01      A    C  
ATOM   1811  C   HIS A 239      14.532  20.217  -5.242  1.00 16.92      A    C  
ATOM   1812  O   HIS A 239      15.108  20.785  -6.171  1.00 16.65      A    O  
ATOM   1813  CB  HIS A 239      13.003  21.278  -3.565  1.00 16.31      A    C  
ATOM   1814  CG  HIS A 239      13.815  22.536  -3.515  1.00 17.57      A    C  
ATOM   1815  CD2 HIS A 239      15.006  22.806  -2.931  1.00 18.34      A    C  
ATOM   1816  ND1 HIS A 239      13.430  23.693  -4.156  1.00 16.52      A    N  
ATOM   1817  CE1 HIS A 239      14.349  24.624  -3.967  1.00 17.89      A    C  
ATOM   1818  NE2 HIS A 239      15.316  24.111  -3.228  1.00 17.68      A    N  
ATOM   1819  N   ILE A 240      15.128  19.292  -4.494  1.00 16.32      A    N  
ATOM   1820  CA  ILE A 240      16.522  18.931  -4.741  1.00 17.50      A    C  
ATOM   1821  C   ILE A 240      16.762  18.133  -6.024  1.00 17.39      A    C  
ATOM   1822  O   ILE A 240      17.903  17.995  -6.452  1.00 19.05      A    O  
ATOM   1823  CB  ILE A 240      17.140  18.148  -3.561  1.00 18.17      A    C  
ATOM   1824  CG1 ILE A 240      16.374  16.850  -3.330  1.00 19.42      A    C  
ATOM   1825  CG2 ILE A 240      17.146  19.011  -2.298  1.00 17.71      A    C  
ATOM   1826  CD1 ILE A 240      16.985  15.987  -2.236  1.00 21.71      A    C  
ATOM   1827  N   THR A 241      15.702  17.616  -6.643  1.00 15.49      A    N  
ATOM   1828  CA  THR A 241      15.863  16.850  -7.877  1.00 14.99      A    C  
ATOM   1829  C   THR A 241      15.400  17.627  -9.104  1.00 14.25      A    C  
ATOM   1830  O   THR A 241      15.407  17.111 -10.221  1.00 14.99      A    O  
ATOM   1831  CB  THR A 241      15.090  15.506  -7.824  1.00 14.17      A    C  
ATOM   1832  CG2 THR A 241      15.609  14.639  -6.682  1.00 14.33      A    C  
ATOM   1833  OG1 THR A 241      13.694  15.759  -7.638  1.00 14.65      A    O  
ATOM   1834  N   GLY A 242      15.001  18.877  -8.900  1.00 14.04      A    N  
ATOM   1835  CA  GLY A 242      14.559  19.690 -10.019  1.00 15.16      A    C  
ATOM   1836  C   GLY A 242      13.237  19.280 -10.640  1.00 16.09      A    C  
ATOM   1837  O   GLY A 242      12.986  19.547 -11.816  1.00 16.33      A    O  
ATOM   1838  N   LEU A 243      12.380  18.636  -9.854  1.00 14.49      A    N  
ATOM   1839  CA  LEU A 243      11.085  18.200 -10.350  1.00 14.45      A    C  
ATOM   1840  C   LEU A 243       9.977  18.965  -9.640  1.00 13.53      A    C  
ATOM   1841  O   LEU A 243      10.224  19.636  -8.649  1.00 14.06      A    O  
ATOM   1842  CB  LEU A 243      10.905  16.701 -10.093  1.00 14.09      A    C  
ATOM   1843  CG  LEU A 243      11.893  15.769 -10.797  1.00 14.18      A    C  
ATOM   1844  CD1 LEU A 243      11.692  14.337 -10.294  1.00 14.84      A    C  
ATOM   1845  CD2 LEU A 243      11.684  15.850 -12.297  1.00 14.48      A    C  
ATOM   1846  N   LYS A 244       8.759  18.852 -10.149  1.00 12.94      A    N  
ATOM   1847  CA  LYS A 244       7.620  19.519  -9.539  1.00 16.45      A    C  
ATOM   1848  C   LYS A 244       6.816  18.476  -8.765  1.00 16.62      A    C  
ATOM   1849  O   LYS A 244       6.698  17.326  -9.204  1.00 15.69      A    O  
ATOM   1850  CB  LYS A 244       6.746  20.137 -10.618  1.00 18.37      A    C  
ATOM   1851  CG  LYS A 244       7.512  21.023 -11.594  1.00 23.03      A    C  
ATOM   1852  CD  LYS A 244       6.631  21.425 -12.756  1.00 25.45      A    C  
ATOM   1853  CE  LYS A 244       6.085  20.198 -13.475  1.00 28.37      A    C  
ATOM   1854  NZ  LYS A 244       5.029  20.548 -14.470  1.00 29.88      A    N1+
ATOM   1855  N   PRO A 245       6.271  18.854  -7.597  1.00 17.06      A    N  
ATOM   1856  CA  PRO A 245       5.486  17.886  -6.823  1.00 16.52      A    C  
ATOM   1857  C   PRO A 245       4.254  17.454  -7.605  1.00 15.91      A    C  
ATOM   1858  O   PRO A 245       3.570  18.274  -8.224  1.00 15.61      A    O  
ATOM   1859  CB  PRO A 245       5.140  18.660  -5.556  1.00 17.43      A    C  
ATOM   1860  CG  PRO A 245       6.328  19.567  -5.392  1.00 17.63      A    C  
ATOM   1861  CD  PRO A 245       6.523  20.068  -6.805  1.00 16.72      A    C  
ATOM   1862  N   GLY A 246       3.973  16.157  -7.586  1.00 15.16      A    N  
ATOM   1863  CA  GLY A 246       2.824  15.659  -8.317  1.00 13.81      A    C  
ATOM   1864  C   GLY A 246       1.666  15.266  -7.423  1.00 14.15      A    C  
ATOM   1865  O   GLY A 246       0.824  16.092  -7.086  1.00 13.26      A    O  
ATOM   1866  N   ASP A 247       1.629  13.992  -7.042  1.00 13.05      A    N  
ATOM   1867  CA  ASP A 247       0.571  13.458  -6.196  1.00 13.48      A    C  
ATOM   1868  C   ASP A 247       1.121  12.769  -4.969  1.00 11.36      A    C  
ATOM   1869  O   ASP A 247       2.227  12.219  -4.984  1.00 11.27      A    O  
ATOM   1870  CB  ASP A 247      -0.246  12.398  -6.949  1.00 12.61      A    C  
ATOM   1871  CG  ASP A 247      -1.281  12.985  -7.873  1.00 15.10      A    C  
ATOM   1872  OD1 ASP A 247      -1.443  12.429  -8.982  1.00 14.91      A    O  
ATOM   1873  OD2 ASP A 247      -1.949  13.970  -7.490  1.00 12.08      A    O1-
ATOM   1874  N   PHE A 248       0.338  12.804  -3.899  1.00 11.09      A    N  
ATOM   1875  CA  PHE A 248       0.690  12.079  -2.699  1.00 10.82      A    C  
ATOM   1876  C   PHE A 248      -0.465  11.105  -2.527  1.00 13.23      A    C  
ATOM   1877  O   PHE A 248      -1.604  11.525  -2.314  1.00 11.50      A    O  
ATOM   1878  CB  PHE A 248       0.765  12.942  -1.446  1.00 11.24      A    C  
ATOM   1879  CG  PHE A 248       0.781  12.127  -0.181  1.00 10.38      A    C  
ATOM   1880  CD1 PHE A 248       1.724  11.114  -0.009  1.00 10.28      A    C  
ATOM   1881  CD2 PHE A 248      -0.174  12.326   0.811  1.00 11.01      A    C  
ATOM   1882  CE1 PHE A 248       1.715  10.316   1.124  1.00 11.11      A    C  
ATOM   1883  CE2 PHE A 248      -0.193  11.529   1.955  1.00 10.74      A    C  
ATOM   1884  CZ  PHE A 248       0.753  10.522   2.112  1.00 11.46      A    C  
ATOM   1885  N   ILE A 249      -0.175   9.812  -2.646  1.00 12.71      A    N  
ATOM   1886  CA  ILE A 249      -1.205   8.800  -2.480  1.00 12.96      A    C  
ATOM   1887  C   ILE A 249      -1.072   8.212  -1.074  1.00 12.13      A    C  
ATOM   1888  O   ILE A 249      -0.028   7.652  -0.726  1.00 11.69      A    O  
ATOM   1889  CB  ILE A 249      -1.060   7.656  -3.524  1.00 13.88      A    C  
ATOM   1890  CG1 ILE A 249      -1.229   8.199  -4.950  1.00 14.30      A    C  
ATOM   1891  CG2 ILE A 249      -2.110   6.583  -3.261  1.00 13.77      A    C  
ATOM   1892  CD1 ILE A 249       0.044   8.771  -5.560  1.00 17.21      A    C  
ATOM   1893  N   HIS A 250      -2.121   8.357  -0.264  1.00 11.75      A    N  
ATOM   1894  CA  HIS A 250      -2.125   7.829   1.102  1.00 10.68      A    C  
ATOM   1895  C   HIS A 250      -2.868   6.500   1.083  1.00 10.46      A    C  
ATOM   1896  O   HIS A 250      -4.041   6.449   0.715  1.00 12.31      A    O  
ATOM   1897  CB  HIS A 250      -2.862   8.776   2.061  1.00 10.58      A    C  
ATOM   1898  CG  HIS A 250      -2.756   8.386   3.505  1.00  9.18      A    C  
ATOM   1899  CD2 HIS A 250      -1.739   7.836   4.211  1.00  8.29      A    C  
ATOM   1900  ND1 HIS A 250      -3.765   8.622   4.414  1.00  9.39      A    N  
ATOM   1901  CE1 HIS A 250      -3.373   8.241   5.617  1.00  8.90      A    C  
ATOM   1902  NE2 HIS A 250      -2.147   7.761   5.522  1.00 11.98      A    N  
ATOM   1903  N   THR A 251      -2.180   5.435   1.468  1.00 11.49      A    N  
ATOM   1904  CA  THR A 251      -2.790   4.115   1.508  1.00  9.85      A    C  
ATOM   1905  C   THR A 251      -2.779   3.652   2.942  1.00 11.03      A    C  
ATOM   1906  O   THR A 251      -1.753   3.709   3.615  1.00 11.53      A    O  
ATOM   1907  CB  THR A 251      -2.029   3.116   0.622  1.00  8.68      A    C  
ATOM   1908  CG2 THR A 251      -2.477   1.675   0.909  1.00  8.99      A    C  
ATOM   1909  OG1 THR A 251      -2.294   3.429  -0.742  1.00  8.08      A    O  
ATOM   1910  N   LEU A 252      -3.936   3.194   3.406  1.00 12.28      A    N  
ATOM   1911  CA  LEU A 252      -4.076   2.746   4.773  1.00 12.51      A    C  
ATOM   1912  C   LEU A 252      -4.384   1.268   4.926  1.00 11.21      A    C  
ATOM   1913  O   LEU A 252      -5.073   0.677   4.097  1.00 10.67      A    O  
ATOM   1914  CB  LEU A 252      -5.186   3.543   5.460  1.00 15.21      A    C  
ATOM   1915  CG  LEU A 252      -4.836   4.956   5.934  1.00 15.70      A    C  
ATOM   1916  CD1 LEU A 252      -6.107   5.751   6.140  1.00 16.13      A    C  
ATOM   1917  CD2 LEU A 252      -4.023   4.875   7.218  1.00 15.14      A    C  
ATOM   1918  N   GLY A 253      -3.842   0.692   5.993  1.00 10.71      A    N  
ATOM   1919  CA  GLY A 253      -4.112  -0.697   6.319  1.00 12.01      A    C  
ATOM   1920  C   GLY A 253      -5.281  -0.585   7.285  1.00 10.00      A    C  
ATOM   1921  O   GLY A 253      -6.423  -0.411   6.865  1.00 11.46      A    O  
ATOM   1922  N   ASP A 254      -5.006  -0.645   8.580  1.00 10.73      A    N  
ATOM   1923  CA  ASP A 254      -6.082  -0.514   9.550  1.00 13.16      A    C  
ATOM   1924  C   ASP A 254      -6.352   0.968   9.794  1.00 12.27      A    C  
ATOM   1925  O   ASP A 254      -5.635   1.619  10.551  1.00 14.65      A    O  
ATOM   1926  CB  ASP A 254      -5.726  -1.174  10.884  1.00 14.55      A    C  
ATOM   1927  CG  ASP A 254      -6.880  -1.124  11.883  1.00 17.71      A    C  
ATOM   1928  OD1 ASP A 254      -7.710  -0.193  11.790  1.00 17.18      A    O  
ATOM   1929  OD2 ASP A 254      -6.951  -2.004  12.768  1.00 17.90      A    O1-
ATOM   1930  N   ALA A 255      -7.373   1.492   9.128  1.00 13.85      A    N  
ATOM   1931  CA  ALA A 255      -7.763   2.889   9.288  1.00 15.69      A    C  
ATOM   1932  C   ALA A 255      -8.768   2.894  10.431  1.00 16.06      A    C  
ATOM   1933  O   ALA A 255      -9.853   2.324  10.314  1.00 16.29      A    O  
ATOM   1934  CB  ALA A 255      -8.406   3.404   8.013  1.00 13.43      A    C  
ATOM   1935  N   HIS A 256      -8.418   3.539  11.536  1.00 16.86      A    N  
ATOM   1936  CA  HIS A 256      -9.309   3.539  12.683  1.00 16.39      A    C  
ATOM   1937  C   HIS A 256      -9.544   4.866  13.392  1.00 17.08      A    C  
ATOM   1938  O   HIS A 256      -8.678   5.740  13.451  1.00 16.76      A    O  
ATOM   1939  CB  HIS A 256      -8.798   2.540  13.715  1.00 15.61      A    C  
ATOM   1940  CG  HIS A 256      -7.354   2.724  14.062  1.00 15.60      A    C  
ATOM   1941  CD2 HIS A 256      -6.757   3.413  15.063  1.00 12.27      A    C  
ATOM   1942  ND1 HIS A 256      -6.335   2.172  13.316  1.00 14.36      A    N  
ATOM   1943  CE1 HIS A 256      -5.173   2.511  13.844  1.00 11.18      A    C  
ATOM   1944  NE2 HIS A 256      -5.401   3.263  14.905  1.00 13.12      A    N  
ATOM   1945  N   ILE A 257     -10.738   4.992  13.948  1.00 14.88      A    N  
ATOM   1946  CA  ILE A 257     -11.095   6.168  14.704  1.00 13.81      A    C  
ATOM   1947  C   ILE A 257     -11.203   5.684  16.136  1.00 14.61      A    C  
ATOM   1948  O   ILE A 257     -11.981   4.773  16.427  1.00 15.07      A    O  
ATOM   1949  CB  ILE A 257     -12.453   6.743  14.259  1.00 14.13      A    C  
ATOM   1950  CG1 ILE A 257     -12.375   7.208  12.805  1.00 13.03      A    C  
ATOM   1951  CG2 ILE A 257     -12.850   7.906  15.176  1.00 16.33      A    C  
ATOM   1952  CD1 ILE A 257     -13.652   7.852  12.294  1.00 13.18      A    C  
ATOM   1953  N   TYR A 258     -10.400   6.242  17.031  1.00 13.62      A    N  
ATOM   1954  CA  TYR A 258     -10.501   5.828  18.421  1.00 15.21      A    C  
ATOM   1955  C   TYR A 258     -11.862   6.293  18.936  1.00 16.72      A    C  
ATOM   1956  O   TYR A 258     -12.436   7.253  18.412  1.00 16.66      A    O  
ATOM   1957  CB  TYR A 258      -9.356   6.414  19.251  1.00 15.66      A    C  
ATOM   1958  CG  TYR A 258      -8.075   5.621  19.103  1.00 16.79      A    C  
ATOM   1959  CD1 TYR A 258      -7.079   6.015  18.209  1.00 14.92      A    C  
ATOM   1960  CD2 TYR A 258      -7.897   4.427  19.808  1.00 15.77      A    C  
ATOM   1961  CE1 TYR A 258      -5.939   5.235  18.016  1.00 14.61      A    C  
ATOM   1962  CE2 TYR A 258      -6.768   3.637  19.623  1.00 14.35      A    C  
ATOM   1963  CZ  TYR A 258      -5.798   4.039  18.727  1.00 15.39      A    C  
ATOM   1964  OH  TYR A 258      -4.723   3.215  18.503  1.00 13.93      A    O  
ATOM   1965  N   LEU A 259     -12.393   5.610  19.944  1.00 16.59      A    N  
ATOM   1966  CA  LEU A 259     -13.710   5.966  20.456  1.00 17.66      A    C  
ATOM   1967  C   LEU A 259     -13.802   7.368  21.052  1.00 16.54      A    C  
ATOM   1968  O   LEU A 259     -14.800   8.047  20.867  1.00 18.16      A    O  
ATOM   1969  CB  LEU A 259     -14.192   4.926  21.482  1.00 16.62      A    C  
ATOM   1970  CG  LEU A 259     -14.235   3.452  21.031  1.00 15.46      A    C  
ATOM   1971  CD1 LEU A 259     -14.998   2.643  22.062  1.00 16.46      A    C  
ATOM   1972  CD2 LEU A 259     -14.899   3.308  19.669  1.00 15.71      A    C  
ATOM   1973  N   ASN A 260     -12.774   7.806  21.764  1.00 18.53      A    N  
ATOM   1974  CA  ASN A 260     -12.810   9.134  22.362  1.00 19.44      A    C  
ATOM   1975  C   ASN A 260     -12.541  10.252  21.350  1.00 19.31      A    C  
ATOM   1976  O   ASN A 260     -12.297  11.389  21.739  1.00 21.53      A    O  
ATOM   1977  CB  ASN A 260     -11.811   9.216  23.520  1.00 21.24      A    C  
ATOM   1978  CG  ASN A 260     -10.382   9.023  23.071  1.00 24.18      A    C  
ATOM   1979  ND2 ASN A 260      -9.481   9.841  23.601  1.00 25.35      A    N  
ATOM   1980  OD1 ASN A 260     -10.086   8.143  22.262  1.00 23.80      A    O  
ATOM   1981  N   HIS A 261     -12.596   9.930  20.058  1.00 17.36      A    N  
ATOM   1982  CA  HIS A 261     -12.369  10.919  18.999  1.00 17.45      A    C  
ATOM   1983  C   HIS A 261     -13.618  11.097  18.155  1.00 16.82      A    C  
ATOM   1984  O   HIS A 261     -13.667  11.966  17.285  1.00 18.14      A    O  
ATOM   1985  CB  HIS A 261     -11.243  10.489  18.043  1.00 15.24      A    C  
ATOM   1986  CG  HIS A 261      -9.878  10.497  18.651  1.00 14.44      A    C  
ATOM   1987  CD2 HIS A 261      -9.456  10.792  19.902  1.00 14.98      A    C  
ATOM   1988  ND1 HIS A 261      -8.751  10.152  17.937  1.00 12.41      A    N  
ATOM   1989  CE1 HIS A 261      -7.693  10.233  18.724  1.00 13.26      A    C  
ATOM   1990  NE2 HIS A 261      -8.094  10.619  19.921  1.00 15.81      A    N  
ATOM   1991  N   ILE A 262     -14.624  10.264  18.398  1.00 16.52      A    N  
ATOM   1992  CA  ILE A 262     -15.843  10.332  17.618  1.00 15.32      A    C  
ATOM   1993  C   ILE A 262     -16.586  11.648  17.782  1.00 15.88      A    C  
ATOM   1994  O   ILE A 262     -17.070  12.209  16.799  1.00 15.41      A    O  
ATOM   1995  CB  ILE A 262     -16.789   9.152  17.952  1.00 15.64      A    C  
ATOM   1996  CG1 ILE A 262     -16.097   7.827  17.597  1.00 16.08      A    C  
ATOM   1997  CG2 ILE A 262     -18.081   9.288  17.156  1.00 12.45      A    C  
ATOM   1998  CD1 ILE A 262     -16.842   6.584  18.057  1.00 17.80      A    C  
ATOM   1999  N   GLU A 263     -16.672  12.145  19.012  1.00 17.84      A    N  
ATOM   2000  CA  GLU A 263     -17.363  13.407  19.245  1.00 20.36      A    C  
ATOM   2001  C   GLU A 263     -16.648  14.558  18.537  1.00 18.33      A    C  
ATOM   2002  O   GLU A 263     -17.252  15.260  17.728  1.00 18.46      A    O  
ATOM   2003  CB  GLU A 263     -17.482  13.704  20.744  1.00 22.35      A    C  
ATOM   2004  CG  GLU A 263     -18.651  13.012  21.420  1.00 29.81      A    C  
ATOM   2005  CD  GLU A 263     -19.926  13.143  20.617  1.00 32.75      A    C  
ATOM   2006  OE1 GLU A 263     -20.142  12.319  19.702  1.00 36.57      A    O  
ATOM   2007  OE2 GLU A 263     -20.705  14.081  20.883  1.00 36.65      A    O1-
ATOM   2008  N   PRO A 264     -15.353  14.769  18.833  1.00 18.77      A    N  
ATOM   2009  CA  PRO A 264     -14.668  15.870  18.148  1.00 16.87      A    C  
ATOM   2010  C   PRO A 264     -14.625  15.735  16.626  1.00 15.49      A    C  
ATOM   2011  O   PRO A 264     -14.684  16.734  15.921  1.00 16.14      A    O  
ATOM   2012  CB  PRO A 264     -13.279  15.886  18.799  1.00 17.19      A    C  
ATOM   2013  CG  PRO A 264     -13.131  14.521  19.396  1.00 20.49      A    C  
ATOM   2014  CD  PRO A 264     -14.506  14.205  19.896  1.00 18.46      A    C  
ATOM   2015  N   LEU A 265     -14.543  14.510  16.109  1.00 14.09      A    N  
ATOM   2016  CA  LEU A 265     -14.515  14.330  14.662  1.00 13.61      A    C  
ATOM   2017  C   LEU A 265     -15.849  14.715  14.055  1.00 12.70      A    C  
ATOM   2018  O   LEU A 265     -15.898  15.262  12.951  1.00 12.99      A    O  
ATOM   2019  CB  LEU A 265     -14.157  12.882  14.284  1.00 12.06      A    C  
ATOM   2020  CG  LEU A 265     -12.660  12.563  14.290  1.00 13.05      A    C  
ATOM   2021  CD1 LEU A 265     -12.438  11.060  14.151  1.00 12.88      A    C  
ATOM   2022  CD2 LEU A 265     -11.981  13.307  13.150  1.00 15.01      A    C  
ATOM   2023  N   LYS A 266     -16.936  14.428  14.768  1.00 14.22      A    N  
ATOM   2024  CA  LYS A 266     -18.264  14.782  14.274  1.00 14.55      A    C  
ATOM   2025  C   LYS A 266     -18.351  16.304  14.119  1.00 13.05      A    C  
ATOM   2026  O   LYS A 266     -18.939  16.811  13.165  1.00 14.26      A    O  
ATOM   2027  CB  LYS A 266     -19.354  14.303  15.245  1.00 17.25      A    C  
ATOM   2028  CG  LYS A 266     -19.600  12.799  15.223  1.00 22.25      A    C  
ATOM   2029  CD  LYS A 266     -20.770  12.413  16.127  1.00 27.04      A    C  
ATOM   2030  CE  LYS A 266     -21.075  10.920  16.020  1.00 30.74      A    C  
ATOM   2031  NZ  LYS A 266     -22.279  10.516  16.809  1.00 34.57      A    N1+
ATOM   2032  N   ILE A 267     -17.765  17.026  15.063  1.00 13.14      A    N  
ATOM   2033  CA  ILE A 267     -17.775  18.486  15.008  1.00 14.11      A    C  
ATOM   2034  C   ILE A 267     -16.934  18.943  13.818  1.00 13.76      A    C  
ATOM   2035  O   ILE A 267     -17.334  19.833  13.069  1.00 14.39      A    O  
ATOM   2036  CB  ILE A 267     -17.229  19.085  16.326  1.00 14.89      A    C  
ATOM   2037  CG1 ILE A 267     -18.201  18.764  17.458  1.00 14.71      A    C  
ATOM   2038  CG2 ILE A 267     -17.058  20.601  16.202  1.00 17.59      A    C  
ATOM   2039  CD1 ILE A 267     -17.679  19.101  18.824  1.00 15.97      A    C  
ATOM   2040  N   GLN A 268     -15.783  18.305  13.623  1.00 13.60      A    N  
ATOM   2041  CA  GLN A 268     -14.909  18.643  12.509  1.00 13.07      A    C  
ATOM   2042  C   GLN A 268     -15.615  18.435  11.173  1.00 14.41      A    C  
ATOM   2043  O   GLN A 268     -15.453  19.230  10.235  1.00 12.34      A    O  
ATOM   2044  CB  GLN A 268     -13.632  17.788  12.560  1.00 12.56      A    C  
ATOM   2045  CG  GLN A 268     -12.634  18.113  11.469  1.00 11.91      A    C  
ATOM   2046  CD  GLN A 268     -11.290  17.414  11.657  1.00 10.40      A    C  
ATOM   2047  NE2 GLN A 268     -10.431  17.514  10.653  1.00 10.90      A    N  
ATOM   2048  OE1 GLN A 268     -11.027  16.804  12.693  1.00 13.59      A    O  
ATOM   2049  N   LEU A 269     -16.405  17.367  11.084  1.00 14.45      A    N  
ATOM   2050  CA  LEU A 269     -17.125  17.061   9.856  1.00 16.50      A    C  
ATOM   2051  C   LEU A 269     -18.153  18.125   9.484  1.00 18.44      A    C  
ATOM   2052  O   LEU A 269     -18.567  18.210   8.331  1.00 19.17      A    O  
ATOM   2053  CB  LEU A 269     -17.817  15.697   9.969  1.00 17.37      A    C  
ATOM   2054  CG  LEU A 269     -16.912  14.472   9.805  1.00 18.43      A    C  
ATOM   2055  CD1 LEU A 269     -17.657  13.206  10.228  1.00 19.79      A    C  
ATOM   2056  CD2 LEU A 269     -16.454  14.384   8.351  1.00 16.82      A    C  
ATOM   2057  N   GLN A 270     -18.565  18.935  10.454  1.00 20.24      A    N  
ATOM   2058  CA  GLN A 270     -19.546  19.983  10.188  1.00 22.10      A    C  
ATOM   2059  C   GLN A 270     -18.898  21.219   9.562  1.00 22.30      A    C  
ATOM   2060  O   GLN A 270     -19.588  22.115   9.069  1.00 22.60      A    O  
ATOM   2061  CB  GLN A 270     -20.255  20.381  11.485  1.00 23.76      A    C  
ATOM   2062  CG  GLN A 270     -21.031  19.245  12.131  1.00 28.05      A    C  
ATOM   2063  CD  GLN A 270     -21.785  19.678  13.377  1.00 29.54      A    C  
ATOM   2064  NE2 GLN A 270     -23.103  19.507  13.357  1.00 32.74      A    N  
ATOM   2065  OE1 GLN A 270     -21.193  20.156  14.347  1.00 30.03      A    O  
ATOM   2066  N   ARG A 271     -17.568  21.249   9.576  1.00 21.77      A    N  
ATOM   2067  CA  ARG A 271     -16.808  22.371   9.042  1.00 20.73      A    C  
ATOM   2068  C   ARG A 271     -16.477  22.251   7.561  1.00 22.41      A    C  
ATOM   2069  O   ARG A 271     -16.021  21.208   7.090  1.00 22.74      A    O  
ATOM   2070  CB  ARG A 271     -15.520  22.533   9.839  1.00 19.52      A    C  
ATOM   2071  CG  ARG A 271     -15.752  22.728  11.320  1.00 17.74      A    C  
ATOM   2072  CD  ARG A 271     -14.448  22.740  12.069  1.00 14.52      A    C  
ATOM   2073  NE  ARG A 271     -14.634  23.109  13.463  1.00 14.75      A    N  
ATOM   2074  CZ  ARG A 271     -13.637  23.276  14.322  1.00 16.39      A    C  
ATOM   2075  NH1 ARG A 271     -12.381  23.098  13.924  1.00 16.57      A    N1+
ATOM   2076  NH2 ARG A 271     -13.892  23.647  15.571  1.00 17.33      A    N  
ATOM   2077  N   GLU A 272     -16.702  23.336   6.833  1.00 22.42      A    N  
ATOM   2078  CA  GLU A 272     -16.426  23.373   5.407  1.00 24.46      A    C  
ATOM   2079  C   GLU A 272     -14.945  23.674   5.190  1.00 23.80      A    C  
ATOM   2080  O   GLU A 272     -14.418  24.646   5.728  1.00 24.57      A    O  
ATOM   2081  CB  GLU A 272     -17.283  24.456   4.748  1.00 28.82      A    C  
ATOM   2082  CG  GLU A 272     -18.116  23.963   3.580  1.00 36.19      A    C  
ATOM   2083  CD  GLU A 272     -17.267  23.561   2.389  1.00 39.56      A    C  
ATOM   2084  OE1 GLU A 272     -17.832  23.081   1.383  1.00 42.41      A    O  
ATOM   2085  OE2 GLU A 272     -16.031  23.730   2.457  1.00 43.96      A    O1-
ATOM   2086  N   PRO A 273     -14.248  22.832   4.413  1.00 22.92      A    N  
ATOM   2087  CA  PRO A 273     -12.827  23.102   4.188  1.00 21.93      A    C  
ATOM   2088  C   PRO A 273     -12.569  24.410   3.448  1.00 21.81      A    C  
ATOM   2089  O   PRO A 273     -13.397  24.877   2.661  1.00 20.05      A    O  
ATOM   2090  CB  PRO A 273     -12.356  21.878   3.394  1.00 22.96      A    C  
ATOM   2091  CG  PRO A 273     -13.606  21.384   2.725  1.00 23.67      A    C  
ATOM   2092  CD  PRO A 273     -14.649  21.556   3.796  1.00 22.49      A    C  
ATOM   2093  N   ARG A 274     -11.420  25.008   3.725  1.00 21.32      A    N  
ATOM   2094  CA  ARG A 274     -11.030  26.242   3.067  1.00 19.97      A    C  
ATOM   2095  C   ARG A 274      -9.878  25.898   2.138  1.00 19.26      A    C  
ATOM   2096  O   ARG A 274      -9.131  24.950   2.396  1.00 16.87      A    O  
ATOM   2097  CB  ARG A 274     -10.612  27.263   4.115  1.00 20.14      A    C  
ATOM   2098  CG  ARG A 274     -11.771  27.640   5.009  1.00 20.11      A    C  
ATOM   2099  CD  ARG A 274     -11.311  28.003   6.378  1.00 20.72      A    C  
ATOM   2100  NE  ARG A 274     -12.412  28.510   7.179  1.00 18.62      A    N  
ATOM   2101  CZ  ARG A 274     -12.251  29.079   8.364  1.00 19.02      A    C  
ATOM   2102  NH1 ARG A 274     -11.031  29.202   8.869  1.00 18.32      A    N1+
ATOM   2103  NH2 ARG A 274     -13.303  29.526   9.039  1.00 19.37      A    N  
ATOM   2104  N   PRO A 275      -9.717  26.659   1.043  1.00 18.96      A    N  
ATOM   2105  CA  PRO A 275      -8.635  26.389   0.098  1.00 18.53      A    C  
ATOM   2106  C   PRO A 275      -7.340  26.028   0.796  1.00 16.65      A    C  
ATOM   2107  O   PRO A 275      -6.946  26.672   1.769  1.00 16.14      A    O  
ATOM   2108  CB  PRO A 275      -8.543  27.688  -0.687  1.00 17.40      A    C  
ATOM   2109  CG  PRO A 275      -9.973  28.090  -0.774  1.00 19.51      A    C  
ATOM   2110  CD  PRO A 275     -10.452  27.874   0.651  1.00 18.89      A    C  
ATOM   2111  N   PHE A 276      -6.699  24.970   0.310  1.00 16.14      A    N  
ATOM   2112  CA  PHE A 276      -5.443  24.514   0.882  1.00 15.50      A    C  
ATOM   2113  C   PHE A 276      -4.393  25.613   0.755  1.00 15.18      A    C  
ATOM   2114  O   PHE A 276      -4.427  26.409  -0.182  1.00 14.35      A    O  
ATOM   2115  CB  PHE A 276      -4.927  23.270   0.142  1.00 15.73      A    C  
ATOM   2116  CG  PHE A 276      -5.426  21.959   0.699  1.00 15.14      A    C  
ATOM   2117  CD1 PHE A 276      -5.432  21.722   2.071  1.00 16.21      A    C  
ATOM   2118  CD2 PHE A 276      -5.795  20.922  -0.159  1.00 16.71      A    C  
ATOM   2119  CE1 PHE A 276      -5.789  20.468   2.582  1.00 15.23      A    C  
ATOM   2120  CE2 PHE A 276      -6.153  19.661   0.344  1.00 12.51      A    C  
ATOM   2121  CZ  PHE A 276      -6.146  19.439   1.715  1.00 12.64      A    C  
ATOM   2122  N   PRO A 277      -3.448  25.665   1.699  1.00 13.94      A    N  
ATOM   2123  CA  PRO A 277      -2.405  26.685   1.632  1.00 15.65      A    C  
ATOM   2124  C   PRO A 277      -1.378  26.256   0.599  1.00 16.87      A    C  
ATOM   2125  O   PRO A 277      -1.561  25.251  -0.105  1.00 16.50      A    O  
ATOM   2126  CB  PRO A 277      -1.826  26.672   3.037  1.00 14.98      A    C  
ATOM   2127  CG  PRO A 277      -1.936  25.214   3.414  1.00 15.45      A    C  
ATOM   2128  CD  PRO A 277      -3.326  24.866   2.934  1.00 15.13      A    C  
ATOM   2129  N   LYS A 278      -0.300  27.021   0.507  1.00 17.29      A    N  
ATOM   2130  CA  LYS A 278       0.778  26.708  -0.408  1.00 17.49      A    C  
ATOM   2131  C   LYS A 278       2.047  26.584   0.414  1.00 16.32      A    C  
ATOM   2132  O   LYS A 278       2.131  27.140   1.512  1.00 16.95      A    O  
ATOM   2133  CB  LYS A 278       0.916  27.811  -1.461  1.00 19.56      A    C  
ATOM   2134  CG  LYS A 278      -0.187  27.776  -2.509  1.00 22.13      A    C  
ATOM   2135  CD  LYS A 278       0.025  28.813  -3.598  1.00 26.44      A    C  
ATOM   2136  CE  LYS A 278      -0.853  28.510  -4.811  1.00 29.62      A    C  
ATOM   2137  NZ  LYS A 278      -2.279  28.247  -4.439  1.00 32.41      A    N1+
ATOM   2138  N   LEU A 279       3.018  25.834  -0.095  1.00 15.51      A    N  
ATOM   2139  CA  LEU A 279       4.288  25.664   0.599  1.00 13.92      A    C  
ATOM   2140  C   LEU A 279       5.365  26.333  -0.233  1.00 15.66      A    C  
ATOM   2141  O   LEU A 279       5.482  26.081  -1.432  1.00 14.23      A    O  
ATOM   2142  CB  LEU A 279       4.635  24.181   0.780  1.00 15.10      A    C  
ATOM   2143  CG  LEU A 279       5.976  23.905   1.472  1.00 15.60      A    C  
ATOM   2144  CD1 LEU A 279       5.997  24.559   2.842  1.00 16.19      A    C  
ATOM   2145  CD2 LEU A 279       6.202  22.398   1.601  1.00 17.13      A    C  
ATOM   2146  N   ARG A 280       6.148  27.187   0.416  1.00 16.55      A    N  
ATOM   2147  CA  ARG A 280       7.217  27.915  -0.254  1.00 18.04      A    C  
ATOM   2148  C   ARG A 280       8.569  27.521   0.329  1.00 16.45      A    C  
ATOM   2149  O   ARG A 280       8.734  27.474   1.549  1.00 16.79      A    O  
ATOM   2150  CB  ARG A 280       7.026  29.428  -0.064  1.00 18.94      A    C  
ATOM   2151  CG  ARG A 280       5.639  29.960  -0.401  1.00 21.38      A    C  
ATOM   2152  CD  ARG A 280       5.344  29.918  -1.896  1.00 25.08      A    C  
ATOM   2153  NE  ARG A 280       4.067  30.552  -2.216  1.00 27.18      A    N  
ATOM   2154  CZ  ARG A 280       3.588  30.695  -3.449  1.00 28.41      A    C  
ATOM   2155  NH1 ARG A 280       4.279  30.249  -4.490  1.00 30.06      A    N1+
ATOM   2156  NH2 ARG A 280       2.415  31.284  -3.642  1.00 29.34      A    N  
ATOM   2157  N   ILE A 281       9.530  27.229  -0.543  1.00 15.47      A    N  
ATOM   2158  CA  ILE A 281      10.876  26.894  -0.099  1.00 17.34      A    C  
ATOM   2159  C   ILE A 281      11.627  28.194  -0.403  1.00 19.26      A    C  
ATOM   2160  O   ILE A 281      11.784  28.581  -1.560  1.00 18.98      A    O  
ATOM   2161  CB  ILE A 281      11.461  25.695  -0.882  1.00 15.29      A    C  
ATOM   2162  CG1 ILE A 281      10.614  24.441  -0.629  1.00 17.74      A    C  
ATOM   2163  CG2 ILE A 281      12.874  25.392  -0.405  1.00 11.45      A    C  
ATOM   2164  CD1 ILE A 281       9.215  24.506  -1.202  1.00 22.18      A    C  
ATOM   2165  N   LEU A 282      12.063  28.859   0.662  1.00 21.74      A    N  
ATOM   2166  CA  LEU A 282      12.712  30.168   0.593  1.00 24.02      A    C  
ATOM   2167  C   LEU A 282      14.118  30.332   0.008  1.00 24.73      A    C  
ATOM   2168  O   LEU A 282      14.667  31.430   0.045  1.00 24.60      A    O  
ATOM   2169  CB  LEU A 282      12.656  30.801   1.988  1.00 22.94      A    C  
ATOM   2170  CG  LEU A 282      11.239  30.750   2.584  1.00 22.88      A    C  
ATOM   2171  CD1 LEU A 282      11.234  31.206   4.036  1.00 22.04      A    C  
ATOM   2172  CD2 LEU A 282      10.314  31.603   1.737  1.00 23.76      A    C  
ATOM   2173  N   ARG A 283      14.695  29.269  -0.539  1.00 24.23      A    N  
ATOM   2174  CA  ARG A 283      16.027  29.353  -1.130  1.00 24.06      A    C  
ATOM   2175  C   ARG A 283      16.347  28.045  -1.846  1.00 24.65      A    C  
ATOM   2176  O   ARG A 283      15.789  27.002  -1.507  1.00 24.18      A    O  
ATOM   2177  CB  ARG A 283      17.078  29.608  -0.045  1.00 24.38      A    C  
ATOM   2178  CG  ARG A 283      17.349  28.406   0.848  1.00 23.61      A    C  
ATOM   2179  CD  ARG A 283      18.397  28.710   1.909  1.00 23.58      A    C  
ATOM   2180  NE  ARG A 283      18.618  27.568   2.793  1.00 22.87      A    N  
ATOM   2181  CZ  ARG A 283      19.539  26.629   2.602  1.00 23.60      A    C  
ATOM   2182  NH1 ARG A 283      20.351  26.690   1.554  1.00 22.18      A    N1+
ATOM   2183  NH2 ARG A 283      19.633  25.610   3.452  1.00 22.01      A    N  
ATOM   2184  N   LYS A 284      17.231  28.100  -2.839  1.00 23.27      A    N  
ATOM   2185  CA  LYS A 284      17.605  26.892  -3.563  1.00 24.61      A    C  
ATOM   2186  C   LYS A 284      18.481  26.013  -2.677  1.00 23.36      A    C  
ATOM   2187  O   LYS A 284      19.588  26.401  -2.294  1.00 20.02      A    O  
ATOM   2188  CB  LYS A 284      18.347  27.235  -4.858  1.00 26.52      A    C  
ATOM   2189  CG  LYS A 284      18.761  25.999  -5.651  1.00 30.35      A    C  
ATOM   2190  CD  LYS A 284      19.275  26.335  -7.046  1.00 33.25      A    C  
ATOM   2191  CE  LYS A 284      20.587  27.102  -7.005  1.00 35.43      A    C  
ATOM   2192  NZ  LYS A 284      21.085  27.423  -8.379  1.00 36.80      A    N1+
ATOM   2193  N   VAL A 285      17.970  24.831  -2.338  1.00 21.94      A    N  
ATOM   2194  CA  VAL A 285      18.702  23.894  -1.491  1.00 21.23      A    C  
ATOM   2195  C   VAL A 285      19.265  22.776  -2.372  1.00 21.89      A    C  
ATOM   2196  O   VAL A 285      18.588  22.291  -3.275  1.00 19.86      A    O  
ATOM   2197  CB  VAL A 285      17.779  23.319  -0.392  1.00 20.32      A    C  
ATOM   2198  CG1 VAL A 285      18.559  22.384   0.520  1.00 20.73      A    C  
ATOM   2199  CG2 VAL A 285      17.184  24.464   0.425  1.00 20.16      A    C  
ATOM   2200  N   GLU A 286      20.507  22.383  -2.104  1.00 23.26      A    N  
ATOM   2201  CA  GLU A 286      21.191  21.363  -2.899  1.00 25.92      A    C  
ATOM   2202  C   GLU A 286      21.057  19.931  -2.392  1.00 24.72      A    C  
ATOM   2203  O   GLU A 286      20.783  19.021  -3.172  1.00 24.42      A    O  
ATOM   2204  CB  GLU A 286      22.684  21.699  -3.000  1.00 28.39      A    C  
ATOM   2205  CG  GLU A 286      23.013  23.118  -3.455  1.00 33.66      A    C  
ATOM   2206  CD  GLU A 286      22.706  23.369  -4.920  1.00 36.88      A    C  
ATOM   2207  OE1 GLU A 286      21.540  23.672  -5.252  1.00 39.14      A    O  
ATOM   2208  OE2 GLU A 286      23.638  23.256  -5.747  1.00 40.39      A    O1-
ATOM   2209  N   LYS A 287      21.278  19.739  -1.094  1.00 24.59      A    N  
ATOM   2210  CA  LYS A 287      21.206  18.417  -0.475  1.00 24.99      A    C  
ATOM   2211  C   LYS A 287      20.077  18.309   0.534  1.00 23.42      A    C  
ATOM   2212  O   LYS A 287      19.753  19.278   1.216  1.00 23.69      A    O  
ATOM   2213  CB  LYS A 287      22.524  18.083   0.227  1.00 25.43      A    C  
ATOM   2214  CG  LYS A 287      23.600  17.509  -0.681  1.00 30.60      A    C  
ATOM   2215  CD  LYS A 287      24.000  18.477  -1.777  1.00 32.72      A    C  
ATOM   2216  CE  LYS A 287      25.161  17.921  -2.576  1.00 35.56      A    C  
ATOM   2217  NZ  LYS A 287      26.276  17.519  -1.666  1.00 36.48      A    N1+
ATOM   2218  N   ILE A 288      19.496  17.116   0.634  1.00 21.64      A    N  
ATOM   2219  CA  ILE A 288      18.400  16.871   1.560  1.00 19.92      A    C  
ATOM   2220  C   ILE A 288      18.789  17.233   2.999  1.00 19.94      A    C  
ATOM   2221  O   ILE A 288      17.976  17.778   3.744  1.00 20.52      A    O  
ATOM   2222  CB  ILE A 288      17.933  15.385   1.500  1.00 19.37      A    C  
ATOM   2223  CG1 ILE A 288      16.657  15.212   2.325  1.00 19.11      A    C  
ATOM   2224  CG2 ILE A 288      19.032  14.454   1.995  1.00 17.51      A    C  
ATOM   2225  CD1 ILE A 288      15.432  15.803   1.666  1.00 13.66      A    C  
ATOM   2226  N   ASP A 289      20.025  16.934   3.388  1.00 18.50      A    N  
ATOM   2227  CA  ASP A 289      20.490  17.255   4.731  1.00 20.37      A    C  
ATOM   2228  C   ASP A 289      20.650  18.765   4.938  1.00 19.85      A    C  
ATOM   2229  O   ASP A 289      20.804  19.219   6.073  1.00 19.79      A    O  
ATOM   2230  CB  ASP A 289      21.838  16.579   5.030  1.00 22.63      A    C  
ATOM   2231  CG  ASP A 289      21.724  15.069   5.192  1.00 27.77      A    C  
ATOM   2232  OD1 ASP A 289      21.735  14.349   4.174  1.00 30.35      A    O  
ATOM   2233  OD2 ASP A 289      21.617  14.602   6.348  1.00 31.49      A    O1-
ATOM   2234  N   ASP A 290      20.613  19.529   3.847  1.00 19.68      A    N  
ATOM   2235  CA  ASP A 290      20.779  20.988   3.894  1.00 20.92      A    C  
ATOM   2236  C   ASP A 290      19.559  21.765   4.367  1.00 20.69      A    C  
ATOM   2237  O   ASP A 290      19.686  22.903   4.817  1.00 20.06      A    O  
ATOM   2238  CB  ASP A 290      21.164  21.522   2.513  1.00 22.91      A    C  
ATOM   2239  CG  ASP A 290      22.555  21.120   2.099  1.00 24.53      A    C  
ATOM   2240  OD1 ASP A 290      22.903  21.331   0.916  1.00 30.28      A    O  
ATOM   2241  OD2 ASP A 290      23.302  20.602   2.954  1.00 27.53      A    O1-
ATOM   2242  N   PHE A 291      18.381  21.163   4.244  1.00 19.40      A    N  
ATOM   2243  CA  PHE A 291      17.150  21.824   4.652  1.00 20.35      A    C  
ATOM   2244  C   PHE A 291      17.119  22.189   6.127  1.00 20.48      A    C  
ATOM   2245  O   PHE A 291      17.501  21.394   6.989  1.00 23.07      A    O  
ATOM   2246  CB  PHE A 291      15.937  20.945   4.329  1.00 17.11      A    C  
ATOM   2247  CG  PHE A 291      15.556  20.946   2.878  1.00 16.57      A    C  
ATOM   2248  CD1 PHE A 291      15.078  22.102   2.273  1.00 14.93      A    C  
ATOM   2249  CD2 PHE A 291      15.660  19.790   2.119  1.00 13.53      A    C  
ATOM   2250  CE1 PHE A 291      14.707  22.104   0.941  1.00 12.48      A    C  
ATOM   2251  CE2 PHE A 291      15.292  19.779   0.782  1.00 10.16      A    C  
ATOM   2252  CZ  PHE A 291      14.812  20.933   0.187  1.00 13.65      A    C  
ATOM   2253  N   LYS A 292      16.661  23.408   6.400  1.00 20.80      A    N  
ATOM   2254  CA  LYS A 292      16.528  23.924   7.758  1.00 19.42      A    C  
ATOM   2255  C   LYS A 292      15.078  24.377   7.891  1.00 16.56      A    C  
ATOM   2256  O   LYS A 292      14.426  24.680   6.893  1.00 16.27      A    O  
ATOM   2257  CB  LYS A 292      17.457  25.119   7.978  1.00 21.74      A    C  
ATOM   2258  CG  LYS A 292      18.931  24.836   7.746  1.00 25.98      A    C  
ATOM   2259  CD  LYS A 292      19.439  23.704   8.625  1.00 30.48      A    C  
ATOM   2260  CE  LYS A 292      20.962  23.648   8.625  1.00 33.30      A    C  
ATOM   2261  NZ  LYS A 292      21.540  23.554   7.252  1.00 34.81      A    N1+
ATOM   2262  N   ALA A 293      14.572  24.439   9.115  1.00 16.03      A    N  
ATOM   2263  CA  ALA A 293      13.188  24.844   9.320  1.00 15.99      A    C  
ATOM   2264  C   ALA A 293      12.837  26.192   8.671  1.00 16.95      A    C  
ATOM   2265  O   ALA A 293      11.757  26.348   8.095  1.00 15.40      A    O  
ATOM   2266  CB  ALA A 293      12.883  24.873  10.810  1.00 17.06      A    C  
ATOM   2267  N   GLU A 294      13.755  27.156   8.735  1.00 19.26      A    N  
ATOM   2268  CA  GLU A 294      13.495  28.485   8.169  1.00 19.89      A    C  
ATOM   2269  C   GLU A 294      13.435  28.516   6.648  1.00 19.09      A    C  
ATOM   2270  O   GLU A 294      13.115  29.546   6.056  1.00 19.89      A    O  
ATOM   2271  CB  GLU A 294      14.545  29.493   8.647  1.00 22.72      A    C  
ATOM   2272  CG  GLU A 294      15.163  29.163   9.991  1.00 28.72      A    C  
ATOM   2273  CD  GLU A 294      16.169  28.029   9.889  1.00 32.80      A    C  
ATOM   2274  OE1 GLU A 294      17.119  28.168   9.083  1.00 35.07      A    O  
ATOM   2275  OE2 GLU A 294      16.011  27.009  10.603  1.00 32.50      A    O1-
ATOM   2276  N   ASP A 295      13.747  27.396   6.006  1.00 17.15      A    N  
ATOM   2277  CA  ASP A 295      13.699  27.340   4.552  1.00 16.36      A    C  
ATOM   2278  C   ASP A 295      12.278  27.149   4.044  1.00 15.20      A    C  
ATOM   2279  O   ASP A 295      12.050  27.189   2.838  1.00 15.82      A    O  
ATOM   2280  CB  ASP A 295      14.562  26.191   4.021  1.00 15.91      A    C  
ATOM   2281  CG  ASP A 295      16.043  26.413   4.251  1.00 19.59      A    C  
ATOM   2282  OD1 ASP A 295      16.785  25.413   4.308  1.00 18.73      A    O  
ATOM   2283  OD2 ASP A 295      16.471  27.584   4.366  1.00 17.14      A    O1-
ATOM   2284  N   PHE A 296      11.323  26.942   4.953  1.00 14.12      A    N  
ATOM   2285  CA  PHE A 296       9.931  26.721   4.548  1.00 12.86      A    C  
ATOM   2286  C   PHE A 296       8.927  27.729   5.078  1.00 13.99      A    C  
ATOM   2287  O   PHE A 296       9.018  28.182   6.214  1.00 13.01      A    O  
ATOM   2288  CB  PHE A 296       9.456  25.329   4.984  1.00 14.90      A    C  
ATOM   2289  CG  PHE A 296      10.372  24.224   4.567  1.00 12.70      A    C  
ATOM   2290  CD1 PHE A 296      11.464  23.879   5.352  1.00 13.45      A    C  
ATOM   2291  CD2 PHE A 296      10.171  23.565   3.363  1.00 13.30      A    C  
ATOM   2292  CE1 PHE A 296      12.353  22.886   4.938  1.00 13.00      A    C  
ATOM   2293  CE2 PHE A 296      11.045  22.577   2.938  1.00 10.50      A    C  
ATOM   2294  CZ  PHE A 296      12.139  22.236   3.726  1.00 12.21      A    C  
ATOM   2295  N   GLN A 297       7.944  28.044   4.245  1.00 14.57      A    N  
ATOM   2296  CA  GLN A 297       6.901  28.965   4.632  1.00 17.14      A    C  
ATOM   2297  C   GLN A 297       5.563  28.483   4.088  1.00 15.72      A    C  
ATOM   2298  O   GLN A 297       5.389  28.314   2.881  1.00 17.76      A    O  
ATOM   2299  CB  GLN A 297       7.219  30.364   4.101  1.00 19.30      A    C  
ATOM   2300  CG  GLN A 297       6.299  31.463   4.583  1.00 23.91      A    C  
ATOM   2301  CD  GLN A 297       6.774  32.839   4.115  1.00 27.91      A    C  
ATOM   2302  NE2 GLN A 297       5.979  33.484   3.262  1.00 28.84      A    N  
ATOM   2303  OE1 GLN A 297       7.850  33.306   4.509  1.00 27.53      A    O  
ATOM   2304  N   ILE A 298       4.634  28.221   4.994  1.00 16.22      A    N  
ATOM   2305  CA  ILE A 298       3.287  27.812   4.618  1.00 16.50      A    C  
ATOM   2306  C   ILE A 298       2.546  29.129   4.455  1.00 18.23      A    C  
ATOM   2307  O   ILE A 298       2.508  29.932   5.386  1.00 19.65      A    O  
ATOM   2308  CB  ILE A 298       2.610  26.996   5.742  1.00 17.28      A    C  
ATOM   2309  CG1 ILE A 298       3.162  25.567   5.753  1.00 16.68      A    C  
ATOM   2310  CG2 ILE A 298       1.095  26.994   5.553  1.00 15.48      A    C  
ATOM   2311  CD1 ILE A 298       2.768  24.751   4.542  1.00 15.50      A    C  
ATOM   2312  N   GLU A 299       1.971  29.375   3.286  1.00 19.17      A    N  
ATOM   2313  CA  GLU A 299       1.266  30.631   3.106  1.00 20.25      A    C  
ATOM   2314  C   GLU A 299      -0.197  30.448   2.730  1.00 19.45      A    C  
ATOM   2315  O   GLU A 299      -0.570  29.475   2.063  1.00 16.89      A    O  
ATOM   2316  CB  GLU A 299       1.979  31.505   2.070  1.00 23.97      A    C  
ATOM   2317  CG  GLU A 299       1.774  31.108   0.634  1.00 27.85      A    C  
ATOM   2318  CD  GLU A 299       2.343  32.141  -0.322  1.00 32.47      A    C  
ATOM   2319  OE1 GLU A 299       3.555  32.443  -0.212  1.00 32.49      A    O  
ATOM   2320  OE2 GLU A 299       1.578  32.650  -1.177  1.00 31.71      A    O1-
ATOM   2321  N   GLY A 300      -1.026  31.387   3.184  1.00 16.58      A    N  
ATOM   2322  CA  GLY A 300      -2.446  31.324   2.894  1.00 14.79      A    C  
ATOM   2323  C   GLY A 300      -3.172  30.254   3.691  1.00 14.95      A    C  
ATOM   2324  O   GLY A 300      -4.228  29.785   3.269  1.00 14.99      A    O  
ATOM   2325  N   TYR A 301      -2.611  29.868   4.836  1.00 13.94      A    N  
ATOM   2326  CA  TYR A 301      -3.229  28.850   5.690  1.00 15.70      A    C  
ATOM   2327  C   TYR A 301      -4.221  29.505   6.652  1.00 15.67      A    C  
ATOM   2328  O   TYR A 301      -3.844  30.298   7.517  1.00 15.43      A    O  
ATOM   2329  CB  TYR A 301      -2.152  28.083   6.476  1.00 13.89      A    C  
ATOM   2330  CG  TYR A 301      -2.664  26.898   7.291  1.00 15.55      A    C  
ATOM   2331  CD1 TYR A 301      -3.499  25.934   6.719  1.00 14.97      A    C  
ATOM   2332  CD2 TYR A 301      -2.280  26.729   8.621  1.00 14.05      A    C  
ATOM   2333  CE1 TYR A 301      -3.940  24.824   7.462  1.00 14.82      A    C  
ATOM   2334  CE2 TYR A 301      -2.707  25.631   9.370  1.00 15.41      A    C  
ATOM   2335  CZ  TYR A 301      -3.537  24.683   8.784  1.00 16.01      A    C  
ATOM   2336  OH  TYR A 301      -3.958  23.604   9.532  1.00 15.94      A    O  
ATOM   2337  N   ASN A 302      -5.497  29.177   6.487  1.00 17.47      A    N  
ATOM   2338  CA  ASN A 302      -6.538  29.732   7.344  1.00 16.98      A    C  
ATOM   2339  C   ASN A 302      -7.469  28.608   7.804  1.00 14.66      A    C  
ATOM   2340  O   ASN A 302      -8.583  28.455   7.310  1.00 13.55      A    O  
ATOM   2341  CB  ASN A 302      -7.326  30.795   6.582  1.00 17.98      A    C  
ATOM   2342  CG  ASN A 302      -8.380  31.456   7.446  1.00 18.29      A    C  
ATOM   2343  ND2 ASN A 302      -9.604  31.521   6.941  1.00 19.61      A    N  
ATOM   2344  OD1 ASN A 302      -8.092  31.903   8.557  1.00 20.00      A    O  
ATOM   2345  N   PRO A 303      -7.008  27.807   8.767  1.00 13.55      A    N  
ATOM   2346  CA  PRO A 303      -7.779  26.687   9.297  1.00 13.42      A    C  
ATOM   2347  C   PRO A 303      -8.858  27.085  10.269  1.00 14.66      A    C  
ATOM   2348  O   PRO A 303      -8.837  28.179  10.831  1.00 15.62      A    O  
ATOM   2349  CB  PRO A 303      -6.723  25.858   9.997  1.00 13.28      A    C  
ATOM   2350  CG  PRO A 303      -5.870  26.927  10.606  1.00 13.15      A    C  
ATOM   2351  CD  PRO A 303      -5.702  27.896   9.443  1.00 12.70      A    C  
ATOM   2352  N   HIS A 304      -9.797  26.167  10.454  1.00 13.91      A    N  
ATOM   2353  CA  HIS A 304     -10.873  26.322  11.411  1.00 11.92      A    C  
ATOM   2354  C   HIS A 304     -10.143  26.135  12.725  1.00 12.13      A    C  
ATOM   2355  O   HIS A 304      -8.960  25.790  12.737  1.00 13.41      A    O  
ATOM   2356  CB  HIS A 304     -11.909  25.215  11.221  1.00 10.70      A    C  
ATOM   2357  CG  HIS A 304     -12.853  25.464  10.088  1.00 10.80      A    C  
ATOM   2358  CD2 HIS A 304     -12.767  25.160   8.771  1.00  9.61      A    C  
ATOM   2359  ND1 HIS A 304     -14.061  26.106  10.255  1.00 10.31      A    N  
ATOM   2360  CE1 HIS A 304     -14.681  26.182   9.092  1.00 10.12      A    C  
ATOM   2361  NE2 HIS A 304     -13.918  25.616   8.175  1.00 10.71      A    N  
ATOM   2362  N   PRO A 305     -10.825  26.351  13.854  1.00 12.91      A    N  
ATOM   2363  CA  PRO A 305     -10.146  26.186  15.139  1.00 13.10      A    C  
ATOM   2364  C   PRO A 305      -9.568  24.795  15.372  1.00 15.73      A    C  
ATOM   2365  O   PRO A 305     -10.022  23.807  14.795  1.00 15.32      A    O  
ATOM   2366  CB  PRO A 305     -11.233  26.536  16.150  1.00 14.25      A    C  
ATOM   2367  CG  PRO A 305     -12.091  27.520  15.393  1.00 14.54      A    C  
ATOM   2368  CD  PRO A 305     -12.192  26.875  14.036  1.00 12.61      A    C  
ATOM   2369  N   THR A 306      -8.562  24.734  16.231  1.00 16.85      A    N  
ATOM   2370  CA  THR A 306      -7.914  23.480  16.561  1.00 17.85      A    C  
ATOM   2371  C   THR A 306      -8.896  22.555  17.276  1.00 16.76      A    C  
ATOM   2372  O   THR A 306      -9.789  23.008  17.987  1.00 14.47      A    O  
ATOM   2373  CB  THR A 306      -6.719  23.709  17.496  1.00 19.76      A    C  
ATOM   2374  CG2 THR A 306      -5.854  24.857  16.995  1.00 18.62      A    C  
ATOM   2375  OG1 THR A 306      -7.203  24.046  18.799  1.00 26.13      A    O  
ATOM   2376  N   ILE A 307      -8.722  21.255  17.069  1.00 17.91      A    N  
ATOM   2377  CA  ILE A 307      -9.555  20.244  17.708  1.00 16.90      A    C  
ATOM   2378  C   ILE A 307      -8.593  19.273  18.389  1.00 18.47      A    C  
ATOM   2379  O   ILE A 307      -7.787  18.625  17.721  1.00 17.35      A    O  
ATOM   2380  CB  ILE A 307     -10.416  19.471  16.679  1.00 16.03      A    C  
ATOM   2381  CG1 ILE A 307     -11.350  20.434  15.946  1.00 15.42      A    C  
ATOM   2382  CG2 ILE A 307     -11.245  18.399  17.394  1.00 15.82      A    C  
ATOM   2383  CD1 ILE A 307     -12.153  19.806  14.815  1.00 13.56      A    C  
ATOM   2384  N   LYS A 308      -8.652  19.201  19.714  1.00 18.12      A    N  
ATOM   2385  CA  LYS A 308      -7.779  18.300  20.456  1.00 22.26      A    C  
ATOM   2386  C   LYS A 308      -8.299  16.877  20.332  1.00 23.90      A    C  
ATOM   2387  O   LYS A 308      -9.502  16.643  20.440  1.00 24.27      A    O  
ATOM   2388  CB  LYS A 308      -7.732  18.678  21.937  1.00 24.49      A    C  
ATOM   2389  CG  LYS A 308      -7.001  19.969  22.247  1.00 28.61      A    C  
ATOM   2390  CD  LYS A 308      -7.089  20.308  23.737  1.00 30.71      A    C  
ATOM   2391  CE  LYS A 308      -6.418  19.250  24.613  1.00 31.26      A    C  
ATOM   2392  NZ  LYS A 308      -6.481  19.612  26.064  1.00 32.15      A    N1+
ATOM   2393  N   MET A 309      -7.383  15.941  20.104  1.00 25.09      A    N  
ATOM   2394  CA  MET A 309      -7.709  14.521  19.973  1.00 27.42      A    C  
ATOM   2395  C   MET A 309      -6.832  13.770  20.972  1.00 30.08      A    C  
ATOM   2396  O   MET A 309      -5.685  13.447  20.672  1.00 32.37      A    O  
ATOM   2397  CB  MET A 309      -7.386  14.037  18.559  1.00 25.07      A    C  
ATOM   2398  CG  MET A 309      -8.088  14.793  17.449  1.00 24.34      A    C  
ATOM   2399  SD  MET A 309      -9.754  14.207  17.097  1.00 22.29      A    S  
ATOM   2400  CE  MET A 309     -10.124  15.152  15.647  1.00 21.20      A    C  
ATOM   2401  N   GLU A 310      -7.367  13.496  22.156  1.00 31.77      A    N  
ATOM   2402  CA  GLU A 310      -6.614  12.796  23.192  1.00 34.98      A    C  
ATOM   2403  C   GLU A 310      -5.858  11.567  22.680  1.00 35.30      A    C  
ATOM   2404  O   GLU A 310      -6.375  10.792  21.876  1.00 34.15      A    O  
ATOM   2405  CB  GLU A 310      -7.554  12.376  24.326  1.00 38.20      A    C  
ATOM   2406  CG  GLU A 310      -6.860  11.669  25.487  1.00 42.96      A    C  
ATOM   2407  CD  GLU A 310      -7.822  11.287  26.600  1.00 45.35      A    C  
ATOM   2408  OE1 GLU A 310      -8.521  12.187  27.114  1.00 46.12      A    O  
ATOM   2409  OE2 GLU A 310      -7.875  10.091  26.964  1.00 47.61      A    O1-
ATOM   2410  N   MET A 311      -4.631  11.404  23.162  1.00 36.49      A    N  
ATOM   2411  CA  MET A 311      -3.780  10.279  22.790  1.00 37.77      A    C  
ATOM   2412  C   MET A 311      -4.290   9.001  23.447  1.00 38.39      A    C  
ATOM   2413  O   MET A 311      -4.644   9.000  24.627  1.00 37.97      A    O  
ATOM   2414  CB  MET A 311      -2.342  10.551  23.236  1.00 39.40      A    C  
ATOM   2415  CG  MET A 311      -1.390  10.880  22.103  1.00 40.72      A    C  
ATOM   2416  SD  MET A 311      -0.809   9.385  21.289  1.00 43.74      A    S  
ATOM   2417  CE  MET A 311       0.793   9.190  22.109  1.00 40.33      A    C  
ATOM   2418  N   ALA A 312      -4.319   7.914  22.684  1.00 39.12      A    N  
ATOM   2419  CA  ALA A 312      -4.803   6.637  23.199  1.00 41.46      A    C  
ATOM   2420  C   ALA A 312      -3.771   5.841  23.997  1.00 42.57      A    C  
ATOM   2421  O   ALA A 312      -2.584   5.833  23.663  1.00 41.93      A    O  
ATOM   2422  CB  ALA A 312      -5.335   5.786  22.049  1.00 40.76      A    C  
ATOM   2423  N   VAL A 313      -4.258   5.180  25.051  1.00 44.69      A    N  
ATOM   2424  CA  VAL A 313      -3.473   4.325  25.954  1.00 46.31      A    C  
ATOM   2425  C   VAL A 313      -3.963   4.458  27.395  1.00 46.39      A    C  
ATOM   2426  O   VAL A 313      -3.179   4.556  28.368  1.00 21.93      A    O  
ATOM   2427  CB  VAL A 313      -1.956   4.649  25.935  1.00 46.94      A    C  
ATOM   2428  CG1 VAL A 313      -1.698   6.018  26.554  1.00 47.35      A    C  
ATOM   2429  CG2 VAL A 313      -1.191   3.563  26.685  1.00 47.64      A    C  
ATOM   2430  OXT VAL A 313      -5.202   4.436  27.550  1.00 21.93      A    O1-
TER   
ATOM   2431  N   PRO B  26     -24.904  -6.709  -4.927  1.00 40.23      B    N  
ATOM   2432  CA  PRO B  26     -23.722  -5.887  -5.200  1.00 39.82      B    C  
ATOM   2433  C   PRO B  26     -23.099  -6.158  -6.572  1.00 39.10      B    C  
ATOM   2434  O   PRO B  26     -23.285  -7.230  -7.150  1.00 40.10      B    O  
ATOM   2435  CB  PRO B  26     -22.793  -6.246  -4.049  1.00 39.59      B    C  
ATOM   2436  CG  PRO B  26     -23.759  -6.415  -2.916  1.00 40.22      B    C  
ATOM   2437  CD  PRO B  26     -24.860  -7.243  -3.554  1.00 40.65      B    C  
ATOM   2438  N   PRO B  27     -22.346  -5.182  -7.106  1.00 37.47      B    N  
ATOM   2439  CA  PRO B  27     -21.688  -5.300  -8.413  1.00 35.86      B    C  
ATOM   2440  C   PRO B  27     -20.554  -6.330  -8.442  1.00 33.17      B    C  
ATOM   2441  O   PRO B  27     -19.946  -6.630  -7.419  1.00 32.66      B    O  
ATOM   2442  CB  PRO B  27     -21.196  -3.880  -8.675  1.00 36.48      B    C  
ATOM   2443  CG  PRO B  27     -20.859  -3.399  -7.294  1.00 37.60      B    C  
ATOM   2444  CD  PRO B  27     -22.048  -3.878  -6.486  1.00 37.34      B    C  
ATOM   2445  N   HIS B  28     -20.276  -6.860  -9.627  1.00 30.23      B    N  
ATOM   2446  CA  HIS B  28     -19.232  -7.862  -9.795  1.00 28.34      B    C  
ATOM   2447  C   HIS B  28     -17.850  -7.293  -9.448  1.00 27.24      B    C  
ATOM   2448  O   HIS B  28     -17.419  -6.300 -10.021  1.00 26.61      B    O  
ATOM   2449  CB  HIS B  28     -19.241  -8.368 -11.240  1.00 27.91      B    C  
ATOM   2450  CG  HIS B  28     -18.542  -9.676 -11.424  1.00 27.49      B    C  
ATOM   2451  CD2 HIS B  28     -18.911 -10.798 -12.086  1.00 28.14      B    C  
ATOM   2452  ND1 HIS B  28     -17.297  -9.936 -10.892  1.00 27.01      B    N  
ATOM   2453  CE1 HIS B  28     -16.930 -11.163 -11.218  1.00 28.01      B    C  
ATOM   2454  NE2 HIS B  28     -17.891 -11.707 -11.942  1.00 28.31      B    N  
ATOM   2455  N   GLY B  29     -17.158  -7.936  -8.514  1.00 26.32      B    N  
ATOM   2456  CA  GLY B  29     -15.840  -7.472  -8.109  1.00 25.63      B    C  
ATOM   2457  C   GLY B  29     -14.832  -7.323  -9.235  1.00 24.85      B    C  
ATOM   2458  O   GLY B  29     -13.910  -6.509  -9.141  1.00 25.83      B    O  
ATOM   2459  N   GLU B  30     -15.010  -8.094 -10.303  1.00 22.80      B    N  
ATOM   2460  CA  GLU B  30     -14.106  -8.047 -11.450  1.00 21.95      B    C  
ATOM   2461  C   GLU B  30     -14.173  -6.733 -12.233  1.00 21.97      B    C  
ATOM   2462  O   GLU B  30     -13.247  -6.397 -12.975  1.00 20.45      B    O  
ATOM   2463  CB  GLU B  30     -14.389  -9.223 -12.393  1.00 19.97      B    C  
ATOM   2464  CG  GLU B  30     -13.484  -9.258 -13.603  1.00 19.43      B    C  
ATOM   2465  CD  GLU B  30     -13.496 -10.593 -14.329  1.00 22.05      B    C  
ATOM   2466  OE1 GLU B  30     -12.775 -10.714 -15.341  1.00 21.65      B    O  
ATOM   2467  OE2 GLU B  30     -14.217 -11.520 -13.894  1.00 23.56      B    O1-
ATOM   2468  N   LEU B  31     -15.266  -5.993 -12.074  1.00 22.04      B    N  
ATOM   2469  CA  LEU B  31     -15.414  -4.723 -12.777  1.00 21.93      B    C  
ATOM   2470  C   LEU B  31     -14.370  -3.711 -12.293  1.00 21.66      B    C  
ATOM   2471  O   LEU B  31     -14.033  -2.770 -13.011  1.00 21.60      B    O  
ATOM   2472  CB  LEU B  31     -16.829  -4.161 -12.579  1.00 22.80      B    C  
ATOM   2473  CG  LEU B  31     -17.986  -4.935 -13.224  1.00 22.02      B    C  
ATOM   2474  CD1 LEU B  31     -19.306  -4.258 -12.894  1.00 23.74      B    C  
ATOM   2475  CD2 LEU B  31     -17.795  -5.003 -14.721  1.00 21.72      B    C  
ATOM   2476  N   GLN B  32     -13.861  -3.912 -11.079  1.00 20.22      B    N  
ATOM   2477  CA  GLN B  32     -12.852  -3.016 -10.517  1.00 22.12      B    C  
ATOM   2478  C   GLN B  32     -11.578  -3.144 -11.332  1.00 21.37      B    C  
ATOM   2479  O   GLN B  32     -10.944  -2.145 -11.680  1.00 19.61      B    O  
ATOM   2480  CB  GLN B  32     -12.546  -3.371  -9.063  1.00 20.68      B    C  
ATOM   2481  CG  GLN B  32     -13.730  -3.309  -8.137  1.00 21.98      B    C  
ATOM   2482  CD  GLN B  32     -13.355  -3.667  -6.723  1.00 24.09      B    C  
ATOM   2483  NE2 GLN B  32     -13.631  -4.910  -6.337  1.00 23.90      B    N  
ATOM   2484  OE1 GLN B  32     -12.804  -2.847  -5.985  1.00 22.72      B    O  
ATOM   2485  N   TYR B  33     -11.208  -4.385 -11.633  1.00 19.99      B    N  
ATOM   2486  CA  TYR B  33     -10.018  -4.637 -12.419  1.00 18.25      B    C  
ATOM   2487  C   TYR B  33     -10.217  -4.114 -13.828  1.00 18.29      B    C  
ATOM   2488  O   TYR B  33      -9.329  -3.471 -14.386  1.00 20.56      B    O  
ATOM   2489  CB  TYR B  33      -9.687  -6.136 -12.447  1.00 16.63      B    C  
ATOM   2490  CG  TYR B  33      -8.663  -6.499 -13.498  1.00 15.07      B    C  
ATOM   2491  CD1 TYR B  33      -9.060  -6.928 -14.766  1.00 12.68      B    C  
ATOM   2492  CD2 TYR B  33      -7.302  -6.359 -13.248  1.00 13.69      B    C  
ATOM   2493  CE1 TYR B  33      -8.123  -7.205 -15.761  1.00 15.96      B    C  
ATOM   2494  CE2 TYR B  33      -6.359  -6.633 -14.237  1.00 15.42      B    C  
ATOM   2495  CZ  TYR B  33      -6.777  -7.055 -15.490  1.00 15.76      B    C  
ATOM   2496  OH  TYR B  33      -5.845  -7.323 -16.467  1.00 16.80      B    O  
ATOM   2497  N   LEU B  34     -11.383  -4.379 -14.407  1.00 18.23      B    N  
ATOM   2498  CA  LEU B  34     -11.671  -3.909 -15.759  1.00 17.65      B    C  
ATOM   2499  C   LEU B  34     -11.663  -2.381 -15.782  1.00 17.40      B    C  
ATOM   2500  O   LEU B  34     -11.231  -1.764 -16.763  1.00 15.90      B    O  
ATOM   2501  CB  LEU B  34     -13.033  -4.436 -16.231  1.00 16.54      B    C  
ATOM   2502  CG  LEU B  34     -13.122  -5.959 -16.408  1.00 18.05      B    C  
ATOM   2503  CD1 LEU B  34     -14.538  -6.364 -16.780  1.00 16.56      B    C  
ATOM   2504  CD2 LEU B  34     -12.143  -6.402 -17.487  1.00 15.98      B    C  
ATOM   2505  N   GLY B  35     -12.144  -1.783 -14.694  1.00 17.23      B    N  
ATOM   2506  CA  GLY B  35     -12.178  -0.334 -14.587  1.00 17.95      B    C  
ATOM   2507  C   GLY B  35     -10.777   0.249 -14.503  1.00 17.29      B    C  
ATOM   2508  O   GLY B  35     -10.519   1.344 -15.010  1.00 17.87      B    O  
ATOM   2509  N   GLN B  36      -9.867  -0.478 -13.863  1.00 16.11      B    N  
ATOM   2510  CA  GLN B  36      -8.494  -0.010 -13.739  1.00 15.77      B    C  
ATOM   2511  C   GLN B  36      -7.814  -0.083 -15.099  1.00 15.96      B    C  
ATOM   2512  O   GLN B  36      -6.946   0.735 -15.414  1.00 14.84      B    O  
ATOM   2513  CB  GLN B  36      -7.728  -0.839 -12.711  1.00 14.77      B    C  
ATOM   2514  CG  GLN B  36      -8.303  -0.733 -11.308  1.00 16.12      B    C  
ATOM   2515  CD  GLN B  36      -7.473  -1.456 -10.268  1.00 17.42      B    C  
ATOM   2516  NE2 GLN B  36      -7.435  -0.906  -9.056  1.00 15.57      B    N  
ATOM   2517  OE1 GLN B  36      -6.885  -2.506 -10.542  1.00 17.38      B    O  
ATOM   2518  N   ILE B  37      -8.222  -1.060 -15.905  1.00 15.34      B    N  
ATOM   2519  CA  ILE B  37      -7.675  -1.226 -17.244  1.00 15.40      B    C  
ATOM   2520  C   ILE B  37      -8.193  -0.083 -18.123  1.00 17.04      B    C  
ATOM   2521  O   ILE B  37      -7.452   0.484 -18.926  1.00 15.79      B    O  
ATOM   2522  CB  ILE B  37      -8.118  -2.572 -17.857  1.00 15.36      B    C  
ATOM   2523  CG1 ILE B  37      -7.494  -3.731 -17.071  1.00 14.76      B    C  
ATOM   2524  CG2 ILE B  37      -7.726  -2.631 -19.314  1.00 14.03      B    C  
ATOM   2525  CD1 ILE B  37      -5.981  -3.772 -17.147  1.00 15.05      B    C  
ATOM   2526  N   GLN B  38      -9.475   0.236 -17.972  1.00 16.91      B    N  
ATOM   2527  CA  GLN B  38     -10.098   1.323 -18.727  1.00 18.91      B    C  
ATOM   2528  C   GLN B  38      -9.364   2.630 -18.436  1.00 17.42      B    C  
ATOM   2529  O   GLN B  38      -8.993   3.368 -19.346  1.00 18.02      B    O  
ATOM   2530  CB  GLN B  38     -11.563   1.484 -18.311  1.00 21.13      B    C  
ATOM   2531  CG  GLN B  38     -12.478   0.371 -18.780  1.00 24.56      B    C  
ATOM   2532  CD  GLN B  38     -13.017   0.626 -20.168  1.00 26.46      B    C  
ATOM   2533  NE2 GLN B  38     -14.196   0.082 -20.452  1.00 27.26      B    N  
ATOM   2534  OE1 GLN B  38     -12.378   1.294 -20.985  1.00 28.69      B    O  
ATOM   2535  N   HIS B  39      -9.162   2.903 -17.154  1.00 18.21      B    N  
ATOM   2536  CA  HIS B  39      -8.490   4.122 -16.728  1.00 19.39      B    C  
ATOM   2537  C   HIS B  39      -7.084   4.254 -17.316  1.00 19.70      B    C  
ATOM   2538  O   HIS B  39      -6.757   5.270 -17.939  1.00 19.63      B    O  
ATOM   2539  CB  HIS B  39      -8.426   4.178 -15.199  1.00 19.57      B    C  
ATOM   2540  CG  HIS B  39      -7.903   5.475 -14.666  1.00 22.28      B    C  
ATOM   2541  CD2 HIS B  39      -6.843   5.752 -13.870  1.00 22.53      B    C  
ATOM   2542  ND1 HIS B  39      -8.492   6.688 -14.954  1.00 21.93      B    N  
ATOM   2543  CE1 HIS B  39      -7.818   7.656 -14.358  1.00 22.73      B    C  
ATOM   2544  NE2 HIS B  39      -6.812   7.114 -13.694  1.00 23.93      B    N  
ATOM   2545  N   ILE B  40      -6.256   3.227 -17.146  1.00 18.33      B    N  
ATOM   2546  CA  ILE B  40      -4.894   3.287 -17.662  1.00 18.19      B    C  
ATOM   2547  C   ILE B  40      -4.836   3.469 -19.179  1.00 17.81      B    C  
ATOM   2548  O   ILE B  40      -4.006   4.228 -19.692  1.00 16.89      B    O  
ATOM   2549  CB  ILE B  40      -4.089   2.030 -17.258  1.00 17.72      B    C  
ATOM   2550  CG1 ILE B  40      -3.915   1.999 -15.738  1.00 18.96      B    C  
ATOM   2551  CG2 ILE B  40      -2.730   2.042 -17.927  1.00 16.53      B    C  
ATOM   2552  CD1 ILE B  40      -3.308   0.708 -15.206  1.00 19.32      B    C  
ATOM   2553  N   LEU B  41      -5.716   2.781 -19.898  1.00 16.76      B    N  
ATOM   2554  CA  LEU B  41      -5.743   2.882 -21.352  1.00 17.81      B    C  
ATOM   2555  C   LEU B  41      -6.180   4.260 -21.832  1.00 17.88      B    C  
ATOM   2556  O   LEU B  41      -5.659   4.778 -22.820  1.00 17.42      B    O  
ATOM   2557  CB  LEU B  41      -6.697   1.842 -21.947  1.00 18.14      B    C  
ATOM   2558  CG  LEU B  41      -6.218   0.394 -22.028  1.00 17.41      B    C  
ATOM   2559  CD1 LEU B  41      -7.303  -0.449 -22.682  1.00 16.99      B    C  
ATOM   2560  CD2 LEU B  41      -4.926   0.322 -22.826  1.00 19.40      B    C  
ATOM   2561  N   ARG B  42      -7.145   4.838 -21.127  1.00 18.42      B    N  
ATOM   2562  CA  ARG B  42      -7.692   6.142 -21.486  1.00 20.65      B    C  
ATOM   2563  C   ARG B  42      -6.903   7.329 -20.948  1.00 21.59      B    C  
ATOM   2564  O   ARG B  42      -6.726   8.326 -21.646  1.00 22.32      B    O  
ATOM   2565  CB  ARG B  42      -9.128   6.263 -20.968  1.00 21.79      B    C  
ATOM   2566  CG  ARG B  42     -10.113   5.247 -21.522  1.00 22.35      B    C  
ATOM   2567  CD  ARG B  42     -11.350   5.186 -20.640  1.00 24.30      B    C  
ATOM   2568  NE  ARG B  42     -12.350   4.246 -21.136  1.00 25.65      B    N  
ATOM   2569  CZ  ARG B  42     -13.251   4.526 -22.074  1.00 27.12      B    C  
ATOM   2570  NH1 ARG B  42     -13.288   5.732 -22.627  1.00 27.38      B    N1+
ATOM   2571  NH2 ARG B  42     -14.120   3.598 -22.458  1.00 27.55      B    N  
HETATM 2572  N   CME B  43      -6.434   7.213 -19.711  1.00 21.90      B    N  
HETATM 2573  CA  CME B  43      -5.729   8.301 -19.048  1.00 22.86      B    C  
HETATM 2574  C   CME B  43      -4.292   7.992 -18.632  1.00 22.52      B    C  
HETATM 2575  O   CME B  43      -3.599   8.874 -18.134  1.00 22.16      B    O  
HETATM 2576  CB  CME B  43      -6.501   8.680 -17.789  1.00 24.03      B    C  
HETATM 2577  SG  CME B  43      -8.219   9.061 -18.119  1.00 26.21      B    S  
HETATM 2578  SD  CME B  43      -8.114  10.619 -19.421  1.00 31.77      B    S  
HETATM 2579  CE  CME B  43      -7.732  12.034 -18.371  1.00 33.55      B    C  
HETATM 2580  CZ  CME B  43      -7.573  11.670 -16.904  1.00 36.00      B    C  
HETATM 2581  OH  CME B  43      -8.800  11.481 -16.218  1.00 38.11      B    O  
ATOM   2582  N   GLY B  44      -3.839   6.757 -18.811  1.00 20.50      B    N  
ATOM   2583  CA  GLY B  44      -2.478   6.446 -18.422  1.00 19.14      B    C  
ATOM   2584  C   GLY B  44      -1.507   7.291 -19.222  1.00 18.38      B    C  
ATOM   2585  O   GLY B  44      -1.786   7.648 -20.363  1.00 19.23      B    O  
ATOM   2586  N   VAL B  45      -0.369   7.617 -18.626  1.00 17.87      B    N  
ATOM   2587  CA  VAL B  45       0.643   8.419 -19.309  1.00 19.40      B    C  
ATOM   2588  C   VAL B  45       1.722   7.502 -19.889  1.00 19.21      B    C  
ATOM   2589  O   VAL B  45       2.145   6.551 -19.232  1.00 18.31      B    O  
ATOM   2590  CB  VAL B  45       1.318   9.413 -18.330  1.00 19.73      B    C  
ATOM   2591  CG1 VAL B  45       2.305  10.290 -19.076  1.00 21.54      B    C  
ATOM   2592  CG2 VAL B  45       0.264  10.256 -17.627  1.00 20.49      B    C  
ATOM   2593  N   ARG B  46       2.156   7.779 -21.116  1.00 19.76      B    N  
ATOM   2594  CA  ARG B  46       3.204   6.983 -21.749  1.00 22.04      B    C  
ATOM   2595  C   ARG B  46       4.485   7.101 -20.930  1.00 23.03      B    C  
ATOM   2596  O   ARG B  46       5.041   8.195 -20.774  1.00 23.13      B    O  
ATOM   2597  CB  ARG B  46       3.442   7.466 -23.180  1.00 25.54      B    C  
ATOM   2598  CG  ARG B  46       2.614   6.737 -24.222  1.00 29.62      B    C  
ATOM   2599  CD  ARG B  46       3.530   5.952 -25.149  1.00 32.34      B    C  
ATOM   2600  NE  ARG B  46       4.537   5.227 -24.384  1.00 34.68      B    N  
ATOM   2601  CZ  ARG B  46       5.680   4.774 -24.887  1.00 35.82      B    C  
ATOM   2602  NH1 ARG B  46       5.968   4.969 -26.167  1.00 38.11      B    N1+
ATOM   2603  NH2 ARG B  46       6.545   4.147 -24.101  1.00 36.55      B    N  
ATOM   2604  N   LYS B  47       4.952   5.969 -20.406  1.00 22.06      B    N  
ATOM   2605  CA  LYS B  47       6.148   5.943 -19.569  1.00 20.80      B    C  
ATOM   2606  C   LYS B  47       7.104   4.824 -20.002  1.00 22.21      B    C  
ATOM   2607  O   LYS B  47       6.730   3.652 -20.010  1.00 21.76      B    O  
ATOM   2608  CB  LYS B  47       5.711   5.756 -18.107  1.00 17.68      B    C  
ATOM   2609  CG  LYS B  47       6.805   5.815 -17.052  1.00 17.79      B    C  
ATOM   2610  CD  LYS B  47       6.209   5.656 -15.653  1.00 16.89      B    C  
ATOM   2611  CE  LYS B  47       7.267   5.729 -14.559  1.00 15.29      B    C  
ATOM   2612  NZ  LYS B  47       7.606   4.397 -13.989  1.00 14.02      B    N1+
ATOM   2613  N   ASP B  48       8.329   5.191 -20.378  1.00 21.54      B    N  
ATOM   2614  CA  ASP B  48       9.335   4.210 -20.792  1.00 23.45      B    C  
ATOM   2615  C   ASP B  48       9.612   3.294 -19.604  1.00 23.40      B    C  
ATOM   2616  O   ASP B  48       9.265   3.627 -18.470  1.00 23.50      B    O  
ATOM   2617  CB  ASP B  48      10.641   4.904 -21.192  1.00 24.99      B    C  
ATOM   2618  CG  ASP B  48      10.484   5.810 -22.392  1.00 28.28      B    C  
ATOM   2619  OD1 ASP B  48      11.472   6.486 -22.748  1.00 28.93      B    O  
ATOM   2620  OD2 ASP B  48       9.383   5.848 -22.983  1.00 31.52      B    O1-
ATOM   2621  N   ASP B  49      10.253   2.154 -19.844  1.00 22.19      B    N  
ATOM   2622  CA  ASP B  49      10.524   1.240 -18.744  1.00 21.96      B    C  
ATOM   2623  C   ASP B  49      11.767   0.382 -18.934  1.00 20.91      B    C  
ATOM   2624  O   ASP B  49      12.343   0.323 -20.020  1.00 20.75      B    O  
ATOM   2625  CB  ASP B  49       9.324   0.314 -18.517  1.00 22.41      B    C  
ATOM   2626  CG  ASP B  49       9.312  -0.873 -19.476  1.00 23.04      B    C  
ATOM   2627  OD1 ASP B  49       9.055  -0.672 -20.680  1.00 21.86      B    O  
ATOM   2628  OD2 ASP B  49       9.571  -2.009 -19.021  1.00 23.84      B    O1-
ATOM   2629  N   ARG B  50      12.152  -0.292 -17.854  1.00 21.10      B    N  
ATOM   2630  CA  ARG B  50      13.314  -1.174 -17.824  1.00 23.01      B    C  
ATOM   2631  C   ARG B  50      13.391  -2.157 -18.995  1.00 23.34      B    C  
ATOM   2632  O   ARG B  50      14.473  -2.407 -19.515  1.00 24.37      B    O  
ATOM   2633  CB  ARG B  50      13.329  -1.954 -16.504  1.00 22.73      B    C  
ATOM   2634  CG  ARG B  50      14.441  -2.993 -16.373  1.00 22.56      B    C  
ATOM   2635  CD  ARG B  50      14.312  -3.756 -15.053  1.00 21.51      B    C  
ATOM   2636  NE  ARG B  50      13.009  -4.413 -14.937  1.00 21.44      B    N  
ATOM   2637  CZ  ARG B  50      12.648  -5.492 -15.626  1.00 21.54      B    C  
ATOM   2638  NH1 ARG B  50      13.494  -6.051 -16.481  1.00 22.44      B    N1+
ATOM   2639  NH2 ARG B  50      11.436  -6.006 -15.472  1.00 19.34      B    N  
ATOM   2640  N   THR B  51      12.255  -2.714 -19.409  1.00 23.64      B    N  
ATOM   2641  CA  THR B  51      12.255  -3.683 -20.506  1.00 24.41      B    C  
ATOM   2642  C   THR B  51      12.406  -3.023 -21.867  1.00 25.29      B    C  
ATOM   2643  O   THR B  51      12.787  -3.674 -22.838  1.00 26.20      B    O  
ATOM   2644  CB  THR B  51      10.960  -4.543 -20.530  1.00 21.95      B    C  
ATOM   2645  CG2 THR B  51      10.701  -5.151 -19.167  1.00 23.14      B    C  
ATOM   2646  OG1 THR B  51       9.840  -3.731 -20.900  1.00 21.36      B    O  
ATOM   2647  N   GLY B  52      12.102  -1.731 -21.939  1.00 25.65      B    N  
ATOM   2648  CA  GLY B  52      12.212  -1.024 -23.201  1.00 25.47      B    C  
ATOM   2649  C   GLY B  52      10.979  -1.173 -24.073  1.00 24.99      B    C  
ATOM   2650  O   GLY B  52      10.943  -0.671 -25.193  1.00 26.18      B    O  
ATOM   2651  N   THR B  53       9.963  -1.861 -23.561  1.00 24.64      B    N  
ATOM   2652  CA  THR B  53       8.723  -2.066 -24.304  1.00 23.43      B    C  
ATOM   2653  C   THR B  53       7.842  -0.811 -24.303  1.00 22.54      B    C  
ATOM   2654  O   THR B  53       7.079  -0.572 -25.240  1.00 20.51      B    O  
ATOM   2655  CB  THR B  53       7.898  -3.217 -23.700  1.00 23.99      B    C  
ATOM   2656  CG2 THR B  53       6.709  -3.540 -24.588  1.00 23.72      B    C  
ATOM   2657  OG1 THR B  53       8.721  -4.383 -23.566  1.00 24.68      B    O  
ATOM   2658  N   GLY B  54       7.953  -0.010 -23.249  1.00 22.54      B    N  
ATOM   2659  CA  GLY B  54       7.131   1.184 -23.155  1.00 22.25      B    C  
ATOM   2660  C   GLY B  54       5.810   0.814 -22.505  1.00 22.50      B    C  
ATOM   2661  O   GLY B  54       5.304  -0.298 -22.712  1.00 22.50      B    O  
ATOM   2662  N   THR B  55       5.244   1.727 -21.720  1.00 20.64      B    N  
ATOM   2663  CA  THR B  55       3.992   1.452 -21.036  1.00 18.95      B    C  
ATOM   2664  C   THR B  55       3.069   2.656 -20.928  1.00 20.95      B    C  
ATOM   2665  O   THR B  55       3.439   3.783 -21.257  1.00 19.86      B    O  
ATOM   2666  CB  THR B  55       4.235   0.984 -19.589  1.00 17.66      B    C  
ATOM   2667  CG2 THR B  55       5.284  -0.121 -19.540  1.00 16.53      B    C  
ATOM   2668  OG1 THR B  55       4.694   2.093 -18.805  1.00 15.60      B    O  
ATOM   2669  N   LEU B  56       1.852   2.377 -20.473  1.00 20.36      B    N  
ATOM   2670  CA  LEU B  56       0.847   3.391 -20.199  1.00 20.40      B    C  
ATOM   2671  C   LEU B  56       0.802   3.191 -18.694  1.00 19.99      B    C  
ATOM   2672  O   LEU B  56       0.572   2.079 -18.220  1.00 20.53      B    O  
ATOM   2673  CB  LEU B  56      -0.483   3.039 -20.865  1.00 21.38      B    C  
ATOM   2674  CG  LEU B  56      -0.907   3.949 -22.026  1.00 22.99      B    C  
ATOM   2675  CD1 LEU B  56       0.266   4.206 -22.952  1.00 26.13      B    C  
ATOM   2676  CD2 LEU B  56      -2.068   3.316 -22.788  1.00 21.66      B    C  
ATOM   2677  N   SER B  57       1.042   4.254 -17.937  1.00 18.32      B    N  
ATOM   2678  CA  SER B  57       1.118   4.128 -16.496  1.00 16.76      B    C  
ATOM   2679  C   SER B  57       0.304   5.108 -15.663  1.00 18.27      B    C  
ATOM   2680  O   SER B  57       0.048   6.243 -16.070  1.00 18.70      B    O  
ATOM   2681  CB  SER B  57       2.595   4.218 -16.102  1.00 17.23      B    C  
ATOM   2682  OG  SER B  57       2.769   4.335 -14.708  1.00 19.04      B    O  
ATOM   2683  N   VAL B  58      -0.089   4.637 -14.484  1.00 17.69      B    N  
ATOM   2684  CA  VAL B  58      -0.847   5.410 -13.509  1.00 17.33      B    C  
ATOM   2685  C   VAL B  58      -0.235   5.027 -12.173  1.00 17.70      B    C  
ATOM   2686  O   VAL B  58       0.024   3.846 -11.923  1.00 20.50      B    O  
ATOM   2687  CB  VAL B  58      -2.346   5.027 -13.517  1.00 16.63      B    C  
ATOM   2688  CG1 VAL B  58      -3.054   5.636 -12.315  1.00 18.18      B    C  
ATOM   2689  CG2 VAL B  58      -2.993   5.517 -14.799  1.00 18.78      B    C  
ATOM   2690  N   PHE B  59       0.013   6.007 -11.312  1.00 15.76      B    N  
ATOM   2691  CA  PHE B  59       0.615   5.707 -10.020  1.00 14.94      B    C  
ATOM   2692  C   PHE B  59      -0.413   5.774  -8.901  1.00 16.08      B    C  
ATOM   2693  O   PHE B  59      -1.043   6.809  -8.678  1.00 15.47      B    O  
ATOM   2694  CB  PHE B  59       1.776   6.672  -9.737  1.00 14.73      B    C  
ATOM   2695  CG  PHE B  59       2.565   6.324  -8.510  1.00 12.41      B    C  
ATOM   2696  CD1 PHE B  59       2.647   7.214  -7.447  1.00 10.43      B    C  
ATOM   2697  CD2 PHE B  59       3.218   5.098  -8.409  1.00 11.94      B    C  
ATOM   2698  CE1 PHE B  59       3.368   6.893  -6.301  1.00 11.99      B    C  
ATOM   2699  CE2 PHE B  59       3.941   4.767  -7.268  1.00 10.86      B    C  
ATOM   2700  CZ  PHE B  59       4.020   5.663  -6.211  1.00 13.35      B    C  
ATOM   2701  N   GLY B  60      -0.591   4.653  -8.208  1.00 15.15      B    N  
ATOM   2702  CA  GLY B  60      -1.543   4.606  -7.118  1.00 14.88      B    C  
ATOM   2703  C   GLY B  60      -2.942   4.177  -7.528  1.00 15.36      B    C  
ATOM   2704  O   GLY B  60      -3.675   4.934  -8.169  1.00 14.10      B    O  
ATOM   2705  N   MET B  61      -3.298   2.944  -7.168  1.00 14.66      B    N  
ATOM   2706  CA  MET B  61      -4.623   2.386  -7.444  1.00 13.61      B    C  
ATOM   2707  C   MET B  61      -4.946   1.417  -6.309  1.00 11.90      B    C  
ATOM   2708  O   MET B  61      -4.048   0.939  -5.620  1.00 10.85      B    O  
ATOM   2709  CB  MET B  61      -4.654   1.605  -8.762  1.00 14.90      B    C  
ATOM   2710  CG  MET B  61      -4.292   2.379 -10.020  1.00 16.35      B    C  
ATOM   2711  SD  MET B  61      -4.704   1.439 -11.508  1.00 17.75      B    S  
ATOM   2712  CE  MET B  61      -6.105   2.374 -12.106  1.00 18.81      B    C  
ATOM   2713  N   GLN B  62      -6.226   1.133  -6.105  1.00 14.89      B    N  
ATOM   2714  CA  GLN B  62      -6.620   0.190  -5.060  1.00 14.28      B    C  
ATOM   2715  C   GLN B  62      -7.955  -0.445  -5.429  1.00 16.29      B    C  
ATOM   2716  O   GLN B  62      -8.826   0.210  -6.004  1.00 14.95      B    O  
ATOM   2717  CB  GLN B  62      -6.737   0.898  -3.702  1.00 15.17      B    C  
ATOM   2718  CG  GLN B  62      -6.802  -0.058  -2.501  1.00 13.22      B    C  
ATOM   2719  CD  GLN B  62      -6.924   0.652  -1.161  1.00 12.23      B    C  
ATOM   2720  NE2 GLN B  62      -5.833   0.688  -0.401  1.00 10.53      B    N  
ATOM   2721  OE1 GLN B  62      -7.986   1.158  -0.813  1.00 14.61      B    O  
ATOM   2722  N   ALA B  63      -8.109  -1.729  -5.112  1.00 15.83      B    N  
ATOM   2723  CA  ALA B  63      -9.355  -2.439  -5.395  1.00 15.05      B    C  
ATOM   2724  C   ALA B  63      -9.631  -3.374  -4.232  1.00 15.51      B    C  
ATOM   2725  O   ALA B  63      -8.698  -3.836  -3.571  1.00 14.67      B    O  
ATOM   2726  CB  ALA B  63      -9.236  -3.227  -6.689  1.00 15.98      B    C  
ATOM   2727  N   ARG B  64     -10.909  -3.634  -3.963  1.00 15.86      B    N  
ATOM   2728  CA  ARG B  64     -11.282  -4.520  -2.867  1.00 16.47      B    C  
ATOM   2729  C   ARG B  64     -12.034  -5.723  -3.424  1.00 18.54      B    C  
ATOM   2730  O   ARG B  64     -13.112  -5.585  -4.003  1.00 19.12      B    O  
ATOM   2731  CB  ARG B  64     -12.158  -3.787  -1.852  1.00 18.43      B    C  
ATOM   2732  CG  ARG B  64     -12.587  -4.635  -0.659  1.00 16.82      B    C  
ATOM   2733  CD  ARG B  64     -13.491  -3.834   0.269  1.00 20.02      B    C  
ATOM   2734  NE  ARG B  64     -12.787  -2.670   0.792  1.00 19.52      B    N  
ATOM   2735  CZ  ARG B  64     -12.106  -2.652   1.933  1.00 20.52      B    C  
ATOM   2736  NH1 ARG B  64     -12.041  -3.734   2.694  1.00 19.08      B    N1+
ATOM   2737  NH2 ARG B  64     -11.457  -1.555   2.296  1.00 20.39      B    N  
ATOM   2738  N   TYR B  65     -11.450  -6.902  -3.248  1.00 18.80      B    N  
ATOM   2739  CA  TYR B  65     -12.054  -8.133  -3.739  1.00 18.13      B    C  
ATOM   2740  C   TYR B  65     -12.604  -8.957  -2.579  1.00 17.20      B    C  
ATOM   2741  O   TYR B  65     -11.863  -9.370  -1.683  1.00 17.23      B    O  
ATOM   2742  CB  TYR B  65     -11.013  -8.925  -4.528  1.00 17.15      B    C  
ATOM   2743  CG  TYR B  65     -10.533  -8.197  -5.758  1.00 13.93      B    C  
ATOM   2744  CD1 TYR B  65     -11.320  -8.137  -6.904  1.00 13.68      B    C  
ATOM   2745  CD2 TYR B  65      -9.303  -7.533  -5.768  1.00 15.32      B    C  
ATOM   2746  CE1 TYR B  65     -10.901  -7.435  -8.031  1.00 14.07      B    C  
ATOM   2747  CE2 TYR B  65      -8.875  -6.825  -6.892  1.00 13.08      B    C  
ATOM   2748  CZ  TYR B  65      -9.677  -6.782  -8.016  1.00 13.83      B    C  
ATOM   2749  OH  TYR B  65      -9.261  -6.107  -9.135  1.00 11.12      B    O  
ATOM   2750  N   SER B  66     -13.917  -9.161  -2.577  1.00 17.71      B    N  
ATOM   2751  CA  SER B  66     -14.540  -9.939  -1.513  1.00 17.00      B    C  
ATOM   2752  C   SER B  66     -14.097 -11.385  -1.629  1.00 16.43      B    C  
ATOM   2753  O   SER B  66     -13.999 -11.912  -2.733  1.00 16.96      B    O  
ATOM   2754  CB  SER B  66     -16.061  -9.895  -1.615  1.00 18.22      B    C  
ATOM   2755  OG  SER B  66     -16.629 -10.748  -0.632  1.00 19.14      B    O  
ATOM   2756  N   LEU B  67     -13.834 -12.016  -0.490  1.00 16.40      B    N  
ATOM   2757  CA  LEU B  67     -13.420 -13.417  -0.462  1.00 16.77      B    C  
ATOM   2758  C   LEU B  67     -14.478 -14.238   0.274  1.00 19.17      B    C  
ATOM   2759  O   LEU B  67     -14.240 -15.395   0.643  1.00 19.42      B    O  
ATOM   2760  CB  LEU B  67     -12.087 -13.565   0.269  1.00 15.66      B    C  
ATOM   2761  CG  LEU B  67     -10.893 -12.766  -0.254  1.00 16.37      B    C  
ATOM   2762  CD1 LEU B  67      -9.678 -13.106   0.594  1.00 16.67      B    C  
ATOM   2763  CD2 LEU B  67     -10.642 -13.073  -1.721  1.00 15.97      B    C  
ATOM   2764  N   ARG B  68     -15.636 -13.624   0.498  1.00 18.82      B    N  
ATOM   2765  CA  ARG B  68     -16.736 -14.268   1.205  1.00 19.37      B    C  
ATOM   2766  C   ARG B  68     -17.603 -15.079   0.250  1.00 20.79      B    C  
ATOM   2767  O   ARG B  68     -18.369 -14.524  -0.538  1.00 19.48      B    O  
ATOM   2768  CB  ARG B  68     -17.583 -13.205   1.919  1.00 21.18      B    C  
ATOM   2769  CG  ARG B  68     -16.777 -12.338   2.886  1.00 22.19      B    C  
ATOM   2770  CD  ARG B  68     -17.633 -11.295   3.596  1.00 23.59      B    C  
ATOM   2771  NE  ARG B  68     -16.826 -10.450   4.478  1.00 25.44      B    N  
ATOM   2772  CZ  ARG B  68     -15.989  -9.502   4.059  1.00 25.13      B    C  
ATOM   2773  NH1 ARG B  68     -15.843  -9.261   2.762  1.00 24.48      B    N1+
ATOM   2774  NH2 ARG B  68     -15.286  -8.798   4.941  1.00 25.44      B    N  
ATOM   2775  N   ASP B  69     -17.458 -16.399   0.319  1.00 22.85      B    N  
ATOM   2776  CA  ASP B  69     -18.221 -17.318  -0.515  1.00 23.84      B    C  
ATOM   2777  C   ASP B  69     -18.026 -17.168  -2.015  1.00 23.52      B    C  
ATOM   2778  O   ASP B  69     -18.918 -17.483  -2.806  1.00 22.59      B    O  
ATOM   2779  CB  ASP B  69     -19.707 -17.223  -0.170  1.00 28.14      B    C  
ATOM   2780  CG  ASP B  69     -20.012 -17.802   1.194  1.00 32.50      B    C  
ATOM   2781  OD1 ASP B  69     -19.579 -18.946   1.455  1.00 34.37      B    O  
ATOM   2782  OD2 ASP B  69     -20.676 -17.121   2.003  1.00 36.41      B    O1-
ATOM   2783  N   GLU B  70     -16.857 -16.680  -2.408  1.00 22.73      B    N  
ATOM   2784  CA  GLU B  70     -16.530 -16.531  -3.817  1.00 21.69      B    C  
ATOM   2785  C   GLU B  70     -15.029 -16.332  -3.893  1.00 20.65      B    C  
ATOM   2786  O   GLU B  70     -14.414 -15.900  -2.921  1.00 19.28      B    O  
ATOM   2787  CB  GLU B  70     -17.275 -15.348  -4.450  1.00 24.14      B    C  
ATOM   2788  CG  GLU B  70     -16.776 -13.960  -4.081  1.00 28.08      B    C  
ATOM   2789  CD  GLU B  70     -17.575 -12.861  -4.777  1.00 31.07      B    C  
ATOM   2790  OE1 GLU B  70     -18.787 -12.736  -4.496  1.00 34.05      B    O  
ATOM   2791  OE2 GLU B  70     -16.999 -12.127  -5.610  1.00 30.48      B    O1-
ATOM   2792  N   PHE B  71     -14.443 -16.679  -5.033  1.00 20.96      B    N  
ATOM   2793  CA  PHE B  71     -13.000 -16.550  -5.223  1.00 20.05      B    C  
ATOM   2794  C   PHE B  71     -12.706 -15.677  -6.441  1.00 18.98      B    C  
ATOM   2795  O   PHE B  71     -13.129 -15.983  -7.557  1.00 18.63      B    O  
ATOM   2796  CB  PHE B  71     -12.372 -17.936  -5.381  1.00 20.20      B    C  
ATOM   2797  CG  PHE B  71     -10.887 -17.935  -5.249  1.00 16.98      B    C  
ATOM   2798  CD1 PHE B  71     -10.078 -17.747  -6.362  1.00 18.17      B    C  
ATOM   2799  CD2 PHE B  71     -10.295 -18.056  -3.998  1.00 16.96      B    C  
ATOM   2800  CE1 PHE B  71      -8.698 -17.675  -6.229  1.00 17.52      B    C  
ATOM   2801  CE2 PHE B  71      -8.915 -17.983  -3.856  1.00 15.43      B    C  
ATOM   2802  CZ  PHE B  71      -8.119 -17.792  -4.973  1.00 13.90      B    C  
ATOM   2803  N   PRO B  72     -11.961 -14.575  -6.239  1.00 19.66      B    N  
ATOM   2804  CA  PRO B  72     -11.604 -13.630  -7.300  1.00 19.00      B    C  
ATOM   2805  C   PRO B  72     -10.666 -14.084  -8.418  1.00 20.79      B    C  
ATOM   2806  O   PRO B  72      -9.594 -13.505  -8.611  1.00 21.01      B    O  
ATOM   2807  CB  PRO B  72     -11.043 -12.447  -6.519  1.00 18.09      B    C  
ATOM   2808  CG  PRO B  72     -10.363 -13.102  -5.395  1.00 18.15      B    C  
ATOM   2809  CD  PRO B  72     -11.374 -14.151  -4.955  1.00 17.21      B    C  
ATOM   2810  N   LEU B  73     -11.067 -15.117  -9.155  1.00 21.88      B    N  
ATOM   2811  CA  LEU B  73     -10.274 -15.595 -10.284  1.00 21.87      B    C  
ATOM   2812  C   LEU B  73     -10.988 -15.001 -11.496  1.00 22.68      B    C  
ATOM   2813  O   LEU B  73     -12.094 -15.416 -11.841  1.00 21.44      B    O  
ATOM   2814  CB  LEU B  73     -10.275 -17.130 -10.347  1.00 21.31      B    C  
ATOM   2815  CG  LEU B  73      -9.283 -17.759 -11.332  1.00 21.43      B    C  
ATOM   2816  CD1 LEU B  73      -7.860 -17.383 -10.933  1.00 18.74      B    C  
ATOM   2817  CD2 LEU B  73      -9.446 -19.284 -11.342  1.00 20.41      B    C  
ATOM   2818  N   LEU B  74     -10.364 -14.007 -12.123  1.00 23.41      B    N  
ATOM   2819  CA  LEU B  74     -10.962 -13.328 -13.269  1.00 24.23      B    C  
ATOM   2820  C   LEU B  74     -11.672 -14.275 -14.228  1.00 24.36      B    C  
ATOM   2821  O   LEU B  74     -11.241 -15.413 -14.432  1.00 23.67      B    O  
ATOM   2822  CB  LEU B  74      -9.901 -12.526 -14.024  1.00 23.90      B    C  
ATOM   2823  CG  LEU B  74      -9.054 -11.572 -13.175  1.00 24.67      B    C  
ATOM   2824  CD1 LEU B  74      -8.434 -10.533 -14.093  1.00 23.93      B    C  
ATOM   2825  CD2 LEU B  74      -9.915 -10.890 -12.117  1.00 22.28      B    C  
ATOM   2826  N   THR B  75     -12.759 -13.790 -14.820  1.00 24.23      B    N  
ATOM   2827  CA  THR B  75     -13.546 -14.590 -15.747  1.00 23.80      B    C  
ATOM   2828  C   THR B  75     -13.485 -14.052 -17.168  1.00 24.40      B    C  
ATOM   2829  O   THR B  75     -13.714 -14.799 -18.125  1.00 24.51      B    O  
ATOM   2830  CB  THR B  75     -15.024 -14.658 -15.311  1.00 23.48      B    C  
ATOM   2831  CG2 THR B  75     -15.130 -15.157 -13.878  1.00 23.34      B    C  
ATOM   2832  OG1 THR B  75     -15.618 -13.355 -15.408  1.00 22.64      B    O  
ATOM   2833  N   THR B  76     -13.169 -12.766 -17.316  1.00 22.21      B    N  
ATOM   2834  CA  THR B  76     -13.091 -12.178 -18.648  1.00 22.32      B    C  
ATOM   2835  C   THR B  76     -11.917 -12.760 -19.433  1.00 21.53      B    C  
ATOM   2836  O   THR B  76     -11.702 -12.417 -20.595  1.00 19.92      B    O  
ATOM   2837  CB  THR B  76     -12.963 -10.626 -18.592  1.00 22.57      B    C  
ATOM   2838  CG2 THR B  76     -14.236 -10.007 -18.028  1.00 22.72      B    C  
ATOM   2839  OG1 THR B  76     -11.851 -10.255 -17.771  1.00 22.54      B    O  
ATOM   2840  N   LYS B  77     -11.180 -13.657 -18.784  1.00 22.39      B    N  
ATOM   2841  CA  LYS B  77     -10.026 -14.331 -19.380  1.00 22.57      B    C  
ATOM   2842  C   LYS B  77      -9.719 -15.550 -18.510  1.00 24.20      B    C  
ATOM   2843  O   LYS B  77      -9.804 -15.472 -17.289  1.00 24.34      B    O  
ATOM   2844  CB  LYS B  77      -8.813 -13.396 -19.382  1.00 23.79      B    C  
ATOM   2845  CG  LYS B  77      -7.589 -13.953 -20.082  1.00 23.17      B    C  
ATOM   2846  CD  LYS B  77      -6.376 -13.045 -19.903  1.00 18.72      B    C  
ATOM   2847  CE  LYS B  77      -5.923 -12.990 -18.456  1.00 17.49      B    C  
ATOM   2848  NZ  LYS B  77      -4.619 -12.268 -18.312  1.00 20.20      B    N1+
ATOM   2849  N   ARG B  78      -9.375 -16.679 -19.124  1.00 25.25      B    N  
ATOM   2850  CA  ARG B  78      -9.048 -17.868 -18.339  1.00 25.06      B    C  
ATOM   2851  C   ARG B  78      -7.685 -17.666 -17.676  1.00 24.30      B    C  
ATOM   2852  O   ARG B  78      -6.669 -17.547 -18.362  1.00 24.30      B    O  
ATOM   2853  CB  ARG B  78      -9.007 -19.116 -19.233  1.00 26.35      B    C  
ATOM   2854  CG  ARG B  78      -8.569 -20.390 -18.504  1.00 27.40      B    C  
ATOM   2855  CD  ARG B  78      -8.568 -21.594 -19.442  1.00 29.67      B    C  
ATOM   2856  NE  ARG B  78      -9.893 -21.850 -19.998  1.00 30.89      B    N  
ATOM   2857  CZ  ARG B  78     -10.919 -22.338 -19.304  1.00 31.65      B    C  
ATOM   2858  NH1 ARG B  78     -10.777 -22.634 -18.017  1.00 30.75      B    N1+
ATOM   2859  NH2 ARG B  78     -12.093 -22.524 -19.897  1.00 32.63      B    N  
ATOM   2860  N   VAL B  79      -7.670 -17.623 -16.346  1.00 23.44      B    N  
ATOM   2861  CA  VAL B  79      -6.433 -17.435 -15.589  1.00 23.43      B    C  
ATOM   2862  C   VAL B  79      -5.765 -18.786 -15.310  1.00 25.35      B    C  
ATOM   2863  O   VAL B  79      -6.423 -19.729 -14.874  1.00 25.07      B    O  
ATOM   2864  CB  VAL B  79      -6.712 -16.733 -14.238  1.00 22.55      B    C  
ATOM   2865  CG1 VAL B  79      -5.403 -16.465 -13.503  1.00 20.39      B    C  
ATOM   2866  CG2 VAL B  79      -7.468 -15.435 -14.472  1.00 21.58      B    C  
ATOM   2867  N   PHE B  80      -4.462 -18.867 -15.558  1.00 24.53      B    N  
ATOM   2868  CA  PHE B  80      -3.699 -20.098 -15.339  1.00 26.28      B    C  
ATOM   2869  C   PHE B  80      -3.679 -20.472 -13.852  1.00 25.28      B    C  
ATOM   2870  O   PHE B  80      -2.668 -20.296 -13.172  1.00 23.74      B    O  
ATOM   2871  CB  PHE B  80      -2.272 -19.896 -15.874  1.00 28.22      B    C  
ATOM   2872  CG  PHE B  80      -1.408 -21.131 -15.838  1.00 29.27      B    C  
ATOM   2873  CD1 PHE B  80      -1.933 -22.383 -16.143  1.00 28.73      B    C  
ATOM   2874  CD2 PHE B  80      -0.048 -21.026 -15.553  1.00 29.25      B    C  
ATOM   2875  CE1 PHE B  80      -1.117 -23.513 -16.165  1.00 30.87      B    C  
ATOM   2876  CE2 PHE B  80       0.777 -22.153 -15.573  1.00 30.28      B    C  
ATOM   2877  CZ  PHE B  80       0.240 -23.397 -15.880  1.00 30.29      B    C  
ATOM   2878  N   TRP B  81      -4.802 -20.996 -13.357  1.00 23.98      B    N  
ATOM   2879  CA  TRP B  81      -4.926 -21.375 -11.950  1.00 23.66      B    C  
ATOM   2880  C   TRP B  81      -3.883 -22.380 -11.476  1.00 21.95      B    C  
ATOM   2881  O   TRP B  81      -3.406 -22.283 -10.348  1.00 22.26      B    O  
ATOM   2882  CB  TRP B  81      -6.334 -21.917 -11.657  1.00 23.19      B    C  
ATOM   2883  CG  TRP B  81      -6.479 -22.504 -10.270  1.00 22.90      B    C  
ATOM   2884  CD1 TRP B  81      -6.575 -23.831  -9.947  1.00 22.48      B    C  
ATOM   2885  CD2 TRP B  81      -6.498 -21.788  -9.024  1.00 23.47      B    C  
ATOM   2886  CE2 TRP B  81      -6.604 -22.751  -7.991  1.00 21.80      B    C  
ATOM   2887  CE3 TRP B  81      -6.435 -20.427  -8.679  1.00 21.84      B    C  
ATOM   2888  NE1 TRP B  81      -6.648 -23.986  -8.583  1.00 20.59      B    N  
ATOM   2889  CZ2 TRP B  81      -6.647 -22.397  -6.637  1.00 22.41      B    C  
ATOM   2890  CZ3 TRP B  81      -6.478 -20.077  -7.330  1.00 20.77      B    C  
ATOM   2891  CH2 TRP B  81      -6.583 -21.061  -6.327  1.00 21.27      B    C  
ATOM   2892  N   LYS B  82      -3.526 -23.349 -12.315  1.00 21.88      B    N  
ATOM   2893  CA  LYS B  82      -2.521 -24.321 -11.894  1.00 20.11      B    C  
ATOM   2894  C   LYS B  82      -1.250 -23.567 -11.529  1.00 20.02      B    C  
ATOM   2895  O   LYS B  82      -0.592 -23.880 -10.533  1.00 20.24      B    O  
ATOM   2896  CB  LYS B  82      -2.211 -25.323 -13.008  1.00 22.61      B    C  
ATOM   2897  CG  LYS B  82      -1.134 -26.329 -12.618  1.00 22.75      B    C  
ATOM   2898  CD  LYS B  82      -0.806 -27.281 -13.755  1.00 27.47      B    C  
ATOM   2899  CE  LYS B  82       0.244 -28.296 -13.325  1.00 29.89      B    C  
ATOM   2900  NZ  LYS B  82       0.577 -29.254 -14.418  1.00 31.20      B    N1+
ATOM   2901  N   GLY B  83      -0.918 -22.564 -12.339  1.00 20.14      B    N  
ATOM   2902  CA  GLY B  83       0.274 -21.769 -12.089  1.00 19.56      B    C  
ATOM   2903  C   GLY B  83       0.212 -21.055 -10.749  1.00 18.39      B    C  
ATOM   2904  O   GLY B  83       1.175 -21.066  -9.987  1.00 19.57      B    O  
ATOM   2905  N   VAL B  84      -0.931 -20.438 -10.461  1.00 19.58      B    N  
ATOM   2906  CA  VAL B  84      -1.130 -19.714  -9.209  1.00 18.48      B    C  
ATOM   2907  C   VAL B  84      -0.901 -20.610  -7.997  1.00 18.37      B    C  
ATOM   2908  O   VAL B  84      -0.098 -20.298  -7.109  1.00 17.17      B    O  
ATOM   2909  CB  VAL B  84      -2.564 -19.141  -9.124  1.00 19.14      B    C  
ATOM   2910  CG1 VAL B  84      -2.791 -18.499  -7.754  1.00 18.61      B    C  
ATOM   2911  CG2 VAL B  84      -2.787 -18.126 -10.240  1.00 20.87      B    C  
ATOM   2912  N   LEU B  85      -1.612 -21.731  -7.970  1.00 18.03      B    N  
ATOM   2913  CA  LEU B  85      -1.513 -22.682  -6.869  1.00 17.89      B    C  
ATOM   2914  C   LEU B  85      -0.106 -23.238  -6.651  1.00 16.87      B    C  
ATOM   2915  O   LEU B  85       0.380 -23.284  -5.518  1.00 18.89      B    O  
ATOM   2916  CB  LEU B  85      -2.507 -23.827  -7.098  1.00 17.39      B    C  
ATOM   2917  CG  LEU B  85      -2.543 -24.984  -6.095  1.00 15.99      B    C  
ATOM   2918  CD1 LEU B  85      -2.772 -24.483  -4.689  1.00 16.03      B    C  
ATOM   2919  CD2 LEU B  85      -3.661 -25.946  -6.517  1.00 17.35      B    C  
ATOM   2920  N   GLU B  86       0.553 -23.661  -7.728  1.00 19.15      B    N  
ATOM   2921  CA  GLU B  86       1.903 -24.214  -7.607  1.00 18.85      B    C  
ATOM   2922  C   GLU B  86       2.922 -23.152  -7.187  1.00 19.24      B    C  
ATOM   2923  O   GLU B  86       3.830 -23.429  -6.395  1.00 17.78      B    O  
ATOM   2924  CB  GLU B  86       2.336 -24.860  -8.925  1.00 19.93      B    C  
ATOM   2925  CG  GLU B  86       1.537 -26.115  -9.300  1.00 22.53      B    C  
ATOM   2926  CD  GLU B  86       1.777 -27.300  -8.363  1.00 24.20      B    C  
ATOM   2927  OE1 GLU B  86       1.034 -28.298  -8.483  1.00 25.56      B    O  
ATOM   2928  OE2 GLU B  86       2.700 -27.250  -7.516  1.00 24.20      B    O1-
ATOM   2929  N   GLU B  87       2.771 -21.936  -7.709  1.00 18.62      B    N  
ATOM   2930  CA  GLU B  87       3.694 -20.860  -7.357  1.00 17.97      B    C  
ATOM   2931  C   GLU B  87       3.617 -20.595  -5.856  1.00 16.21      B    C  
ATOM   2932  O   GLU B  87       4.638 -20.515  -5.174  1.00 18.27      B    O  
ATOM   2933  CB  GLU B  87       3.350 -19.576  -8.120  1.00 17.48      B    C  
ATOM   2934  CG  GLU B  87       4.465 -18.539  -8.077  1.00 18.82      B    C  
ATOM   2935  CD  GLU B  87       3.993 -17.132  -8.421  1.00 20.71      B    C  
ATOM   2936  OE1 GLU B  87       4.813 -16.353  -8.956  1.00 18.89      B    O  
ATOM   2937  OE2 GLU B  87       2.817 -16.800  -8.145  1.00 20.39      B    O1-
ATOM   2938  N   LEU B  88       2.402 -20.470  -5.332  1.00 17.02      B    N  
ATOM   2939  CA  LEU B  88       2.233 -20.214  -3.908  1.00 14.85      B    C  
ATOM   2940  C   LEU B  88       2.813 -21.334  -3.043  1.00 16.49      B    C  
ATOM   2941  O   LEU B  88       3.524 -21.076  -2.072  1.00 14.84      B    O  
ATOM   2942  CB  LEU B  88       0.754 -20.005  -3.578  1.00 16.26      B    C  
ATOM   2943  CG  LEU B  88       0.454 -19.615  -2.125  1.00 15.98      B    C  
ATOM   2944  CD1 LEU B  88       1.272 -18.372  -1.728  1.00 16.01      B    C  
ATOM   2945  CD2 LEU B  88      -1.033 -19.342  -1.983  1.00 17.22      B    C  
ATOM   2946  N   LEU B  89       2.514 -22.583  -3.389  1.00 17.64      B    N  
ATOM   2947  CA  LEU B  89       3.043 -23.706  -2.616  1.00 16.14      B    C  
ATOM   2948  C   LEU B  89       4.568 -23.611  -2.663  1.00 15.40      B    C  
ATOM   2949  O   LEU B  89       5.258 -23.803  -1.660  1.00 16.27      B    O  
ATOM   2950  CB  LEU B  89       2.555 -25.027  -3.223  1.00 16.86      B    C  
ATOM   2951  CG  LEU B  89       1.026 -25.162  -3.230  1.00 17.85      B    C  
ATOM   2952  CD1 LEU B  89       0.602 -26.433  -3.968  1.00 19.97      B    C  
ATOM   2953  CD2 LEU B  89       0.522 -25.172  -1.796  1.00 16.08      B    C  
ATOM   2954  N   TRP B  90       5.072 -23.283  -3.846  1.00 15.90      B    N  
ATOM   2955  CA  TRP B  90       6.500 -23.128  -4.103  1.00 17.62      B    C  
ATOM   2956  C   TRP B  90       7.060 -22.036  -3.181  1.00 17.83      B    C  
ATOM   2957  O   TRP B  90       8.090 -22.221  -2.531  1.00 13.89      B    O  
ATOM   2958  CB  TRP B  90       6.672 -22.763  -5.581  1.00 19.92      B    C  
ATOM   2959  CG  TRP B  90       8.067 -22.536  -6.059  1.00 23.79      B    C  
ATOM   2960  CD1 TRP B  90       9.071 -23.458  -6.149  1.00 24.20      B    C  
ATOM   2961  CD2 TRP B  90       8.588 -21.320  -6.605  1.00 24.76      B    C  
ATOM   2962  CE2 TRP B  90       9.916 -21.580  -7.016  1.00 24.91      B    C  
ATOM   2963  CE3 TRP B  90       8.061 -20.033  -6.790  1.00 24.54      B    C  
ATOM   2964  NE1 TRP B  90      10.185 -22.892  -6.726  1.00 25.33      B    N  
ATOM   2965  CZ2 TRP B  90      10.724 -20.602  -7.604  1.00 25.17      B    C  
ATOM   2966  CZ3 TRP B  90       8.866 -19.058  -7.376  1.00 24.60      B    C  
ATOM   2967  CH2 TRP B  90      10.183 -19.350  -7.776  1.00 26.57      B    C  
ATOM   2968  N   PHE B  91       6.369 -20.900  -3.119  1.00 18.30      B    N  
ATOM   2969  CA  PHE B  91       6.791 -19.807  -2.243  1.00 19.70      B    C  
ATOM   2970  C   PHE B  91       6.829 -20.292  -0.795  1.00 18.52      B    C  
ATOM   2971  O   PHE B  91       7.801 -20.070  -0.065  1.00 16.33      B    O  
ATOM   2972  CB  PHE B  91       5.805 -18.630  -2.305  1.00 19.75      B    C  
ATOM   2973  CG  PHE B  91       5.870 -17.818  -3.571  1.00 20.91      B    C  
ATOM   2974  CD1 PHE B  91       7.061 -17.668  -4.272  1.00 21.95      B    C  
ATOM   2975  CD2 PHE B  91       4.741 -17.124  -4.014  1.00 22.48      B    C  
ATOM   2976  CE1 PHE B  91       7.129 -16.834  -5.392  1.00 21.98      B    C  
ATOM   2977  CE2 PHE B  91       4.801 -16.288  -5.129  1.00 22.31      B    C  
ATOM   2978  CZ  PHE B  91       5.997 -16.141  -5.818  1.00 21.01      B    C  
ATOM   2979  N   ILE B  92       5.738 -20.934  -0.382  1.00 20.19      B    N  
ATOM   2980  CA  ILE B  92       5.593 -21.440   0.975  1.00 19.37      B    C  
ATOM   2981  C   ILE B  92       6.726 -22.372   1.399  1.00 20.31      B    C  
ATOM   2982  O   ILE B  92       7.106 -22.404   2.570  1.00 18.64      B    O  
ATOM   2983  CB  ILE B  92       4.223 -22.142   1.129  1.00 21.22      B    C  
ATOM   2984  CG1 ILE B  92       3.110 -21.098   1.000  1.00 21.20      B    C  
ATOM   2985  CG2 ILE B  92       4.130 -22.854   2.469  1.00 21.02      B    C  
ATOM   2986  CD1 ILE B  92       1.709 -21.680   0.952  1.00 20.83      B    C  
ATOM   2987  N   LYS B  93       7.270 -23.127   0.450  1.00 22.41      B    N  
ATOM   2988  CA  LYS B  93       8.373 -24.033   0.756  1.00 25.23      B    C  
ATOM   2989  C   LYS B  93       9.665 -23.245   0.944  1.00 25.22      B    C  
ATOM   2990  O   LYS B  93      10.656 -23.769   1.452  1.00 25.61      B    O  
ATOM   2991  CB  LYS B  93       8.576 -25.044  -0.371  1.00 26.70      B    C  
ATOM   2992  CG  LYS B  93       7.461 -26.058  -0.532  1.00 30.18      B    C  
ATOM   2993  CD  LYS B  93       7.834 -27.092  -1.580  1.00 32.41      B    C  
ATOM   2994  CE  LYS B  93       8.177 -26.438  -2.914  1.00 32.85      B    C  
ATOM   2995  NZ  LYS B  93       8.534 -27.441  -3.953  1.00 34.03      B    N1+
ATOM   2996  N   GLY B  94       9.653 -21.986   0.519  1.00 25.61      B    N  
ATOM   2997  CA  GLY B  94      10.834 -21.150   0.649  1.00 25.48      B    C  
ATOM   2998  C   GLY B  94      11.819 -21.359  -0.485  1.00 25.26      B    C  
ATOM   2999  O   GLY B  94      12.978 -20.959  -0.399  1.00 25.48      B    O  
ATOM   3000  N   SER B  95      11.346 -21.977  -1.560  1.00 25.30      B    N  
ATOM   3001  CA  SER B  95      12.180 -22.262  -2.718  1.00 25.52      B    C  
ATOM   3002  C   SER B  95      12.465 -21.033  -3.576  1.00 25.73      B    C  
ATOM   3003  O   SER B  95      11.618 -20.150  -3.725  1.00 26.16      B    O  
ATOM   3004  CB  SER B  95      11.508 -23.343  -3.577  1.00 25.51      B    C  
ATOM   3005  OG  SER B  95      12.209 -23.568  -4.791  1.00 24.94      B    O  
ATOM   3006  N   THR B  96      13.672 -20.984  -4.128  1.00 25.20      B    N  
ATOM   3007  CA  THR B  96      14.083 -19.895  -5.008  1.00 26.65      B    C  
ATOM   3008  C   THR B  96      14.638 -20.495  -6.297  1.00 26.65      B    C  
ATOM   3009  O   THR B  96      15.306 -19.814  -7.081  1.00 26.97      B    O  
ATOM   3010  CB  THR B  96      15.166 -19.006  -4.358  1.00 26.97      B    C  
ATOM   3011  CG2 THR B  96      14.573 -18.197  -3.211  1.00 24.69      B    C  
ATOM   3012  OG1 THR B  96      16.236 -19.827  -3.874  1.00 27.93      B    O  
ATOM   3013  N   ASN B  97      14.349 -21.778  -6.507  1.00 26.47      B    N  
ATOM   3014  CA  ASN B  97      14.801 -22.497  -7.695  1.00 25.29      B    C  
ATOM   3015  C   ASN B  97      13.662 -22.638  -8.704  1.00 25.01      B    C  
ATOM   3016  O   ASN B  97      12.697 -23.365  -8.465  1.00 22.34      B    O  
ATOM   3017  CB  ASN B  97      15.301 -23.889  -7.304  1.00 26.40      B    C  
ATOM   3018  CG  ASN B  97      15.886 -24.649  -8.478  1.00 26.50      B    C  
ATOM   3019  ND2 ASN B  97      16.606 -25.728  -8.187  1.00 27.19      B    N  
ATOM   3020  OD1 ASN B  97      15.685 -24.277  -9.634  1.00 26.75      B    O  
ATOM   3021  N   ALA B  98      13.781 -21.952  -9.836  1.00 23.82      B    N  
ATOM   3022  CA  ALA B  98      12.751 -22.014 -10.865  1.00 24.50      B    C  
ATOM   3023  C   ALA B  98      12.558 -23.435 -11.392  1.00 26.07      B    C  
ATOM   3024  O   ALA B  98      11.510 -23.758 -11.947  1.00 25.77      B    O  
ATOM   3025  CB  ALA B  98      13.099 -21.080 -12.012  1.00 23.28      B    C  
ATOM   3026  N   LYS B  99      13.573 -24.278 -11.219  1.00 26.99      B    N  
ATOM   3027  CA  LYS B  99      13.505 -25.663 -11.683  1.00 28.77      B    C  
ATOM   3028  C   LYS B  99      12.422 -26.457 -10.959  1.00 28.66      B    C  
ATOM   3029  O   LYS B  99      11.687 -27.226 -11.584  1.00 28.93      B    O  
ATOM   3030  CB  LYS B  99      14.851 -26.363 -11.473  1.00 29.28      B    C  
ATOM   3031  CG  LYS B  99      16.026 -25.738 -12.207  1.00 30.78      B    C  
ATOM   3032  CD  LYS B  99      16.014 -26.069 -13.686  1.00 32.81      B    C  
ATOM   3033  CE  LYS B  99      17.301 -25.597 -14.343  1.00 33.61      B    C  
ATOM   3034  NZ  LYS B  99      18.497 -26.069 -13.582  1.00 34.87      B    N1+
ATOM   3035  N   GLU B 100      12.333 -26.276  -9.641  1.00 28.47      B    N  
ATOM   3036  CA  GLU B 100      11.350 -26.993  -8.830  1.00 28.42      B    C  
ATOM   3037  C   GLU B 100       9.911 -26.648  -9.177  1.00 28.13      B    C  
ATOM   3038  O   GLU B 100       9.027 -27.501  -9.091  1.00 28.82      B    O  
ATOM   3039  CB  GLU B 100      11.595 -26.741  -7.342  1.00 30.25      B    C  
ATOM   3040  CG  GLU B 100      12.951 -27.225  -6.874  1.00 35.64      B    C  
ATOM   3041  CD  GLU B 100      13.114 -27.164  -5.370  1.00 38.39      B    C  
ATOM   3042  OE1 GLU B 100      12.917 -26.077  -4.791  1.00 40.78      B    O  
ATOM   3043  OE2 GLU B 100      13.449 -28.206  -4.766  1.00 40.77      B    O1-
ATOM   3044  N   LEU B 101       9.666 -25.399  -9.560  1.00 25.47      B    N  
ATOM   3045  CA  LEU B 101       8.321 -25.004  -9.929  1.00 23.74      B    C  
ATOM   3046  C   LEU B 101       8.087 -25.490 -11.345  1.00 23.15      B    C  
ATOM   3047  O   LEU B 101       6.994 -25.934 -11.688  1.00 21.99      B    O  
ATOM   3048  CB  LEU B 101       8.160 -23.482  -9.877  1.00 24.21      B    C  
ATOM   3049  CG  LEU B 101       6.786 -22.946 -10.300  1.00 23.61      B    C  
ATOM   3050  CD1 LEU B 101       5.715 -23.500  -9.377  1.00 23.56      B    C  
ATOM   3051  CD2 LEU B 101       6.784 -21.420 -10.252  1.00 23.77      B    C  
ATOM   3052  N   SER B 102       9.131 -25.403 -12.163  1.00 23.53      B    N  
ATOM   3053  CA  SER B 102       9.057 -25.817 -13.555  1.00 23.25      B    C  
ATOM   3054  C   SER B 102       8.775 -27.314 -13.664  1.00 24.04      B    C  
ATOM   3055  O   SER B 102       8.204 -27.773 -14.653  1.00 22.90      B    O  
ATOM   3056  CB  SER B 102      10.368 -25.484 -14.271  1.00 23.50      B    C  
ATOM   3057  OG  SER B 102      10.232 -25.661 -15.672  1.00 24.05      B    O  
ATOM   3058  N   SER B 103       9.176 -28.067 -12.644  1.00 23.95      B    N  
ATOM   3059  CA  SER B 103       8.958 -29.509 -12.633  1.00 27.21      B    C  
ATOM   3060  C   SER B 103       7.488 -29.826 -12.368  1.00 27.44      B    C  
ATOM   3061  O   SER B 103       7.046 -30.964 -12.525  1.00 27.40      B    O  
ATOM   3062  CB  SER B 103       9.832 -30.174 -11.567  1.00 26.86      B    C  
ATOM   3063  OG  SER B 103       9.444 -29.776 -10.267  1.00 31.55      B    O  
ATOM   3064  N   LYS B 104       6.734 -28.806 -11.973  1.00 26.13      B    N  
ATOM   3065  CA  LYS B 104       5.317 -28.968 -11.694  1.00 25.35      B    C  
ATOM   3066  C   LYS B 104       4.517 -28.618 -12.942  1.00 24.52      B    C  
ATOM   3067  O   LYS B 104       3.289 -28.704 -12.953  1.00 25.97      B    O  
ATOM   3068  CB  LYS B 104       4.908 -28.058 -10.535  1.00 25.78      B    C  
ATOM   3069  CG  LYS B 104       5.608 -28.369  -9.222  1.00 28.32      B    C  
ATOM   3070  CD  LYS B 104       5.152 -29.704  -8.652  1.00 30.62      B    C  
ATOM   3071  CE  LYS B 104       5.871 -30.024  -7.350  1.00 32.88      B    C  
ATOM   3072  NZ  LYS B 104       5.282 -31.213  -6.674  1.00 33.49      B    N1+
ATOM   3073  N   GLY B 105       5.222 -28.218 -13.995  1.00 23.65      B    N  
ATOM   3074  CA  GLY B 105       4.555 -27.861 -15.232  1.00 24.41      B    C  
ATOM   3075  C   GLY B 105       4.249 -26.376 -15.320  1.00 24.72      B    C  
ATOM   3076  O   GLY B 105       3.536 -25.935 -16.217  1.00 26.18      B    O  
ATOM   3077  N   VAL B 106       4.792 -25.608 -14.383  1.00 24.06      B    N  
ATOM   3078  CA  VAL B 106       4.585 -24.165 -14.346  1.00 23.55      B    C  
ATOM   3079  C   VAL B 106       5.928 -23.520 -14.665  1.00 23.97      B    C  
ATOM   3080  O   VAL B 106       6.848 -23.525 -13.847  1.00 24.85      B    O  
ATOM   3081  CB  VAL B 106       4.097 -23.725 -12.953  1.00 23.36      B    C  
ATOM   3082  CG1 VAL B 106       3.808 -22.231 -12.943  1.00 21.65      B    C  
ATOM   3083  CG2 VAL B 106       2.851 -24.519 -12.573  1.00 21.62      B    C  
ATOM   3084  N   LYS B 107       6.035 -22.970 -15.866  1.00 25.33      B    N  
ATOM   3085  CA  LYS B 107       7.280 -22.365 -16.323  1.00 27.40      B    C  
ATOM   3086  C   LYS B 107       7.332 -20.842 -16.203  1.00 27.28      B    C  
ATOM   3087  O   LYS B 107       8.222 -20.208 -16.772  1.00 27.52      B    O  
ATOM   3088  CB  LYS B 107       7.499 -22.744 -17.786  1.00 29.35      B    C  
ATOM   3089  CG  LYS B 107       7.223 -24.204 -18.109  1.00 31.70      B    C  
ATOM   3090  CD  LYS B 107       7.228 -24.409 -19.616  1.00 34.47      B    C  
ATOM   3091  CE  LYS B 107       6.986 -25.859 -20.008  1.00 36.29      B    C  
ATOM   3092  NZ  LYS B 107       6.804 -25.981 -21.488  1.00 38.00      B    N1+
ATOM   3093  N   ILE B 108       6.401 -20.254 -15.460  1.00 25.99      B    N  
ATOM   3094  CA  ILE B 108       6.354 -18.800 -15.341  1.00 24.66      B    C  
ATOM   3095  C   ILE B 108       7.639 -18.098 -14.906  1.00 24.72      B    C  
ATOM   3096  O   ILE B 108       7.881 -16.964 -15.311  1.00 25.43      B    O  
ATOM   3097  CB  ILE B 108       5.209 -18.346 -14.403  1.00 24.06      B    C  
ATOM   3098  CG1 ILE B 108       5.449 -18.856 -12.983  1.00 22.07      B    C  
ATOM   3099  CG2 ILE B 108       3.870 -18.843 -14.948  1.00 24.73      B    C  
ATOM   3100  CD1 ILE B 108       4.413 -18.380 -11.987  1.00 18.92      B    C  
ATOM   3101  N   TRP B 109       8.469 -18.758 -14.104  1.00 23.35      B    N  
ATOM   3102  CA  TRP B 109       9.702 -18.130 -13.634  1.00 23.49      B    C  
ATOM   3103  C   TRP B 109      10.990 -18.615 -14.294  1.00 24.52      B    C  
ATOM   3104  O   TRP B 109      12.080 -18.195 -13.902  1.00 24.44      B    O  
ATOM   3105  CB  TRP B 109       9.848 -18.320 -12.124  1.00 23.51      B    C  
ATOM   3106  CG  TRP B 109       8.994 -17.424 -11.286  1.00 24.15      B    C  
ATOM   3107  CD1 TRP B 109       7.954 -17.796 -10.490  1.00 22.98      B    C  
ATOM   3108  CD2 TRP B 109       9.144 -16.006 -11.116  1.00 24.69      B    C  
ATOM   3109  CE2 TRP B 109       8.159 -15.591 -10.193  1.00 24.24      B    C  
ATOM   3110  CE3 TRP B 109      10.017 -15.048 -11.652  1.00 25.50      B    C  
ATOM   3111  NE1 TRP B 109       7.447 -16.703  -9.827  1.00 23.08      B    N  
ATOM   3112  CZ2 TRP B 109       8.020 -14.254  -9.790  1.00 23.36      B    C  
ATOM   3113  CZ3 TRP B 109       9.878 -13.717 -11.250  1.00 24.56      B    C  
ATOM   3114  CH2 TRP B 109       8.887 -13.337 -10.329  1.00 23.51      B    C  
ATOM   3115  N   ASP B 110      10.876 -19.487 -15.289  1.00 24.98      B    N  
ATOM   3116  CA  ASP B 110      12.058 -20.037 -15.938  1.00 25.36      B    C  
ATOM   3117  C   ASP B 110      12.917 -19.042 -16.709  1.00 26.23      B    C  
ATOM   3118  O   ASP B 110      14.140 -19.125 -16.667  1.00 25.66      B    O  
ATOM   3119  CB  ASP B 110      11.657 -21.206 -16.841  1.00 25.44      B    C  
ATOM   3120  CG  ASP B 110      11.028 -22.355 -16.059  1.00 24.05      B    C  
ATOM   3121  OD1 ASP B 110      11.222 -22.423 -14.826  1.00 24.12      B    O  
ATOM   3122  OD2 ASP B 110      10.350 -23.197 -16.676  1.00 26.70      B    O1-
ATOM   3123  N   ALA B 111      12.286 -18.108 -17.411  1.00 27.88      B    N  
ATOM   3124  CA  ALA B 111      13.031 -17.108 -18.174  1.00 30.14      B    C  
ATOM   3125  C   ALA B 111      13.974 -16.342 -17.253  1.00 30.77      B    C  
ATOM   3126  O   ALA B 111      15.143 -16.124 -17.582  1.00 31.37      B    O  
ATOM   3127  CB  ALA B 111      12.070 -16.139 -18.856  1.00 30.05      B    C  
ATOM   3128  N   ASN B 112      13.462 -15.949 -16.091  1.00 31.46      B    N  
ATOM   3129  CA  ASN B 112      14.242 -15.193 -15.117  1.00 32.24      B    C  
ATOM   3130  C   ASN B 112      15.376 -15.970 -14.466  1.00 31.59      B    C  
ATOM   3131  O   ASN B 112      16.209 -15.389 -13.775  1.00 31.98      B    O  
ATOM   3132  CB  ASN B 112      13.318 -14.625 -14.037  1.00 32.20      B    C  
ATOM   3133  CG  ASN B 112      12.665 -13.328 -14.462  1.00 34.86      B    C  
ATOM   3134  ND2 ASN B 112      11.362 -13.373 -14.723  1.00 35.37      B    N  
ATOM   3135  OD1 ASN B 112      13.328 -12.295 -14.565  1.00 35.47      B    O  
ATOM   3136  N   GLY B 113      15.404 -17.281 -14.680  1.00 32.09      B    N  
ATOM   3137  CA  GLY B 113      16.462 -18.093 -14.106  1.00 32.60      B    C  
ATOM   3138  C   GLY B 113      17.391 -18.600 -15.193  1.00 33.60      B    C  
ATOM   3139  O   GLY B 113      18.258 -19.438 -14.945  1.00 33.19      B    O  
ATOM   3140  N   SER B 114      17.207 -18.077 -16.403  1.00 34.43      B    N  
ATOM   3141  CA  SER B 114      18.009 -18.468 -17.558  1.00 36.15      B    C  
ATOM   3142  C   SER B 114      19.490 -18.146 -17.425  1.00 35.84      B    C  
ATOM   3143  O   SER B 114      19.883 -17.268 -16.659  1.00 36.26      B    O  
ATOM   3144  CB  SER B 114      17.476 -17.789 -18.817  1.00 37.31      B    C  
ATOM   3145  OG  SER B 114      16.164 -18.225 -19.110  1.00 40.46      B    O  
ATOM   3146  N   ARG B 115      20.305 -18.865 -18.189  1.00 35.72      B    N  
ATOM   3147  CA  ARG B 115      21.748 -18.658 -18.186  1.00 36.01      B    C  
ATOM   3148  C   ARG B 115      22.018 -17.265 -18.732  1.00 36.04      B    C  
ATOM   3149  O   ARG B 115      22.770 -16.483 -18.147  1.00 35.87      B    O  
ATOM   3150  CB  ARG B 115      22.427 -19.695 -19.081  1.00 35.71      B    C  
ATOM   3151  CG  ARG B 115      23.945 -19.616 -19.118  1.00 36.59      B    C  
ATOM   3152  CD  ARG B 115      24.552 -19.887 -17.750  1.00 37.76      B    C  
ATOM   3153  NE  ARG B 115      24.531 -18.705 -16.896  1.00 39.63      B    N  
ATOM   3154  CZ  ARG B 115      24.665 -18.738 -15.574  1.00 40.05      B    C  
ATOM   3155  NH1 ARG B 115      24.640 -17.610 -14.875  1.00 39.00      B    N1+
ATOM   3156  NH2 ARG B 115      24.804 -19.902 -14.951  1.00 38.67      B    N  
ATOM   3157  N   ASP B 116      21.389 -16.961 -19.859  1.00 36.12      B    N  
ATOM   3158  CA  ASP B 116      21.556 -15.667 -20.493  1.00 37.24      B    C  
ATOM   3159  C   ASP B 116      21.091 -14.526 -19.596  1.00 36.99      B    C  
ATOM   3160  O   ASP B 116      21.814 -13.549 -19.400  1.00 37.16      B    O  
ATOM   3161  CB  ASP B 116      20.796 -15.635 -21.820  1.00 37.90      B    C  
ATOM   3162  CG  ASP B 116      21.450 -16.496 -22.884  1.00 39.72      B    C  
ATOM   3163  OD1 ASP B 116      20.851 -16.663 -23.969  1.00 41.77      B    O  
ATOM   3164  OD2 ASP B 116      22.567 -17.003 -22.637  1.00 39.47      B    O1-
ATOM   3165  N   PHE B 117      19.892 -14.658 -19.037  1.00 36.21      B    N  
ATOM   3166  CA  PHE B 117      19.351 -13.614 -18.179  1.00 35.10      B    C  
ATOM   3167  C   PHE B 117      20.166 -13.381 -16.912  1.00 34.53      B    C  
ATOM   3168  O   PHE B 117      20.389 -12.238 -16.516  1.00 34.96      B    O  
ATOM   3169  CB  PHE B 117      17.900 -13.923 -17.813  1.00 34.76      B    C  
ATOM   3170  CG  PHE B 117      17.223 -12.809 -17.076  1.00 35.10      B    C  
ATOM   3171  CD1 PHE B 117      17.320 -12.713 -15.692  1.00 35.06      B    C  
ATOM   3172  CD2 PHE B 117      16.529 -11.825 -17.771  1.00 34.80      B    C  
ATOM   3173  CE1 PHE B 117      16.736 -11.651 -15.009  1.00 35.54      B    C  
ATOM   3174  CE2 PHE B 117      15.940 -10.756 -17.099  1.00 36.13      B    C  
ATOM   3175  CZ  PHE B 117      16.044 -10.668 -15.715  1.00 35.84      B    C  
ATOM   3176  N   LEU B 118      20.607 -14.459 -16.272  1.00 33.83      B    N  
ATOM   3177  CA  LEU B 118      21.402 -14.338 -15.056  1.00 32.94      B    C  
ATOM   3178  C   LEU B 118      22.715 -13.622 -15.348  1.00 33.22      B    C  
ATOM   3179  O   LEU B 118      23.213 -12.853 -14.525  1.00 33.48      B    O  
ATOM   3180  CB  LEU B 118      21.701 -15.720 -14.473  1.00 32.27      B    C  
ATOM   3181  CG  LEU B 118      20.531 -16.545 -13.933  1.00 32.93      B    C  
ATOM   3182  CD1 LEU B 118      21.041 -17.911 -13.503  1.00 31.61      B    C  
ATOM   3183  CD2 LEU B 118      19.874 -15.820 -12.762  1.00 33.11      B    C  
ATOM   3184  N   ASP B 119      23.276 -13.882 -16.524  1.00 32.64      B    N  
ATOM   3185  CA  ASP B 119      24.535 -13.263 -16.907  1.00 32.50      B    C  
ATOM   3186  C   ASP B 119      24.380 -11.760 -17.153  1.00 32.75      B    C  
ATOM   3187  O   ASP B 119      25.241 -10.971 -16.762  1.00 30.70      B    O  
ATOM   3188  CB  ASP B 119      25.105 -13.946 -18.156  1.00 31.55      B    C  
ATOM   3189  CG  ASP B 119      25.546 -15.383 -17.892  1.00 31.72      B    C  
ATOM   3190  OD1 ASP B 119      25.850 -15.714 -16.725  1.00 29.57      B    O  
ATOM   3191  OD2 ASP B 119      25.606 -16.176 -18.856  1.00 31.44      B    O1-
ATOM   3192  N   SER B 120      23.273 -11.373 -17.783  1.00 33.88      B    N  
ATOM   3193  CA  SER B 120      22.997  -9.967 -18.086  1.00 36.02      B    C  
ATOM   3194  C   SER B 120      22.866  -9.109 -16.831  1.00 36.56      B    C  
ATOM   3195  O   SER B 120      22.744  -7.886 -16.915  1.00 37.82      B    O  
ATOM   3196  CB  SER B 120      21.708  -9.843 -18.898  1.00 36.50      B    C  
ATOM   3197  OG  SER B 120      20.573 -10.006 -18.066  1.00 38.04      B    O  
ATOM   3198  N   LEU B 121      22.880  -9.754 -15.669  1.00 37.36      B    N  
ATOM   3199  CA  LEU B 121      22.762  -9.049 -14.399  1.00 36.08      B    C  
ATOM   3200  C   LEU B 121      24.042  -9.206 -13.592  1.00 36.42      B    C  
ATOM   3201  O   LEU B 121      24.167  -8.654 -12.497  1.00 36.65      B    O  
ATOM   3202  CB  LEU B 121      21.581  -9.599 -13.591  1.00 36.78      B    C  
ATOM   3203  CG  LEU B 121      20.188  -9.548 -14.227  1.00 37.12      B    C  
ATOM   3204  CD1 LEU B 121      19.175 -10.148 -13.263  1.00 37.05      B    C  
ATOM   3205  CD2 LEU B 121      19.819  -8.110 -14.569  1.00 36.80      B    C  
ATOM   3206  N   GLY B 122      24.989  -9.967 -14.134  1.00 35.94      B    N  
ATOM   3207  CA  GLY B 122      26.252 -10.176 -13.451  1.00 35.68      B    C  
ATOM   3208  C   GLY B 122      26.276 -11.390 -12.543  1.00 36.17      B    C  
ATOM   3209  O   GLY B 122      27.111 -11.479 -11.643  1.00 35.93      B    O  
ATOM   3210  N   PHE B 123      25.360 -12.326 -12.771  1.00 37.28      B    N  
ATOM   3211  CA  PHE B 123      25.294 -13.539 -11.962  1.00 38.08      B    C  
ATOM   3212  C   PHE B 123      25.811 -14.720 -12.780  1.00 38.57      B    C  
ATOM   3213  O   PHE B 123      25.121 -15.727 -12.952  1.00 37.54      B    O  
ATOM   3214  CB  PHE B 123      23.851 -13.800 -11.505  1.00 38.39      B    C  
ATOM   3215  CG  PHE B 123      23.238 -12.652 -10.748  1.00 37.61      B    C  
ATOM   3216  CD1 PHE B 123      23.853 -12.143  -9.609  1.00 37.37      B    C  
ATOM   3217  CD2 PHE B 123      22.053 -12.068 -11.185  1.00 37.98      B    C  
ATOM   3218  CE1 PHE B 123      23.299 -11.065  -8.917  1.00 37.21      B    C  
ATOM   3219  CE2 PHE B 123      21.490 -10.989 -10.501  1.00 38.10      B    C  
ATOM   3220  CZ  PHE B 123      22.114 -10.487  -9.366  1.00 37.48      B    C  
ATOM   3221  N   SER B 124      27.038 -14.582 -13.273  1.00 38.70      B    N  
ATOM   3222  CA  SER B 124      27.674 -15.608 -14.087  1.00 39.68      B    C  
ATOM   3223  C   SER B 124      28.061 -16.862 -13.314  1.00 39.62      B    C  
ATOM   3224  O   SER B 124      28.067 -17.959 -13.872  1.00 41.26      B    O  
ATOM   3225  CB  SER B 124      28.914 -15.029 -14.772  1.00 40.22      B    C  
ATOM   3226  OG  SER B 124      28.552 -14.050 -15.731  1.00 43.00      B    O  
ATOM   3227  N   THR B 125      28.386 -16.704 -12.037  1.00 39.16      B    N  
ATOM   3228  CA  THR B 125      28.778 -17.842 -11.208  1.00 39.68      B    C  
ATOM   3229  C   THR B 125      27.565 -18.550 -10.604  1.00 40.29      B    C  
ATOM   3230  O   THR B 125      27.701 -19.584  -9.944  1.00 41.19      B    O  
ATOM   3231  CB  THR B 125      29.670 -17.369 -10.059  1.00 15.00      B    C  
ATOM   3232  CG2 THR B 125      30.980 -16.740 -10.538  1.00 15.00      B    C  
ATOM   3233  OG1 THR B 125      28.989 -16.393  -9.285  1.00 15.00      B    O  
ATOM   3234  N   ARG B 126      26.381 -17.995 -10.842  1.00 40.43      B    N  
ATOM   3235  CA  ARG B 126      25.143 -18.556 -10.309  1.00 39.73      B    C  
ATOM   3236  C   ARG B 126      24.540 -19.629 -11.212  1.00 39.52      B    C  
ATOM   3237  O   ARG B 126      24.399 -19.433 -12.420  1.00 39.54      B    O  
ATOM   3238  CB  ARG B 126      24.128 -17.433 -10.089  1.00 39.36      B    C  
ATOM   3239  CG  ARG B 126      22.789 -17.900  -9.569  1.00 38.19      B    C  
ATOM   3240  CD  ARG B 126      21.859 -16.727  -9.319  1.00 36.41      B    C  
ATOM   3241  NE  ARG B 126      22.359 -15.843  -8.271  1.00 33.36      B    N  
ATOM   3242  CZ  ARG B 126      21.688 -14.799  -7.794  1.00 32.37      B    C  
ATOM   3243  NH1 ARG B 126      20.484 -14.505  -8.270  1.00 28.16      B    N1+
ATOM   3244  NH2 ARG B 126      22.217 -14.054  -6.833  1.00 30.34      B    N  
ATOM   3245  N   GLU B 127      24.176 -20.761 -10.619  1.00 39.13      B    N  
ATOM   3246  CA  GLU B 127      23.594 -21.862 -11.377  1.00 39.17      B    C  
ATOM   3247  C   GLU B 127      22.239 -21.488 -11.961  1.00 37.96      B    C  
ATOM   3248  O   GLU B 127      21.479 -20.728 -11.362  1.00 35.80      B    O  
ATOM   3249  CB  GLU B 127      23.448 -23.101 -10.490  1.00 41.33      B    C  
ATOM   3250  CG  GLU B 127      24.770 -23.616  -9.924  1.00 44.47      B    C  
ATOM   3251  CD  GLU B 127      25.728 -24.110 -11.000  1.00 45.90      B    C  
ATOM   3252  OE1 GLU B 127      26.916 -24.319 -10.741  1.00 46.25      B    O  
ATOM   3253  OE2 GLU B 127      25.214 -24.306 -12.211  1.00 47.04      B    O1-
ATOM   3254  N   GLU B 128      21.950 -22.025 -13.140  1.00 37.72      B    N  
ATOM   3255  CA  GLU B 128      20.690 -21.764 -13.818  1.00 36.82      B    C  
ATOM   3256  C   GLU B 128      19.511 -22.140 -12.917  1.00 36.15      B    C  
ATOM   3257  O   GLU B 128      19.543 -23.165 -12.225  1.00 34.32      B    O  
ATOM   3258  CB  GLU B 128      20.643 -22.555 -15.129  1.00 38.96      B    C  
ATOM   3259  CG  GLU B 128      19.365 -22.386 -15.928  1.00 42.21      B    C  
ATOM   3260  CD  GLU B 128      19.531 -22.783 -17.385  1.00 45.09      B    C  
ATOM   3261  OE1 GLU B 128      20.252 -22.066 -18.118  1.00 45.95      B    O  
ATOM   3262  OE2 GLU B 128      18.947 -23.811 -17.796  1.00 46.15      B    O1-
ATOM   3263  N   GLY B 129      18.483 -21.293 -12.915  1.00 33.77      B    N  
ATOM   3264  CA  GLY B 129      17.311 -21.543 -12.095  1.00 30.92      B    C  
ATOM   3265  C   GLY B 129      17.338 -20.848 -10.745  1.00 29.53      B    C  
ATOM   3266  O   GLY B 129      16.316 -20.765 -10.068  1.00 28.70      B    O  
ATOM   3267  N   ASP B 130      18.505 -20.347 -10.349  1.00 28.22      B    N  
ATOM   3268  CA  ASP B 130      18.650 -19.659  -9.069  1.00 26.85      B    C  
ATOM   3269  C   ASP B 130      18.219 -18.192  -9.199  1.00 27.07      B    C  
ATOM   3270  O   ASP B 130      18.976 -17.339  -9.673  1.00 25.01      B    O  
ATOM   3271  CB  ASP B 130      20.103 -19.754  -8.593  1.00 25.65      B    C  
ATOM   3272  CG  ASP B 130      20.261 -19.395  -7.131  1.00 25.65      B    C  
ATOM   3273  OD1 ASP B 130      21.281 -19.797  -6.531  1.00 25.38      B    O  
ATOM   3274  OD2 ASP B 130      19.374 -18.709  -6.579  1.00 25.68      B    O1-
ATOM   3275  N   LEU B 131      16.990 -17.917  -8.770  1.00 26.14      B    N  
ATOM   3276  CA  LEU B 131      16.406 -16.582  -8.842  1.00 25.44      B    C  
ATOM   3277  C   LEU B 131      16.906 -15.626  -7.769  1.00 24.86      B    C  
ATOM   3278  O   LEU B 131      16.502 -14.462  -7.734  1.00 25.05      B    O  
ATOM   3279  CB  LEU B 131      14.890 -16.686  -8.734  1.00 25.59      B    C  
ATOM   3280  CG  LEU B 131      14.188 -17.589  -9.746  1.00 24.86      B    C  
ATOM   3281  CD1 LEU B 131      12.766 -17.825  -9.281  1.00 25.46      B    C  
ATOM   3282  CD2 LEU B 131      14.213 -16.952 -11.132  1.00 25.69      B    C  
ATOM   3283  N   GLY B 132      17.778 -16.113  -6.895  1.00 23.03      B    N  
ATOM   3284  CA  GLY B 132      18.292 -15.273  -5.833  1.00 22.65      B    C  
ATOM   3285  C   GLY B 132      17.350 -15.279  -4.645  1.00 23.18      B    C  
ATOM   3286  O   GLY B 132      16.339 -15.984  -4.664  1.00 21.75      B    O  
ATOM   3287  N   PRO B 133      17.644 -14.494  -3.595  1.00 23.07      B    N  
ATOM   3288  CA  PRO B 133      16.811 -14.423  -2.393  1.00 22.95      B    C  
ATOM   3289  C   PRO B 133      15.487 -13.693  -2.593  1.00 23.16      B    C  
ATOM   3290  O   PRO B 133      15.272 -12.612  -2.041  1.00 23.09      B    O  
ATOM   3291  CB  PRO B 133      17.719 -13.720  -1.396  1.00 22.72      B    C  
ATOM   3292  CG  PRO B 133      18.477 -12.767  -2.276  1.00 23.98      B    C  
ATOM   3293  CD  PRO B 133      18.830 -13.627  -3.465  1.00 24.12      B    C  
ATOM   3294  N   VAL B 134      14.599 -14.292  -3.378  1.00 22.16      B    N  
ATOM   3295  CA  VAL B 134      13.300 -13.692  -3.643  1.00 23.15      B    C  
ATOM   3296  C   VAL B 134      12.201 -14.239  -2.724  1.00 24.37      B    C  
ATOM   3297  O   VAL B 134      12.486 -14.948  -1.761  1.00 24.46      B    O  
ATOM   3298  CB  VAL B 134      12.903 -13.876  -5.120  1.00 23.16      B    C  
ATOM   3299  CG1 VAL B 134      13.826 -13.029  -6.009  1.00 23.47      B    C  
ATOM   3300  CG2 VAL B 134      12.999 -15.344  -5.512  1.00 21.03      B    C  
ATOM   3301  N   TYR B 135      10.955 -13.887  -3.031  1.00 24.72      B    N  
ATOM   3302  CA  TYR B 135       9.772 -14.269  -2.254  1.00 25.45      B    C  
ATOM   3303  C   TYR B 135       9.909 -15.366  -1.203  1.00 24.96      B    C  
ATOM   3304  O   TYR B 135       9.965 -15.083  -0.005  1.00 25.56      B    O  
ATOM   3305  CB  TYR B 135       8.629 -14.624  -3.205  1.00 26.57      B    C  
ATOM   3306  CG  TYR B 135       8.194 -13.463  -4.069  1.00 28.11      B    C  
ATOM   3307  CD1 TYR B 135       7.675 -12.297  -3.498  1.00 29.57      B    C  
ATOM   3308  CD2 TYR B 135       8.311 -13.521  -5.454  1.00 28.74      B    C  
ATOM   3309  CE1 TYR B 135       7.282 -11.218  -4.295  1.00 29.16      B    C  
ATOM   3310  CE2 TYR B 135       7.923 -12.454  -6.257  1.00 30.19      B    C  
ATOM   3311  CZ  TYR B 135       7.409 -11.307  -5.671  1.00 29.70      B    C  
ATOM   3312  OH  TYR B 135       7.013 -10.259  -6.471  1.00 31.09      B    O  
ATOM   3313  N   GLY B 136       9.945 -16.616  -1.656  1.00 25.00      B    N  
ATOM   3314  CA  GLY B 136      10.049 -17.738  -0.742  1.00 23.14      B    C  
ATOM   3315  C   GLY B 136      11.105 -17.567   0.326  1.00 22.74      B    C  
ATOM   3316  O   GLY B 136      10.852 -17.796   1.512  1.00 22.82      B    O  
ATOM   3317  N   PHE B 137      12.297 -17.160  -0.091  1.00 19.96      B    N  
ATOM   3318  CA  PHE B 137      13.392 -16.967   0.846  1.00 19.54      B    C  
ATOM   3319  C   PHE B 137      13.070 -15.855   1.853  1.00 17.10      B    C  
ATOM   3320  O   PHE B 137      13.326 -15.996   3.047  1.00 17.59      B    O  
ATOM   3321  CB  PHE B 137      14.680 -16.631   0.084  1.00 17.88      B    C  
ATOM   3322  CG  PHE B 137      15.873 -16.467   0.968  1.00 19.35      B    C  
ATOM   3323  CD1 PHE B 137      16.451 -17.569   1.584  1.00 18.77      B    C  
ATOM   3324  CD2 PHE B 137      16.396 -15.201   1.223  1.00 19.65      B    C  
ATOM   3325  CE1 PHE B 137      17.533 -17.423   2.446  1.00 21.05      B    C  
ATOM   3326  CE2 PHE B 137      17.479 -15.039   2.086  1.00 21.14      B    C  
ATOM   3327  CZ  PHE B 137      18.050 -16.153   2.701  1.00 22.13      B    C  
ATOM   3328  N   GLN B 138      12.503 -14.751   1.376  1.00 16.99      B    N  
ATOM   3329  CA  GLN B 138      12.178 -13.645   2.276  1.00 16.41      B    C  
ATOM   3330  C   GLN B 138      11.046 -14.003   3.240  1.00 16.12      B    C  
ATOM   3331  O   GLN B 138      11.136 -13.733   4.434  1.00 15.68      B    O  
ATOM   3332  CB  GLN B 138      11.792 -12.392   1.479  1.00 18.07      B    C  
ATOM   3333  CG  GLN B 138      12.892 -11.817   0.580  1.00 16.44      B    C  
ATOM   3334  CD  GLN B 138      14.181 -11.515   1.324  1.00 18.09      B    C  
ATOM   3335  NE2 GLN B 138      15.313 -11.682   0.643  1.00 18.82      B    N  
ATOM   3336  OE1 GLN B 138      14.161 -11.122   2.489  1.00 19.24      B    O  
ATOM   3337  N   TRP B 139       9.984 -14.612   2.722  1.00 16.48      B    N  
ATOM   3338  CA  TRP B 139       8.843 -14.993   3.557  1.00 18.48      B    C  
ATOM   3339  C   TRP B 139       9.189 -15.955   4.686  1.00 18.55      B    C  
ATOM   3340  O   TRP B 139       8.616 -15.868   5.772  1.00 19.94      B    O  
ATOM   3341  CB  TRP B 139       7.749 -15.646   2.716  1.00 17.59      B    C  
ATOM   3342  CG  TRP B 139       6.994 -14.736   1.820  1.00 18.68      B    C  
ATOM   3343  CD1 TRP B 139       7.255 -13.416   1.562  1.00 19.49      B    C  
ATOM   3344  CD2 TRP B 139       5.844 -15.078   1.043  1.00 21.10      B    C  
ATOM   3345  CE2 TRP B 139       5.457 -13.917   0.332  1.00 21.26      B    C  
ATOM   3346  CE3 TRP B 139       5.098 -16.255   0.876  1.00 20.77      B    C  
ATOM   3347  NE1 TRP B 139       6.335 -12.918   0.668  1.00 19.34      B    N  
ATOM   3348  CZ2 TRP B 139       4.358 -13.899  -0.533  1.00 21.01      B    C  
ATOM   3349  CZ3 TRP B 139       4.002 -16.237   0.013  1.00 21.71      B    C  
ATOM   3350  CH2 TRP B 139       3.646 -15.064  -0.679  1.00 21.63      B    C  
ATOM   3351  N   ARG B 140      10.119 -16.872   4.434  1.00 19.28      B    N  
ATOM   3352  CA  ARG B 140      10.476 -17.866   5.446  1.00 21.14      B    C  
ATOM   3353  C   ARG B 140      11.823 -17.682   6.146  1.00 21.96      B    C  
ATOM   3354  O   ARG B 140      12.019 -18.213   7.240  1.00 22.64      B    O  
ATOM   3355  CB  ARG B 140      10.428 -19.280   4.836  1.00 18.84      B    C  
ATOM   3356  CG  ARG B 140       9.153 -19.619   4.058  1.00 18.22      B    C  
ATOM   3357  CD  ARG B 140       7.866 -19.305   4.834  1.00 18.14      B    C  
ATOM   3358  NE  ARG B 140       7.718 -20.062   6.076  1.00 17.68      B    N  
ATOM   3359  CZ  ARG B 140       7.166 -21.269   6.163  1.00 16.10      B    C  
ATOM   3360  NH1 ARG B 140       7.075 -21.874   7.337  1.00 15.44      B    N1+
ATOM   3361  NH2 ARG B 140       6.695 -21.866   5.079  1.00 16.14      B    N  
ATOM   3362  N   HIS B 141      12.746 -16.939   5.535  1.00 22.47      B    N  
ATOM   3363  CA  HIS B 141      14.073 -16.751   6.133  1.00 24.18      B    C  
ATOM   3364  C   HIS B 141      14.589 -15.310   6.064  1.00 24.62      B    C  
ATOM   3365  O   HIS B 141      15.797 -15.092   6.013  1.00 25.45      B    O  
ATOM   3366  CB  HIS B 141      15.096 -17.664   5.434  1.00 23.34      B    C  
ATOM   3367  CG  HIS B 141      14.662 -19.093   5.323  1.00 22.94      B    C  
ATOM   3368  CD2 HIS B 141      14.220 -19.810   4.263  1.00 23.64      B    C  
ATOM   3369  ND1 HIS B 141      14.618 -19.945   6.406  1.00 21.40      B    N  
ATOM   3370  CE1 HIS B 141      14.164 -21.123   6.019  1.00 20.92      B    C  
ATOM   3371  NE2 HIS B 141      13.915 -21.068   4.723  1.00 21.74      B    N  
ATOM   3372  N   PHE B 142      13.687 -14.334   6.073  1.00 25.35      B    N  
ATOM   3373  CA  PHE B 142      14.091 -12.931   5.984  1.00 25.90      B    C  
ATOM   3374  C   PHE B 142      15.301 -12.587   6.847  1.00 24.42      B    C  
ATOM   3375  O   PHE B 142      15.310 -12.841   8.051  1.00 22.74      B    O  
ATOM   3376  CB  PHE B 142      12.939 -12.011   6.386  1.00 26.74      B    C  
ATOM   3377  CG  PHE B 142      13.212 -10.560   6.111  1.00 26.55      B    C  
ATOM   3378  CD1 PHE B 142      12.869  -9.994   4.883  1.00 26.00      B    C  
ATOM   3379  CD2 PHE B 142      13.843  -9.767   7.062  1.00 25.63      B    C  
ATOM   3380  CE1 PHE B 142      13.153  -8.657   4.610  1.00 25.90      B    C  
ATOM   3381  CE2 PHE B 142      14.133  -8.428   6.797  1.00 26.12      B    C  
ATOM   3382  CZ  PHE B 142      13.786  -7.876   5.569  1.00 24.98      B    C  
ATOM   3383  N   GLY B 143      16.316 -11.997   6.224  1.00 25.97      B    N  
ATOM   3384  CA  GLY B 143      17.506 -11.610   6.963  1.00 26.86      B    C  
ATOM   3385  C   GLY B 143      18.612 -12.647   7.015  1.00 27.64      B    C  
ATOM   3386  O   GLY B 143      19.713 -12.358   7.488  1.00 27.62      B    O  
ATOM   3387  N   ALA B 144      18.332 -13.856   6.541  1.00 27.42      B    N  
ATOM   3388  CA  ALA B 144      19.336 -14.912   6.541  1.00 28.35      B    C  
ATOM   3389  C   ALA B 144      20.365 -14.634   5.449  1.00 28.87      B    C  
ATOM   3390  O   ALA B 144      20.071 -13.963   4.457  1.00 28.02      B    O  
ATOM   3391  CB  ALA B 144      18.676 -16.270   6.306  1.00 27.11      B    C  
ATOM   3392  N   GLU B 145      21.573 -15.153   5.639  1.00 30.17      B    N  
ATOM   3393  CA  GLU B 145      22.648 -14.974   4.672  1.00 31.52      B    C  
ATOM   3394  C   GLU B 145      22.404 -15.913   3.487  1.00 31.75      B    C  
ATOM   3395  O   GLU B 145      22.515 -17.133   3.623  1.00 30.81      B    O  
ATOM   3396  CB  GLU B 145      23.987 -15.303   5.336  1.00 34.16      B    C  
ATOM   3397  CG  GLU B 145      25.199 -14.886   4.539  1.00 38.16      B    C  
ATOM   3398  CD  GLU B 145      25.189 -13.408   4.222  1.00 40.21      B    C  
ATOM   3399  OE1 GLU B 145      24.974 -12.600   5.153  1.00 41.73      B    O  
ATOM   3400  OE2 GLU B 145      25.398 -13.054   3.042  1.00 42.01      B    O1-
ATOM   3401  N   TYR B 146      22.078 -15.351   2.326  1.00 30.30      B    N  
ATOM   3402  CA  TYR B 146      21.809 -16.174   1.153  1.00 30.36      B    C  
ATOM   3403  C   TYR B 146      23.074 -16.728   0.500  1.00 31.86      B    C  
ATOM   3404  O   TYR B 146      24.064 -16.017   0.337  1.00 31.82      B    O  
ATOM   3405  CB  TYR B 146      21.026 -15.375   0.111  1.00 28.09      B    C  
ATOM   3406  CG  TYR B 146      20.418 -16.225  -0.983  1.00 26.34      B    C  
ATOM   3407  CD1 TYR B 146      19.279 -16.993  -0.741  1.00 24.99      B    C  
ATOM   3408  CD2 TYR B 146      20.980 -16.266  -2.259  1.00 25.74      B    C  
ATOM   3409  CE1 TYR B 146      18.713 -17.779  -1.736  1.00 24.81      B    C  
ATOM   3410  CE2 TYR B 146      20.420 -17.051  -3.265  1.00 27.07      B    C  
ATOM   3411  CZ  TYR B 146      19.284 -17.807  -2.992  1.00 25.40      B    C  
ATOM   3412  OH  TYR B 146      18.726 -18.595  -3.970  1.00 26.11      B    O  
ATOM   3413  N   ARG B 147      23.032 -18.006   0.139  1.00 33.20      B    N  
ATOM   3414  CA  ARG B 147      24.151 -18.660  -0.533  1.00 34.49      B    C  
ATOM   3415  C   ARG B 147      23.663 -18.952  -1.946  1.00 34.01      B    C  
ATOM   3416  O   ARG B 147      23.999 -18.234  -2.889  1.00 33.31      B    O  
ATOM   3417  CB  ARG B 147      24.535 -19.968   0.170  1.00 38.04      B    C  
ATOM   3418  CG  ARG B 147      25.170 -19.800   1.545  1.00 42.68      B    C  
ATOM   3419  CD  ARG B 147      24.134 -19.535   2.628  1.00 48.01      B    C  
ATOM   3420  NE  ARG B 147      23.333 -20.720   2.944  1.00 52.61      B    N  
ATOM   3421  CZ  ARG B 147      23.808 -21.820   3.525  1.00 53.51      B    C  
ATOM   3422  NH1 ARG B 147      22.999 -22.845   3.772  1.00 54.29      B    N1+
ATOM   3423  NH2 ARG B 147      25.089 -21.898   3.861  1.00 54.34      B    N  
ATOM   3424  N   ASP B 148      22.865 -20.010  -2.082  1.00 33.04      B    N  
ATOM   3425  CA  ASP B 148      22.284 -20.385  -3.366  1.00 32.71      B    C  
ATOM   3426  C   ASP B 148      20.968 -21.127  -3.144  1.00 32.18      B    C  
ATOM   3427  O   ASP B 148      20.608 -21.447  -2.013  1.00 32.34      B    O  
ATOM   3428  CB  ASP B 148      23.255 -21.249  -4.184  1.00 34.25      B    C  
ATOM   3429  CG  ASP B 148      23.642 -22.529  -3.478  1.00 35.63      B    C  
ATOM   3430  OD1 ASP B 148      22.744 -23.335  -3.158  1.00 36.50      B    O  
ATOM   3431  OD2 ASP B 148      24.850 -22.731  -3.246  1.00 37.46      B    O1-
ATOM   3432  N   MET B 149      20.255 -21.395  -4.229  1.00 32.42      B    N  
ATOM   3433  CA  MET B 149      18.970 -22.078  -4.162  1.00 33.03      B    C  
ATOM   3434  C   MET B 149      19.041 -23.453  -3.503  1.00 34.59      B    C  
ATOM   3435  O   MET B 149      18.044 -23.945  -2.972  1.00 34.03      B    O  
ATOM   3436  CB  MET B 149      18.398 -22.230  -5.566  1.00 32.73      B    C  
ATOM   3437  CG  MET B 149      19.217 -23.143  -6.453  1.00 32.24      B    C  
ATOM   3438  SD  MET B 149      18.643 -23.104  -8.137  1.00 32.94      B    S  
ATOM   3439  CE  MET B 149      20.106 -23.746  -9.009  1.00 34.60      B    C  
ATOM   3440  N   GLU B 150      20.219 -24.067  -3.539  1.00 35.70      B    N  
ATOM   3441  CA  GLU B 150      20.417 -25.396  -2.965  1.00 37.16      B    C  
ATOM   3442  C   GLU B 150      20.668 -25.390  -1.455  1.00 37.39      B    C  
ATOM   3443  O   GLU B 150      20.484 -26.407  -0.785  1.00 37.03      B    O  
ATOM   3444  CB  GLU B 150      21.591 -26.091  -3.669  1.00 38.16      B    C  
ATOM   3445  CG  GLU B 150      21.455 -26.198  -5.189  1.00 40.02      B    C  
ATOM   3446  CD  GLU B 150      20.371 -27.175  -5.622  1.00 40.92      B    C  
ATOM   3447  OE1 GLU B 150      20.158 -27.324  -6.844  1.00 41.19      B    O  
ATOM   3448  OE2 GLU B 150      19.735 -27.796  -4.743  1.00 41.51      B    O1-
ATOM   3449  N   SER B 151      21.086 -24.248  -0.920  1.00 37.32      B    N  
ATOM   3450  CA  SER B 151      21.377 -24.143   0.505  1.00 37.65      B    C  
ATOM   3451  C   SER B 151      20.183 -24.449   1.399  1.00 37.95      B    C  
ATOM   3452  O   SER B 151      19.030 -24.262   1.009  1.00 37.51      B    O  
ATOM   3453  CB  SER B 151      21.904 -22.747   0.830  1.00 37.33      B    C  
ATOM   3454  OG  SER B 151      23.084 -22.475   0.100  1.00 39.08      B    O  
ATOM   3455  N   ASP B 152      20.474 -24.924   2.605  1.00 38.61      B    N  
ATOM   3456  CA  ASP B 152      19.435 -25.249   3.575  1.00 38.20      B    C  
ATOM   3457  C   ASP B 152      19.379 -24.117   4.590  1.00 37.40      B    C  
ATOM   3458  O   ASP B 152      20.292 -23.954   5.405  1.00 37.70      B    O  
ATOM   3459  CB  ASP B 152      19.758 -26.562   4.289  1.00 39.78      B    C  
ATOM   3460  CG  ASP B 152      18.603 -27.060   5.133  1.00 40.94      B    C  
ATOM   3461  OD1 ASP B 152      18.815 -27.983   5.948  1.00 43.26      B    O  
ATOM   3462  OD2 ASP B 152      17.481 -26.532   4.974  1.00 41.25      B    O1-
ATOM   3463  N   TYR B 153      18.305 -23.336   4.545  1.00 35.58      B    N  
ATOM   3464  CA  TYR B 153      18.162 -22.205   5.452  1.00 33.65      B    C  
ATOM   3465  C   TYR B 153      17.278 -22.479   6.663  1.00 34.19      B    C  
ATOM   3466  O   TYR B 153      16.920 -21.552   7.394  1.00 34.01      B    O  
ATOM   3467  CB  TYR B 153      17.627 -20.990   4.688  1.00 31.03      B    C  
ATOM   3468  CG  TYR B 153      18.459 -20.616   3.482  1.00 27.70      B    C  
ATOM   3469  CD1 TYR B 153      18.052 -20.962   2.195  1.00 26.26      B    C  
ATOM   3470  CD2 TYR B 153      19.671 -19.938   3.630  1.00 26.51      B    C  
ATOM   3471  CE1 TYR B 153      18.830 -20.643   1.081  1.00 26.21      B    C  
ATOM   3472  CE2 TYR B 153      20.453 -19.615   2.528  1.00 25.93      B    C  
ATOM   3473  CZ  TYR B 153      20.028 -19.971   1.257  1.00 26.69      B    C  
ATOM   3474  OH  TYR B 153      20.800 -19.657   0.162  1.00 26.29      B    O  
ATOM   3475  N   SER B 154      16.925 -23.743   6.879  1.00 33.69      B    N  
ATOM   3476  CA  SER B 154      16.088 -24.101   8.018  1.00 32.50      B    C  
ATOM   3477  C   SER B 154      16.629 -23.479   9.300  1.00 31.50      B    C  
ATOM   3478  O   SER B 154      17.811 -23.612   9.612  1.00 31.54      B    O  
ATOM   3479  CB  SER B 154      16.022 -25.622   8.178  1.00 33.59      B    C  
ATOM   3480  OG  SER B 154      15.286 -26.213   7.119  1.00 36.11      B    O  
ATOM   3481  N   GLY B 155      15.762 -22.785  10.030  1.00 30.40      B    N  
ATOM   3482  CA  GLY B 155      16.172 -22.164  11.275  1.00 28.58      B    C  
ATOM   3483  C   GLY B 155      16.915 -20.847  11.136  1.00 28.03      B    C  
ATOM   3484  O   GLY B 155      17.269 -20.234  12.143  1.00 27.15      B    O  
ATOM   3485  N   GLN B 156      17.153 -20.408   9.902  1.00 26.90      B    N  
ATOM   3486  CA  GLN B 156      17.861 -19.150   9.663  1.00 27.05      B    C  
ATOM   3487  C   GLN B 156      16.894 -18.022   9.305  1.00 25.23      B    C  
ATOM   3488  O   GLN B 156      15.933 -18.232   8.573  1.00 23.93      B    O  
ATOM   3489  CB  GLN B 156      18.866 -19.311   8.521  1.00 28.19      B    C  
ATOM   3490  CG  GLN B 156      19.923 -20.381   8.741  1.00 31.02      B    C  
ATOM   3491  CD  GLN B 156      20.807 -20.575   7.518  1.00 32.62      B    C  
ATOM   3492  NE2 GLN B 156      20.819 -21.792   6.980  1.00 34.28      B    N  
ATOM   3493  OE1 GLN B 156      21.471 -19.643   7.063  1.00 33.27      B    O  
ATOM   3494  N   GLY B 157      17.163 -16.827   9.821  1.00 25.51      B    N  
ATOM   3495  CA  GLY B 157      16.322 -15.680   9.523  1.00 23.81      B    C  
ATOM   3496  C   GLY B 157      14.965 -15.687  10.198  1.00 23.60      B    C  
ATOM   3497  O   GLY B 157      14.669 -16.559  11.019  1.00 22.95      B    O  
ATOM   3498  N   VAL B 158      14.135 -14.705   9.852  1.00 22.41      B    N  
ATOM   3499  CA  VAL B 158      12.797 -14.589  10.422  1.00 22.03      B    C  
ATOM   3500  C   VAL B 158      11.744 -15.281   9.556  1.00 21.42      B    C  
ATOM   3501  O   VAL B 158      11.584 -14.952   8.384  1.00 21.89      B    O  
ATOM   3502  CB  VAL B 158      12.387 -13.105  10.587  1.00 22.94      B    C  
ATOM   3503  CG1 VAL B 158      10.988 -13.015  11.186  1.00 20.92      B    C  
ATOM   3504  CG2 VAL B 158      13.396 -12.378  11.466  1.00 21.69      B    C  
ATOM   3505  N   ASP B 159      11.029 -16.244  10.131  1.00 21.84      B    N  
ATOM   3506  CA  ASP B 159       9.979 -16.947   9.395  1.00 21.47      B    C  
ATOM   3507  C   ASP B 159       8.715 -16.102   9.515  1.00 21.45      B    C  
ATOM   3508  O   ASP B 159       7.833 -16.405  10.322  1.00 22.52      B    O  
ATOM   3509  CB  ASP B 159       9.730 -18.335  10.002  1.00 21.66      B    C  
ATOM   3510  CG  ASP B 159       8.744 -19.167   9.188  1.00 22.39      B    C  
ATOM   3511  OD1 ASP B 159       8.019 -18.606   8.333  1.00 23.34      B    O  
ATOM   3512  OD2 ASP B 159       8.685 -20.394   9.410  1.00 24.08      B    O1-
ATOM   3513  N   GLN B 160       8.631 -15.041   8.713  1.00 21.33      B    N  
ATOM   3514  CA  GLN B 160       7.484 -14.132   8.749  1.00 19.48      B    C  
ATOM   3515  C   GLN B 160       6.136 -14.818   8.579  1.00 19.60      B    C  
ATOM   3516  O   GLN B 160       5.167 -14.460   9.243  1.00 17.55      B    O  
ATOM   3517  CB  GLN B 160       7.615 -13.061   7.664  1.00 18.94      B    C  
ATOM   3518  CG  GLN B 160       8.915 -12.286   7.707  1.00 18.10      B    C  
ATOM   3519  CD  GLN B 160       8.982 -11.238   6.626  1.00 17.70      B    C  
ATOM   3520  NE2 GLN B 160       9.709 -11.542   5.563  1.00 15.01      B    N  
ATOM   3521  OE1 GLN B 160       8.372 -10.167   6.735  1.00 19.03      B    O  
ATOM   3522  N   LEU B 161       6.070 -15.789   7.674  1.00 19.40      B    N  
ATOM   3523  CA  LEU B 161       4.820 -16.486   7.423  1.00 19.43      B    C  
ATOM   3524  C   LEU B 161       4.267 -17.134   8.685  1.00 19.94      B    C  
ATOM   3525  O   LEU B 161       3.084 -16.991   8.997  1.00 18.91      B    O  
ATOM   3526  CB  LEU B 161       5.012 -17.544   6.338  1.00 21.14      B    C  
ATOM   3527  CG  LEU B 161       3.754 -18.314   5.928  1.00 21.29      B    C  
ATOM   3528  CD1 LEU B 161       2.652 -17.340   5.532  1.00 21.63      B    C  
ATOM   3529  CD2 LEU B 161       4.091 -19.247   4.772  1.00 21.49      B    C  
ATOM   3530  N   GLN B 162       5.124 -17.838   9.415  1.00 20.96      B    N  
ATOM   3531  CA  GLN B 162       4.691 -18.505  10.637  1.00 22.04      B    C  
ATOM   3532  C   GLN B 162       4.395 -17.498  11.742  1.00 22.45      B    C  
ATOM   3533  O   GLN B 162       3.495 -17.705  12.556  1.00 21.35      B    O  
ATOM   3534  CB  GLN B 162       5.754 -19.502  11.111  1.00 23.47      B    C  
ATOM   3535  CG  GLN B 162       5.240 -20.455  12.176  1.00 24.11      B    C  
ATOM   3536  CD  GLN B 162       3.917 -21.090  11.777  1.00 27.13      B    C  
ATOM   3537  NE2 GLN B 162       2.900 -20.907  12.612  1.00 25.19      B    N  
ATOM   3538  OE1 GLN B 162       3.809 -21.732  10.727  1.00 27.54      B    O  
ATOM   3539  N   ARG B 163       5.154 -16.405  11.770  1.00 22.74      B    N  
ATOM   3540  CA  ARG B 163       4.946 -15.372  12.776  1.00 22.85      B    C  
ATOM   3541  C   ARG B 163       3.582 -14.718  12.528  1.00 21.81      B    C  
ATOM   3542  O   ARG B 163       2.855 -14.392  13.468  1.00 22.72      B    O  
ATOM   3543  CB  ARG B 163       6.063 -14.326  12.707  1.00 25.81      B    C  
ATOM   3544  CG  ARG B 163       6.053 -13.346  13.870  1.00 32.38      B    C  
ATOM   3545  CD  ARG B 163       6.209 -14.080  15.198  1.00 37.08      B    C  
ATOM   3546  NE  ARG B 163       5.913 -13.230  16.352  1.00 41.09      B    N  
ATOM   3547  CZ  ARG B 163       6.670 -12.215  16.760  1.00 42.61      B    C  
ATOM   3548  NH1 ARG B 163       7.786 -11.909  16.111  1.00 44.52      B    N1+
ATOM   3549  NH2 ARG B 163       6.311 -11.506  17.823  1.00 42.97      B    N  
ATOM   3550  N   VAL B 164       3.238 -14.537  11.257  1.00 20.34      B    N  
ATOM   3551  CA  VAL B 164       1.952 -13.955  10.892  1.00 20.40      B    C  
ATOM   3552  C   VAL B 164       0.823 -14.894  11.310  1.00 20.61      B    C  
ATOM   3553  O   VAL B 164      -0.163 -14.469  11.913  1.00 18.81      B    O  
ATOM   3554  CB  VAL B 164       1.854 -13.715   9.379  1.00 20.02      B    C  
ATOM   3555  CG1 VAL B 164       0.409 -13.537   8.973  1.00 21.53      B    C  
ATOM   3556  CG2 VAL B 164       2.649 -12.480   9.005  1.00 20.24      B    C  
ATOM   3557  N   ILE B 165       0.971 -16.173  10.985  1.00 19.10      B    N  
ATOM   3558  CA  ILE B 165      -0.041 -17.157  11.342  1.00 19.01      B    C  
ATOM   3559  C   ILE B 165      -0.236 -17.200  12.858  1.00 16.44      B    C  
ATOM   3560  O   ILE B 165      -1.366 -17.164  13.342  1.00 18.96      B    O  
ATOM   3561  CB  ILE B 165       0.351 -18.563  10.808  1.00 20.03      B    C  
ATOM   3562  CG1 ILE B 165       0.214 -18.578   9.283  1.00 20.84      B    C  
ATOM   3563  CG2 ILE B 165      -0.521 -19.646  11.461  1.00 20.37      B    C  
ATOM   3564  CD1 ILE B 165       0.804 -19.800   8.604  1.00 22.04      B    C  
ATOM   3565  N   ASP B 166       0.862 -17.258  13.601  1.00 15.77      B    N  
ATOM   3566  CA  ASP B 166       0.803 -17.310  15.060  1.00 17.99      B    C  
ATOM   3567  C   ASP B 166       0.166 -16.068  15.678  1.00 18.54      B    C  
ATOM   3568  O   ASP B 166      -0.625 -16.158  16.620  1.00 17.35      B    O  
ATOM   3569  CB  ASP B 166       2.208 -17.500  15.638  1.00 21.63      B    C  
ATOM   3570  CG  ASP B 166       2.792 -18.873  15.322  1.00 25.57      B    C  
ATOM   3571  OD1 ASP B 166       3.971 -19.110  15.648  1.00 27.84      B    O  
ATOM   3572  OD2 ASP B 166       2.069 -19.715  14.752  1.00 27.94      B    O1-
ATOM   3573  N   THR B 167       0.517 -14.902  15.153  1.00 17.67      B    N  
ATOM   3574  CA  THR B 167      -0.038 -13.662  15.679  1.00 17.22      B    C  
ATOM   3575  C   THR B 167      -1.548 -13.603  15.472  1.00 15.52      B    C  
ATOM   3576  O   THR B 167      -2.275 -13.129  16.339  1.00 17.75      B    O  
ATOM   3577  CB  THR B 167       0.610 -12.438  15.008  1.00 18.31      B    C  
ATOM   3578  CG2 THR B 167       0.058 -11.149  15.611  1.00 19.66      B    C  
ATOM   3579  OG1 THR B 167       2.029 -12.486  15.207  1.00 17.63      B    O  
ATOM   3580  N   ILE B 168      -2.008 -14.076  14.317  1.00 14.84      B    N  
ATOM   3581  CA  ILE B 168      -3.425 -14.085  13.987  1.00 15.66      B    C  
ATOM   3582  C   ILE B 168      -4.202 -14.927  15.002  1.00 18.16      B    C  
ATOM   3583  O   ILE B 168      -5.336 -14.601  15.353  1.00 17.24      B    O  
ATOM   3584  CB  ILE B 168      -3.661 -14.652  12.563  1.00 15.33      B    C  
ATOM   3585  CG1 ILE B 168      -3.081 -13.700  11.518  1.00 14.98      B    C  
ATOM   3586  CG2 ILE B 168      -5.144 -14.815  12.295  1.00 16.37      B    C  
ATOM   3587  CD1 ILE B 168      -3.184 -14.225  10.101  1.00 12.57      B    C  
ATOM   3588  N   LYS B 169      -3.570 -15.996  15.478  1.00 18.66      B    N  
ATOM   3589  CA  LYS B 169      -4.180 -16.889  16.452  1.00 19.79      B    C  
ATOM   3590  C   LYS B 169      -4.192 -16.303  17.857  1.00 20.75      B    C  
ATOM   3591  O   LYS B 169      -5.230 -16.279  18.517  1.00 21.51      B    O  
ATOM   3592  CB  LYS B 169      -3.432 -18.232  16.491  1.00 20.59      B    C  
ATOM   3593  CG  LYS B 169      -3.529 -19.070  15.226  1.00 21.87      B    C  
ATOM   3594  CD  LYS B 169      -2.872 -20.440  15.439  1.00 23.27      B    C  
ATOM   3595  CE  LYS B 169      -3.063 -21.354  14.237  1.00 24.94      B    C  
ATOM   3596  NZ  LYS B 169      -2.401 -22.676  14.446  1.00 25.71      B    N1+
ATOM   3597  N   THR B 170      -3.038 -15.826  18.313  1.00 20.97      B    N  
ATOM   3598  CA  THR B 170      -2.923 -15.292  19.662  1.00 21.11      B    C  
ATOM   3599  C   THR B 170      -3.426 -13.861  19.860  1.00 21.72      B    C  
ATOM   3600  O   THR B 170      -3.964 -13.540  20.915  1.00 21.24      B    O  
ATOM   3601  CB  THR B 170      -1.464 -15.410  20.174  1.00 23.59      B    C  
ATOM   3602  CG2 THR B 170      -1.000 -16.858  20.104  1.00 23.56      B    C  
ATOM   3603  OG1 THR B 170      -0.591 -14.608  19.367  1.00 25.28      B    O  
ATOM   3604  N   ASN B 171      -3.263 -13.001  18.861  1.00 22.33      B    N  
ATOM   3605  CA  ASN B 171      -3.741 -11.624  18.983  1.00 20.60      B    C  
ATOM   3606  C   ASN B 171      -4.235 -11.104  17.640  1.00 19.20      B    C  
ATOM   3607  O   ASN B 171      -3.534 -10.366  16.945  1.00 19.09      B    O  
ATOM   3608  CB  ASN B 171      -2.631 -10.726  19.532  1.00 23.48      B    C  
ATOM   3609  CG  ASN B 171      -3.098  -9.294  19.754  1.00 26.13      B    C  
ATOM   3610  ND2 ASN B 171      -2.198  -8.337  19.546  1.00 27.16      B    N  
ATOM   3611  OD1 ASN B 171      -4.249  -9.055  20.123  1.00 25.26      B    O  
ATOM   3612  N   PRO B 172      -5.465 -11.481  17.258  1.00 16.34      B    N  
ATOM   3613  CA  PRO B 172      -6.052 -11.059  15.991  1.00 15.72      B    C  
ATOM   3614  C   PRO B 172      -6.279  -9.547  15.811  1.00 14.59      B    C  
ATOM   3615  O   PRO B 172      -6.508  -9.099  14.693  1.00 14.30      B    O  
ATOM   3616  CB  PRO B 172      -7.345 -11.875  15.926  1.00 16.14      B    C  
ATOM   3617  CG  PRO B 172      -7.707 -12.041  17.353  1.00 16.89      B    C  
ATOM   3618  CD  PRO B 172      -6.390 -12.364  17.993  1.00 17.44      B    C  
ATOM   3619  N   ASP B 173      -6.214  -8.774  16.893  1.00 16.15      B    N  
ATOM   3620  CA  ASP B 173      -6.405  -7.315  16.803  1.00 16.26      B    C  
ATOM   3621  C   ASP B 173      -5.118  -6.622  16.357  1.00 16.14      B    C  
ATOM   3622  O   ASP B 173      -5.131  -5.438  16.005  1.00 16.93      B    O  
ATOM   3623  CB  ASP B 173      -6.783  -6.709  18.160  1.00 17.34      B    C  
ATOM   3624  CG  ASP B 173      -8.156  -7.121  18.640  1.00 16.53      B    C  
ATOM   3625  OD1 ASP B 173      -9.072  -7.287  17.808  1.00 19.66      B    O  
ATOM   3626  OD2 ASP B 173      -8.319  -7.252  19.868  1.00 19.95      B    O1-
ATOM   3627  N   ASP B 174      -4.010  -7.355  16.412  1.00 14.79      B    N  
ATOM   3628  CA  ASP B 174      -2.704  -6.817  16.048  1.00 17.10      B    C  
ATOM   3629  C   ASP B 174      -2.728  -6.067  14.716  1.00 14.88      B    C  
ATOM   3630  O   ASP B 174      -3.183  -6.592  13.695  1.00 13.81      B    O  
ATOM   3631  CB  ASP B 174      -1.670  -7.943  15.988  1.00 17.36      B    C  
ATOM   3632  CG  ASP B 174      -0.243  -7.428  16.040  1.00 19.06      B    C  
ATOM   3633  OD1 ASP B 174       0.295  -7.259  17.154  1.00 20.48      B    O  
ATOM   3634  OD2 ASP B 174       0.335  -7.180  14.965  1.00 21.06      B    O1-
ATOM   3635  N   ARG B 175      -2.230  -4.832  14.735  1.00 14.75      B    N  
ATOM   3636  CA  ARG B 175      -2.192  -4.003  13.535  1.00 13.51      B    C  
ATOM   3637  C   ARG B 175      -0.804  -4.019  12.908  1.00 14.17      B    C  
ATOM   3638  O   ARG B 175      -0.487  -3.172  12.071  1.00 13.99      B    O  
ATOM   3639  CB  ARG B 175      -2.593  -2.552  13.879  1.00 13.20      B    C  
ATOM   3640  CG  ARG B 175      -4.051  -2.397  14.292  1.00 11.89      B    C  
ATOM   3641  CD  ARG B 175      -4.399  -0.966  14.741  1.00 10.42      B    C  
ATOM   3642  NE  ARG B 175      -3.677  -0.578  15.946  1.00  9.82      B    N  
ATOM   3643  CZ  ARG B 175      -4.204   0.127  16.944  1.00 10.82      B    C  
ATOM   3644  NH1 ARG B 175      -5.474   0.522  16.895  1.00 13.71      B    N1+
ATOM   3645  NH2 ARG B 175      -3.457   0.457  17.983  1.00 12.88      B    N  
ATOM   3646  N   ARG B 176       0.009  -4.998  13.306  1.00 13.45      B    N  
ATOM   3647  CA  ARG B 176       1.377  -5.136  12.815  1.00 11.98      B    C  
ATOM   3648  C   ARG B 176       1.628  -6.481  12.127  1.00 13.20      B    C  
ATOM   3649  O   ARG B 176       2.775  -6.932  12.033  1.00 12.35      B    O  
ATOM   3650  CB  ARG B 176       2.343  -4.985  13.988  1.00 13.22      B    C  
ATOM   3651  CG  ARG B 176       2.071  -3.746  14.822  1.00 15.86      B    C  
ATOM   3652  CD  ARG B 176       2.774  -3.812  16.151  1.00 16.92      B    C  
ATOM   3653  NE  ARG B 176       2.529  -2.612  16.939  1.00 15.88      B    N  
ATOM   3654  CZ  ARG B 176       2.954  -2.444  18.184  1.00 18.29      B    C  
ATOM   3655  NH1 ARG B 176       3.645  -3.406  18.785  1.00 18.76      B    N1+
ATOM   3656  NH2 ARG B 176       2.696  -1.312  18.827  1.00 18.81      B    N  
ATOM   3657  N   ILE B 177       0.560  -7.106  11.636  1.00 11.99      B    N  
ATOM   3658  CA  ILE B 177       0.669  -8.408  10.982  1.00 12.29      B    C  
ATOM   3659  C   ILE B 177       1.151  -8.227   9.553  1.00 11.16      B    C  
ATOM   3660  O   ILE B 177       0.365  -8.229   8.608  1.00 10.45      B    O  
ATOM   3661  CB  ILE B 177      -0.693  -9.134  10.991  1.00 11.48      B    C  
ATOM   3662  CG1 ILE B 177      -1.183  -9.265  12.438  1.00 12.73      B    C  
ATOM   3663  CG2 ILE B 177      -0.542 -10.521  10.373  1.00 14.17      B    C  
ATOM   3664  CD1 ILE B 177      -2.610  -9.793  12.573  1.00 10.85      B    C  
ATOM   3665  N   ILE B 178       2.464  -8.097   9.405  1.00 12.10      B    N  
ATOM   3666  CA  ILE B 178       3.055  -7.852   8.105  1.00 13.28      B    C  
ATOM   3667  C   ILE B 178       4.126  -8.845   7.673  1.00 12.81      B    C  
ATOM   3668  O   ILE B 178       4.989  -9.240   8.462  1.00 13.68      B    O  
ATOM   3669  CB  ILE B 178       3.670  -6.433   8.083  1.00 14.16      B    C  
ATOM   3670  CG1 ILE B 178       2.577  -5.409   8.394  1.00 16.14      B    C  
ATOM   3671  CG2 ILE B 178       4.309  -6.146   6.736  1.00 15.40      B    C  
ATOM   3672  CD1 ILE B 178       3.082  -3.993   8.501  1.00 19.46      B    C  
ATOM   3673  N   MET B 179       4.055  -9.236   6.406  1.00 14.62      B    N  
ATOM   3674  CA  MET B 179       5.037 -10.135   5.811  1.00 15.82      B    C  
ATOM   3675  C   MET B 179       5.640  -9.307   4.684  1.00 16.40      B    C  
ATOM   3676  O   MET B 179       4.953  -8.935   3.729  1.00 14.77      B    O  
ATOM   3677  CB  MET B 179       4.375 -11.401   5.265  1.00 15.13      B    C  
ATOM   3678  CG  MET B 179       5.380 -12.401   4.715  1.00 17.90      B    C  
ATOM   3679  SD  MET B 179       4.662 -14.051   4.536  1.00 16.35      B    S  
ATOM   3680  CE  MET B 179       3.545 -13.760   3.223  1.00 11.81      B    C  
ATOM   3681  N   CYS B 180       6.929  -9.020   4.810  1.00 17.51      B    N  
ATOM   3682  CA  CYS B 180       7.627  -8.171   3.851  1.00 19.36      B    C  
ATOM   3683  C   CYS B 180       8.629  -8.917   2.975  1.00 19.28      B    C  
ATOM   3684  O   CYS B 180       9.501  -9.609   3.479  1.00 21.95      B    O  
ATOM   3685  CB  CYS B 180       8.338  -7.054   4.633  1.00 22.11      B    C  
ATOM   3686  SG  CYS B 180       8.884  -5.627   3.664  1.00 29.04      B    S  
ATOM   3687  N   ALA B 181       8.503  -8.770   1.660  1.00 18.22      B    N  
ATOM   3688  CA  ALA B 181       9.419  -9.424   0.727  1.00 19.64      B    C  
ATOM   3689  C   ALA B 181      10.543  -8.462   0.330  1.00 22.10      B    C  
ATOM   3690  O   ALA B 181      11.617  -8.885  -0.101  1.00 22.34      B    O  
ATOM   3691  CB  ALA B 181       8.666  -9.869  -0.516  1.00 17.31      B    C  
ATOM   3692  N   TRP B 182      10.290  -7.164   0.481  1.00 22.52      B    N  
ATOM   3693  CA  TRP B 182      11.274  -6.147   0.117  1.00 22.70      B    C  
ATOM   3694  C   TRP B 182      12.404  -6.021   1.130  1.00 23.43      B    C  
ATOM   3695  O   TRP B 182      12.229  -5.451   2.205  1.00 25.41      B    O  
ATOM   3696  CB  TRP B 182      10.587  -4.791  -0.057  1.00 21.71      B    C  
ATOM   3697  CG  TRP B 182      11.455  -3.781  -0.734  1.00 18.36      B    C  
ATOM   3698  CD1 TRP B 182      12.258  -2.845  -0.138  1.00 20.39      B    C  
ATOM   3699  CD2 TRP B 182      11.629  -3.621  -2.141  1.00 16.69      B    C  
ATOM   3700  CE2 TRP B 182      12.554  -2.567  -2.334  1.00 16.41      B    C  
ATOM   3701  CE3 TRP B 182      11.095  -4.268  -3.263  1.00 15.29      B    C  
ATOM   3702  NE1 TRP B 182      12.922  -2.109  -1.097  1.00 16.07      B    N  
ATOM   3703  CZ2 TRP B 182      12.953  -2.148  -3.600  1.00 17.23      B    C  
ATOM   3704  CZ3 TRP B 182      11.492  -3.852  -4.523  1.00 19.04      B    C  
ATOM   3705  CH2 TRP B 182      12.414  -2.799  -4.682  1.00 18.30      B    C  
ATOM   3706  N   ASN B 183      13.570  -6.546   0.770  1.00 24.00      B    N  
ATOM   3707  CA  ASN B 183      14.735  -6.508   1.643  1.00 24.45      B    C  
ATOM   3708  C   ASN B 183      15.855  -5.695   0.991  1.00 24.11      B    C  
ATOM   3709  O   ASN B 183      16.562  -6.191   0.119  1.00 22.55      B    O  
ATOM   3710  CB  ASN B 183      15.227  -7.929   1.914  1.00 25.23      B    C  
ATOM   3711  CG  ASN B 183      16.286  -7.976   2.990  1.00 26.99      B    C  
ATOM   3712  ND2 ASN B 183      16.275  -9.040   3.789  1.00 28.55      B    N  
ATOM   3713  OD1 ASN B 183      17.113  -7.069   3.099  1.00 28.00      B    O  
ATOM   3714  N   PRO B 184      16.030  -4.433   1.416  1.00 25.01      B    N  
ATOM   3715  CA  PRO B 184      17.060  -3.539   0.875  1.00 26.33      B    C  
ATOM   3716  C   PRO B 184      18.464  -4.125   0.734  1.00 26.55      B    C  
ATOM   3717  O   PRO B 184      19.116  -3.916  -0.283  1.00 27.19      B    O  
ATOM   3718  CB  PRO B 184      17.014  -2.354   1.832  1.00 26.28      B    C  
ATOM   3719  CG  PRO B 184      15.550  -2.283   2.165  1.00 25.90      B    C  
ATOM   3720  CD  PRO B 184      15.232  -3.738   2.442  1.00 24.99      B    C  
ATOM   3721  N   ARG B 185      18.936  -4.861   1.734  1.00 28.77      B    N  
ATOM   3722  CA  ARG B 185      20.276  -5.434   1.641  1.00 31.14      B    C  
ATOM   3723  C   ARG B 185      20.402  -6.622   0.687  1.00 31.25      B    C  
ATOM   3724  O   ARG B 185      21.511  -6.984   0.297  1.00 32.09      B    O  
ATOM   3725  CB  ARG B 185      20.794  -5.831   3.028  1.00 34.29      B    C  
ATOM   3726  CG  ARG B 185      19.719  -6.045   4.076  1.00 40.48      B    C  
ATOM   3727  CD  ARG B 185      20.333  -6.413   5.428  1.00 44.79      B    C  
ATOM   3728  NE  ARG B 185      19.387  -6.243   6.533  1.00 47.87      B    N  
ATOM   3729  CZ  ARG B 185      18.225  -6.882   6.639  1.00 49.68      B    C  
ATOM   3730  NH1 ARG B 185      17.848  -7.748   5.704  1.00 50.71      B    N1+
ATOM   3731  NH2 ARG B 185      17.435  -6.653   7.683  1.00 49.29      B    N  
ATOM   3732  N   ASP B 186      19.278  -7.221   0.303  1.00 29.82      B    N  
ATOM   3733  CA  ASP B 186      19.300  -8.369  -0.605  1.00 28.86      B    C  
ATOM   3734  C   ASP B 186      18.983  -8.037  -2.057  1.00 29.11      B    C  
ATOM   3735  O   ASP B 186      19.224  -8.855  -2.945  1.00 28.23      B    O  
ATOM   3736  CB  ASP B 186      18.314  -9.438  -0.138  1.00 29.52      B    C  
ATOM   3737  CG  ASP B 186      18.853 -10.284   0.990  1.00 29.81      B    C  
ATOM   3738  OD1 ASP B 186      18.093 -11.136   1.491  1.00 32.08      B    O  
ATOM   3739  OD2 ASP B 186      20.027 -10.109   1.376  1.00 30.54      B    O1-
ATOM   3740  N   LEU B 187      18.433  -6.851  -2.302  1.00 29.79      B    N  
ATOM   3741  CA  LEU B 187      18.066  -6.451  -3.660  1.00 29.85      B    C  
ATOM   3742  C   LEU B 187      19.162  -6.707  -4.692  1.00 30.46      B    C  
ATOM   3743  O   LEU B 187      18.877  -7.127  -5.813  1.00 31.44      B    O  
ATOM   3744  CB  LEU B 187      17.669  -4.971  -3.691  1.00 31.16      B    C  
ATOM   3745  CG  LEU B 187      16.507  -4.558  -2.783  1.00 30.63      B    C  
ATOM   3746  CD1 LEU B 187      16.276  -3.059  -2.916  1.00 30.48      B    C  
ATOM   3747  CD2 LEU B 187      15.246  -5.339  -3.150  1.00 30.47      B    C  
ATOM   3748  N   PRO B 188      20.429  -6.453  -4.332  1.00 29.62      B    N  
ATOM   3749  CA  PRO B 188      21.540  -6.672  -5.263  1.00 30.31      B    C  
ATOM   3750  C   PRO B 188      21.669  -8.118  -5.746  1.00 30.51      B    C  
ATOM   3751  O   PRO B 188      22.132  -8.373  -6.858  1.00 32.14      B    O  
ATOM   3752  CB  PRO B 188      22.757  -6.237  -4.451  1.00 29.52      B    C  
ATOM   3753  CG  PRO B 188      22.197  -5.185  -3.545  1.00 30.02      B    C  
ATOM   3754  CD  PRO B 188      20.905  -5.805  -3.098  1.00 28.93      B    C  
ATOM   3755  N   LEU B 189      21.248  -9.062  -4.915  1.00 29.92      B    N  
ATOM   3756  CA  LEU B 189      21.354 -10.477  -5.255  1.00 29.29      B    C  
ATOM   3757  C   LEU B 189      20.164 -11.037  -6.024  1.00 30.77      B    C  
ATOM   3758  O   LEU B 189      20.189 -12.194  -6.455  1.00 30.24      B    O  
ATOM   3759  CB  LEU B 189      21.555 -11.284  -3.976  1.00 28.15      B    C  
ATOM   3760  CG  LEU B 189      22.678 -10.772  -3.078  1.00 26.74      B    C  
ATOM   3761  CD1 LEU B 189      22.659 -11.504  -1.750  1.00 26.59      B    C  
ATOM   3762  CD2 LEU B 189      24.011 -10.953  -3.788  1.00 26.99      B    C  
ATOM   3763  N   MET B 190      19.131 -10.218  -6.209  1.00 32.16      B    N  
ATOM   3764  CA  MET B 190      17.922 -10.656  -6.905  1.00 33.97      B    C  
ATOM   3765  C   MET B 190      17.919 -10.459  -8.416  1.00 35.16      B    C  
ATOM   3766  O   MET B 190      18.322  -9.412  -8.923  1.00 35.72      B    O  
ATOM   3767  CB  MET B 190      16.695  -9.958  -6.312  1.00 34.16      B    C  
ATOM   3768  CG  MET B 190      16.357 -10.379  -4.893  1.00 34.19      B    C  
ATOM   3769  SD  MET B 190      14.920  -9.496  -4.236  1.00 35.99      B    S  
ATOM   3770  CE  MET B 190      15.612  -8.776  -2.761  1.00 33.39      B    C  
ATOM   3771  N   ALA B 191      17.450 -11.481  -9.128  1.00 36.91      B    N  
ATOM   3772  CA  ALA B 191      17.357 -11.438 -10.584  1.00 36.68      B    C  
ATOM   3773  C   ALA B 191      16.170 -10.543 -10.947  1.00 36.03      B    C  
ATOM   3774  O   ALA B 191      15.948 -10.218 -12.114  1.00 36.48      B    O  
ATOM   3775  CB  ALA B 191      17.144 -12.848 -11.136  1.00 36.71      B    C  
ATOM   3776  N   LEU B 192      15.407 -10.162  -9.925  1.00 34.73      B    N  
ATOM   3777  CA  LEU B 192      14.244  -9.298 -10.082  1.00 32.67      B    C  
ATOM   3778  C   LEU B 192      13.645  -8.995  -8.712  1.00 31.41      B    C  
ATOM   3779  O   LEU B 192      13.055  -9.867  -8.079  1.00 31.23      B    O  
ATOM   3780  CB  LEU B 192      13.182  -9.963 -10.971  1.00 33.04      B    C  
ATOM   3781  CG  LEU B 192      11.909  -9.135 -11.215  1.00 34.04      B    C  
ATOM   3782  CD1 LEU B 192      12.288  -7.805 -11.837  1.00 34.12      B    C  
ATOM   3783  CD2 LEU B 192      10.943  -9.880 -12.121  1.00 33.77      B    C  
ATOM   3784  N   PRO B 193      13.813  -7.755  -8.223  1.00 29.71      B    N  
ATOM   3785  CA  PRO B 193      13.265  -7.377  -6.914  1.00 27.52      B    C  
ATOM   3786  C   PRO B 193      11.774  -7.694  -6.896  1.00 24.67      B    C  
ATOM   3787  O   PRO B 193      11.113  -7.614  -7.923  1.00 23.93      B    O  
ATOM   3788  CB  PRO B 193      13.537  -5.876  -6.848  1.00 27.07      B    C  
ATOM   3789  CG  PRO B 193      14.812  -5.737  -7.643  1.00 29.13      B    C  
ATOM   3790  CD  PRO B 193      14.543  -6.631  -8.836  1.00 30.05      B    C  
ATOM   3791  N   PRO B 194      11.225  -8.050  -5.727  1.00 24.26      B    N  
ATOM   3792  CA  PRO B 194       9.798  -8.375  -5.636  1.00 22.87      B    C  
ATOM   3793  C   PRO B 194       8.818  -7.294  -6.088  1.00 23.44      B    C  
ATOM   3794  O   PRO B 194       8.908  -6.139  -5.670  1.00 23.21      B    O  
ATOM   3795  CB  PRO B 194       9.619  -8.733  -4.162  1.00 22.18      B    C  
ATOM   3796  CG  PRO B 194      10.660  -7.932  -3.484  1.00 22.06      B    C  
ATOM   3797  CD  PRO B 194      11.854  -8.104  -4.398  1.00 24.14      B    C  
ATOM   3798  N   CYS B 195       7.879  -7.684  -6.947  1.00 21.73      B    N  
ATOM   3799  CA  CYS B 195       6.859  -6.762  -7.428  1.00 21.90      B    C  
ATOM   3800  C   CYS B 195       5.889  -6.543  -6.266  1.00 22.74      B    C  
ATOM   3801  O   CYS B 195       5.115  -5.586  -6.258  1.00 20.09      B    O  
ATOM   3802  CB  CYS B 195       6.139  -7.361  -8.647  1.00 21.24      B    C  
ATOM   3803  SG  CYS B 195       7.277  -7.617 -10.040  1.00 23.12      B    S  
ATOM   3804  N   HIS B 196       5.957  -7.439  -5.281  1.00 22.97      B    N  
ATOM   3805  CA  HIS B 196       5.117  -7.367  -4.087  1.00 23.17      B    C  
ATOM   3806  C   HIS B 196       6.010  -7.094  -2.890  1.00 22.40      B    C  
ATOM   3807  O   HIS B 196       6.601  -8.018  -2.327  1.00 23.76      B    O  
ATOM   3808  CB  HIS B 196       4.393  -8.686  -3.860  1.00 23.64      B    C  
ATOM   3809  CG  HIS B 196       3.771  -9.243  -5.094  1.00 25.46      B    C  
ATOM   3810  CD2 HIS B 196       3.876 -10.462  -5.673  1.00 25.41      B    C  
ATOM   3811  ND1 HIS B 196       2.928  -8.505  -5.896  1.00 25.96      B    N  
ATOM   3812  CE1 HIS B 196       2.541  -9.247  -6.919  1.00 28.11      B    C  
ATOM   3813  NE2 HIS B 196       3.102 -10.438  -6.807  1.00 27.71      B    N  
ATOM   3814  N   ALA B 197       6.095  -5.829  -2.498  1.00 19.07      B    N  
ATOM   3815  CA  ALA B 197       6.936  -5.432  -1.380  1.00 17.05      B    C  
ATOM   3816  C   ALA B 197       6.485  -6.008  -0.046  1.00 14.94      B    C  
ATOM   3817  O   ALA B 197       7.306  -6.365   0.799  1.00 12.17      B    O  
ATOM   3818  CB  ALA B 197       6.987  -3.908  -1.290  1.00 17.76      B    C  
ATOM   3819  N   LEU B 198       5.178  -6.076   0.163  1.00 14.36      B    N  
ATOM   3820  CA  LEU B 198       4.682  -6.597   1.424  1.00 15.00      B    C  
ATOM   3821  C   LEU B 198       3.184  -6.754   1.379  1.00 13.47      B    C  
ATOM   3822  O   LEU B 198       2.522  -6.280   0.460  1.00 15.28      B    O  
ATOM   3823  CB  LEU B 198       5.061  -5.659   2.583  1.00 15.58      B    C  
ATOM   3824  CG  LEU B 198       4.425  -4.259   2.651  1.00 16.02      B    C  
ATOM   3825  CD1 LEU B 198       2.934  -4.355   2.999  1.00 14.97      B    C  
ATOM   3826  CD2 LEU B 198       5.142  -3.431   3.710  1.00 16.33      B    C  
ATOM   3827  N   CYS B 199       2.657  -7.443   2.378  1.00 16.01      B    N  
ATOM   3828  CA  CYS B 199       1.225  -7.635   2.476  1.00 14.46      B    C  
ATOM   3829  C   CYS B 199       0.897  -7.537   3.950  1.00 12.60      B    C  
ATOM   3830  O   CYS B 199       1.757  -7.764   4.802  1.00 12.53      B    O  
ATOM   3831  CB  CYS B 199       0.818  -8.992   1.885  1.00 14.95      B    C  
ATOM   3832  SG  CYS B 199       1.516 -10.408   2.707  1.00 17.11      B    S  
ATOM   3833  N   GLN B 200      -0.334  -7.160   4.258  1.00 12.00      B    N  
ATOM   3834  CA  GLN B 200      -0.727  -7.025   5.649  1.00 10.73      B    C  
ATOM   3835  C   GLN B 200      -2.013  -7.796   5.876  1.00  8.54      B    C  
ATOM   3836  O   GLN B 200      -2.892  -7.807   5.012  1.00  9.67      B    O  
ATOM   3837  CB  GLN B 200      -0.949  -5.547   6.006  1.00  9.35      B    C  
ATOM   3838  CG  GLN B 200      -1.235  -5.313   7.481  1.00  9.76      B    C  
ATOM   3839  CD  GLN B 200      -1.488  -3.841   7.828  1.00 10.55      B    C  
ATOM   3840  NE2 GLN B 200      -1.464  -2.982   6.826  1.00  9.41      B    N  
ATOM   3841  OE1 GLN B 200      -1.706  -3.497   8.988  1.00 13.29      B    O  
ATOM   3842  N   PHE B 201      -2.105  -8.442   7.032  1.00 10.03      B    N  
ATOM   3843  CA  PHE B 201      -3.291  -9.213   7.389  1.00 12.33      B    C  
ATOM   3844  C   PHE B 201      -4.065  -8.482   8.461  1.00 14.07      B    C  
ATOM   3845  O   PHE B 201      -3.498  -7.720   9.249  1.00 17.05      B    O  
ATOM   3846  CB  PHE B 201      -2.895 -10.618   7.847  1.00 12.24      B    C  
ATOM   3847  CG  PHE B 201      -2.360 -11.456   6.737  1.00 11.78      B    C  
ATOM   3848  CD1 PHE B 201      -3.225 -12.050   5.823  1.00 11.78      B    C  
ATOM   3849  CD2 PHE B 201      -0.993 -11.568   6.537  1.00 13.18      B    C  
ATOM   3850  CE1 PHE B 201      -2.735 -12.738   4.725  1.00 13.95      B    C  
ATOM   3851  CE2 PHE B 201      -0.491 -12.255   5.438  1.00 14.06      B    C  
ATOM   3852  CZ  PHE B 201      -1.360 -12.839   4.530  1.00 14.26      B    C  
ATOM   3853  N   TYR B 202      -5.366  -8.731   8.495  1.00 14.08      B    N  
ATOM   3854  CA  TYR B 202      -6.243  -8.030   9.417  1.00 15.55      B    C  
ATOM   3855  C   TYR B 202      -7.405  -8.905   9.848  1.00 15.54      B    C  
ATOM   3856  O   TYR B 202      -8.075  -9.510   9.014  1.00 17.12      B    O  
ATOM   3857  CB  TYR B 202      -6.764  -6.796   8.687  1.00 14.57      B    C  
ATOM   3858  CG  TYR B 202      -7.884  -6.030   9.340  1.00 15.92      B    C  
ATOM   3859  CD1 TYR B 202      -7.619  -4.996  10.235  1.00 14.68      B    C  
ATOM   3860  CD2 TYR B 202      -9.210  -6.278   8.988  1.00 14.68      B    C  
ATOM   3861  CE1 TYR B 202      -8.651  -4.216  10.754  1.00 17.85      B    C  
ATOM   3862  CE2 TYR B 202     -10.247  -5.508   9.503  1.00 18.19      B    C  
ATOM   3863  CZ  TYR B 202      -9.965  -4.477  10.382  1.00 17.50      B    C  
ATOM   3864  OH  TYR B 202     -10.995  -3.701  10.875  1.00 19.69      B    O  
ATOM   3865  N   VAL B 203      -7.660  -8.942  11.147  1.00 16.75      B    N  
ATOM   3866  CA  VAL B 203      -8.756  -9.748  11.658  1.00 18.09      B    C  
ATOM   3867  C   VAL B 203      -9.787  -8.937  12.425  1.00 18.00      B    C  
ATOM   3868  O   VAL B 203      -9.438  -8.096  13.251  1.00 19.11      B    O  
ATOM   3869  CB  VAL B 203      -8.239 -10.866  12.599  1.00 18.08      B    C  
ATOM   3870  CG1 VAL B 203      -9.413 -11.699  13.110  1.00 17.98      B    C  
ATOM   3871  CG2 VAL B 203      -7.241 -11.748  11.865  1.00 17.25      B    C  
ATOM   3872  N   VAL B 204     -11.057  -9.201  12.135  1.00 18.95      B    N  
ATOM   3873  CA  VAL B 204     -12.168  -8.563  12.829  1.00 19.58      B    C  
ATOM   3874  C   VAL B 204     -13.386  -9.487  12.710  1.00 19.95      B    C  
ATOM   3875  O   VAL B 204     -13.733  -9.946  11.619  1.00 19.25      B    O  
ATOM   3876  CB  VAL B 204     -12.498  -7.161  12.253  1.00 17.33      B    C  
ATOM   3877  CG1 VAL B 204     -13.230  -7.273  10.937  1.00 17.99      B    C  
ATOM   3878  CG2 VAL B 204     -13.311  -6.386  13.259  1.00 20.65      B    C  
ATOM   3879  N   ASN B 205     -14.021  -9.771  13.842  1.00 22.55      B    N  
ATOM   3880  CA  ASN B 205     -15.186 -10.656  13.864  1.00 22.18      B    C  
ATOM   3881  C   ASN B 205     -14.942 -11.943  13.078  1.00 20.68      B    C  
ATOM   3882  O   ASN B 205     -15.654 -12.240  12.115  1.00 19.23      B    O  
ATOM   3883  CB  ASN B 205     -16.419  -9.960  13.287  1.00 23.10      B    C  
ATOM   3884  CG  ASN B 205     -16.848  -8.762  14.102  1.00 22.65      B    C  
ATOM   3885  ND2 ASN B 205     -17.489  -7.807  13.444  1.00 23.99      B    N  
ATOM   3886  OD1 ASN B 205     -16.620  -8.701  15.312  1.00 22.91      B    O  
ATOM   3887  N   SER B 206     -13.919 -12.686  13.477  1.00 20.01      B    N  
ATOM   3888  CA  SER B 206     -13.601 -13.960  12.834  1.00 20.41      B    C  
ATOM   3889  C   SER B 206     -13.348 -13.917  11.330  1.00 19.82      B    C  
ATOM   3890  O   SER B 206     -13.325 -14.965  10.687  1.00 17.24      B    O  
ATOM   3891  CB  SER B 206     -14.723 -14.966  13.116  1.00 20.98      B    C  
ATOM   3892  OG  SER B 206     -14.966 -15.061  14.507  1.00 22.86      B    O  
ATOM   3893  N   GLU B 207     -13.155 -12.729  10.759  1.00 19.32      B    N  
ATOM   3894  CA  GLU B 207     -12.902 -12.635   9.324  1.00 18.74      B    C  
ATOM   3895  C   GLU B 207     -11.478 -12.168   9.065  1.00 19.33      B    C  
ATOM   3896  O   GLU B 207     -11.023 -11.199   9.673  1.00 18.55      B    O  
ATOM   3897  CB  GLU B 207     -13.881 -11.672   8.651  1.00 22.01      B    C  
ATOM   3898  CG  GLU B 207     -15.315 -12.148   8.621  1.00 25.70      B    C  
ATOM   3899  CD  GLU B 207     -16.089 -11.540   7.473  1.00 27.88      B    C  
ATOM   3900  OE1 GLU B 207     -15.844 -10.360   7.153  1.00 30.22      B    O  
ATOM   3901  OE2 GLU B 207     -16.948 -12.237   6.894  1.00 31.71      B    O1-
ATOM   3902  N   LEU B 208     -10.780 -12.863   8.167  1.00 18.76      B    N  
ATOM   3903  CA  LEU B 208      -9.399 -12.529   7.840  1.00 17.18      B    C  
ATOM   3904  C   LEU B 208      -9.269 -11.808   6.512  1.00 16.83      B    C  
ATOM   3905  O   LEU B 208      -9.690 -12.307   5.466  1.00 17.21      B    O  
ATOM   3906  CB  LEU B 208      -8.524 -13.788   7.805  1.00 17.70      B    C  
ATOM   3907  CG  LEU B 208      -7.058 -13.550   7.410  1.00 16.57      B    C  
ATOM   3908  CD1 LEU B 208      -6.338 -12.791   8.516  1.00 13.58      B    C  
ATOM   3909  CD2 LEU B 208      -6.363 -14.881   7.157  1.00 14.45      B    C  
ATOM   3910  N   SER B 209      -8.669 -10.624   6.564  1.00 16.69      B    N  
ATOM   3911  CA  SER B 209      -8.457  -9.824   5.372  1.00 14.58      B    C  
ATOM   3912  C   SER B 209      -6.956  -9.679   5.128  1.00 12.30      B    C  
ATOM   3913  O   SER B 209      -6.145  -9.863   6.044  1.00  8.30      B    O  
ATOM   3914  CB  SER B 209      -9.116  -8.446   5.540  1.00 16.01      B    C  
ATOM   3915  OG  SER B 209     -10.531  -8.567   5.531  1.00 19.44      B    O  
ATOM   3916  N   CYS B 210      -6.601  -9.357   3.889  1.00 12.29      B    N  
ATOM   3917  CA  CYS B 210      -5.207  -9.196   3.490  1.00 12.36      B    C  
ATOM   3918  C   CYS B 210      -5.058  -8.082   2.463  1.00 13.25      B    C  
ATOM   3919  O   CYS B 210      -5.833  -7.998   1.511  1.00 12.04      B    O  
ATOM   3920  CB  CYS B 210      -4.689 -10.509   2.888  1.00 13.43      B    C  
ATOM   3921  SG  CYS B 210      -3.117 -10.409   1.966  1.00 13.13      B    S  
ATOM   3922  N   GLN B 211      -4.063  -7.223   2.660  1.00 13.09      B    N  
ATOM   3923  CA  GLN B 211      -3.816  -6.145   1.707  1.00 11.77      B    C  
ATOM   3924  C   GLN B 211      -2.407  -6.300   1.174  1.00  8.70      B    C  
ATOM   3925  O   GLN B 211      -1.463  -6.495   1.927  1.00  9.69      B    O  
ATOM   3926  CB  GLN B 211      -3.983  -4.750   2.340  1.00  9.75      B    C  
ATOM   3927  CG  GLN B 211      -3.601  -3.614   1.368  1.00 11.66      B    C  
ATOM   3928  CD  GLN B 211      -4.022  -2.215   1.839  1.00  9.57      B    C  
ATOM   3929  NE2 GLN B 211      -3.997  -1.260   0.922  1.00  9.60      B    N  
ATOM   3930  OE1 GLN B 211      -4.350  -2.002   3.006  1.00 11.68      B    O  
ATOM   3931  N   LEU B 212      -2.292  -6.236  -0.141  1.00  9.75      B    N  
ATOM   3932  CA  LEU B 212      -1.013  -6.371  -0.802  1.00 11.94      B    C  
ATOM   3933  C   LEU B 212      -0.545  -5.042  -1.360  1.00 11.90      B    C  
ATOM   3934  O   LEU B 212      -1.313  -4.334  -2.009  1.00 12.55      B    O  
ATOM   3935  CB  LEU B 212      -1.120  -7.352  -1.972  1.00 10.01      B    C  
ATOM   3936  CG  LEU B 212       0.071  -7.359  -2.947  1.00 11.83      B    C  
ATOM   3937  CD1 LEU B 212       1.300  -7.938  -2.269  1.00 13.23      B    C  
ATOM   3938  CD2 LEU B 212      -0.285  -8.177  -4.178  1.00 11.91      B    C  
ATOM   3939  N   TYR B 213       0.714  -4.706  -1.106  1.00 13.33      B    N  
ATOM   3940  CA  TYR B 213       1.263  -3.496  -1.694  1.00 11.60      B    C  
ATOM   3941  C   TYR B 213       2.134  -3.945  -2.863  1.00 10.10      B    C  
ATOM   3942  O   TYR B 213       3.263  -4.401  -2.669  1.00 12.39      B    O  
ATOM   3943  CB  TYR B 213       2.116  -2.689  -0.710  1.00  9.65      B    C  
ATOM   3944  CG  TYR B 213       2.589  -1.399  -1.352  1.00 13.33      B    C  
ATOM   3945  CD1 TYR B 213       3.756  -1.367  -2.122  1.00 12.98      B    C  
ATOM   3946  CD2 TYR B 213       1.801  -0.242  -1.302  1.00 12.44      B    C  
ATOM   3947  CE1 TYR B 213       4.123  -0.229  -2.831  1.00 12.02      B    C  
ATOM   3948  CE2 TYR B 213       2.158   0.906  -2.014  1.00 12.67      B    C  
ATOM   3949  CZ  TYR B 213       3.322   0.900  -2.779  1.00 13.60      B    C  
ATOM   3950  OH  TYR B 213       3.671   2.008  -3.519  1.00 13.88      B    O  
ATOM   3951  N   GLN B 214       1.590  -3.848  -4.070  1.00  9.34      B    N  
ATOM   3952  CA  GLN B 214       2.329  -4.225  -5.267  1.00 12.43      B    C  
ATOM   3953  C   GLN B 214       2.954  -2.962  -5.863  1.00 10.70      B    C  
ATOM   3954  O   GLN B 214       2.264  -2.179  -6.522  1.00  9.57      B    O  
ATOM   3955  CB  GLN B 214       1.398  -4.870  -6.296  1.00 11.00      B    C  
ATOM   3956  CG  GLN B 214       2.117  -5.339  -7.563  1.00 14.04      B    C  
ATOM   3957  CD  GLN B 214       1.307  -6.342  -8.367  1.00 13.62      B    C  
ATOM   3958  NE2 GLN B 214       1.912  -6.891  -9.419  1.00 12.25      B    N  
ATOM   3959  OE1 GLN B 214       0.157  -6.618  -8.049  1.00 13.81      B    O  
ATOM   3960  N   ARG B 215       4.254  -2.787  -5.625  1.00 13.34      B    N  
ATOM   3961  CA  ARG B 215       5.020  -1.627  -6.104  1.00 12.21      B    C  
ATOM   3962  C   ARG B 215       4.992  -1.468  -7.613  1.00 12.99      B    C  
ATOM   3963  O   ARG B 215       5.076  -0.356  -8.136  1.00 11.19      B    O  
ATOM   3964  CB  ARG B 215       6.483  -1.749  -5.684  1.00 13.35      B    C  
ATOM   3965  CG  ARG B 215       7.224  -2.825  -6.485  1.00 15.77      B    C  
ATOM   3966  CD  ARG B 215       8.729  -2.736  -6.357  1.00 17.06      B    C  
ATOM   3967  NE  ARG B 215       9.370  -3.825  -7.089  1.00 14.72      B    N  
ATOM   3968  CZ  ARG B 215       9.592  -3.839  -8.398  1.00 13.70      B    C  
ATOM   3969  NH1 ARG B 215       9.244  -2.811  -9.160  1.00 14.34      B    N1+
ATOM   3970  NH2 ARG B 215      10.141  -4.911  -8.958  1.00 16.56      B    N  
ATOM   3971  N   SER B 216       4.906  -2.588  -8.318  1.00 12.80      B    N  
ATOM   3972  CA  SER B 216       4.890  -2.573  -9.775  1.00 13.47      B    C  
ATOM   3973  C   SER B 216       3.959  -3.670 -10.282  1.00 14.72      B    C  
ATOM   3974  O   SER B 216       4.098  -4.836  -9.902  1.00 15.90      B    O  
ATOM   3975  CB  SER B 216       6.304  -2.801 -10.307  1.00 11.03      B    C  
ATOM   3976  OG  SER B 216       6.312  -2.821 -11.718  1.00 14.47      B    O  
ATOM   3977  N   GLY B 217       3.013  -3.301 -11.138  1.00 14.74      B    N  
ATOM   3978  CA  GLY B 217       2.077  -4.289 -11.631  1.00 14.70      B    C  
ATOM   3979  C   GLY B 217       1.827  -4.307 -13.118  1.00 14.95      B    C  
ATOM   3980  O   GLY B 217       1.351  -3.329 -13.701  1.00 13.51      B    O  
ATOM   3981  N   ASP B 218       2.172  -5.431 -13.739  1.00 14.31      B    N  
ATOM   3982  CA  ASP B 218       1.939  -5.625 -15.165  1.00 13.93      B    C  
ATOM   3983  C   ASP B 218       0.457  -5.998 -15.158  1.00 15.85      B    C  
ATOM   3984  O   ASP B 218       0.091  -7.119 -14.810  1.00 15.33      B    O  
ATOM   3985  CB  ASP B 218       2.820  -6.776 -15.682  1.00 13.89      B    C  
ATOM   3986  CG  ASP B 218       2.616  -7.066 -17.156  1.00 12.13      B    C  
ATOM   3987  OD1 ASP B 218       3.536  -7.631 -17.781  1.00 16.19      B    O  
ATOM   3988  OD2 ASP B 218       1.541  -6.746 -17.698  1.00 14.00      B    O1-
ATOM   3989  N   MET B 219      -0.397  -5.040 -15.511  1.00 15.05      B    N  
ATOM   3990  CA  MET B 219      -1.841  -5.248 -15.487  1.00 15.22      B    C  
ATOM   3991  C   MET B 219      -2.404  -6.376 -16.347  1.00 16.57      B    C  
ATOM   3992  O   MET B 219      -3.327  -7.076 -15.927  1.00 16.96      B    O  
ATOM   3993  CB  MET B 219      -2.548  -3.940 -15.848  1.00 15.54      B    C  
ATOM   3994  CG  MET B 219      -2.261  -2.803 -14.885  1.00 12.15      B    C  
ATOM   3995  SD  MET B 219      -2.786  -3.099 -13.186  1.00 14.09      B    S  
ATOM   3996  CE  MET B 219      -4.537  -3.021 -13.339  1.00 13.00      B    C  
ATOM   3997  N   GLY B 220      -1.854  -6.549 -17.543  1.00 15.30      B    N  
ATOM   3998  CA  GLY B 220      -2.352  -7.580 -18.435  1.00 18.49      B    C  
ATOM   3999  C   GLY B 220      -1.842  -8.985 -18.176  1.00 19.26      B    C  
ATOM   4000  O   GLY B 220      -2.496  -9.959 -18.553  1.00 20.21      B    O  
ATOM   4001  N   LEU B 221      -0.692  -9.110 -17.525  1.00 18.87      B    N  
ATOM   4002  CA  LEU B 221      -0.135 -10.432 -17.270  1.00 18.49      B    C  
ATOM   4003  C   LEU B 221      -0.090 -10.825 -15.800  1.00 17.48      B    C  
ATOM   4004  O   LEU B 221      -0.892 -11.630 -15.332  1.00 16.83      B    O  
ATOM   4005  CB  LEU B 221       1.274 -10.521 -17.871  1.00 18.29      B    C  
ATOM   4006  CG  LEU B 221       1.913 -11.911 -17.956  1.00 20.10      B    C  
ATOM   4007  CD1 LEU B 221       1.061 -12.797 -18.852  1.00 19.17      B    C  
ATOM   4008  CD2 LEU B 221       3.333 -11.801 -18.511  1.00 17.37      B    C  
ATOM   4009  N   GLY B 222       0.847 -10.245 -15.065  1.00 17.35      B    N  
ATOM   4010  CA  GLY B 222       0.992 -10.587 -13.665  1.00 15.22      B    C  
ATOM   4011  C   GLY B 222      -0.167 -10.319 -12.724  1.00 14.34      B    C  
ATOM   4012  O   GLY B 222      -0.539 -11.189 -11.939  1.00 12.97      B    O  
ATOM   4013  N   VAL B 223      -0.749  -9.126 -12.794  1.00 13.14      B    N  
ATOM   4014  CA  VAL B 223      -1.832  -8.756 -11.884  1.00 13.87      B    C  
ATOM   4015  C   VAL B 223      -2.984  -9.757 -11.668  1.00 13.86      B    C  
ATOM   4016  O   VAL B 223      -3.255 -10.141 -10.534  1.00 14.99      B    O  
ATOM   4017  CB  VAL B 223      -2.402  -7.361 -12.264  1.00 13.40      B    C  
ATOM   4018  CG1 VAL B 223      -3.622  -7.026 -11.404  1.00 10.67      B    C  
ATOM   4019  CG2 VAL B 223      -1.310  -6.302 -12.050  1.00 12.70      B    C  
ATOM   4020  N   PRO B 224      -3.678 -10.181 -12.737  1.00 15.66      B    N  
ATOM   4021  CA  PRO B 224      -4.779 -11.135 -12.537  1.00 16.40      B    C  
ATOM   4022  C   PRO B 224      -4.285 -12.342 -11.751  1.00 17.09      B    C  
ATOM   4023  O   PRO B 224      -4.974 -12.870 -10.876  1.00 16.75      B    O  
ATOM   4024  CB  PRO B 224      -5.176 -11.507 -13.962  1.00 16.92      B    C  
ATOM   4025  CG  PRO B 224      -4.837 -10.266 -14.745  1.00 17.53      B    C  
ATOM   4026  CD  PRO B 224      -3.489  -9.895 -14.168  1.00 16.03      B    C  
ATOM   4027  N   PHE B 225      -3.067 -12.752 -12.083  1.00 17.07      B    N  
ATOM   4028  CA  PHE B 225      -2.406 -13.884 -11.458  1.00 16.21      B    C  
ATOM   4029  C   PHE B 225      -2.142 -13.571  -9.993  1.00 15.13      B    C  
ATOM   4030  O   PHE B 225      -2.525 -14.331  -9.101  1.00 12.74      B    O  
ATOM   4031  CB  PHE B 225      -1.084 -14.132 -12.182  1.00 17.62      B    C  
ATOM   4032  CG  PHE B 225      -0.565 -15.530 -12.061  1.00 19.86      B    C  
ATOM   4033  CD1 PHE B 225      -0.974 -16.518 -12.959  1.00 19.93      B    C  
ATOM   4034  CD2 PHE B 225       0.383 -15.850 -11.094  1.00 21.58      B    C  
ATOM   4035  CE1 PHE B 225      -0.440 -17.799 -12.899  1.00 21.35      B    C  
ATOM   4036  CE2 PHE B 225       0.928 -17.139 -11.025  1.00 23.35      B    C  
ATOM   4037  CZ  PHE B 225       0.515 -18.112 -11.933  1.00 21.46      B    C  
ATOM   4038  N   ASN B 226      -1.482 -12.439  -9.755  1.00 12.95      B    N  
ATOM   4039  CA  ASN B 226      -1.130 -11.992  -8.407  1.00 10.91      B    C  
ATOM   4040  C   ASN B 226      -2.356 -11.856  -7.500  1.00  8.60      B    C  
ATOM   4041  O   ASN B 226      -2.278 -12.110  -6.303  1.00 10.20      B    O  
ATOM   4042  CB  ASN B 226      -0.407 -10.636  -8.478  1.00 12.04      B    C  
ATOM   4043  CG  ASN B 226       0.899 -10.691  -9.280  1.00 16.02      B    C  
ATOM   4044  ND2 ASN B 226       1.541 -11.859  -9.308  1.00 14.96      B    N  
ATOM   4045  OD1 ASN B 226       1.328  -9.680  -9.855  1.00 14.01      B    O  
ATOM   4046  N   ILE B 227      -3.477 -11.434  -8.068  1.00  9.93      B    N  
ATOM   4047  CA  ILE B 227      -4.701 -11.274  -7.282  1.00 11.36      B    C  
ATOM   4048  C   ILE B 227      -5.148 -12.644  -6.780  1.00 11.78      B    C  
ATOM   4049  O   ILE B 227      -5.373 -12.838  -5.588  1.00 10.54      B    O  
ATOM   4050  CB  ILE B 227      -5.842 -10.669  -8.121  1.00 11.01      B    C  
ATOM   4051  CG1 ILE B 227      -5.521  -9.213  -8.474  1.00 12.78      B    C  
ATOM   4052  CG2 ILE B 227      -7.153 -10.719  -7.334  1.00 11.40      B    C  
ATOM   4053  CD1 ILE B 227      -6.560  -8.571  -9.356  1.00  8.77      B    C  
ATOM   4054  N   ALA B 228      -5.272 -13.586  -7.707  1.00 13.85      B    N  
ATOM   4055  CA  ALA B 228      -5.683 -14.943  -7.363  1.00 14.44      B    C  
ATOM   4056  C   ALA B 228      -4.726 -15.510  -6.317  1.00 13.93      B    C  
ATOM   4057  O   ALA B 228      -5.149 -16.158  -5.359  1.00 14.81      B    O  
ATOM   4058  CB  ALA B 228      -5.684 -15.815  -8.613  1.00 12.44      B    C  
ATOM   4059  N   SER B 229      -3.437 -15.231  -6.487  1.00 15.12      B    N  
ATOM   4060  CA  SER B 229      -2.413 -15.727  -5.573  1.00 13.52      B    C  
ATOM   4061  C   SER B 229      -2.575 -15.285  -4.123  1.00 13.51      B    C  
ATOM   4062  O   SER B 229      -2.447 -16.089  -3.196  1.00 10.62      B    O  
ATOM   4063  CB  SER B 229      -1.022 -15.334  -6.076  1.00 14.98      B    C  
ATOM   4064  OG  SER B 229      -0.040 -15.674  -5.117  1.00 18.92      B    O  
ATOM   4065  N   TYR B 230      -2.849 -14.005  -3.908  1.00 12.79      B    N  
ATOM   4066  CA  TYR B 230      -3.008 -13.534  -2.550  1.00 12.01      B    C  
ATOM   4067  C   TYR B 230      -4.377 -13.907  -1.993  1.00 10.36      B    C  
ATOM   4068  O   TYR B 230      -4.527 -14.099  -0.795  1.00 10.60      B    O  
ATOM   4069  CB  TYR B 230      -2.742 -12.024  -2.485  1.00 11.74      B    C  
ATOM   4070  CG  TYR B 230      -1.265 -11.754  -2.325  1.00 10.63      B    C  
ATOM   4071  CD1 TYR B 230      -0.695 -11.660  -1.062  1.00 10.06      B    C  
ATOM   4072  CD2 TYR B 230      -0.420 -11.717  -3.433  1.00 12.22      B    C  
ATOM   4073  CE1 TYR B 230       0.677 -11.548  -0.898  1.00 10.62      B    C  
ATOM   4074  CE2 TYR B 230       0.957 -11.606  -3.282  1.00 13.67      B    C  
ATOM   4075  CZ  TYR B 230       1.497 -11.526  -2.012  1.00 10.96      B    C  
ATOM   4076  OH  TYR B 230       2.858 -11.468  -1.843  1.00 11.85      B    O  
ATOM   4077  N   ALA B 231      -5.367 -14.029  -2.867  1.00 11.03      B    N  
ATOM   4078  CA  ALA B 231      -6.696 -14.431  -2.422  1.00 14.02      B    C  
ATOM   4079  C   ALA B 231      -6.570 -15.874  -1.911  1.00 14.62      B    C  
ATOM   4080  O   ALA B 231      -7.201 -16.259  -0.924  1.00 15.70      B    O  
ATOM   4081  CB  ALA B 231      -7.678 -14.361  -3.575  1.00 12.30      B    C  
ATOM   4082  N   LEU B 232      -5.733 -16.660  -2.582  1.00 14.27      B    N  
ATOM   4083  CA  LEU B 232      -5.511 -18.051  -2.194  1.00 13.46      B    C  
ATOM   4084  C   LEU B 232      -4.773 -18.114  -0.861  1.00 14.91      B    C  
ATOM   4085  O   LEU B 232      -5.156 -18.871   0.037  1.00 15.06      B    O  
ATOM   4086  CB  LEU B 232      -4.716 -18.784  -3.286  1.00 13.87      B    C  
ATOM   4087  CG  LEU B 232      -4.173 -20.193  -2.985  1.00 12.76      B    C  
ATOM   4088  CD1 LEU B 232      -5.311 -21.100  -2.517  1.00  9.96      B    C  
ATOM   4089  CD2 LEU B 232      -3.496 -20.761  -4.230  1.00 10.70      B    C  
ATOM   4090  N   LEU B 233      -3.725 -17.306  -0.714  1.00 14.78      B    N  
ATOM   4091  CA  LEU B 233      -2.964 -17.297   0.529  1.00 13.13      B    C  
ATOM   4092  C   LEU B 233      -3.852 -16.953   1.722  1.00 13.06      B    C  
ATOM   4093  O   LEU B 233      -3.665 -17.497   2.814  1.00 13.68      B    O  
ATOM   4094  CB  LEU B 233      -1.797 -16.301   0.457  1.00 12.24      B    C  
ATOM   4095  CG  LEU B 233      -0.991 -16.158   1.757  1.00 13.99      B    C  
ATOM   4096  CD1 LEU B 233      -0.240 -17.453   2.030  1.00 13.02      B    C  
ATOM   4097  CD2 LEU B 233      -0.004 -14.991   1.650  1.00 14.23      B    C  
ATOM   4098  N   THR B 234      -4.812 -16.052   1.520  1.00 12.19      B    N  
ATOM   4099  CA  THR B 234      -5.709 -15.653   2.604  1.00 13.54      B    C  
ATOM   4100  C   THR B 234      -6.625 -16.823   2.972  1.00 14.09      B    C  
ATOM   4101  O   THR B 234      -6.911 -17.055   4.142  1.00 14.78      B    O  
ATOM   4102  CB  THR B 234      -6.584 -14.427   2.210  1.00 14.19      B    C  
ATOM   4103  CG2 THR B 234      -7.462 -13.996   3.381  1.00 12.24      B    C  
ATOM   4104  OG1 THR B 234      -5.736 -13.332   1.849  1.00 15.59      B    O  
ATOM   4105  N   TYR B 235      -7.091 -17.539   1.956  1.00 15.04      B    N  
ATOM   4106  CA  TYR B 235      -7.945 -18.699   2.172  1.00 16.43      B    C  
ATOM   4107  C   TYR B 235      -7.179 -19.729   2.985  1.00 14.76      B    C  
ATOM   4108  O   TYR B 235      -7.709 -20.282   3.943  1.00 15.85      B    O  
ATOM   4109  CB  TYR B 235      -8.351 -19.297   0.833  1.00 15.84      B    C  
ATOM   4110  CG  TYR B 235      -9.742 -18.923   0.400  1.00 18.99      B    C  
ATOM   4111  CD1 TYR B 235     -10.835 -19.714   0.755  1.00 18.48      B    C  
ATOM   4112  CD2 TYR B 235      -9.972 -17.780  -0.366  1.00 19.26      B    C  
ATOM   4113  CE1 TYR B 235     -12.123 -19.383   0.353  1.00 19.85      B    C  
ATOM   4114  CE2 TYR B 235     -11.259 -17.434  -0.771  1.00 20.90      B    C  
ATOM   4115  CZ  TYR B 235     -12.330 -18.242  -0.411  1.00 21.92      B    C  
ATOM   4116  OH  TYR B 235     -13.598 -17.926  -0.835  1.00 21.18      B    O  
ATOM   4117  N   MET B 236      -5.928 -19.979   2.600  1.00 16.27      B    N  
ATOM   4118  CA  MET B 236      -5.076 -20.943   3.301  1.00 16.22      B    C  
ATOM   4119  C   MET B 236      -4.866 -20.564   4.759  1.00 17.19      B    C  
ATOM   4120  O   MET B 236      -5.015 -21.396   5.656  1.00 15.14      B    O  
ATOM   4121  CB  MET B 236      -3.700 -21.045   2.637  1.00 17.98      B    C  
ATOM   4122  CG  MET B 236      -3.668 -21.672   1.264  1.00 17.47      B    C  
ATOM   4123  SD  MET B 236      -1.952 -21.798   0.706  1.00 21.80      B    S  
ATOM   4124  CE  MET B 236      -2.168 -22.258  -0.970  1.00 18.57      B    C  
ATOM   4125  N   ILE B 237      -4.512 -19.305   5.005  1.00 16.97      B    N  
ATOM   4126  CA  ILE B 237      -4.278 -18.862   6.370  1.00 15.74      B    C  
ATOM   4127  C   ILE B 237      -5.564 -18.802   7.192  1.00 15.40      B    C  
ATOM   4128  O   ILE B 237      -5.547 -19.066   8.391  1.00 17.27      B    O  
ATOM   4129  CB  ILE B 237      -3.549 -17.491   6.392  1.00 14.93      B    C  
ATOM   4130  CG1 ILE B 237      -2.151 -17.654   5.773  1.00 17.53      B    C  
ATOM   4131  CG2 ILE B 237      -3.431 -16.983   7.824  1.00 13.67      B    C  
ATOM   4132  CD1 ILE B 237      -1.315 -16.376   5.711  1.00 16.18      B    C  
ATOM   4133  N   ALA B 238      -6.678 -18.464   6.555  1.00 15.44      B    N  
ATOM   4134  CA  ALA B 238      -7.950 -18.411   7.272  1.00 17.11      B    C  
ATOM   4135  C   ALA B 238      -8.308 -19.835   7.707  1.00 18.80      B    C  
ATOM   4136  O   ALA B 238      -8.747 -20.068   8.840  1.00 18.21      B    O  
ATOM   4137  CB  ALA B 238      -9.044 -17.849   6.364  1.00 15.59      B    C  
ATOM   4138  N   HIS B 239      -8.096 -20.777   6.793  1.00 20.28      B    N  
ATOM   4139  CA  HIS B 239      -8.389 -22.188   7.029  1.00 22.25      B    C  
ATOM   4140  C   HIS B 239      -7.700 -22.722   8.280  1.00 22.59      B    C  
ATOM   4141  O   HIS B 239      -8.354 -23.271   9.161  1.00 24.05      B    O  
ATOM   4142  CB  HIS B 239      -7.956 -23.022   5.820  1.00 24.43      B    C  
ATOM   4143  CG  HIS B 239      -8.297 -24.475   5.935  1.00 27.14      B    C  
ATOM   4144  CD2 HIS B 239      -7.577 -25.526   6.398  1.00 29.02      B    C  
ATOM   4145  ND1 HIS B 239      -9.527 -24.983   5.576  1.00 29.01      B    N  
ATOM   4146  CE1 HIS B 239      -9.550 -26.283   5.813  1.00 28.71      B    C  
ATOM   4147  NE2 HIS B 239      -8.380 -26.637   6.312  1.00 27.76      B    N  
ATOM   4148  N   ILE B 240      -6.384 -22.552   8.368  1.00 21.71      B    N  
ATOM   4149  CA  ILE B 240      -5.656 -23.062   9.522  1.00 21.32      B    C  
ATOM   4150  C   ILE B 240      -5.796 -22.246  10.798  1.00 21.40      B    C  
ATOM   4151  O   ILE B 240      -5.430 -22.724  11.870  1.00 19.78      B    O  
ATOM   4152  CB  ILE B 240      -4.155 -23.235   9.214  1.00 24.19      B    C  
ATOM   4153  CG1 ILE B 240      -3.538 -21.896   8.826  1.00 24.03      B    C  
ATOM   4154  CG2 ILE B 240      -3.969 -24.251   8.091  1.00 22.89      B    C  
ATOM   4155  CD1 ILE B 240      -2.069 -21.993   8.498  1.00 24.77      B    C  
ATOM   4156  N   THR B 241      -6.325 -21.027  10.702  1.00 18.47      B    N  
ATOM   4157  CA  THR B 241      -6.486 -20.201  11.896  1.00 19.53      B    C  
ATOM   4158  C   THR B 241      -7.931 -20.214  12.383  1.00 20.09      B    C  
ATOM   4159  O   THR B 241      -8.272 -19.570  13.376  1.00 21.25      B    O  
ATOM   4160  CB  THR B 241      -6.036 -18.731  11.646  1.00 19.06      B    C  
ATOM   4161  CG2 THR B 241      -4.543 -18.684  11.341  1.00 18.94      B    C  
ATOM   4162  OG1 THR B 241      -6.763 -18.181  10.541  1.00 15.49      B    O  
ATOM   4163  N   GLY B 242      -8.773 -20.959  11.677  1.00 20.90      B    N  
ATOM   4164  CA  GLY B 242     -10.167 -21.062  12.052  1.00 21.93      B    C  
ATOM   4165  C   GLY B 242     -10.964 -19.806  11.769  1.00 22.16      B    C  
ATOM   4166  O   GLY B 242     -11.938 -19.516  12.467  1.00 23.98      B    O  
ATOM   4167  N   LEU B 243     -10.564 -19.064  10.742  1.00 20.14      B    N  
ATOM   4168  CA  LEU B 243     -11.254 -17.830  10.391  1.00 19.92      B    C  
ATOM   4169  C   LEU B 243     -11.894 -17.914   9.022  1.00 19.64      B    C  
ATOM   4170  O   LEU B 243     -11.633 -18.836   8.250  1.00 21.35      B    O  
ATOM   4171  CB  LEU B 243     -10.281 -16.644  10.430  1.00 16.86      B    C  
ATOM   4172  CG  LEU B 243      -9.548 -16.430  11.755  1.00 16.23      B    C  
ATOM   4173  CD1 LEU B 243      -8.513 -15.327  11.594  1.00 16.06      B    C  
ATOM   4174  CD2 LEU B 243     -10.549 -16.085  12.861  1.00 17.39      B    C  
ATOM   4175  N   LYS B 244     -12.738 -16.936   8.726  1.00 20.79      B    N  
ATOM   4176  CA  LYS B 244     -13.436 -16.880   7.456  1.00 20.85      B    C  
ATOM   4177  C   LYS B 244     -12.767 -15.823   6.591  1.00 22.66      B    C  
ATOM   4178  O   LYS B 244     -12.437 -14.742   7.074  1.00 23.86      B    O  
ATOM   4179  CB  LYS B 244     -14.894 -16.500   7.701  1.00 24.78      B    C  
ATOM   4180  CG  LYS B 244     -15.467 -17.109   8.975  1.00 28.15      B    C  
ATOM   4181  CD  LYS B 244     -15.324 -18.628   8.963  1.00 31.44      B    C  
ATOM   4182  CE  LYS B 244     -15.656 -19.252  10.325  1.00 34.03      B    C  
ATOM   4183  NZ  LYS B 244     -14.605 -19.007  11.361  1.00 33.74      B    N1+
ATOM   4184  N   PRO B 245     -12.543 -16.125   5.304  1.00 22.41      B    N  
ATOM   4185  CA  PRO B 245     -11.905 -15.138   4.430  1.00 22.48      B    C  
ATOM   4186  C   PRO B 245     -12.787 -13.901   4.296  1.00 22.86      B    C  
ATOM   4187  O   PRO B 245     -13.982 -14.014   4.015  1.00 21.65      B    O  
ATOM   4188  CB  PRO B 245     -11.770 -15.888   3.108  1.00 23.04      B    C  
ATOM   4189  CG  PRO B 245     -11.607 -17.313   3.544  1.00 23.25      B    C  
ATOM   4190  CD  PRO B 245     -12.653 -17.429   4.629  1.00 21.80      B    C  
ATOM   4191  N   GLY B 246     -12.198 -12.724   4.487  1.00 21.57      B    N  
ATOM   4192  CA  GLY B 246     -12.967 -11.498   4.372  1.00 19.96      B    C  
ATOM   4193  C   GLY B 246     -12.757 -10.793   3.047  1.00 19.51      B    C  
ATOM   4194  O   GLY B 246     -13.436 -11.082   2.054  1.00 18.38      B    O  
ATOM   4195  N   ASP B 247     -11.806  -9.862   3.030  1.00 17.14      B    N  
ATOM   4196  CA  ASP B 247     -11.496  -9.100   1.830  1.00 15.64      B    C  
ATOM   4197  C   ASP B 247     -10.027  -9.187   1.446  1.00 13.37      B    C  
ATOM   4198  O   ASP B 247      -9.155  -9.364   2.297  1.00 13.03      B    O  
ATOM   4199  CB  ASP B 247     -11.779  -7.608   2.049  1.00 17.05      B    C  
ATOM   4200  CG  ASP B 247     -13.247  -7.275   2.088  1.00 17.33      B    C  
ATOM   4201  OD1 ASP B 247     -13.616  -6.436   2.929  1.00 19.15      B    O  
ATOM   4202  OD2 ASP B 247     -14.019  -7.819   1.271  1.00 21.70      B    O1-
ATOM   4203  N   PHE B 248      -9.766  -9.054   0.154  1.00 12.96      B    N  
ATOM   4204  CA  PHE B 248      -8.398  -8.984  -0.317  1.00 12.80      B    C  
ATOM   4205  C   PHE B 248      -8.311  -7.604  -0.946  1.00 11.66      B    C  
ATOM   4206  O   PHE B 248      -9.000  -7.337  -1.928  1.00 12.42      B    O  
ATOM   4207  CB  PHE B 248      -8.071  -9.983  -1.412  1.00 12.59      B    C  
ATOM   4208  CG  PHE B 248      -6.790  -9.650  -2.128  1.00 10.27      B    C  
ATOM   4209  CD1 PHE B 248      -5.592  -9.574  -1.419  1.00 11.22      B    C  
ATOM   4210  CD2 PHE B 248      -6.785  -9.351  -3.481  1.00 12.02      B    C  
ATOM   4211  CE1 PHE B 248      -4.406  -9.201  -2.052  1.00 11.02      B    C  
ATOM   4212  CE2 PHE B 248      -5.599  -8.976  -4.122  1.00 12.57      B    C  
ATOM   4213  CZ  PHE B 248      -4.412  -8.901  -3.400  1.00  7.79      B    C  
ATOM   4214  N   ILE B 249      -7.485  -6.730  -0.387  1.00 12.97      B    N  
ATOM   4215  CA  ILE B 249      -7.346  -5.397  -0.959  1.00 12.08      B    C  
ATOM   4216  C   ILE B 249      -6.060  -5.339  -1.769  1.00  9.68      B    C  
ATOM   4217  O   ILE B 249      -4.976  -5.604  -1.258  1.00 10.92      B    O  
ATOM   4218  CB  ILE B 249      -7.314  -4.296   0.128  1.00 14.50      B    C  
ATOM   4219  CG1 ILE B 249      -8.610  -4.325   0.940  1.00 15.07      B    C  
ATOM   4220  CG2 ILE B 249      -7.145  -2.925  -0.519  1.00 14.16      B    C  
ATOM   4221  CD1 ILE B 249      -8.541  -5.238   2.135  1.00 16.65      B    C  
ATOM   4222  N   HIS B 250      -6.200  -5.020  -3.045  1.00  9.80      B    N  
ATOM   4223  CA  HIS B 250      -5.057  -4.921  -3.931  1.00 11.81      B    C  
ATOM   4224  C   HIS B 250      -4.640  -3.453  -4.105  1.00 12.51      B    C  
ATOM   4225  O   HIS B 250      -5.397  -2.640  -4.654  1.00 14.73      B    O  
ATOM   4226  CB  HIS B 250      -5.404  -5.502  -5.296  1.00  9.36      B    C  
ATOM   4227  CG  HIS B 250      -4.241  -5.564  -6.233  1.00  8.58      B    C  
ATOM   4228  CD2 HIS B 250      -2.927  -5.805  -6.008  1.00  7.78      B    C  
ATOM   4229  ND1 HIS B 250      -4.371  -5.388  -7.593  1.00  9.24      B    N  
ATOM   4230  CE1 HIS B 250      -3.189  -5.518  -8.166  1.00  6.19      B    C  
ATOM   4231  NE2 HIS B 250      -2.296  -5.771  -7.227  1.00  8.69      B    N  
ATOM   4232  N   THR B 251      -3.450  -3.119  -3.625  1.00 12.49      B    N  
ATOM   4233  CA  THR B 251      -2.932  -1.757  -3.763  1.00 11.42      B    C  
ATOM   4234  C   THR B 251      -1.761  -1.776  -4.741  1.00 11.65      B    C  
ATOM   4235  O   THR B 251      -0.846  -2.597  -4.623  1.00 12.53      B    O  
ATOM   4236  CB  THR B 251      -2.468  -1.186  -2.413  1.00 12.30      B    C  
ATOM   4237  CG2 THR B 251      -1.689   0.147  -2.617  1.00  8.44      B    C  
ATOM   4238  OG1 THR B 251      -3.618  -0.956  -1.581  1.00 12.20      B    O  
ATOM   4239  N   LEU B 252      -1.810  -0.863  -5.709  1.00 11.68      B    N  
ATOM   4240  CA  LEU B 252      -0.790  -0.751  -6.745  1.00 10.41      B    C  
ATOM   4241  C   LEU B 252       0.051   0.526  -6.689  1.00 12.03      B    C  
ATOM   4242  O   LEU B 252      -0.436   1.601  -6.323  1.00  9.46      B    O  
ATOM   4243  CB  LEU B 252      -1.460  -0.827  -8.122  1.00 10.50      B    C  
ATOM   4244  CG  LEU B 252      -1.891  -2.216  -8.623  1.00  7.69      B    C  
ATOM   4245  CD1 LEU B 252      -2.909  -2.096  -9.750  1.00  5.93      B    C  
ATOM   4246  CD2 LEU B 252      -0.663  -2.964  -9.084  1.00 10.53      B    C  
ATOM   4247  N   GLY B 253       1.317   0.385  -7.056  1.00 13.07      B    N  
ATOM   4248  CA  GLY B 253       2.220   1.518  -7.118  1.00 14.47      B    C  
ATOM   4249  C   GLY B 253       2.176   1.877  -8.585  1.00 14.14      B    C  
ATOM   4250  O   GLY B 253       1.215   2.498  -9.049  1.00 13.66      B    O  
ATOM   4251  N   ASP B 254       3.189   1.462  -9.339  1.00 14.69      B    N  
ATOM   4252  CA  ASP B 254       3.188   1.749 -10.758  1.00 16.12      B    C  
ATOM   4253  C   ASP B 254       2.318   0.728 -11.490  1.00 18.48      B    C  
ATOM   4254  O   ASP B 254       2.792  -0.352 -11.863  1.00 19.77      B    O  
ATOM   4255  CB  ASP B 254       4.606   1.711 -11.332  1.00 15.28      B    C  
ATOM   4256  CG  ASP B 254       4.659   2.164 -12.781  1.00 15.49      B    C  
ATOM   4257  OD1 ASP B 254       3.715   1.872 -13.549  1.00 15.50      B    O  
ATOM   4258  OD2 ASP B 254       5.654   2.811 -13.166  1.00 17.34      B    O1-
ATOM   4259  N   ALA B 255       1.044   1.069 -11.680  1.00 18.07      B    N  
ATOM   4260  CA  ALA B 255       0.111   0.201 -12.394  1.00 16.62      B    C  
ATOM   4261  C   ALA B 255       0.293   0.534 -13.865  1.00 16.75      B    C  
ATOM   4262  O   ALA B 255       0.025   1.659 -14.295  1.00 16.06      B    O  
ATOM   4263  CB  ALA B 255      -1.326   0.485 -11.954  1.00 17.32      B    C  
ATOM   4264  N   HIS B 256       0.743  -0.443 -14.644  1.00 14.64      B    N  
ATOM   4265  CA  HIS B 256       0.995  -0.205 -16.052  1.00 15.17      B    C  
ATOM   4266  C   HIS B 256       0.522  -1.283 -17.016  1.00 17.10      B    C  
ATOM   4267  O   HIS B 256       0.389  -2.454 -16.662  1.00 16.39      B    O  
ATOM   4268  CB  HIS B 256       2.495   0.002 -16.266  1.00 15.30      B    C  
ATOM   4269  CG  HIS B 256       3.339  -1.113 -15.726  1.00 13.21      B    C  
ATOM   4270  CD2 HIS B 256       3.825  -2.230 -16.319  1.00 13.81      B    C  
ATOM   4271  ND1 HIS B 256       3.741  -1.175 -14.408  1.00 13.02      B    N  
ATOM   4272  CE1 HIS B 256       4.439  -2.281 -14.214  1.00 12.51      B    C  
ATOM   4273  NE2 HIS B 256       4.504  -2.938 -15.358  1.00 10.10      B    N  
ATOM   4274  N   ILE B 257       0.279  -0.861 -18.250  1.00 17.48      B    N  
ATOM   4275  CA  ILE B 257      -0.132  -1.758 -19.311  1.00 16.27      B    C  
ATOM   4276  C   ILE B 257       0.959  -1.648 -20.365  1.00 17.58      B    C  
ATOM   4277  O   ILE B 257       1.270  -0.554 -20.832  1.00 17.39      B    O  
ATOM   4278  CB  ILE B 257      -1.479  -1.326 -19.932  1.00 17.53      B    C  
ATOM   4279  CG1 ILE B 257      -2.616  -1.566 -18.933  1.00 16.48      B    C  
ATOM   4280  CG2 ILE B 257      -1.713  -2.063 -21.245  1.00 15.93      B    C  
ATOM   4281  CD1 ILE B 257      -3.999  -1.215 -19.470  1.00 15.54      B    C  
ATOM   4282  N   TYR B 258       1.575  -2.768 -20.721  1.00 17.70      B    N  
ATOM   4283  CA  TYR B 258       2.599  -2.720 -21.746  1.00 15.74      B    C  
ATOM   4284  C   TYR B 258       1.934  -2.421 -23.071  1.00 16.10      B    C  
ATOM   4285  O   TYR B 258       0.786  -2.796 -23.298  1.00 16.03      B    O  
ATOM   4286  CB  TYR B 258       3.381  -4.040 -21.807  1.00 15.01      B    C  
ATOM   4287  CG  TYR B 258       4.405  -4.130 -20.706  1.00 15.98      B    C  
ATOM   4288  CD1 TYR B 258       4.153  -4.855 -19.547  1.00 14.51      B    C  
ATOM   4289  CD2 TYR B 258       5.591  -3.401 -20.783  1.00 15.25      B    C  
ATOM   4290  CE1 TYR B 258       5.051  -4.846 -18.490  1.00 15.61      B    C  
ATOM   4291  CE2 TYR B 258       6.494  -3.383 -19.737  1.00 14.25      B    C  
ATOM   4292  CZ  TYR B 258       6.222  -4.103 -18.593  1.00 13.36      B    C  
ATOM   4293  OH  TYR B 258       7.110  -4.069 -17.548  1.00 12.70      B    O  
ATOM   4294  N   LEU B 259       2.649  -1.720 -23.941  1.00 16.69      B    N  
ATOM   4295  CA  LEU B 259       2.107  -1.370 -25.244  1.00 18.42      B    C  
ATOM   4296  C   LEU B 259       1.574  -2.583 -26.010  1.00 19.89      B    C  
ATOM   4297  O   LEU B 259       0.511  -2.516 -26.632  1.00 17.50      B    O  
ATOM   4298  CB  LEU B 259       3.172  -0.646 -26.076  1.00 18.56      B    C  
ATOM   4299  CG  LEU B 259       3.205   0.888 -25.993  1.00 20.59      B    C  
ATOM   4300  CD1 LEU B 259       3.029   1.360 -24.562  1.00 21.25      B    C  
ATOM   4301  CD2 LEU B 259       4.515   1.392 -26.564  1.00 20.99      B    C  
ATOM   4302  N   ASN B 260       2.299  -3.695 -25.963  1.00 20.96      B    N  
ATOM   4303  CA  ASN B 260       1.851  -4.879 -26.690  1.00 22.57      B    C  
ATOM   4304  C   ASN B 260       0.645  -5.586 -26.059  1.00 22.38      B    C  
ATOM   4305  O   ASN B 260       0.131  -6.549 -26.623  1.00 23.17      B    O  
ATOM   4306  CB  ASN B 260       3.014  -5.861 -26.889  1.00 23.98      B    C  
ATOM   4307  CG  ASN B 260       3.600  -6.355 -25.589  1.00 26.46      B    C  
ATOM   4308  ND2 ASN B 260       3.026  -5.929 -24.478  1.00 28.80      B    N  
ATOM   4309  OD1 ASN B 260       4.561  -7.121 -25.586  1.00 31.40      B    O  
ATOM   4310  N   HIS B 261       0.183  -5.108 -24.905  1.00 19.86      B    N  
ATOM   4311  CA  HIS B 261      -0.982  -5.713 -24.258  1.00 19.71      B    C  
ATOM   4312  C   HIS B 261      -2.241  -4.889 -24.520  1.00 19.94      B    C  
ATOM   4313  O   HIS B 261      -3.347  -5.320 -24.211  1.00 20.22      B    O  
ATOM   4314  CB  HIS B 261      -0.790  -5.818 -22.741  1.00 19.33      B    C  
ATOM   4315  CG  HIS B 261       0.259  -6.798 -22.317  1.00 16.53      B    C  
ATOM   4316  CD2 HIS B 261       1.046  -7.633 -23.034  1.00 18.36      B    C  
ATOM   4317  ND1 HIS B 261       0.602  -6.987 -20.996  1.00 14.80      B    N  
ATOM   4318  CE1 HIS B 261       1.559  -7.895 -20.917  1.00 17.28      B    C  
ATOM   4319  NE2 HIS B 261       1.847  -8.303 -22.140  1.00 18.05      B    N  
ATOM   4320  N   ILE B 262      -2.070  -3.702 -25.090  1.00 20.91      B    N  
ATOM   4321  CA  ILE B 262      -3.203  -2.824 -25.357  1.00 21.30      B    C  
ATOM   4322  C   ILE B 262      -4.299  -3.481 -26.192  1.00 21.45      B    C  
ATOM   4323  O   ILE B 262      -5.468  -3.458 -25.807  1.00 19.71      B    O  
ATOM   4324  CB  ILE B 262      -2.745  -1.517 -26.044  1.00 21.05      B    C  
ATOM   4325  CG1 ILE B 262      -1.821  -0.740 -25.104  1.00 19.42      B    C  
ATOM   4326  CG2 ILE B 262      -3.955  -0.674 -26.425  1.00 20.79      B    C  
ATOM   4327  CD1 ILE B 262      -1.293   0.568 -25.685  1.00 21.47      B    C  
ATOM   4328  N   GLU B 263      -3.934  -4.072 -27.327  1.00 21.59      B    N  
ATOM   4329  CA  GLU B 263      -4.938  -4.706 -28.166  1.00 22.77      B    C  
ATOM   4330  C   GLU B 263      -5.628  -5.888 -27.486  1.00 21.59      B    C  
ATOM   4331  O   GLU B 263      -6.854  -5.960 -27.480  1.00 21.68      B    O  
ATOM   4332  CB  GLU B 263      -4.341  -5.106 -29.512  1.00 24.01      B    C  
ATOM   4333  CG  GLU B 263      -4.221  -3.923 -30.467  1.00 30.50      B    C  
ATOM   4334  CD  GLU B 263      -5.398  -2.946 -30.354  1.00 31.95      B    C  
ATOM   4335  OE1 GLU B 263      -5.305  -1.987 -29.559  1.00 35.34      B    O  
ATOM   4336  OE2 GLU B 263      -6.420  -3.140 -31.047  1.00 33.22      B    O1-
ATOM   4337  N   PRO B 264      -4.860  -6.830 -26.909  1.00 20.59      B    N  
ATOM   4338  CA  PRO B 264      -5.555  -7.942 -26.255  1.00 20.84      B    C  
ATOM   4339  C   PRO B 264      -6.444  -7.464 -25.102  1.00 21.86      B    C  
ATOM   4340  O   PRO B 264      -7.528  -8.013 -24.882  1.00 22.70      B    O  
ATOM   4341  CB  PRO B 264      -4.409  -8.859 -25.795  1.00 21.16      B    C  
ATOM   4342  CG  PRO B 264      -3.204  -7.966 -25.776  1.00 20.60      B    C  
ATOM   4343  CD  PRO B 264      -3.414  -7.088 -26.979  1.00 19.73      B    C  
ATOM   4344  N   LEU B 265      -6.003  -6.433 -24.379  1.00 20.94      B    N  
ATOM   4345  CA  LEU B 265      -6.797  -5.906 -23.267  1.00 20.39      B    C  
ATOM   4346  C   LEU B 265      -8.080  -5.224 -23.743  1.00 20.86      B    C  
ATOM   4347  O   LEU B 265      -9.087  -5.225 -23.034  1.00 22.20      B    O  
ATOM   4348  CB  LEU B 265      -5.966  -4.942 -22.408  1.00 18.50      B    C  
ATOM   4349  CG  LEU B 265      -5.014  -5.600 -21.399  1.00 19.04      B    C  
ATOM   4350  CD1 LEU B 265      -4.088  -4.565 -20.783  1.00 18.12      B    C  
ATOM   4351  CD2 LEU B 265      -5.826  -6.295 -20.317  1.00 16.92      B    C  
ATOM   4352  N   LYS B 266      -8.048  -4.639 -24.936  1.00 21.22      B    N  
ATOM   4353  CA  LYS B 266      -9.236  -3.994 -25.478  1.00 22.48      B    C  
ATOM   4354  C   LYS B 266     -10.255  -5.072 -25.842  1.00 24.15      B    C  
ATOM   4355  O   LYS B 266     -11.463  -4.842 -25.799  1.00 23.01      B    O  
ATOM   4356  CB  LYS B 266      -8.882  -3.164 -26.712  1.00 21.57      B    C  
ATOM   4357  CG  LYS B 266      -8.220  -1.827 -26.380  1.00 22.41      B    C  
ATOM   4358  CD  LYS B 266      -7.795  -1.089 -27.640  1.00 23.16      B    C  
ATOM   4359  CE  LYS B 266      -7.307   0.313 -27.314  1.00 23.51      B    C  
ATOM   4360  NZ  LYS B 266      -6.839   1.030 -28.529  1.00 22.27      B    N1+
ATOM   4361  N   ILE B 267      -9.763  -6.253 -26.200  1.00 25.07      B    N  
ATOM   4362  CA  ILE B 267     -10.656  -7.354 -26.540  1.00 26.73      B    C  
ATOM   4363  C   ILE B 267     -11.295  -7.879 -25.259  1.00 27.07      B    C  
ATOM   4364  O   ILE B 267     -12.494  -8.166 -25.219  1.00 27.06      B    O  
ATOM   4365  CB  ILE B 267      -9.897  -8.500 -27.244  1.00 28.17      B    C  
ATOM   4366  CG1 ILE B 267      -9.374  -8.013 -28.598  1.00 28.36      B    C  
ATOM   4367  CG2 ILE B 267     -10.819  -9.699 -27.440  1.00 27.50      B    C  
ATOM   4368  CD1 ILE B 267      -8.551  -9.038 -29.345  1.00 30.39      B    C  
ATOM   4369  N   GLN B 268     -10.489  -7.982 -24.206  1.00 26.21      B    N  
ATOM   4370  CA  GLN B 268     -10.966  -8.477 -22.926  1.00 26.85      B    C  
ATOM   4371  C   GLN B 268     -12.017  -7.564 -22.297  1.00 28.76      B    C  
ATOM   4372  O   GLN B 268     -12.932  -8.035 -21.615  1.00 28.51      B    O  
ATOM   4373  CB  GLN B 268      -9.791  -8.642 -21.960  1.00 25.14      B    C  
ATOM   4374  CG  GLN B 268     -10.128  -9.453 -20.722  1.00 22.41      B    C  
ATOM   4375  CD  GLN B 268      -8.970  -9.556 -19.756  1.00 20.32      B    C  
ATOM   4376  NE2 GLN B 268      -9.280  -9.662 -18.471  1.00 20.83      B    N  
ATOM   4377  OE1 GLN B 268      -7.808  -9.559 -20.160  1.00 20.36      B    O  
ATOM   4378  N   LEU B 269     -11.882  -6.259 -22.531  1.00 29.07      B    N  
ATOM   4379  CA  LEU B 269     -12.811  -5.278 -21.977  1.00 29.42      B    C  
ATOM   4380  C   LEU B 269     -14.215  -5.376 -22.561  1.00 30.38      B    C  
ATOM   4381  O   LEU B 269     -15.184  -4.922 -21.952  1.00 30.13      B    O  
ATOM   4382  CB  LEU B 269     -12.271  -3.858 -22.187  1.00 28.00      B    C  
ATOM   4383  CG  LEU B 269     -11.093  -3.418 -21.314  1.00 25.90      B    C  
ATOM   4384  CD1 LEU B 269     -10.618  -2.040 -21.745  1.00 27.27      B    C  
ATOM   4385  CD2 LEU B 269     -11.519  -3.402 -19.855  1.00 25.17      B    C  
ATOM   4386  N   GLN B 270     -14.330  -5.966 -23.742  1.00 30.90      B    N  
ATOM   4387  CA  GLN B 270     -15.635  -6.098 -24.374  1.00 33.47      B    C  
ATOM   4388  C   GLN B 270     -16.412  -7.297 -23.831  1.00 33.15      B    C  
ATOM   4389  O   GLN B 270     -17.553  -7.534 -24.224  1.00 32.90      B    O  
ATOM   4390  CB  GLN B 270     -15.468  -6.225 -25.888  1.00 35.77      B    C  
ATOM   4391  CG  GLN B 270     -14.711  -5.062 -26.508  1.00 40.26      B    C  
ATOM   4392  CD  GLN B 270     -14.652  -5.141 -28.019  1.00 42.26      B    C  
ATOM   4393  NE2 GLN B 270     -13.450  -5.337 -28.558  1.00 42.92      B    N  
ATOM   4394  OE1 GLN B 270     -15.675  -5.029 -28.697  1.00 44.12      B    O  
ATOM   4395  N   ARG B 271     -15.793  -8.034 -22.913  1.00 32.19      B    N  
ATOM   4396  CA  ARG B 271     -16.413  -9.218 -22.328  1.00 32.89      B    C  
ATOM   4397  C   ARG B 271     -17.100  -8.951 -20.996  1.00 33.58      B    C  
ATOM   4398  O   ARG B 271     -16.540  -8.305 -20.110  1.00 33.65      B    O  
ATOM   4399  CB  ARG B 271     -15.361 -10.307 -22.144  1.00 30.67      B    C  
ATOM   4400  CG  ARG B 271     -14.713 -10.732 -23.431  1.00 28.97      B    C  
ATOM   4401  CD  ARG B 271     -13.628 -11.746 -23.169  1.00 29.33      B    C  
ATOM   4402  NE  ARG B 271     -13.040 -12.236 -24.409  1.00 29.22      B    N  
ATOM   4403  CZ  ARG B 271     -12.050 -13.117 -24.461  1.00 29.32      B    C  
ATOM   4404  NH1 ARG B 271     -11.535 -13.602 -23.339  1.00 29.46      B    N1+
ATOM   4405  NH2 ARG B 271     -11.583 -13.521 -25.632  1.00 31.34      B    N  
ATOM   4406  N   GLU B 272     -18.317  -9.463 -20.853  1.00 35.28      B    N  
ATOM   4407  CA  GLU B 272     -19.067  -9.272 -19.621  1.00 36.68      B    C  
ATOM   4408  C   GLU B 272     -18.603 -10.299 -18.595  1.00 36.23      B    C  
ATOM   4409  O   GLU B 272     -18.563 -11.498 -18.873  1.00 36.26      B    O  
ATOM   4410  CB  GLU B 272     -20.569  -9.441 -19.876  1.00 39.25      B    C  
ATOM   4411  CG  GLU B 272     -21.449  -8.496 -19.060  1.00 43.57      B    C  
ATOM   4412  CD  GLU B 272     -21.497  -7.081 -19.639  1.00 46.54      B    C  
ATOM   4413  OE1 GLU B 272     -20.422  -6.498 -19.912  1.00 46.84      B    O  
ATOM   4414  OE2 GLU B 272     -22.616  -6.549 -19.819  1.00 47.89      B    O1-
ATOM   4415  N   PRO B 273     -18.223  -9.837 -17.395  1.00 35.35      B    N  
ATOM   4416  CA  PRO B 273     -17.768 -10.755 -16.353  1.00 34.98      B    C  
ATOM   4417  C   PRO B 273     -18.820 -11.813 -16.045  1.00 34.77      B    C  
ATOM   4418  O   PRO B 273     -20.009 -11.616 -16.289  1.00 34.18      B    O  
ATOM   4419  CB  PRO B 273     -17.525  -9.830 -15.164  1.00 35.00      B    C  
ATOM   4420  CG  PRO B 273     -17.083  -8.568 -15.822  1.00 35.13      B    C  
ATOM   4421  CD  PRO B 273     -18.058  -8.437 -16.968  1.00 34.80      B    C  
ATOM   4422  N   ARG B 274     -18.366 -12.939 -15.516  1.00 34.49      B    N  
ATOM   4423  CA  ARG B 274     -19.254 -14.026 -15.148  1.00 33.78      B    C  
ATOM   4424  C   ARG B 274     -19.071 -14.263 -13.659  1.00 32.83      B    C  
ATOM   4425  O   ARG B 274     -18.008 -13.976 -13.111  1.00 33.49      B    O  
ATOM   4426  CB  ARG B 274     -18.905 -15.275 -15.953  1.00 33.24      B    C  
ATOM   4427  CG  ARG B 274     -19.196 -15.103 -17.433  1.00 33.42      B    C  
ATOM   4428  CD  ARG B 274     -18.584 -16.200 -18.256  1.00 32.81      B    C  
ATOM   4429  NE  ARG B 274     -18.907 -16.053 -19.669  1.00 33.12      B    N  
ATOM   4430  CZ  ARG B 274     -18.435 -16.848 -20.621  1.00 33.81      B    C  
ATOM   4431  NH1 ARG B 274     -17.616 -17.845 -20.308  1.00 34.12      B    N1+
ATOM   4432  NH2 ARG B 274     -18.786 -16.652 -21.884  1.00 33.64      B    N  
ATOM   4433  N   PRO B 275     -20.108 -14.772 -12.979  1.00 32.39      B    N  
ATOM   4434  CA  PRO B 275     -19.997 -15.021 -11.540  1.00 31.58      B    C  
ATOM   4435  C   PRO B 275     -18.653 -15.657 -11.202  1.00 30.52      B    C  
ATOM   4436  O   PRO B 275     -18.221 -16.591 -11.876  1.00 28.67      B    O  
ATOM   4437  CB  PRO B 275     -21.168 -15.961 -11.264  1.00 32.17      B    C  
ATOM   4438  CG  PRO B 275     -22.188 -15.510 -12.248  1.00 32.01      B    C  
ATOM   4439  CD  PRO B 275     -21.374 -15.312 -13.508  1.00 32.29      B    C  
ATOM   4440  N   PHE B 276     -17.989 -15.131 -10.178  1.00 29.34      B    N  
ATOM   4441  CA  PHE B 276     -16.702 -15.665  -9.753  1.00 28.04      B    C  
ATOM   4442  C   PHE B 276     -16.877 -17.099  -9.277  1.00 27.95      B    C  
ATOM   4443  O   PHE B 276     -17.916 -17.455  -8.726  1.00 27.78      B    O  
ATOM   4444  CB  PHE B 276     -16.124 -14.851  -8.588  1.00 27.09      B    C  
ATOM   4445  CG  PHE B 276     -15.304 -13.662  -9.007  1.00 26.50      B    C  
ATOM   4446  CD1 PHE B 276     -14.397 -13.756 -10.059  1.00 25.97      B    C  
ATOM   4447  CD2 PHE B 276     -15.384 -12.467  -8.300  1.00 26.89      B    C  
ATOM   4448  CE1 PHE B 276     -13.581 -12.680 -10.395  1.00 25.30      B    C  
ATOM   4449  CE2 PHE B 276     -14.569 -11.386  -8.629  1.00 24.88      B    C  
ATOM   4450  CZ  PHE B 276     -13.667 -11.495  -9.677  1.00 24.01      B    C  
ATOM   4451  N   PRO B 277     -15.857 -17.943  -9.482  1.00 27.55      B    N  
ATOM   4452  CA  PRO B 277     -15.979 -19.329  -9.030  1.00 27.34      B    C  
ATOM   4453  C   PRO B 277     -15.807 -19.349  -7.520  1.00 26.85      B    C  
ATOM   4454  O   PRO B 277     -15.654 -18.300  -6.890  1.00 26.47      B    O  
ATOM   4455  CB  PRO B 277     -14.825 -20.025  -9.746  1.00 25.87      B    C  
ATOM   4456  CG  PRO B 277     -13.771 -18.945  -9.775  1.00 26.81      B    C  
ATOM   4457  CD  PRO B 277     -14.575 -17.725 -10.182  1.00 27.14      B    C  
ATOM   4458  N   LYS B 278     -15.844 -20.538  -6.937  1.00 26.62      B    N  
ATOM   4459  CA  LYS B 278     -15.652 -20.672  -5.507  1.00 25.82      B    C  
ATOM   4460  C   LYS B 278     -14.444 -21.579  -5.344  1.00 25.60      B    C  
ATOM   4461  O   LYS B 278     -14.099 -22.328  -6.258  1.00 24.11      B    O  
ATOM   4462  CB  LYS B 278     -16.884 -21.296  -4.847  1.00 27.76      B    C  
ATOM   4463  CG  LYS B 278     -18.189 -20.602  -5.213  1.00 29.80      B    C  
ATOM   4464  CD  LYS B 278     -19.350 -21.074  -4.345  1.00 32.51      B    C  
ATOM   4465  CE  LYS B 278     -20.686 -20.676  -4.955  1.00 33.39      B    C  
ATOM   4466  NZ  LYS B 278     -20.750 -19.225  -5.316  1.00 34.82      B    N1+
ATOM   4467  N   LEU B 279     -13.789 -21.488  -4.194  1.00 24.87      B    N  
ATOM   4468  CA  LEU B 279     -12.623 -22.305  -3.908  1.00 25.64      B    C  
ATOM   4469  C   LEU B 279     -12.961 -23.202  -2.727  1.00 26.19      B    C  
ATOM   4470  O   LEU B 279     -13.374 -22.719  -1.672  1.00 25.32      B    O  
ATOM   4471  CB  LEU B 279     -11.429 -21.425  -3.542  1.00 23.80      B    C  
ATOM   4472  CG  LEU B 279     -10.187 -22.176  -3.064  1.00 24.34      B    C  
ATOM   4473  CD1 LEU B 279      -9.467 -22.771  -4.263  1.00 24.33      B    C  
ATOM   4474  CD2 LEU B 279      -9.264 -21.231  -2.305  1.00 23.69      B    C  
ATOM   4475  N   ARG B 280     -12.783 -24.506  -2.906  1.00 26.63      B    N  
ATOM   4476  CA  ARG B 280     -13.073 -25.458  -1.843  1.00 27.24      B    C  
ATOM   4477  C   ARG B 280     -11.783 -26.083  -1.333  1.00 25.09      B    C  
ATOM   4478  O   ARG B 280     -10.925 -26.462  -2.127  1.00 26.95      B    O  
ATOM   4479  CB  ARG B 280     -13.982 -26.579  -2.366  1.00 31.01      B    C  
ATOM   4480  CG  ARG B 280     -15.251 -26.120  -3.075  1.00 36.00      B    C  
ATOM   4481  CD  ARG B 280     -16.295 -25.574  -2.100  1.00 39.71      B    C  
ATOM   4482  NE  ARG B 280     -17.526 -25.184  -2.789  1.00 42.47      B    N  
ATOM   4483  CZ  ARG B 280     -18.599 -24.676  -2.186  1.00 43.91      B    C  
ATOM   4484  NH1 ARG B 280     -18.603 -24.492  -0.873  1.00 44.40      B    N1+
ATOM   4485  NH2 ARG B 280     -19.670 -24.349  -2.899  1.00 44.62      B    N  
ATOM   4486  N   ILE B 281     -11.632 -26.163  -0.015  1.00 22.66      B    N  
ATOM   4487  CA  ILE B 281     -10.466 -26.812   0.569  1.00 21.48      B    C  
ATOM   4488  C   ILE B 281     -11.027 -28.168   1.022  1.00 22.01      B    C  
ATOM   4489  O   ILE B 281     -11.794 -28.257   1.979  1.00 21.75      B    O  
ATOM   4490  CB  ILE B 281      -9.902 -26.040   1.769  1.00 19.79      B    C  
ATOM   4491  CG1 ILE B 281      -9.303 -24.710   1.301  1.00 20.41      B    C  
ATOM   4492  CG2 ILE B 281      -8.809 -26.858   2.445  1.00 20.07      B    C  
ATOM   4493  CD1 ILE B 281      -8.672 -23.907   2.423  1.00 19.14      B    C  
ATOM   4494  N   LEU B 282     -10.639 -29.210   0.302  1.00 22.50      B    N  
ATOM   4495  CA  LEU B 282     -11.117 -30.572   0.529  1.00 24.55      B    C  
ATOM   4496  C   LEU B 282     -10.677 -31.308   1.789  1.00 25.16      B    C  
ATOM   4497  O   LEU B 282     -11.266 -32.331   2.145  1.00 28.22      B    O  
ATOM   4498  CB  LEU B 282     -10.744 -31.417  -0.687  1.00 22.90      B    C  
ATOM   4499  CG  LEU B 282     -11.130 -30.813  -2.038  1.00 23.07      B    C  
ATOM   4500  CD1 LEU B 282     -10.529 -31.643  -3.168  1.00 21.87      B    C  
ATOM   4501  CD2 LEU B 282     -12.651 -30.742  -2.146  1.00 23.36      B    C  
ATOM   4502  N   ARG B 283      -9.656 -30.802   2.467  1.00 25.23      B    N  
ATOM   4503  CA  ARG B 283      -9.140 -31.468   3.657  1.00 25.77      B    C  
ATOM   4504  C   ARG B 283      -8.846 -30.503   4.800  1.00 27.93      B    C  
ATOM   4505  O   ARG B 283      -8.497 -29.345   4.567  1.00 27.66      B    O  
ATOM   4506  CB  ARG B 283      -7.859 -32.220   3.277  1.00 24.23      B    C  
ATOM   4507  CG  ARG B 283      -7.095 -32.832   4.432  1.00 23.26      B    C  
ATOM   4508  CD  ARG B 283      -5.962 -33.686   3.899  1.00 23.74      B    C  
ATOM   4509  NE  ARG B 283      -4.891 -32.899   3.294  1.00 23.34      B    N  
ATOM   4510  CZ  ARG B 283      -3.802 -32.502   3.945  1.00 23.04      B    C  
ATOM   4511  NH1 ARG B 283      -3.643 -32.820   5.222  1.00 23.91      B    N1+
ATOM   4512  NH2 ARG B 283      -2.865 -31.804   3.320  1.00 23.30      B    N  
ATOM   4513  N   LYS B 284      -8.983 -30.982   6.033  1.00 27.70      B    N  
ATOM   4514  CA  LYS B 284      -8.703 -30.151   7.198  1.00 29.57      B    C  
ATOM   4515  C   LYS B 284      -7.187 -30.111   7.388  1.00 29.30      B    C  
ATOM   4516  O   LYS B 284      -6.567 -31.126   7.704  1.00 28.20      B    O  
ATOM   4517  CB  LYS B 284      -9.374 -30.734   8.443  1.00 31.07      B    C  
ATOM   4518  CG  LYS B 284      -9.785 -29.699   9.486  1.00 35.51      B    C  
ATOM   4519  CD  LYS B 284      -8.592 -28.967  10.080  1.00 38.25      B    C  
ATOM   4520  CE  LYS B 284      -9.029 -27.944  11.121  1.00 38.13      B    C  
ATOM   4521  NZ  LYS B 284      -7.863 -27.239  11.735  1.00 39.90      B    N1+
ATOM   4522  N   VAL B 285      -6.592 -28.937   7.189  1.00 28.57      B    N  
ATOM   4523  CA  VAL B 285      -5.146 -28.775   7.324  1.00 27.31      B    C  
ATOM   4524  C   VAL B 285      -4.764 -28.033   8.605  1.00 27.58      B    C  
ATOM   4525  O   VAL B 285      -5.434 -27.084   9.005  1.00 27.47      B    O  
ATOM   4526  CB  VAL B 285      -4.574 -28.021   6.110  1.00 27.78      B    C  
ATOM   4527  CG1 VAL B 285      -3.053 -27.970   6.196  1.00 27.71      B    C  
ATOM   4528  CG2 VAL B 285      -5.022 -28.704   4.828  1.00 27.25      B    C  
ATOM   4529  N   GLU B 286      -3.676 -28.467   9.237  1.00 28.32      B    N  
ATOM   4530  CA  GLU B 286      -3.217 -27.867  10.488  1.00 30.27      B    C  
ATOM   4531  C   GLU B 286      -2.086 -26.854  10.323  1.00 28.77      B    C  
ATOM   4532  O   GLU B 286      -2.088 -25.803  10.958  1.00 29.55      B    O  
ATOM   4533  CB  GLU B 286      -2.752 -28.964  11.448  1.00 31.46      B    C  
ATOM   4534  CG  GLU B 286      -3.248 -28.795  12.871  1.00 36.75      B    C  
ATOM   4535  CD  GLU B 286      -4.726 -29.115  13.008  1.00 39.90      B    C  
ATOM   4536  OE1 GLU B 286      -5.278 -28.943  14.115  1.00 41.22      B    O  
ATOM   4537  OE2 GLU B 286      -5.340 -29.544  12.006  1.00 43.64      B    O1-
ATOM   4538  N   LYS B 287      -1.108 -27.188   9.489  1.00 28.44      B    N  
ATOM   4539  CA  LYS B 287       0.036 -26.313   9.257  1.00 27.02      B    C  
ATOM   4540  C   LYS B 287       0.065 -25.820   7.822  1.00 24.72      B    C  
ATOM   4541  O   LYS B 287      -0.365 -26.518   6.907  1.00 22.38      B    O  
ATOM   4542  CB  LYS B 287       1.342 -27.050   9.563  1.00 29.36      B    C  
ATOM   4543  CG  LYS B 287       1.597 -27.329  11.042  1.00 31.84      B    C  
ATOM   4544  CD  LYS B 287       2.896 -28.123  11.221  1.00 35.27      B    C  
ATOM   4545  CE  LYS B 287       4.079 -27.432  10.528  1.00 35.85      B    C  
ATOM   4546  NZ  LYS B 287       5.326 -28.254  10.505  1.00 35.99      B    N1+
ATOM   4547  N   ILE B 288       0.588 -24.613   7.636  1.00 22.60      B    N  
ATOM   4548  CA  ILE B 288       0.674 -24.001   6.317  1.00 22.28      B    C  
ATOM   4549  C   ILE B 288       1.553 -24.831   5.383  1.00 21.54      B    C  
ATOM   4550  O   ILE B 288       1.297 -24.917   4.182  1.00 20.62      B    O  
ATOM   4551  CB  ILE B 288       1.246 -22.562   6.420  1.00 20.90      B    C  
ATOM   4552  CG1 ILE B 288       1.211 -21.881   5.053  1.00 22.22      B    C  
ATOM   4553  CG2 ILE B 288       2.656 -22.600   6.963  1.00 21.97      B    C  
ATOM   4554  CD1 ILE B 288      -0.174 -21.459   4.616  1.00 20.50      B    C  
ATOM   4555  N   ASP B 289       2.583 -25.453   5.944  1.00 22.83      B    N  
ATOM   4556  CA  ASP B 289       3.501 -26.271   5.158  1.00 24.31      B    C  
ATOM   4557  C   ASP B 289       2.892 -27.609   4.735  1.00 25.25      B    C  
ATOM   4558  O   ASP B 289       3.462 -28.320   3.906  1.00 24.00      B    O  
ATOM   4559  CB  ASP B 289       4.781 -26.521   5.962  1.00 25.90      B    C  
ATOM   4560  CG  ASP B 289       5.603 -25.259   6.153  1.00 26.77      B    C  
ATOM   4561  OD1 ASP B 289       6.493 -25.242   7.025  1.00 29.98      B    O  
ATOM   4562  OD2 ASP B 289       5.364 -24.285   5.419  1.00 30.59      B    O1-
ATOM   4563  N   ASP B 290       1.731 -27.934   5.296  1.00 25.66      B    N  
ATOM   4564  CA  ASP B 290       1.052 -29.198   5.009  1.00 27.70      B    C  
ATOM   4565  C   ASP B 290       0.162 -29.209   3.767  1.00 27.45      B    C  
ATOM   4566  O   ASP B 290      -0.143 -30.279   3.235  1.00 26.79      B    O  
ATOM   4567  CB  ASP B 290       0.226 -29.613   6.226  1.00 30.80      B    C  
ATOM   4568  CG  ASP B 290       1.088 -29.876   7.448  1.00 35.50      B    C  
ATOM   4569  OD1 ASP B 290       0.553 -29.858   8.581  1.00 37.95      B    O  
ATOM   4570  OD2 ASP B 290       2.303 -30.107   7.273  1.00 38.08      B    O1-
ATOM   4571  N   PHE B 291      -0.261 -28.032   3.309  1.00 25.06      B    N  
ATOM   4572  CA  PHE B 291      -1.112 -27.946   2.125  1.00 22.85      B    C  
ATOM   4573  C   PHE B 291      -0.459 -28.585   0.901  1.00 22.85      B    C  
ATOM   4574  O   PHE B 291       0.762 -28.573   0.761  1.00 23.10      B    O  
ATOM   4575  CB  PHE B 291      -1.435 -26.484   1.800  1.00 21.95      B    C  
ATOM   4576  CG  PHE B 291      -2.448 -25.861   2.714  1.00 20.18      B    C  
ATOM   4577  CD1 PHE B 291      -3.794 -26.208   2.627  1.00 21.20      B    C  
ATOM   4578  CD2 PHE B 291      -2.062 -24.912   3.652  1.00 20.36      B    C  
ATOM   4579  CE1 PHE B 291      -4.742 -25.617   3.457  1.00 20.19      B    C  
ATOM   4580  CE2 PHE B 291      -3.004 -24.313   4.493  1.00 19.62      B    C  
ATOM   4581  CZ  PHE B 291      -4.343 -24.665   4.394  1.00 21.81      B    C  
ATOM   4582  N   LYS B 292      -1.289 -29.134   0.019  1.00 21.51      B    N  
ATOM   4583  CA  LYS B 292      -0.832 -29.762  -1.214  1.00 21.20      B    C  
ATOM   4584  C   LYS B 292      -1.801 -29.374  -2.317  1.00 20.13      B    C  
ATOM   4585  O   LYS B 292      -2.967 -29.096  -2.050  1.00 20.44      B    O  
ATOM   4586  CB  LYS B 292      -0.796 -31.284  -1.058  1.00 23.13      B    C  
ATOM   4587  CG  LYS B 292       0.214 -31.749  -0.033  1.00 25.18      B    C  
ATOM   4588  CD  LYS B 292       0.109 -33.232   0.226  1.00 28.27      B    C  
ATOM   4589  CE  LYS B 292       1.112 -33.646   1.290  1.00 29.74      B    C  
ATOM   4590  NZ  LYS B 292       0.885 -32.922   2.574  1.00 31.30      B    N1+
ATOM   4591  N   ALA B 293      -1.322 -29.362  -3.554  1.00 20.33      B    N  
ATOM   4592  CA  ALA B 293      -2.151 -28.982  -4.688  1.00 21.42      B    C  
ATOM   4593  C   ALA B 293      -3.504 -29.696  -4.726  1.00 23.09      B    C  
ATOM   4594  O   ALA B 293      -4.529 -29.087  -5.055  1.00 21.12      B    O  
ATOM   4595  CB  ALA B 293      -1.391 -29.234  -5.986  1.00 22.39      B    C  
ATOM   4596  N   GLU B 294      -3.506 -30.985  -4.389  1.00 22.18      B    N  
ATOM   4597  CA  GLU B 294      -4.733 -31.776  -4.408  1.00 22.30      B    C  
ATOM   4598  C   GLU B 294      -5.745 -31.358  -3.343  1.00 21.74      B    C  
ATOM   4599  O   GLU B 294      -6.906 -31.764  -3.389  1.00 19.37      B    O  
ATOM   4600  CB  GLU B 294      -4.411 -33.268  -4.235  1.00 23.64      B    C  
ATOM   4601  CG  GLU B 294      -3.673 -33.928  -5.406  1.00 26.51      B    C  
ATOM   4602  CD  GLU B 294      -2.227 -33.471  -5.559  1.00 26.87      B    C  
ATOM   4603  OE1 GLU B 294      -1.544 -33.260  -4.533  1.00 28.36      B    O  
ATOM   4604  OE2 GLU B 294      -1.766 -33.341  -6.714  1.00 28.64      B    O1-
ATOM   4605  N   ASP B 295      -5.305 -30.550  -2.383  1.00 21.27      B    N  
ATOM   4606  CA  ASP B 295      -6.187 -30.095  -1.314  1.00 20.32      B    C  
ATOM   4607  C   ASP B 295      -7.174 -29.024  -1.753  1.00 20.21      B    C  
ATOM   4608  O   ASP B 295      -8.142 -28.742  -1.043  1.00 20.58      B    O  
ATOM   4609  CB  ASP B 295      -5.362 -29.551  -0.154  1.00 20.88      B    C  
ATOM   4610  CG  ASP B 295      -4.548 -30.621   0.530  1.00 23.17      B    C  
ATOM   4611  OD1 ASP B 295      -3.663 -30.274   1.340  1.00 20.42      B    O  
ATOM   4612  OD2 ASP B 295      -4.803 -31.814   0.261  1.00 25.16      B    O1-
ATOM   4613  N   PHE B 296      -6.943 -28.443  -2.925  1.00 20.84      B    N  
ATOM   4614  CA  PHE B 296      -7.797 -27.366  -3.420  1.00 22.15      B    C  
ATOM   4615  C   PHE B 296      -8.608 -27.698  -4.647  1.00 21.91      B    C  
ATOM   4616  O   PHE B 296      -8.159 -28.423  -5.527  1.00 22.69      B    O  
ATOM   4617  CB  PHE B 296      -6.952 -26.122  -3.718  1.00 22.43      B    C  
ATOM   4618  CG  PHE B 296      -6.077 -25.706  -2.580  1.00 22.01      B    C  
ATOM   4619  CD1 PHE B 296      -4.841 -26.311  -2.384  1.00 20.93      B    C  
ATOM   4620  CD2 PHE B 296      -6.511 -24.748  -1.667  1.00 22.54      B    C  
ATOM   4621  CE1 PHE B 296      -4.050 -25.973  -1.296  1.00 21.38      B    C  
ATOM   4622  CE2 PHE B 296      -5.729 -24.405  -0.575  1.00 21.92      B    C  
ATOM   4623  CZ  PHE B 296      -4.494 -25.019  -0.388  1.00 22.40      B    C  
ATOM   4624  N   GLN B 297      -9.802 -27.125  -4.710  1.00 23.04      B    N  
ATOM   4625  CA  GLN B 297     -10.696 -27.347  -5.835  1.00 25.59      B    C  
ATOM   4626  C   GLN B 297     -11.473 -26.088  -6.199  1.00 24.77      B    C  
ATOM   4627  O   GLN B 297     -12.186 -25.524  -5.370  1.00 25.09      B    O  
ATOM   4628  CB  GLN B 297     -11.670 -28.482  -5.505  1.00 27.57      B    C  
ATOM   4629  CG  GLN B 297     -12.768 -28.710  -6.535  1.00 31.20      B    C  
ATOM   4630  CD  GLN B 297     -13.659 -29.890  -6.164  1.00 34.08      B    C  
ATOM   4631  NE2 GLN B 297     -14.918 -29.607  -5.835  1.00 33.75      B    N  
ATOM   4632  OE1 GLN B 297     -13.213 -31.040  -6.162  1.00 34.31      B    O  
ATOM   4633  N   ILE B 298     -11.319 -25.660  -7.448  1.00 26.17      B    N  
ATOM   4634  CA  ILE B 298     -12.008 -24.489  -7.972  1.00 27.63      B    C  
ATOM   4635  C   ILE B 298     -13.257 -24.981  -8.697  1.00 29.37      B    C  
ATOM   4636  O   ILE B 298     -13.164 -25.736  -9.664  1.00 30.46      B    O  
ATOM   4637  CB  ILE B 298     -11.122 -23.722  -8.990  1.00 25.98      B    C  
ATOM   4638  CG1 ILE B 298     -10.024 -22.945  -8.257  1.00 25.58      B    C  
ATOM   4639  CG2 ILE B 298     -11.976 -22.791  -9.837  1.00 25.46      B    C  
ATOM   4640  CD1 ILE B 298     -10.523 -21.751  -7.466  1.00 24.12      B    C  
ATOM   4641  N   GLU B 299     -14.425 -24.553  -8.241  1.00 31.20      B    N  
ATOM   4642  CA  GLU B 299     -15.657 -24.982  -8.881  1.00 32.84      B    C  
ATOM   4643  C   GLU B 299     -16.505 -23.814  -9.362  1.00 32.94      B    C  
ATOM   4644  O   GLU B 299     -16.527 -22.746  -8.745  1.00 32.30      B    O  
ATOM   4645  CB  GLU B 299     -16.462 -25.858  -7.923  1.00 35.32      B    C  
ATOM   4646  CG  GLU B 299     -16.656 -25.252  -6.558  1.00 38.32      B    C  
ATOM   4647  CD  GLU B 299     -17.483 -26.134  -5.653  1.00 40.79      B    C  
ATOM   4648  OE1 GLU B 299     -17.061 -27.284  -5.387  1.00 41.41      B    O  
ATOM   4649  OE2 GLU B 299     -18.557 -25.670  -5.210  1.00 41.57      B    O1-
ATOM   4650  N   GLY B 300     -17.200 -24.025 -10.474  1.00 32.22      B    N  
ATOM   4651  CA  GLY B 300     -18.043 -22.980 -11.024  1.00 32.79      B    C  
ATOM   4652  C   GLY B 300     -17.262 -21.957 -11.830  1.00 32.07      B    C  
ATOM   4653  O   GLY B 300     -17.765 -20.872 -12.112  1.00 32.23      B    O  
ATOM   4654  N   TYR B 301     -16.032 -22.301 -12.199  1.00 31.86      B    N  
ATOM   4655  CA  TYR B 301     -15.201 -21.400 -12.983  1.00 31.62      B    C  
ATOM   4656  C   TYR B 301     -15.527 -21.527 -14.467  1.00 31.31      B    C  
ATOM   4657  O   TYR B 301     -15.162 -22.509 -15.116  1.00 31.86      B    O  
ATOM   4658  CB  TYR B 301     -13.714 -21.694 -12.749  1.00 31.65      B    C  
ATOM   4659  CG  TYR B 301     -12.777 -20.674 -13.377  1.00 30.97      B    C  
ATOM   4660  CD1 TYR B 301     -12.965 -19.306 -13.175  1.00 31.09      B    C  
ATOM   4661  CD2 TYR B 301     -11.691 -21.078 -14.156  1.00 31.93      B    C  
ATOM   4662  CE1 TYR B 301     -12.094 -18.367 -13.732  1.00 30.60      B    C  
ATOM   4663  CE2 TYR B 301     -10.815 -20.151 -14.715  1.00 29.93      B    C  
ATOM   4664  CZ  TYR B 301     -11.022 -18.797 -14.499  1.00 31.25      B    C  
ATOM   4665  OH  TYR B 301     -10.155 -17.878 -15.047  1.00 29.80      B    O  
ATOM   4666  N   ASN B 302     -16.221 -20.524 -14.994  1.00 31.57      B    N  
ATOM   4667  CA  ASN B 302     -16.609 -20.497 -16.400  1.00 31.40      B    C  
ATOM   4668  C   ASN B 302     -16.079 -19.220 -17.070  1.00 30.13      B    C  
ATOM   4669  O   ASN B 302     -16.831 -18.279 -17.311  1.00 30.32      B    O  
ATOM   4670  CB  ASN B 302     -18.130 -20.537 -16.509  1.00 33.22      B    C  
ATOM   4671  CG  ASN B 302     -18.604 -20.694 -17.934  1.00 35.66      B    C  
ATOM   4672  ND2 ASN B 302     -17.702 -21.117 -18.819  1.00 37.55      B    N  
ATOM   4673  OD1 ASN B 302     -19.771 -20.447 -18.239  1.00 37.52      B    O  
ATOM   4674  N   PRO B 303     -14.775 -19.179 -17.383  1.00 28.90      B    N  
ATOM   4675  CA  PRO B 303     -14.162 -18.008 -18.019  1.00 27.41      B    C  
ATOM   4676  C   PRO B 303     -14.300 -17.927 -19.533  1.00 27.86      B    C  
ATOM   4677  O   PRO B 303     -14.532 -18.933 -20.201  1.00 26.63      B    O  
ATOM   4678  CB  PRO B 303     -12.704 -18.136 -17.606  1.00 27.82      B    C  
ATOM   4679  CG  PRO B 303     -12.497 -19.622 -17.701  1.00 28.01      B    C  
ATOM   4680  CD  PRO B 303     -13.744 -20.165 -17.009  1.00 27.98      B    C  
ATOM   4681  N   HIS B 304     -14.161 -16.713 -20.064  1.00 27.14      B    N  
ATOM   4682  CA  HIS B 304     -14.202 -16.491 -21.504  1.00 27.02      B    C  
ATOM   4683  C   HIS B 304     -12.895 -17.093 -22.008  1.00 27.13      B    C  
ATOM   4684  O   HIS B 304     -12.037 -17.467 -21.210  1.00 28.22      B    O  
ATOM   4685  CB  HIS B 304     -14.232 -14.991 -21.819  1.00 26.33      B    C  
ATOM   4686  CG  HIS B 304     -15.550 -14.340 -21.552  1.00 25.45      B    C  
ATOM   4687  CD2 HIS B 304     -16.082 -13.837 -20.413  1.00 25.26      B    C  
ATOM   4688  ND1 HIS B 304     -16.497 -14.148 -22.535  1.00 25.78      B    N  
ATOM   4689  CE1 HIS B 304     -17.555 -13.554 -22.013  1.00 25.64      B    C  
ATOM   4690  NE2 HIS B 304     -17.329 -13.354 -20.727  1.00 26.62      B    N  
ATOM   4691  N   PRO B 305     -12.718 -17.191 -23.332  1.00 28.38      B    N  
ATOM   4692  CA  PRO B 305     -11.486 -17.765 -23.882  1.00 29.32      B    C  
ATOM   4693  C   PRO B 305     -10.192 -17.103 -23.405  1.00 30.44      B    C  
ATOM   4694  O   PRO B 305     -10.163 -15.911 -23.087  1.00 29.09      B    O  
ATOM   4695  CB  PRO B 305     -11.683 -17.619 -25.387  1.00 29.59      B    C  
ATOM   4696  CG  PRO B 305     -13.156 -17.770 -25.540  1.00 28.56      B    C  
ATOM   4697  CD  PRO B 305     -13.687 -16.916 -24.408  1.00 29.07      B    C  
ATOM   4698  N   THR B 306      -9.126 -17.897 -23.360  1.00 29.33      B    N  
ATOM   4699  CA  THR B 306      -7.814 -17.418 -22.946  1.00 30.01      B    C  
ATOM   4700  C   THR B 306      -7.341 -16.315 -23.892  1.00 29.25      B    C  
ATOM   4701  O   THR B 306      -7.651 -16.326 -25.085  1.00 28.89      B    O  
ATOM   4702  CB  THR B 306      -6.765 -18.569 -22.961  1.00 29.93      B    C  
ATOM   4703  CG2 THR B 306      -5.361 -18.031 -22.727  1.00 31.22      B    C  
ATOM   4704  OG1 THR B 306      -7.076 -19.518 -21.934  1.00 31.13      B    O  
ATOM   4705  N   ILE B 307      -6.601 -15.357 -23.349  1.00 30.83      B    N  
ATOM   4706  CA  ILE B 307      -6.067 -14.266 -24.149  1.00 30.32      B    C  
ATOM   4707  C   ILE B 307      -4.575 -14.216 -23.880  1.00 31.96      B    C  
ATOM   4708  O   ILE B 307      -4.149 -14.070 -22.733  1.00 31.52      B    O  
ATOM   4709  CB  ILE B 307      -6.694 -12.920 -23.767  1.00 30.05      B    C  
ATOM   4710  CG1 ILE B 307      -8.211 -12.978 -23.967  1.00 29.37      B    C  
ATOM   4711  CG2 ILE B 307      -6.096 -11.823 -24.622  1.00 29.53      B    C  
ATOM   4712  CD1 ILE B 307      -8.951 -11.738 -23.509  1.00 29.92      B    C  
ATOM   4713  N   LYS B 308      -3.779 -14.346 -24.935  1.00 32.97      B    N  
ATOM   4714  CA  LYS B 308      -2.336 -14.339 -24.773  1.00 35.71      B    C  
ATOM   4715  C   LYS B 308      -1.741 -12.945 -24.669  1.00 35.96      B    C  
ATOM   4716  O   LYS B 308      -1.988 -12.078 -25.508  1.00 36.24      B    O  
ATOM   4717  CB  LYS B 308      -1.659 -15.113 -25.911  1.00 36.32      B    C  
ATOM   4718  CG  LYS B 308      -2.149 -16.556 -26.071  1.00 39.04      B    C  
ATOM   4719  CD  LYS B 308      -2.523 -17.202 -24.732  1.00 40.06      B    C  
ATOM   4720  CE  LYS B 308      -1.353 -17.280 -23.763  1.00 40.54      B    C  
ATOM   4721  NZ  LYS B 308      -1.827 -17.643 -22.396  1.00 39.97      B    N1+
ATOM   4722  N   MET B 309      -0.962 -12.751 -23.611  1.00 35.87      B    N  
ATOM   4723  CA  MET B 309      -0.281 -11.495 -23.337  1.00 37.51      B    C  
ATOM   4724  C   MET B 309       1.207 -11.832 -23.429  1.00 38.95      B    C  
ATOM   4725  O   MET B 309       1.732 -12.544 -22.571  1.00 39.69      B    O  
ATOM   4726  CB  MET B 309      -0.603 -11.018 -21.916  1.00 35.83      B    C  
ATOM   4727  CG  MET B 309      -2.086 -10.935 -21.569  1.00 34.73      B    C  
ATOM   4728  SD  MET B 309      -2.889  -9.394 -22.077  1.00 31.47      B    S  
ATOM   4729  CE  MET B 309      -4.597  -9.825 -21.884  1.00 32.51      B    C  
ATOM   4730  N   GLU B 310       1.881 -11.346 -24.466  1.00 40.87      B    N  
ATOM   4731  CA  GLU B 310       3.306 -11.623 -24.630  1.00 43.35      B    C  
ATOM   4732  C   GLU B 310       4.129 -11.022 -23.495  1.00 44.65      B    C  
ATOM   4733  O   GLU B 310       3.903  -9.885 -23.085  1.00 44.24      B    O  
ATOM   4734  CB  GLU B 310       3.803 -11.078 -25.970  1.00 44.59      B    C  
ATOM   4735  CG  GLU B 310       4.177 -12.150 -26.986  1.00 46.74      B    C  
ATOM   4736  CD  GLU B 310       3.044 -13.119 -27.262  1.00 48.52      B    C  
ATOM   4737  OE1 GLU B 310       2.693 -13.905 -26.353  1.00 49.78      B    O  
ATOM   4738  OE2 GLU B 310       2.499 -13.090 -28.388  1.00 48.84      B    O1-
ATOM   4739  N   MET B 311       5.085 -11.797 -22.993  1.00 46.19      B    N  
ATOM   4740  CA  MET B 311       5.952 -11.355 -21.905  1.00 48.57      B    C  
ATOM   4741  C   MET B 311       6.883 -10.238 -22.377  1.00 49.31      B    C  
ATOM   4742  O   MET B 311       7.274 -10.199 -23.546  1.00 49.96      B    O  
ATOM   4743  CB  MET B 311       6.783 -12.536 -21.389  1.00 49.75      B    C  
ATOM   4744  CG  MET B 311       7.770 -12.188 -20.281  1.00 50.55      B    C  
ATOM   4745  SD  MET B 311       6.987 -11.896 -18.685  1.00 52.97      B    S  
ATOM   4746  CE  MET B 311       7.373 -13.451 -17.823  1.00 50.75      B    C  
ATOM   4747  N   ALA B 312       7.231  -9.333 -21.464  1.00 50.06      B    N  
ATOM   4748  CA  ALA B 312       8.125  -8.222 -21.784  1.00 50.29      B    C  
ATOM   4749  C   ALA B 312       9.547  -8.550 -21.348  1.00 50.51      B    C  
ATOM   4750  O   ALA B 312       9.768  -9.098 -20.268  1.00 50.35      B    O  
ATOM   4751  CB  ALA B 312       7.652  -6.943 -21.097  1.00 50.19      B    C  
ATOM   4752  N   VAL B 313      10.508  -8.208 -22.198  1.00 51.14      B    N  
ATOM   4753  CA  VAL B 313      11.913  -8.464 -21.914  1.00 51.62      B    C  
ATOM   4754  C   VAL B 313      12.782  -7.563 -22.787  1.00 51.70      B    C  
ATOM   4755  O   VAL B 313      13.733  -6.967 -22.239  1.00 21.93      B    O  
ATOM   4756  CB  VAL B 313      12.276  -9.942 -22.200  1.00 51.55      B    C  
ATOM   4757  CG1 VAL B 313      12.105 -10.239 -23.684  1.00 51.19      B    C  
ATOM   4758  CG2 VAL B 313      13.700 -10.228 -21.754  1.00 51.19      B    C  
ATOM   4759  OXT VAL B 313      12.511  -7.458 -24.003  1.00 21.93      B    O1-
TER   
HETATM 4760  P   UMP A 314      -0.123   0.135  16.691  1.00 14.97      F    P  
HETATM 4761  C5' UMP A 314       0.128   2.810  16.754  1.00 16.82      F    C  
HETATM 4762  O5' UMP A 314      -0.320   1.556  17.325  1.00 16.69      F    O  
HETATM 4763  C4' UMP A 314      -1.077   3.732  16.794  1.00 16.80      F    C  
HETATM 4764  O4' UMP A 314      -0.641   5.071  16.403  1.00 21.93      F    O  
HETATM 4765  C3' UMP A 314      -2.126   3.422  15.901  1.00 15.68      F    C  
HETATM 4766  O3' UMP A 314      -3.375   3.977  16.389  1.00 15.11      F    O  
HETATM 4767  C2' UMP A 314      -1.693   4.159  14.630  1.00 15.41      F    C  
HETATM 4768  C1' UMP A 314      -1.022   5.412  15.120  1.00 16.45      F    C  
HETATM 4769  N1  UMP A 314       0.023   5.978  14.270  1.00 17.91      F    N  
HETATM 4770  C2  UMP A 314      -0.321   6.890  13.276  1.00 16.26      F    C  
HETATM 4771  O2  UMP A 314      -1.479   7.103  12.920  1.00 14.40      F    O  
HETATM 4772  N3  UMP A 314       0.739   7.552  12.689  1.00 15.68      F    N  
HETATM 4773  C4  UMP A 314       2.062   7.476  13.120  1.00 15.75      F    C  
HETATM 4774  O4  UMP A 314       2.913   8.227  12.657  1.00 15.84      F    O  
HETATM 4775  C5  UMP A 314       2.403   6.504  14.106  1.00 17.73      F    C  
HETATM 4776  C6  UMP A 314       1.445   5.527  14.534  1.00 18.60      F    C  
HETATM 4777  OP1 UMP A 314      -0.762  -0.823  17.610  1.00 17.55      F    O  
HETATM 4778  OP2 UMP A 314      -0.802   0.097  15.400  1.00 14.15      F    O1-
HETATM 4779  OP3 UMP A 314       1.297  -0.167  16.600  1.00 13.78      F    O  
HETATM 4780  P   UMP B 315      10.223  -3.896 -12.645  1.00 14.69      I    P  
HETATM 4781  C5' UMP B 315       8.834  -6.167 -13.046  1.00 13.44      I    C  
HETATM 4782  O5' UMP B 315       9.679  -5.087 -13.511  1.00 16.89      I    O  
HETATM 4783  C4' UMP B 315       7.713  -6.238 -14.052  1.00 12.97      I    C  
HETATM 4784  O4' UMP B 315       6.972  -7.472 -13.785  1.00 21.93      I    O  
HETATM 4785  C3' UMP B 315       6.756  -5.206 -13.959  1.00 11.16      I    C  
HETATM 4786  O3' UMP B 315       6.137  -5.003 -15.240  1.00 12.63      I    O  
HETATM 4787  C2' UMP B 315       5.736  -5.782 -12.984  1.00 11.90      I    C  
HETATM 4788  C1' UMP B 315       5.729  -7.277 -13.250  1.00 14.64      I    C  
HETATM 4789  N1  UMP B 315       5.405  -8.143 -12.126  1.00 16.63      I    N  
HETATM 4790  C2  UMP B 315       4.073  -8.436 -11.832  1.00 16.93      I    C  
HETATM 4791  O2  UMP B 315       3.123  -7.749 -12.198  1.00 16.46      I    O  
HETATM 4792  N3  UMP B 315       3.874  -9.572 -11.082  1.00 18.24      I    N  
HETATM 4793  C4  UMP B 315       4.877 -10.268 -10.403  1.00 18.98      I    C  
HETATM 4794  O4  UMP B 315       4.594 -11.150  -9.598  1.00 17.65      I    O  
HETATM 4795  C5  UMP B 315       6.233  -9.921 -10.658  1.00 19.82      I    C  
HETATM 4796  C6  UMP B 315       6.565  -8.694 -11.332  1.00 19.39      I    C  
HETATM 4797  OP1 UMP B 315      11.016  -3.044 -13.544  1.00 14.03      I    O  
HETATM 4798  OP2 UMP B 315       9.067  -3.145 -12.134  1.00 16.87      I    O1-
HETATM 4799  OP3 UMP B 315      11.071  -4.401 -11.569  1.00 12.26      I    O  
CONECT    1    2   55
CONECT    2    1    3    5
CONECT    3    2    4   19
CONECT    4    3
CONECT    5    2    6
CONECT    6    5
CONECT    7    8   30
CONECT    8    7    9   11
CONECT    9    8   10   18
CONECT   10    9
CONECT   11    8   12
CONECT   12   11   13
CONECT   13   12   14
CONECT   14   13   15
CONECT   15   14   16   17
CONECT   16   15
CONECT   17   15
CONECT   18    9
CONECT   19    3   20
CONECT   20   19   21   23
CONECT   21   20   22   45
CONECT   22   21
CONECT   23   20   24
CONECT   24   23   25
CONECT   25   24   26   27
CONECT   26   25
CONECT   27   25
CONECT   28   29   61
CONECT   29   28   30   32
CONECT   30   29    7   31
CONECT   31   30
CONECT   32   29   33
CONECT   33   32   34
CONECT   34   33   35   36
CONECT   35   34
CONECT   36   34
CONECT   37   38  100
CONECT   38   37   39   41
CONECT   39   38   40   53
CONECT   40   39
CONECT   41   38   42  545  547
CONECT   41  548
CONECT   42   41   43   44  546
CONECT   42  547  548
CONECT   43   42  548
CONECT   44   42  544  546  547
CONECT   44  548
CONECT   45   21   46
CONECT   46   45   47   49
CONECT   47   46   48   59
CONECT   48   47
CONECT   49   46   50
CONECT   50   49   51   52
CONECT   51   50
CONECT   52   50
CONECT   53   39   54
CONECT   54   53   55   57
CONECT   55   54    1   56
CONECT   56   55
CONECT   57   54   58
CONECT   58   57
CONECT   59   47   60
CONECT   60   59   61   63
CONECT   61   60   28   62
CONECT   62   61
CONECT   63   60   64
CONECT   64   63   65   66
CONECT   65   64   67
CONECT   66   64   68
CONECT   67   65   69
CONECT   68   66   69
CONECT   69   67   68   70
CONECT   70   69
CONECT   71   72   76   80
CONECT   72   71   73   77
CONECT   73   72   74
CONECT   74   73   75   89
CONECT   75   74   76
CONECT   76   71   75   90
CONECT   77   72   78
CONECT   78   77   79
CONECT   79   78   80   81
CONECT   80   71   79
CONECT   81   79   82
CONECT   82   81   83
CONECT   83   82   84   88
CONECT   84   83   85
CONECT   85   84   86
CONECT   86   85   87   91
CONECT   87   86   88
CONECT   88   83   87
CONECT   89   74
CONECT   90   76
CONECT   91   86   92   96
CONECT   92   91   93
CONECT   93   92   94   98
CONECT   94   93   95   97
CONECT   95   94
CONECT   96   91
CONECT   97   94
CONECT   98   93   99
CONECT   99   98  100
CONECT  100   37   99  101
CONECT  101  100
CONECT  234  243
CONECT  243  234  244
CONECT  244  243  245  247
CONECT  245  244  246  253
CONECT  246  245
CONECT  247  244  248
CONECT  248  247  249
CONECT  249  248  250
CONECT  250  249  251
CONECT  251  250  252
CONECT  252  251
CONECT  253  245
CONECT  544   44
CONECT  545   41
CONECT  546   42   44
CONECT  547   41   42   44
CONECT  548   41   42   43   44
CONECT 1474 4776
CONECT 2563 2572
CONECT 2572 2563 2573
CONECT 2573 2572 2574 2576
CONECT 2574 2573 2575 2582
CONECT 2575 2574
CONECT 2576 2573 2577
CONECT 2577 2576 2578
CONECT 2578 2577 2579
CONECT 2579 2578 2580
CONECT 2580 2579 2581
CONECT 2581 2580
CONECT 2582 2574
CONECT 3803 4796
CONECT 4760 4777 4778 4779 4762
CONECT 4761 4762 4763
CONECT 4762 4761 4760
CONECT 4763 4761 4764 4765
CONECT 4764 4763 4768
CONECT 4765 4763 4766 4767
CONECT 4766 4765
CONECT 4767 4765 4768
CONECT 4768 4764 4767 4769
CONECT 4769 4768 4770 4776
CONECT 4770 4769 4771 4772
CONECT 4771 4770
CONECT 4772 4770 4773
CONECT 4773 4772 4774 4775
CONECT 4774 4773
CONECT 4775 4773 4776
CONECT 4776 1474 4769 4775
CONECT 4777 4760
CONECT 4778 4760
CONECT 4779 4760
CONECT 4780 4797 4798 4799 4782
CONECT 4781 4782 4783
CONECT 4782 4781 4780
CONECT 4783 4781 4784 4785
CONECT 4784 4783 4788
CONECT 4785 4783 4786 4787
CONECT 4786 4785
CONECT 4787 4785 4788
CONECT 4788 4784 4787 4789
CONECT 4789 4788 4790 4796
CONECT 4790 4789 4791 4792
CONECT 4791 4790
CONECT 4792 4790 4793
CONECT 4793 4792 4794 4795
CONECT 4794 4793
CONECT 4795 4793 4796
CONECT 4796 3803 4789 4795
CONECT 4797 4780
CONECT 4798 4780
CONECT 4799 4780
END
