# Supplementary material for: Folic Acid–Peptide Conjugates Combine Selective Cancer Cell Internalization with Thymidylate Synthase Dimer Interface Targeting
Source: J Med Chem. 2021 Mar 12;64(6):3204–21. doi: 10.1021/acs.jmedchem.0c02107 (PMC8041318; doi:10.1021/acs.jmedchem.0c02107)
Supplement: Supplementary file 7 — jm0c02107_si_007.pdb [file jm0c02107_si_007.pdb]

ATOM      1  N   ARG A   8      13.627  30.635  23.590  1.00114.19           N  
ATOM      2  CA  ARG A   8      12.138  30.509  23.586  1.00114.32           C  
ATOM      3  C   ARG A   8      11.586  30.378  25.003  1.00114.41           C  
ATOM      4  O   ARG A   8      11.350  29.267  25.487  1.00114.60           O  
ATOM      5  CB  ARG A   8      11.698  29.291  22.761  1.00113.44           C  
ATOM      6  CG  ARG A   8      12.153  29.326  21.311  1.00111.95           C  
ATOM      7  CD  ARG A   8      11.000  29.367  20.316  1.00110.55           C  
ATOM      8  NE  ARG A   8      10.140  30.529  20.501  1.00109.12           N  
ATOM      9  CZ  ARG A   8       9.427  31.084  19.529  1.00108.07           C  
ATOM     10  NH1 ARG A   8       9.473  30.584  18.310  1.00106.99           N1+
ATOM     11  NH2 ARG A   8       8.684  32.153  19.779  1.00108.27           N  
ATOM     12  N   THR A   9      11.390  31.518  25.661  1.00114.17           N  
ATOM     13  CA  THR A   9      10.854  31.555  27.025  1.00113.22           C  
ATOM     14  C   THR A   9       9.341  31.799  26.986  1.00111.13           C  
ATOM     15  O   THR A   9       8.584  31.264  27.807  1.00111.65           O  
ATOM     16  CB  THR A   9      11.519  32.680  27.851  1.00114.29           C  
ATOM     17  CG2 THR A   9      10.978  32.685  29.292  1.00114.40           C  
ATOM     18  OG1 THR A   9      12.942  32.487  27.858  1.00113.82           O  
ATOM     19  N   GLU A  10       8.920  32.622  26.026  1.00107.84           N  
ATOM     20  CA  GLU A  10       7.512  32.944  25.825  1.00103.69           C  
ATOM     21  C   GLU A  10       7.033  32.320  24.509  1.00 99.05           C  
ATOM     22  O   GLU A  10       7.407  32.750  23.412  1.00 97.35           O  
ATOM     23  CB  GLU A  10       7.304  34.460  25.798  1.00105.84           C  
ATOM     24  CG  GLU A  10       5.845  34.862  25.922  1.00107.74           C  
ATOM     25  CD  GLU A  10       5.193  34.384  27.223  1.00109.06           C  
ATOM     26  OE1 GLU A  10       3.968  34.578  27.369  1.00108.76           O  
ATOM     27  OE2 GLU A  10       5.892  33.820  28.099  1.00109.65           O1-
ATOM     28  N   LEU A  11       6.208  31.287  24.635  1.00 93.40           N  
ATOM     29  CA  LEU A  11       5.690  30.587  23.476  1.00 87.19           C  
ATOM     30  C   LEU A  11       4.235  30.942  23.204  1.00 84.00           C  
ATOM     31  O   LEU A  11       3.571  30.294  22.398  1.00 84.30           O  
ATOM     32  CB  LEU A  11       5.834  29.079  23.681  1.00 86.08           C  
ATOM     33  CG  LEU A  11       6.901  28.635  24.678  1.00 84.45           C  
ATOM     34  CD1 LEU A  11       6.248  28.572  26.040  1.00 84.39           C  
ATOM     35  CD2 LEU A  11       7.465  27.272  24.307  1.00 84.39           C  
ATOM     36  N   LEU A  12       3.731  31.970  23.876  1.00 79.24           N  
ATOM     37  CA  LEU A  12       2.354  32.393  23.668  1.00 74.14           C  
ATOM     38  C   LEU A  12       2.329  33.677  22.854  1.00 72.15           C  
ATOM     39  O   LEU A  12       3.212  34.515  22.991  1.00 71.56           O  
ATOM     40  CB  LEU A  12       1.652  32.610  25.000  1.00 72.76           C  
ATOM     41  CG  LEU A  12       1.492  31.379  25.885  1.00 72.62           C  
ATOM     42  CD1 LEU A  12       2.803  31.059  26.550  1.00 73.00           C  
ATOM     43  CD2 LEU A  12       0.448  31.654  26.937  1.00 72.57           C  
ATOM     44  N   ASN A  13       1.315  33.827  22.010  1.00 70.76           N  
ATOM     45  CA  ASN A  13       1.177  35.006  21.164  1.00 68.60           C  
ATOM     46  C   ASN A  13       2.479  35.331  20.440  1.00 68.06           C  
ATOM     47  O   ASN A  13       2.990  36.449  20.527  1.00 67.81           O  
ATOM     48  CB  ASN A  13       0.704  36.203  21.991  1.00 67.40           C  
ATOM     49  CG  ASN A  13       0.498  37.450  21.156  1.00 67.31           C  
ATOM     50  ND2 ASN A  13       1.059  38.558  21.607  1.00 69.96           N  
ATOM     51  OD1 ASN A  13      -0.162  37.421  20.126  1.00 66.96           O  
ATOM     52  N   VAL A  14       3.004  34.338  19.721  1.00 66.87           N  
ATOM     53  CA  VAL A  14       4.236  34.486  18.955  1.00 66.31           C  
ATOM     54  C   VAL A  14       4.107  33.831  17.586  1.00 65.94           C  
ATOM     55  O   VAL A  14       3.242  32.988  17.379  1.00 65.92           O  
ATOM     56  CB  VAL A  14       5.418  33.842  19.676  1.00 64.95           C  
ATOM     57  CG1 VAL A  14       5.665  34.553  20.973  1.00 65.64           C  
ATOM     58  CG2 VAL A  14       5.133  32.387  19.933  1.00 64.75           C  
ATOM     59  N   CYS A  15       4.965  34.222  16.649  1.00 65.81           N  
ATOM     60  CA  CYS A  15       4.934  33.653  15.310  1.00 65.65           C  
ATOM     61  C   CYS A  15       6.199  32.850  15.050  1.00 66.87           C  
ATOM     62  O   CYS A  15       7.301  33.281  15.403  1.00 67.14           O  
ATOM     63  CB  CYS A  15       4.847  34.754  14.249  1.00 64.83           C  
ATOM     64  SG  CYS A  15       3.381  35.829  14.331  1.00 67.20           S  
ATOM     65  N   MET A  16       6.050  31.684  14.431  1.00 66.72           N  
ATOM     66  CA  MET A  16       7.217  30.879  14.107  1.00 66.81           C  
ATOM     67  C   MET A  16       7.967  31.628  13.000  1.00 66.62           C  
ATOM     68  O   MET A  16       7.408  32.512  12.343  1.00 64.86           O  
ATOM     69  CB  MET A  16       6.805  29.481  13.615  1.00 67.88           C  
ATOM     70  CG  MET A  16       6.183  29.435  12.204  1.00 69.30           C  
ATOM     71  SD  MET A  16       5.725  27.759  11.618  1.00 67.93           S  
ATOM     72  CE  MET A  16       4.044  27.724  12.052  1.00 67.77           C  
ATOM     73  N   ASN A  17       9.235  31.284  12.801  1.00 67.51           N  
ATOM     74  CA  ASN A  17      10.025  31.934  11.764  1.00 67.49           C  
ATOM     75  C   ASN A  17      10.042  31.072  10.497  1.00 67.34           C  
ATOM     76  O   ASN A  17      10.914  30.220  10.327  1.00 69.34           O  
ATOM     77  CB  ASN A  17      11.445  32.165  12.270  1.00 68.00           C  
ATOM     78  CG  ASN A  17      12.248  33.018  11.335  1.00 69.25           C  
ATOM     79  ND2 ASN A  17      11.580  33.591  10.332  1.00 69.33           N  
ATOM     80  OD1 ASN A  17      13.455  33.172  11.505  1.00 69.97           O  
ATOM     81  N   ALA A  18       9.070  31.285   9.616  1.00 65.72           N  
ATOM     82  CA  ALA A  18       8.971  30.519   8.378  1.00 64.07           C  
ATOM     83  C   ALA A  18       9.127  31.429   7.172  1.00 63.19           C  
ATOM     84  O   ALA A  18       9.555  32.573   7.295  1.00 65.26           O  
ATOM     85  CB  ALA A  18       7.626  29.777   8.314  1.00 64.57           C  
ATOM     86  N   LYS A  19       8.750  30.928   6.009  1.00 61.60           N  
ATOM     87  CA  LYS A  19       8.890  31.678   4.783  1.00 59.91           C  
ATOM     88  C   LYS A  19       7.974  32.875   4.622  1.00 59.68           C  
ATOM     89  O   LYS A  19       8.312  33.791   3.884  1.00 60.63           O  
ATOM     90  CB  LYS A  19       8.708  30.734   3.593  1.00 60.49           C  
ATOM     91  CG  LYS A  19       8.770  31.407   2.221  1.00 62.01           C  
ATOM     92  CD  LYS A  19       8.633  30.407   1.071  1.00 64.74           C  
ATOM     93  CE  LYS A  19       8.693  31.103  -0.301  1.00 65.52           C  
ATOM     94  NZ  LYS A  19       8.574  30.138  -1.440  1.00 64.82           N1+
ATOM     95  N   HIS A  20       6.830  32.900   5.299  1.00 59.15           N  
ATOM     96  CA  HIS A  20       5.910  34.020   5.117  1.00 59.31           C  
ATOM     97  C   HIS A  20       5.436  34.726   6.390  1.00 59.59           C  
ATOM     98  O   HIS A  20       4.960  35.866   6.350  1.00 58.63           O  
ATOM     99  CB  HIS A  20       4.704  33.546   4.308  1.00 59.79           C  
ATOM    100  CG  HIS A  20       5.063  32.940   2.985  1.00 61.52           C  
ATOM    101  CD2 HIS A  20       5.128  31.646   2.587  1.00 61.26           C  
ATOM    102  ND1 HIS A  20       5.404  33.697   1.882  1.00 61.69           N  
ATOM    103  CE1 HIS A  20       5.659  32.897   0.862  1.00 61.09           C  
ATOM    104  NE2 HIS A  20       5.499  31.648   1.264  1.00 62.80           N  
ATOM    105  N   HIS A  21       5.564  34.061   7.525  1.00 60.03           N  
ATOM    106  CA  HIS A  21       5.130  34.667   8.771  1.00 60.67           C  
ATOM    107  C   HIS A  21       5.692  36.070   9.049  1.00 60.29           C  
ATOM    108  O   HIS A  21       6.763  36.448   8.569  1.00 60.67           O  
ATOM    109  CB  HIS A  21       5.483  33.758   9.949  1.00 60.52           C  
ATOM    110  CG  HIS A  21       4.802  32.426   9.914  1.00 61.19           C  
ATOM    111  CD2 HIS A  21       3.786  31.928  10.655  1.00 62.05           C  
ATOM    112  ND1 HIS A  21       5.168  31.422   9.043  1.00 62.09           N  
ATOM    113  CE1 HIS A  21       4.410  30.362   9.249  1.00 62.71           C  
ATOM    114  NE2 HIS A  21       3.562  30.642  10.222  1.00 63.57           N  
ATOM    115  N   LYS A  22       4.940  36.844   9.819  1.00 59.78           N  
ATOM    116  CA  LYS A  22       5.374  38.169  10.229  1.00 59.83           C  
ATOM    117  C   LYS A  22       6.275  37.957  11.453  1.00 61.45           C  
ATOM    118  O   LYS A  22       6.246  36.891  12.067  1.00 62.03           O  
ATOM    119  CB  LYS A  22       4.171  39.019  10.620  1.00 57.23           C  
ATOM    120  CG  LYS A  22       3.239  39.290   9.469  1.00 55.11           C  
ATOM    121  CD  LYS A  22       2.142  40.288   9.826  1.00 53.24           C  
ATOM    122  CE  LYS A  22       1.176  39.754  10.860  1.00 52.48           C  
ATOM    123  NZ  LYS A  22       0.081  40.723  11.120  1.00 53.37           N1+
ATOM    124  N   GLU A  23       7.066  38.959  11.818  1.00 64.10           N  
ATOM    125  CA  GLU A  23       7.952  38.812  12.966  1.00 66.62           C  
ATOM    126  C   GLU A  23       7.188  38.685  14.269  1.00 64.61           C  
ATOM    127  O   GLU A  23       7.635  37.997  15.184  1.00 63.80           O  
ATOM    128  CB  GLU A  23       8.925  39.987  13.056  1.00 71.73           C  
ATOM    129  CG  GLU A  23       9.922  40.052  11.903  1.00 78.80           C  
ATOM    130  CD  GLU A  23      11.047  41.056  12.143  1.00 82.88           C  
ATOM    131  OE1 GLU A  23      11.848  41.284  11.197  1.00 83.42           O  
ATOM    132  OE2 GLU A  23      11.122  41.605  13.273  1.00 84.53           O1-
ATOM    133  N   LYS A  24       6.040  39.347  14.350  1.00 63.44           N  
ATOM    134  CA  LYS A  24       5.220  39.286  15.552  1.00 63.65           C  
ATOM    135  C   LYS A  24       3.740  39.442  15.238  1.00 60.69           C  
ATOM    136  O   LYS A  24       3.366  40.180  14.329  1.00 61.35           O  
ATOM    137  CB  LYS A  24       5.649  40.368  16.542  1.00 67.20           C  
ATOM    138  CG  LYS A  24       5.522  41.787  16.026  1.00 70.93           C  
ATOM    139  CD  LYS A  24       5.894  42.786  17.123  1.00 75.66           C  
ATOM    140  CE  LYS A  24       7.376  42.676  17.555  1.00 79.35           C  
ATOM    141  NZ  LYS A  24       7.715  43.541  18.748  1.00 79.44           N1+
ATOM    142  N   PRO A  25       2.874  38.753  15.999  1.00 57.50           N  
ATOM    143  CA  PRO A  25       1.416  38.789  15.828  1.00 56.10           C  
ATOM    144  C   PRO A  25       0.875  40.193  15.727  1.00 55.82           C  
ATOM    145  O   PRO A  25       1.492  41.123  16.223  1.00 56.81           O  
ATOM    146  CB  PRO A  25       0.909  38.089  17.077  1.00 56.19           C  
ATOM    147  CG  PRO A  25       1.972  37.079  17.321  1.00 57.35           C  
ATOM    148  CD  PRO A  25       3.240  37.869  17.116  1.00 56.49           C  
ATOM    149  N   GLY A  26      -0.280  40.354  15.101  1.00 55.94           N  
ATOM    150  CA  GLY A  26      -0.852  41.679  14.977  1.00 56.79           C  
ATOM    151  C   GLY A  26      -2.152  41.645  14.207  1.00 58.00           C  
ATOM    152  O   GLY A  26      -2.320  40.796  13.343  1.00 58.45           O  
ATOM    153  N   PRO A  27      -3.093  42.555  14.487  1.00 58.95           N  
ATOM    154  CA  PRO A  27      -4.392  42.615  13.806  1.00 59.64           C  
ATOM    155  C   PRO A  27      -4.284  42.678  12.280  1.00 61.47           C  
ATOM    156  O   PRO A  27      -3.323  43.228  11.745  1.00 62.50           O  
ATOM    157  CB  PRO A  27      -5.017  43.874  14.395  1.00 59.02           C  
ATOM    158  CG  PRO A  27      -4.468  43.893  15.764  1.00 57.90           C  
ATOM    159  CD  PRO A  27      -3.016  43.583  15.535  1.00 58.21           C  
ATOM    160  N   GLU A  28      -5.273  42.112  11.592  1.00 62.82           N  
ATOM    161  CA  GLU A  28      -5.320  42.081  10.126  1.00 63.93           C  
ATOM    162  C   GLU A  28      -6.777  41.926   9.723  1.00 64.54           C  
ATOM    163  O   GLU A  28      -7.255  40.813   9.515  1.00 64.15           O  
ATOM    164  CB  GLU A  28      -4.528  40.890   9.582  1.00 63.70           C  
ATOM    165  CG  GLU A  28      -3.029  40.935   9.853  1.00 67.54           C  
ATOM    166  CD  GLU A  28      -2.274  41.885   8.931  1.00 70.86           C  
ATOM    167  OE1 GLU A  28      -2.879  42.375   7.949  1.00 73.06           O  
ATOM    168  OE2 GLU A  28      -1.069  42.127   9.181  1.00 71.55           O1-
ATOM    169  N   ASP A  29      -7.484  43.041   9.614  1.00 66.51           N  
ATOM    170  CA  ASP A  29      -8.898  43.006   9.266  1.00 69.54           C  
ATOM    171  C   ASP A  29      -9.164  42.840   7.786  1.00 68.74           C  
ATOM    172  O   ASP A  29     -10.288  43.036   7.324  1.00 67.88           O  
ATOM    173  CB  ASP A  29      -9.582  44.278   9.754  1.00 74.72           C  
ATOM    174  CG  ASP A  29      -8.809  45.533   9.380  1.00 79.83           C  
ATOM    175  OD1 ASP A  29      -7.679  45.700   9.898  1.00 82.46           O  
ATOM    176  OD2 ASP A  29      -9.330  46.340   8.569  1.00 82.80           O1-
ATOM    177  N   LYS A  30      -8.126  42.478   7.045  1.00 67.49           N  
ATOM    178  CA  LYS A  30      -8.260  42.300   5.615  1.00 65.88           C  
ATOM    179  C   LYS A  30      -8.029  40.870   5.162  1.00 64.10           C  
ATOM    180  O   LYS A  30      -8.038  40.606   3.963  1.00 65.10           O  
ATOM    181  CB  LYS A  30      -7.286  43.221   4.880  1.00 68.36           C  
ATOM    182  CG  LYS A  30      -7.667  44.699   4.884  1.00 70.69           C  
ATOM    183  CD  LYS A  30      -9.017  44.936   4.210  1.00 72.42           C  
ATOM    184  CE  LYS A  30      -9.345  46.433   4.125  1.00 75.46           C  
ATOM    185  NZ  LYS A  30      -9.475  47.109   5.465  1.00 76.52           N1+
ATOM    186  N   LEU A  31      -7.820  39.949   6.103  1.00 60.32           N  
ATOM    187  CA  LEU A  31      -7.577  38.546   5.777  1.00 56.63           C  
ATOM    188  C   LEU A  31      -8.695  38.027   4.894  1.00 56.54           C  
ATOM    189  O   LEU A  31      -9.850  38.373   5.106  1.00 55.35           O  
ATOM    190  CB  LEU A  31      -7.511  37.709   7.047  1.00 55.88           C  
ATOM    191  CG  LEU A  31      -6.370  38.016   8.017  1.00 54.94           C  
ATOM    192  CD1 LEU A  31      -6.445  37.068   9.190  1.00 53.44           C  
ATOM    193  CD2 LEU A  31      -5.036  37.868   7.322  1.00 54.51           C  
ATOM    194  N   HIS A  32      -8.348  37.190   3.915  1.00 56.46           N  
ATOM    195  CA  HIS A  32      -9.318  36.623   2.986  1.00 57.08           C  
ATOM    196  C   HIS A  32     -10.231  35.604   3.658  1.00 57.74           C  
ATOM    197  O   HIS A  32      -9.915  35.110   4.729  1.00 60.10           O  
ATOM    198  CB  HIS A  32      -8.603  35.955   1.825  1.00 57.68           C  
ATOM    199  CG  HIS A  32      -9.456  35.821   0.607  1.00 58.55           C  
ATOM    200  CD2 HIS A  32     -10.323  36.687   0.036  1.00 57.94           C  
ATOM    201  ND1 HIS A  32      -9.477  34.679  -0.170  1.00 59.13           N  
ATOM    202  CE1 HIS A  32     -10.320  34.849  -1.170  1.00 58.35           C  
ATOM    203  NE2 HIS A  32     -10.846  36.058  -1.068  1.00 58.31           N  
ATOM    204  N   GLU A  33     -11.344  35.268   3.013  1.00 57.37           N  
ATOM    205  CA  GLU A  33     -12.321  34.324   3.554  1.00 57.62           C  
ATOM    206  C   GLU A  33     -11.903  33.345   4.644  1.00 54.58           C  
ATOM    207  O   GLU A  33     -11.922  33.681   5.821  1.00 55.27           O  
ATOM    208  CB  GLU A  33     -12.967  33.526   2.428  1.00 61.39           C  
ATOM    209  CG  GLU A  33     -12.521  33.932   1.044  1.00 68.68           C  
ATOM    210  CD  GLU A  33     -13.562  33.600  -0.029  1.00 73.58           C  
ATOM    211  OE1 GLU A  33     -14.034  32.441  -0.041  1.00 77.11           O  
ATOM    212  OE2 GLU A  33     -13.906  34.487  -0.856  1.00 73.33           O1-
ATOM    213  N   GLN A  34     -11.557  32.125   4.260  1.00 50.99           N  
ATOM    214  CA  GLN A  34     -11.177  31.113   5.235  1.00 47.21           C  
ATOM    215  C   GLN A  34     -10.217  31.552   6.342  1.00 47.67           C  
ATOM    216  O   GLN A  34     -10.280  31.043   7.464  1.00 48.36           O  
ATOM    217  CB  GLN A  34     -10.638  29.887   4.512  1.00 43.58           C  
ATOM    218  CG  GLN A  34     -11.720  29.094   3.796  1.00 39.45           C  
ATOM    219  CD  GLN A  34     -11.280  27.682   3.482  1.00 40.37           C  
ATOM    220  NE2 GLN A  34     -11.476  27.254   2.240  1.00 37.57           N  
ATOM    221  OE1 GLN A  34     -10.768  26.977   4.356  1.00 39.90           O  
ATOM    222  N   CYS A  35      -9.329  32.493   6.051  1.00 47.27           N  
ATOM    223  CA  CYS A  35      -8.416  32.952   7.083  1.00 47.81           C  
ATOM    224  C   CYS A  35      -9.022  34.070   7.940  1.00 48.13           C  
ATOM    225  O   CYS A  35      -8.321  34.694   8.732  1.00 48.64           O  
ATOM    226  CB  CYS A  35      -7.112  33.459   6.476  1.00 48.52           C  
ATOM    227  SG  CYS A  35      -6.031  32.251   5.631  1.00 50.86           S  
ATOM    228  N   ARG A  36     -10.315  34.325   7.790  1.00 48.28           N  
ATOM    229  CA  ARG A  36     -10.996  35.372   8.548  1.00 50.39           C  
ATOM    230  C   ARG A  36     -10.969  35.237  10.074  1.00 49.31           C  
ATOM    231  O   ARG A  36     -10.844  36.218  10.785  1.00 48.39           O  
ATOM    232  CB  ARG A  36     -12.451  35.462   8.105  1.00 53.43           C  
ATOM    233  CG  ARG A  36     -12.756  36.575   7.137  1.00 61.43           C  
ATOM    234  CD  ARG A  36     -14.113  36.369   6.443  1.00 67.44           C  
ATOM    235  NE  ARG A  36     -14.554  37.580   5.750  1.00 73.47           N  
ATOM    236  CZ  ARG A  36     -14.952  38.688   6.371  1.00 78.05           C  
ATOM    237  NH1 ARG A  36     -14.968  38.728   7.698  1.00 77.50           N1+
ATOM    238  NH2 ARG A  36     -15.320  39.757   5.666  1.00 80.35           N  
ATOM    239  N   PRO A  37     -11.104  34.014  10.594  1.00 49.02           N  
ATOM    240  CA  PRO A  37     -11.101  33.800  12.042  1.00 48.57           C  
ATOM    241  C   PRO A  37      -9.885  34.318  12.771  1.00 49.31           C  
ATOM    242  O   PRO A  37      -9.860  34.340  14.000  1.00 49.14           O  
ATOM    243  CB  PRO A  37     -11.233  32.292  12.162  1.00 48.30           C  
ATOM    244  CG  PRO A  37     -12.070  31.966  10.992  1.00 49.05           C  
ATOM    245  CD  PRO A  37     -11.421  32.759   9.895  1.00 48.38           C  
ATOM    246  N   TRP A  38      -8.876  34.743  12.017  1.00 48.77           N  
ATOM    247  CA  TRP A  38      -7.649  35.236  12.621  1.00 48.27           C  
ATOM    248  C   TRP A  38      -7.437  36.738  12.434  1.00 49.14           C  
ATOM    249  O   TRP A  38      -6.324  37.242  12.606  1.00 48.73           O  
ATOM    250  CB  TRP A  38      -6.447  34.471  12.059  1.00 48.17           C  
ATOM    251  CG  TRP A  38      -6.377  33.018  12.438  1.00 47.80           C  
ATOM    252  CD1 TRP A  38      -5.797  32.481  13.552  1.00 49.07           C  
ATOM    253  CD2 TRP A  38      -6.905  31.923  11.694  1.00 47.91           C  
ATOM    254  CE2 TRP A  38      -6.608  30.745  12.414  1.00 49.90           C  
ATOM    255  CE3 TRP A  38      -7.601  31.821  10.488  1.00 47.65           C  
ATOM    256  NE1 TRP A  38      -5.930  31.112  13.545  1.00 48.34           N  
ATOM    257  CZ2 TRP A  38      -6.986  29.480  11.966  1.00 50.81           C  
ATOM    258  CZ3 TRP A  38      -7.977  30.568  10.041  1.00 49.09           C  
ATOM    259  CH2 TRP A  38      -7.668  29.410  10.779  1.00 50.01           C  
ATOM    260  N   ARG A  39      -8.495  37.463  12.102  1.00 50.28           N  
ATOM    261  CA  ARG A  39      -8.354  38.898  11.904  1.00 52.50           C  
ATOM    262  C   ARG A  39      -7.941  39.647  13.171  1.00 53.12           C  
ATOM    263  O   ARG A  39      -7.209  40.639  13.105  1.00 52.28           O  
ATOM    264  CB  ARG A  39      -9.650  39.488  11.345  1.00 54.04           C  
ATOM    265  CG  ARG A  39      -9.925  39.091   9.912  1.00 58.76           C  
ATOM    266  CD  ARG A  39     -10.908  40.043   9.254  1.00 65.26           C  
ATOM    267  NE  ARG A  39     -11.240  39.634   7.886  1.00 72.98           N  
ATOM    268  CZ  ARG A  39     -12.033  40.315   7.054  1.00 75.76           C  
ATOM    269  NH1 ARG A  39     -12.586  41.460   7.435  1.00 78.70           N1+
ATOM    270  NH2 ARG A  39     -12.292  39.842   5.841  1.00 75.91           N  
ATOM    271  N   LYS A  40      -8.401  39.170  14.327  1.00 54.33           N  
ATOM    272  CA  LYS A  40      -8.083  39.804  15.602  1.00 54.91           C  
ATOM    273  C   LYS A  40      -6.598  39.795  15.860  1.00 53.77           C  
ATOM    274  O   LYS A  40      -6.021  40.796  16.271  1.00 54.53           O  
ATOM    275  CB  LYS A  40      -8.802  39.096  16.749  1.00 58.81           C  
ATOM    276  CG  LYS A  40     -10.279  39.477  16.877  1.00 66.34           C  
ATOM    277  CD  LYS A  40     -11.026  38.560  17.865  1.00 71.09           C  
ATOM    278  CE  LYS A  40     -10.328  38.497  19.248  1.00 74.44           C  
ATOM    279  NZ  LYS A  40      -9.814  37.128  19.635  1.00 74.00           N1+
ATOM    280  N   ASN A  41      -5.964  38.667  15.609  1.00 51.97           N  
ATOM    281  CA  ASN A  41      -4.539  38.576  15.845  1.00 52.62           C  
ATOM    282  C   ASN A  41      -4.001  37.465  14.946  1.00 52.64           C  
ATOM    283  O   ASN A  41      -4.333  36.293  15.128  1.00 53.81           O  
ATOM    284  CB  ASN A  41      -4.313  38.285  17.343  1.00 52.79           C  
ATOM    285  CG  ASN A  41      -2.860  38.457  17.784  1.00 52.37           C  
ATOM    286  ND2 ASN A  41      -2.374  37.496  18.555  1.00 49.90           N  
ATOM    287  OD1 ASN A  41      -2.196  39.447  17.459  1.00 52.09           O  
ATOM    288  N   ALA A  42      -3.180  37.830  13.969  1.00 52.24           N  
ATOM    289  CA  ALA A  42      -2.644  36.844  13.032  1.00 54.30           C  
ATOM    290  C   ALA A  42      -1.162  36.997  12.746  1.00 55.19           C  
ATOM    291  O   ALA A  42      -0.583  38.065  12.948  1.00 56.30           O  
ATOM    292  CB  ALA A  42      -3.427  36.903  11.704  1.00 53.36           C  
ATOM    293  N   CYS A  43      -0.561  35.921  12.251  1.00 55.34           N  
ATOM    294  CA  CYS A  43       0.850  35.911  11.899  1.00 56.46           C  
ATOM    295  C   CYS A  43       1.053  36.050  10.420  1.00 56.67           C  
ATOM    296  O   CYS A  43       2.187  36.159   9.964  1.00 55.92           O  
ATOM    297  CB  CYS A  43       1.505  34.609  12.315  1.00 57.98           C  
ATOM    298  SG  CYS A  43       1.805  34.553  14.098  1.00 62.44           S  
ATOM    299  N   CYS A  44      -0.046  36.022   9.672  1.00 56.20           N  
ATOM    300  CA  CYS A  44      -0.005  36.118   8.218  1.00 56.51           C  
ATOM    301  C   CYS A  44      -0.444  37.497   7.706  1.00 56.35           C  
ATOM    302  O   CYS A  44      -1.042  38.279   8.438  1.00 56.60           O  
ATOM    303  CB  CYS A  44      -0.904  35.053   7.633  1.00 56.48           C  
ATOM    304  SG  CYS A  44      -2.632  35.284   8.118  1.00 60.44           S  
ATOM    305  N   SER A  45      -0.157  37.789   6.441  1.00 55.81           N  
ATOM    306  CA  SER A  45      -0.517  39.087   5.869  1.00 54.37           C  
ATOM    307  C   SER A  45      -1.694  38.905   4.961  1.00 53.55           C  
ATOM    308  O   SER A  45      -1.962  37.782   4.544  1.00 52.99           O  
ATOM    309  CB  SER A  45       0.635  39.637   5.038  1.00 54.81           C  
ATOM    310  OG  SER A  45       0.862  38.827   3.894  1.00 53.66           O  
ATOM    311  N   THR A  46      -2.380  40.004   4.639  1.00 52.46           N  
ATOM    312  CA  THR A  46      -3.537  39.959   3.743  1.00 52.22           C  
ATOM    313  C   THR A  46      -3.207  39.161   2.491  1.00 53.09           C  
ATOM    314  O   THR A  46      -4.009  38.353   2.023  1.00 54.48           O  
ATOM    315  CB  THR A  46      -3.983  41.350   3.293  1.00 51.13           C  
ATOM    316  CG2 THR A  46      -5.200  41.226   2.369  1.00 48.95           C  
ATOM    317  OG1 THR A  46      -4.320  42.143   4.442  1.00 53.07           O  
ATOM    318  N   ASN A  47      -2.021  39.398   1.946  1.00 52.86           N  
ATOM    319  CA  ASN A  47      -1.565  38.683   0.768  1.00 51.55           C  
ATOM    320  C   ASN A  47      -1.526  37.164   1.007  1.00 51.10           C  
ATOM    321  O   ASN A  47      -2.137  36.402   0.258  1.00 51.20           O  
ATOM    322  CB  ASN A  47      -0.183  39.187   0.372  1.00 51.00           C  
ATOM    323  CG  ASN A  47       0.371  38.465  -0.824  1.00 52.21           C  
ATOM    324  ND2 ASN A  47       0.085  39.006  -2.012  1.00 51.51           N  
ATOM    325  OD1 ASN A  47       1.022  37.427  -0.676  1.00 51.81           O  
ATOM    326  N   THR A  48      -0.811  36.724   2.039  1.00 50.47           N  
ATOM    327  CA  THR A  48      -0.725  35.296   2.355  1.00 50.51           C  
ATOM    328  C   THR A  48      -2.096  34.618   2.438  1.00 49.31           C  
ATOM    329  O   THR A  48      -2.307  33.542   1.875  1.00 49.66           O  
ATOM    330  CB  THR A  48      -0.021  35.067   3.694  1.00 50.79           C  
ATOM    331  CG2 THR A  48      -0.086  33.582   4.084  1.00 48.98           C  
ATOM    332  OG1 THR A  48       1.344  35.504   3.593  1.00 53.58           O  
ATOM    333  N   SER A  49      -3.026  35.248   3.144  1.00 48.96           N  
ATOM    334  CA  SER A  49      -4.353  34.683   3.297  1.00 47.54           C  
ATOM    335  C   SER A  49      -5.040  34.546   1.949  1.00 47.18           C  
ATOM    336  O   SER A  49      -5.778  33.587   1.732  1.00 46.37           O  
ATOM    337  CB  SER A  49      -5.196  35.541   4.247  1.00 46.02           C  
ATOM    338  OG  SER A  49      -5.401  36.845   3.736  1.00 46.61           O  
ATOM    339  N   GLN A  50      -4.780  35.489   1.041  1.00 47.35           N  
ATOM    340  CA  GLN A  50      -5.383  35.459  -0.296  1.00 48.79           C  
ATOM    341  C   GLN A  50      -4.813  34.326  -1.138  1.00 49.15           C  
ATOM    342  O   GLN A  50      -5.549  33.558  -1.775  1.00 48.57           O  
ATOM    343  CB  GLN A  50      -5.163  36.795  -1.022  1.00 49.41           C  
ATOM    344  CG  GLN A  50      -5.948  37.951  -0.430  1.00 53.06           C  
ATOM    345  CD  GLN A  50      -5.635  39.278  -1.087  1.00 51.73           C  
ATOM    346  NE2 GLN A  50      -6.675  40.058  -1.352  1.00 52.75           N  
ATOM    347  OE1 GLN A  50      -4.474  39.600  -1.346  1.00 51.40           O  
ATOM    348  N   GLU A  51      -3.490  34.228  -1.126  1.00 48.63           N  
ATOM    349  CA  GLU A  51      -2.805  33.204  -1.880  1.00 49.27           C  
ATOM    350  C   GLU A  51      -3.147  31.838  -1.348  1.00 49.34           C  
ATOM    351  O   GLU A  51      -3.118  30.864  -2.099  1.00 50.18           O  
ATOM    352  CB  GLU A  51      -1.301  33.412  -1.820  1.00 49.55           C  
ATOM    353  CG  GLU A  51      -0.821  34.629  -2.603  1.00 51.09           C  
ATOM    354  CD  GLU A  51      -1.013  34.510  -4.120  1.00 51.49           C  
ATOM    355  OE1 GLU A  51      -0.634  33.469  -4.700  1.00 50.08           O  
ATOM    356  OE2 GLU A  51      -1.524  35.479  -4.732  1.00 51.58           O1-
ATOM    357  N   ALA A  52      -3.461  31.769  -0.057  1.00 48.74           N  
ATOM    358  CA  ALA A  52      -3.823  30.507   0.579  1.00 50.15           C  
ATOM    359  C   ALA A  52      -5.017  29.816  -0.091  1.00 50.99           C  
ATOM    360  O   ALA A  52      -5.132  28.592  -0.044  1.00 50.52           O  
ATOM    361  CB  ALA A  52      -4.106  30.724   2.066  1.00 47.71           C  
ATOM    362  N   HIS A  53      -5.898  30.594  -0.722  1.00 50.54           N  
ATOM    363  CA  HIS A  53      -7.056  30.012  -1.397  1.00 51.25           C  
ATOM    364  C   HIS A  53      -6.845  29.718  -2.874  1.00 51.13           C  
ATOM    365  O   HIS A  53      -7.789  29.327  -3.553  1.00 52.88           O  
ATOM    366  CB  HIS A  53      -8.257  30.933  -1.286  1.00 50.79           C  
ATOM    367  CG  HIS A  53      -8.667  31.218   0.117  1.00 51.98           C  
ATOM    368  CD2 HIS A  53      -9.845  31.027   0.755  1.00 51.95           C  
ATOM    369  ND1 HIS A  53      -7.836  31.847   1.017  1.00 52.19           N  
ATOM    370  CE1 HIS A  53      -8.493  32.043   2.148  1.00 54.04           C  
ATOM    371  NE2 HIS A  53      -9.715  31.558   2.014  1.00 52.46           N  
ATOM    372  N   LYS A  54      -5.623  29.873  -3.371  1.00 49.26           N  
ATOM    373  CA  LYS A  54      -5.365  29.671  -4.794  1.00 48.19           C  
ATOM    374  C   LYS A  54      -4.539  28.450  -5.149  1.00 48.19           C  
ATOM    375  O   LYS A  54      -3.670  28.053  -4.385  1.00 48.25           O  
ATOM    376  CB  LYS A  54      -4.701  30.932  -5.354  1.00 46.50           C  
ATOM    377  CG  LYS A  54      -5.686  32.076  -5.488  1.00 43.94           C  
ATOM    378  CD  LYS A  54      -5.016  33.410  -5.706  1.00 44.15           C  
ATOM    379  CE  LYS A  54      -5.974  34.386  -6.392  1.00 43.24           C  
ATOM    380  NZ  LYS A  54      -5.681  35.829  -6.114  1.00 44.02           N1+
ATOM    381  N   ASP A  55      -4.816  27.851  -6.307  1.00 48.58           N  
ATOM    382  CA  ASP A  55      -4.080  26.674  -6.771  1.00 50.34           C  
ATOM    383  C   ASP A  55      -2.667  27.066  -7.176  1.00 51.79           C  
ATOM    384  O   ASP A  55      -2.468  28.067  -7.863  1.00 51.62           O  
ATOM    385  CB  ASP A  55      -4.786  26.034  -7.965  1.00 50.84           C  
ATOM    386  CG  ASP A  55      -6.045  25.289  -7.575  1.00 52.49           C  
ATOM    387  OD1 ASP A  55      -5.964  24.383  -6.710  1.00 52.99           O  
ATOM    388  OD2 ASP A  55      -7.109  25.608  -8.145  1.00 51.50           O1-
ATOM    389  N   VAL A  56      -1.688  26.262  -6.763  1.00 53.95           N  
ATOM    390  CA  VAL A  56      -0.290  26.549  -7.057  1.00 54.97           C  
ATOM    391  C   VAL A  56      -0.042  28.002  -6.667  1.00 56.38           C  
ATOM    392  O   VAL A  56       0.410  28.799  -7.481  1.00 58.33           O  
ATOM    393  CB  VAL A  56       0.017  26.391  -8.545  1.00 55.05           C  
ATOM    394  CG1 VAL A  56       1.498  26.282  -8.732  1.00 58.09           C  
ATOM    395  CG2 VAL A  56      -0.639  25.161  -9.090  1.00 53.84           C  
ATOM    396  N   SER A  57      -0.360  28.339  -5.417  1.00 57.62           N  
ATOM    397  CA  SER A  57      -0.209  29.695  -4.886  1.00 56.80           C  
ATOM    398  C   SER A  57       1.200  30.234  -4.960  1.00 56.15           C  
ATOM    399  O   SER A  57       2.158  29.499  -5.190  1.00 55.57           O  
ATOM    400  CB  SER A  57      -0.628  29.754  -3.416  1.00 59.12           C  
ATOM    401  OG  SER A  57       0.398  29.246  -2.571  1.00 59.53           O  
ATOM    402  N   TYR A  58       1.310  31.531  -4.699  1.00 55.55           N  
ATOM    403  CA  TYR A  58       2.583  32.227  -4.699  1.00 55.90           C  
ATOM    404  C   TYR A  58       3.407  31.790  -3.486  1.00 55.98           C  
ATOM    405  O   TYR A  58       4.624  31.993  -3.428  1.00 55.06           O  
ATOM    406  CB  TYR A  58       2.323  33.731  -4.650  1.00 55.91           C  
ATOM    407  CG  TYR A  58       3.565  34.582  -4.531  1.00 58.21           C  
ATOM    408  CD1 TYR A  58       4.506  34.640  -5.561  1.00 58.13           C  
ATOM    409  CD2 TYR A  58       3.804  35.327  -3.373  1.00 58.18           C  
ATOM    410  CE1 TYR A  58       5.652  35.421  -5.430  1.00 60.16           C  
ATOM    411  CE2 TYR A  58       4.939  36.105  -3.236  1.00 58.29           C  
ATOM    412  CZ  TYR A  58       5.854  36.150  -4.261  1.00 59.54           C  
ATOM    413  OH  TYR A  58       6.958  36.947  -4.120  1.00 59.88           O  
ATOM    414  N   LEU A  59       2.725  31.169  -2.526  1.00 56.91           N  
ATOM    415  CA  LEU A  59       3.354  30.713  -1.286  1.00 55.99           C  
ATOM    416  C   LEU A  59       4.400  29.614  -1.460  1.00 56.17           C  
ATOM    417  O   LEU A  59       5.532  29.733  -0.985  1.00 54.82           O  
ATOM    418  CB  LEU A  59       2.274  30.265  -0.290  1.00 53.63           C  
ATOM    419  CG  LEU A  59       1.329  31.371   0.203  1.00 53.11           C  
ATOM    420  CD1 LEU A  59       0.214  30.791   1.051  1.00 50.16           C  
ATOM    421  CD2 LEU A  59       2.119  32.380   1.005  1.00 52.27           C  
ATOM    422  N   TYR A  60       4.019  28.538  -2.136  1.00 56.94           N  
ATOM    423  CA  TYR A  60       4.937  27.437  -2.341  1.00 56.40           C  
ATOM    424  C   TYR A  60       4.729  26.799  -3.693  1.00 56.84           C  
ATOM    425  O   TYR A  60       5.279  25.729  -3.936  1.00 56.93           O  
ATOM    426  CB  TYR A  60       4.734  26.363  -1.276  1.00 57.36           C  
ATOM    427  CG  TYR A  60       4.727  26.884   0.135  1.00 59.93           C  
ATOM    428  CD1 TYR A  60       3.532  27.201   0.783  1.00 59.00           C  
ATOM    429  CD2 TYR A  60       5.919  27.067   0.825  1.00 61.59           C  
ATOM    430  CE1 TYR A  60       3.530  27.684   2.093  1.00 61.36           C  
ATOM    431  CE2 TYR A  60       5.932  27.548   2.125  1.00 63.21           C  
ATOM    432  CZ  TYR A  60       4.738  27.853   2.759  1.00 64.05           C  
ATOM    433  OH  TYR A  60       4.767  28.301   4.064  1.00 66.96           O  
ATOM    434  N   ARG A  61       3.933  27.432  -4.559  1.00 57.38           N  
ATOM    435  CA  ARG A  61       3.641  26.894  -5.894  1.00 58.67           C  
ATOM    436  C   ARG A  61       3.140  25.435  -5.790  1.00 57.40           C  
ATOM    437  O   ARG A  61       3.296  24.643  -6.727  1.00 57.70           O  
ATOM    438  CB  ARG A  61       4.897  26.935  -6.775  1.00 60.20           C  
ATOM    439  CG  ARG A  61       5.505  28.305  -6.981  1.00 65.51           C  
ATOM    440  CD  ARG A  61       5.323  28.745  -8.417  1.00 73.36           C  
ATOM    441  NE  ARG A  61       6.105  29.938  -8.747  1.00 80.30           N  
ATOM    442  CZ  ARG A  61       6.209  30.479  -9.964  1.00 83.08           C  
ATOM    443  NH1 ARG A  61       5.572  29.952 -11.012  1.00 82.79           N1+
ATOM    444  NH2 ARG A  61       6.992  31.538 -10.136  1.00 83.40           N  
ATOM    445  N   PHE A  62       2.544  25.080  -4.652  1.00 53.95           N  
ATOM    446  CA  PHE A  62       2.069  23.720  -4.443  1.00 51.57           C  
ATOM    447  C   PHE A  62       0.791  23.459  -5.211  1.00 52.98           C  
ATOM    448  O   PHE A  62      -0.154  24.246  -5.144  1.00 53.65           O  
ATOM    449  CB  PHE A  62       1.819  23.446  -2.975  1.00 47.74           C  
ATOM    450  CG  PHE A  62       1.688  22.004  -2.658  1.00 42.77           C  
ATOM    451  CD1 PHE A  62       2.797  21.272  -2.283  1.00 40.70           C  
ATOM    452  CD2 PHE A  62       0.465  21.374  -2.730  1.00 42.00           C  
ATOM    453  CE1 PHE A  62       2.699  19.937  -1.983  1.00 39.16           C  
ATOM    454  CE2 PHE A  62       0.366  20.033  -2.427  1.00 41.33           C  
ATOM    455  CZ  PHE A  62       1.491  19.317  -2.053  1.00 40.37           C  
ATOM    456  N   ASN A  63       0.775  22.335  -5.928  1.00 52.16           N  
ATOM    457  CA  ASN A  63      -0.355  21.958  -6.751  1.00 50.03           C  
ATOM    458  C   ASN A  63      -1.172  20.874  -6.090  1.00 48.24           C  
ATOM    459  O   ASN A  63      -0.695  19.761  -5.876  1.00 48.18           O  
ATOM    460  CB  ASN A  63       0.150  21.495  -8.112  1.00 50.98           C  
ATOM    461  CG  ASN A  63      -0.868  20.696  -8.866  1.00 50.75           C  
ATOM    462  ND2 ASN A  63      -0.402  19.633  -9.505  1.00 49.40           N  
ATOM    463  OD1 ASN A  63      -2.065  21.030  -8.888  1.00 50.55           O  
ATOM    464  N   TRP A  64      -2.407  21.213  -5.759  1.00 46.12           N  
ATOM    465  CA  TRP A  64      -3.281  20.279  -5.077  1.00 44.97           C  
ATOM    466  C   TRP A  64      -3.791  19.245  -6.041  1.00 45.33           C  
ATOM    467  O   TRP A  64      -4.039  18.107  -5.671  1.00 44.91           O  
ATOM    468  CB  TRP A  64      -4.472  21.013  -4.463  1.00 43.43           C  
ATOM    469  CG  TRP A  64      -4.106  22.125  -3.523  1.00 43.15           C  
ATOM    470  CD1 TRP A  64      -4.430  23.455  -3.641  1.00 43.12           C  
ATOM    471  CD2 TRP A  64      -3.436  21.986  -2.278  1.00 42.18           C  
ATOM    472  CE2 TRP A  64      -3.395  23.266  -1.677  1.00 42.44           C  
ATOM    473  CE3 TRP A  64      -2.872  20.901  -1.602  1.00 44.01           C  
ATOM    474  NE1 TRP A  64      -4.005  24.145  -2.529  1.00 40.95           N  
ATOM    475  CZ2 TRP A  64      -2.811  23.488  -0.434  1.00 43.11           C  
ATOM    476  CZ3 TRP A  64      -2.290  21.121  -0.365  1.00 46.28           C  
ATOM    477  CH2 TRP A  64      -2.264  22.405   0.207  1.00 45.73           C  
ATOM    478  N   ASN A  65      -3.938  19.651  -7.292  1.00 45.19           N  
ATOM    479  CA  ASN A  65      -4.462  18.779  -8.314  1.00 45.46           C  
ATOM    480  C   ASN A  65      -3.399  17.938  -9.010  1.00 46.09           C  
ATOM    481  O   ASN A  65      -3.381  17.854 -10.232  1.00 44.85           O  
ATOM    482  CB  ASN A  65      -5.201  19.621  -9.342  1.00 46.60           C  
ATOM    483  CG  ASN A  65      -6.241  20.551  -8.714  1.00 48.19           C  
ATOM    484  ND2 ASN A  65      -6.109  21.854  -8.964  1.00 47.60           N  
ATOM    485  OD1 ASN A  65      -7.157  20.099  -8.022  1.00 50.44           O  
ATOM    486  N   HIS A  66      -2.511  17.307  -8.250  1.00 46.62           N  
ATOM    487  CA  HIS A  66      -1.476  16.494  -8.863  1.00 48.28           C  
ATOM    488  C   HIS A  66      -1.995  15.181  -9.456  1.00 50.16           C  
ATOM    489  O   HIS A  66      -1.380  14.609 -10.362  1.00 52.57           O  
ATOM    490  CB  HIS A  66      -0.376  16.219  -7.855  1.00 46.79           C  
ATOM    491  CG  HIS A  66      -0.874  15.782  -6.511  1.00 47.36           C  
ATOM    492  CD2 HIS A  66      -1.018  14.545  -5.976  1.00 46.40           C  
ATOM    493  ND1 HIS A  66      -1.182  16.677  -5.501  1.00 46.42           N  
ATOM    494  CE1 HIS A  66      -1.479  16.008  -4.402  1.00 45.33           C  
ATOM    495  NE2 HIS A  66      -1.386  14.714  -4.663  1.00 46.58           N  
ATOM    496  N   CYS A  67      -3.109  14.696  -8.931  1.00 51.68           N  
ATOM    497  CA  CYS A  67      -3.725  13.478  -9.433  1.00 51.40           C  
ATOM    498  C   CYS A  67      -5.130  13.819  -9.872  1.00 50.36           C  
ATOM    499  O   CYS A  67      -6.091  13.201  -9.430  1.00 49.13           O  
ATOM    500  CB  CYS A  67      -3.792  12.403  -8.357  1.00 53.21           C  
ATOM    501  SG  CYS A  67      -2.236  11.476  -8.134  1.00 60.04           S  
ATOM    502  N   GLY A  68      -5.251  14.811 -10.740  1.00 49.87           N  
ATOM    503  CA  GLY A  68      -6.569  15.206 -11.192  1.00 51.14           C  
ATOM    504  C   GLY A  68      -7.102  16.287 -10.280  1.00 53.33           C  
ATOM    505  O   GLY A  68      -6.477  16.612  -9.268  1.00 53.85           O  
ATOM    506  N   GLU A  69      -8.247  16.857 -10.622  1.00 53.98           N  
ATOM    507  CA  GLU A  69      -8.835  17.906  -9.800  1.00 54.48           C  
ATOM    508  C   GLU A  69      -9.241  17.382  -8.423  1.00 53.36           C  
ATOM    509  O   GLU A  69      -9.994  16.415  -8.306  1.00 52.83           O  
ATOM    510  CB  GLU A  69     -10.054  18.502 -10.501  1.00 57.50           C  
ATOM    511  CG  GLU A  69      -9.944  19.986 -10.836  1.00 65.12           C  
ATOM    512  CD  GLU A  69     -11.122  20.780 -10.275  1.00 70.18           C  
ATOM    513  OE1 GLU A  69     -12.280  20.372 -10.530  1.00 73.21           O  
ATOM    514  OE2 GLU A  69     -10.894  21.800  -9.577  1.00 71.87           O1-
ATOM    515  N   MET A  70      -8.720  18.023  -7.379  1.00 51.33           N  
ATOM    516  CA  MET A  70      -9.041  17.649  -6.014  1.00 46.10           C  
ATOM    517  C   MET A  70     -10.410  18.232  -5.735  1.00 43.92           C  
ATOM    518  O   MET A  70     -10.693  19.374  -6.088  1.00 42.85           O  
ATOM    519  CB  MET A  70      -8.020  18.244  -5.047  1.00 46.83           C  
ATOM    520  CG  MET A  70      -8.337  17.983  -3.586  1.00 46.86           C  
ATOM    521  SD  MET A  70      -7.321  18.935  -2.395  1.00 48.87           S  
ATOM    522  CE  MET A  70      -5.883  17.906  -2.219  1.00 42.12           C  
ATOM    523  N   ALA A  71     -11.265  17.441  -5.114  1.00 41.87           N  
ATOM    524  CA  ALA A  71     -12.602  17.904  -4.807  1.00 40.42           C  
ATOM    525  C   ALA A  71     -12.563  19.118  -3.873  1.00 40.41           C  
ATOM    526  O   ALA A  71     -11.741  19.203  -2.974  1.00 39.93           O  
ATOM    527  CB  ALA A  71     -13.366  16.790  -4.185  1.00 37.54           C  
ATOM    528  N   PRO A  72     -13.444  20.084  -4.101  1.00 41.12           N  
ATOM    529  CA  PRO A  72     -13.502  21.289  -3.273  1.00 40.66           C  
ATOM    530  C   PRO A  72     -13.665  20.959  -1.791  1.00 40.89           C  
ATOM    531  O   PRO A  72     -12.991  21.544  -0.941  1.00 41.89           O  
ATOM    532  CB  PRO A  72     -14.709  22.024  -3.832  1.00 40.42           C  
ATOM    533  CG  PRO A  72     -14.663  21.658  -5.269  1.00 40.00           C  
ATOM    534  CD  PRO A  72     -14.319  20.201  -5.280  1.00 40.71           C  
ATOM    535  N   ALA A  73     -14.562  20.028  -1.483  1.00 39.35           N  
ATOM    536  CA  ALA A  73     -14.790  19.624  -0.100  1.00 38.37           C  
ATOM    537  C   ALA A  73     -13.501  19.162   0.572  1.00 37.41           C  
ATOM    538  O   ALA A  73     -13.389  19.166   1.793  1.00 35.99           O  
ATOM    539  CB  ALA A  73     -15.791  18.518  -0.057  1.00 37.66           C  
ATOM    540  N   CYS A  74     -12.527  18.753  -0.227  1.00 39.13           N  
ATOM    541  CA  CYS A  74     -11.258  18.290   0.300  1.00 39.83           C  
ATOM    542  C   CYS A  74     -10.230  19.425   0.334  1.00 40.26           C  
ATOM    543  O   CYS A  74      -9.422  19.498   1.253  1.00 40.94           O  
ATOM    544  CB  CYS A  74     -10.735  17.133  -0.560  1.00 38.88           C  
ATOM    545  SG  CYS A  74      -9.044  16.575  -0.154  1.00 41.09           S  
ATOM    546  N   LYS A  75     -10.274  20.324  -0.642  1.00 42.13           N  
ATOM    547  CA  LYS A  75      -9.291  21.407  -0.718  1.00 42.50           C  
ATOM    548  C   LYS A  75      -9.527  22.416   0.391  1.00 41.16           C  
ATOM    549  O   LYS A  75      -8.582  22.992   0.933  1.00 42.67           O  
ATOM    550  CB  LYS A  75      -9.354  22.073  -2.098  1.00 41.39           C  
ATOM    551  CG  LYS A  75      -8.203  22.998  -2.433  1.00 40.15           C  
ATOM    552  CD  LYS A  75      -8.380  23.543  -3.832  1.00 44.26           C  
ATOM    553  CE  LYS A  75      -8.293  22.425  -4.891  1.00 47.79           C  
ATOM    554  NZ  LYS A  75      -8.616  22.877  -6.294  1.00 46.02           N1+
ATOM    555  N   ARG A  76     -10.787  22.619   0.739  1.00 38.84           N  
ATOM    556  CA  ARG A  76     -11.114  23.552   1.806  1.00 37.64           C  
ATOM    557  C   ARG A  76     -10.347  23.168   3.079  1.00 38.13           C  
ATOM    558  O   ARG A  76      -9.987  24.032   3.877  1.00 37.74           O  
ATOM    559  CB  ARG A  76     -12.613  23.523   2.081  1.00 35.45           C  
ATOM    560  CG  ARG A  76     -13.081  22.207   2.646  1.00 34.47           C  
ATOM    561  CD  ARG A  76     -14.578  22.136   2.612  1.00 38.04           C  
ATOM    562  NE  ARG A  76     -15.056  20.940   3.288  1.00 42.00           N  
ATOM    563  CZ  ARG A  76     -16.246  20.847   3.864  1.00 43.45           C  
ATOM    564  NH1 ARG A  76     -17.081  21.879   3.831  1.00 46.42           N1+
ATOM    565  NH2 ARG A  76     -16.573  19.749   4.528  1.00 46.15           N  
ATOM    566  N   HIS A  77     -10.095  21.873   3.279  1.00 37.80           N  
ATOM    567  CA  HIS A  77      -9.356  21.437   4.463  1.00 39.94           C  
ATOM    568  C   HIS A  77      -7.874  21.767   4.375  1.00 42.56           C  
ATOM    569  O   HIS A  77      -7.212  21.997   5.391  1.00 46.31           O  
ATOM    570  CB  HIS A  77      -9.555  19.948   4.702  1.00 38.51           C  
ATOM    571  CG  HIS A  77     -10.868  19.626   5.331  1.00 38.62           C  
ATOM    572  CD2 HIS A  77     -11.919  18.909   4.879  1.00 40.37           C  
ATOM    573  ND1 HIS A  77     -11.239  20.113   6.563  1.00 39.61           N  
ATOM    574  CE1 HIS A  77     -12.464  19.710   6.843  1.00 40.97           C  
ATOM    575  NE2 HIS A  77     -12.900  18.976   5.836  1.00 41.28           N  
ATOM    576  N   PHE A  78      -7.343  21.789   3.158  1.00 40.94           N  
ATOM    577  CA  PHE A  78      -5.942  22.153   2.960  1.00 38.36           C  
ATOM    578  C   PHE A  78      -5.797  23.691   3.015  1.00 37.67           C  
ATOM    579  O   PHE A  78      -4.757  24.244   3.411  1.00 37.79           O  
ATOM    580  CB  PHE A  78      -5.450  21.583   1.618  1.00 37.82           C  
ATOM    581  CG  PHE A  78      -5.143  20.102   1.671  1.00 37.20           C  
ATOM    582  CD1 PHE A  78      -3.941  19.654   2.206  1.00 33.69           C  
ATOM    583  CD2 PHE A  78      -6.088  19.149   1.244  1.00 36.03           C  
ATOM    584  CE1 PHE A  78      -3.674  18.297   2.327  1.00 33.61           C  
ATOM    585  CE2 PHE A  78      -5.833  17.782   1.358  1.00 32.71           C  
ATOM    586  CZ  PHE A  78      -4.628  17.355   1.901  1.00 35.34           C  
ATOM    587  N   ILE A  79      -6.842  24.404   2.632  1.00 35.65           N  
ATOM    588  CA  ILE A  79      -6.768  25.845   2.696  1.00 35.97           C  
ATOM    589  C   ILE A  79      -6.747  26.241   4.172  1.00 37.43           C  
ATOM    590  O   ILE A  79      -5.914  27.053   4.583  1.00 37.84           O  
ATOM    591  CB  ILE A  79      -7.957  26.489   1.997  1.00 35.33           C  
ATOM    592  CG1 ILE A  79      -7.813  26.317   0.487  1.00 32.78           C  
ATOM    593  CG2 ILE A  79      -8.064  27.957   2.360  1.00 33.45           C  
ATOM    594  CD1 ILE A  79      -9.033  26.800  -0.274  1.00 34.39           C  
ATOM    595  N   GLN A  80      -7.649  25.666   4.966  1.00 38.76           N  
ATOM    596  CA  GLN A  80      -7.686  25.991   6.402  1.00 42.01           C  
ATOM    597  C   GLN A  80      -6.355  25.692   7.058  1.00 41.67           C  
ATOM    598  O   GLN A  80      -5.838  26.501   7.832  1.00 40.97           O  
ATOM    599  CB  GLN A  80      -8.788  25.228   7.154  1.00 41.74           C  
ATOM    600  CG  GLN A  80     -10.164  25.874   7.059  1.00 44.70           C  
ATOM    601  CD  GLN A  80     -10.349  27.039   8.005  1.00 45.82           C  
ATOM    602  NE2 GLN A  80     -10.979  28.115   7.525  1.00 47.30           N  
ATOM    603  OE1 GLN A  80      -9.949  26.970   9.159  1.00 45.40           O  
ATOM    604  N   ASP A  81      -5.806  24.522   6.754  1.00 41.10           N  
ATOM    605  CA  ASP A  81      -4.529  24.154   7.316  1.00 42.70           C  
ATOM    606  C   ASP A  81      -3.531  25.259   7.007  1.00 45.13           C  
ATOM    607  O   ASP A  81      -2.713  25.619   7.846  1.00 46.00           O  
ATOM    608  CB  ASP A  81      -4.033  22.837   6.724  1.00 42.44           C  
ATOM    609  CG  ASP A  81      -2.598  22.525   7.121  1.00 40.67           C  
ATOM    610  OD1 ASP A  81      -2.286  22.569   8.323  1.00 36.57           O  
ATOM    611  OD2 ASP A  81      -1.772  22.240   6.234  1.00 42.79           O1-
ATOM    612  N   THR A  82      -3.606  25.808   5.798  1.00 45.93           N  
ATOM    613  CA  THR A  82      -2.686  26.870   5.424  1.00 45.32           C  
ATOM    614  C   THR A  82      -2.931  28.084   6.299  1.00 45.80           C  
ATOM    615  O   THR A  82      -1.988  28.705   6.786  1.00 47.34           O  
ATOM    616  CB  THR A  82      -2.840  27.234   3.928  1.00 44.51           C  
ATOM    617  CG2 THR A  82      -2.070  28.488   3.590  1.00 41.87           C  
ATOM    618  OG1 THR A  82      -2.335  26.151   3.129  1.00 45.70           O  
ATOM    619  N   CYS A  83      -4.196  28.407   6.531  1.00 46.19           N  
ATOM    620  CA  CYS A  83      -4.500  29.550   7.355  1.00 45.13           C  
ATOM    621  C   CYS A  83      -3.943  29.335   8.729  1.00 45.59           C  
ATOM    622  O   CYS A  83      -3.225  30.186   9.232  1.00 48.45           O  
ATOM    623  CB  CYS A  83      -6.001  29.777   7.470  1.00 46.72           C  
ATOM    624  SG  CYS A  83      -6.820  30.403   5.965  1.00 49.54           S  
ATOM    625  N   LEU A  84      -4.261  28.193   9.333  1.00 43.80           N  
ATOM    626  CA  LEU A  84      -3.802  27.886  10.680  1.00 42.60           C  
ATOM    627  C   LEU A  84      -2.303  27.949  10.788  1.00 43.20           C  
ATOM    628  O   LEU A  84      -1.772  28.523  11.731  1.00 45.00           O  
ATOM    629  CB  LEU A  84      -4.245  26.489  11.122  1.00 39.74           C  
ATOM    630  CG  LEU A  84      -3.733  25.992  12.485  1.00 37.77           C  
ATOM    631  CD1 LEU A  84      -4.409  26.756  13.621  1.00 37.82           C  
ATOM    632  CD2 LEU A  84      -4.042  24.524  12.637  1.00 36.56           C  
ATOM    633  N   TYR A  85      -1.620  27.358   9.825  1.00 44.16           N  
ATOM    634  CA  TYR A  85      -0.169  27.306   9.851  1.00 45.04           C  
ATOM    635  C   TYR A  85       0.471  28.656   9.603  1.00 46.72           C  
ATOM    636  O   TYR A  85       1.466  29.018  10.241  1.00 48.42           O  
ATOM    637  CB  TYR A  85       0.316  26.267   8.831  1.00 43.93           C  
ATOM    638  CG  TYR A  85       1.802  26.256   8.576  1.00 44.91           C  
ATOM    639  CD1 TYR A  85       2.346  26.970   7.516  1.00 44.73           C  
ATOM    640  CD2 TYR A  85       2.665  25.539   9.388  1.00 44.03           C  
ATOM    641  CE1 TYR A  85       3.710  26.975   7.266  1.00 44.25           C  
ATOM    642  CE2 TYR A  85       4.037  25.536   9.152  1.00 45.91           C  
ATOM    643  CZ  TYR A  85       4.555  26.261   8.086  1.00 45.85           C  
ATOM    644  OH  TYR A  85       5.919  26.293   7.844  1.00 48.73           O  
ATOM    645  N   GLU A  86      -0.126  29.414   8.697  1.00 46.40           N  
ATOM    646  CA  GLU A  86       0.396  30.715   8.332  1.00 47.95           C  
ATOM    647  C   GLU A  86      -0.118  31.891   9.170  1.00 49.08           C  
ATOM    648  O   GLU A  86       0.469  32.979   9.136  1.00 51.08           O  
ATOM    649  CB  GLU A  86       0.083  31.007   6.860  1.00 48.48           C  
ATOM    650  CG  GLU A  86       0.563  29.989   5.823  1.00 49.19           C  
ATOM    651  CD  GLU A  86       2.073  29.993   5.591  1.00 50.29           C  
ATOM    652  OE1 GLU A  86       2.757  30.980   5.932  1.00 53.81           O  
ATOM    653  OE2 GLU A  86       2.586  29.003   5.039  1.00 50.12           O1-
ATOM    654  N   CYS A  87      -1.203  31.697   9.914  1.00 47.38           N  
ATOM    655  CA  CYS A  87      -1.759  32.788  10.708  1.00 47.96           C  
ATOM    656  C   CYS A  87      -1.857  32.612  12.214  1.00 47.97           C  
ATOM    657  O   CYS A  87      -1.792  33.597  12.948  1.00 47.89           O  
ATOM    658  CB  CYS A  87      -3.142  33.137  10.210  1.00 50.51           C  
ATOM    659  SG  CYS A  87      -3.277  33.379   8.418  1.00 56.13           S  
ATOM    660  N   SER A  88      -2.048  31.387  12.682  1.00 46.87           N  
ATOM    661  CA  SER A  88      -2.155  31.152  14.121  1.00 48.27           C  
ATOM    662  C   SER A  88      -0.969  31.628  14.984  1.00 49.27           C  
ATOM    663  O   SER A  88       0.214  31.321  14.740  1.00 49.60           O  
ATOM    664  CB  SER A  88      -2.434  29.665  14.406  1.00 49.14           C  
ATOM    665  OG  SER A  88      -2.670  29.414  15.786  1.00 48.07           O  
ATOM    666  N   PRO A  89      -1.287  32.413  16.014  1.00 48.65           N  
ATOM    667  CA  PRO A  89      -0.257  32.921  16.911  1.00 48.83           C  
ATOM    668  C   PRO A  89      -0.209  32.042  18.159  1.00 50.72           C  
ATOM    669  O   PRO A  89       0.547  32.312  19.084  1.00 53.51           O  
ATOM    670  CB  PRO A  89      -0.752  34.320  17.207  1.00 46.68           C  
ATOM    671  CG  PRO A  89      -2.229  34.094  17.303  1.00 46.03           C  
ATOM    672  CD  PRO A  89      -2.538  33.178  16.160  1.00 46.34           C  
ATOM    673  N   ASN A  90      -1.024  30.986  18.179  1.00 50.73           N  
ATOM    674  CA  ASN A  90      -1.101  30.059  19.305  1.00 50.19           C  
ATOM    675  C   ASN A  90      -0.438  28.694  19.038  1.00 50.71           C  
ATOM    676  O   ASN A  90      -0.934  27.654  19.467  1.00 50.79           O  
ATOM    677  CB  ASN A  90      -2.563  29.869  19.672  1.00 50.15           C  
ATOM    678  CG  ASN A  90      -3.267  31.184  19.914  1.00 53.64           C  
ATOM    679  ND2 ASN A  90      -2.580  32.114  20.579  1.00 54.63           N  
ATOM    680  OD1 ASN A  90      -4.416  31.367  19.519  1.00 55.26           O  
ATOM    681  N   LEU A  91       0.686  28.688  18.334  1.00 51.49           N  
ATOM    682  CA  LEU A  91       1.365  27.432  18.049  1.00 52.16           C  
ATOM    683  C   LEU A  91       2.758  27.392  18.684  1.00 54.25           C  
ATOM    684  O   LEU A  91       3.526  26.454  18.463  1.00 55.09           O  
ATOM    685  CB  LEU A  91       1.488  27.243  16.542  1.00 51.60           C  
ATOM    686  CG  LEU A  91       0.197  27.178  15.740  1.00 52.66           C  
ATOM    687  CD1 LEU A  91       0.504  27.061  14.244  1.00 50.41           C  
ATOM    688  CD2 LEU A  91      -0.585  25.972  16.238  1.00 52.52           C  
ATOM    689  N   GLY A  92       3.097  28.415  19.463  1.00 54.60           N  
ATOM    690  CA  GLY A  92       4.405  28.441  20.098  1.00 55.16           C  
ATOM    691  C   GLY A  92       4.815  27.160  20.835  1.00 55.98           C  
ATOM    692  O   GLY A  92       5.965  26.724  20.706  1.00 56.71           O  
ATOM    693  N   PRO A  93       3.911  26.534  21.622  1.00 54.71           N  
ATOM    694  CA  PRO A  93       4.245  25.309  22.354  1.00 56.07           C  
ATOM    695  C   PRO A  93       4.756  24.167  21.468  1.00 57.14           C  
ATOM    696  O   PRO A  93       5.244  23.148  21.968  1.00 58.32           O  
ATOM    697  CB  PRO A  93       2.926  24.948  23.044  1.00 54.60           C  
ATOM    698  CG  PRO A  93       2.289  26.260  23.258  1.00 53.59           C  
ATOM    699  CD  PRO A  93       2.534  26.950  21.939  1.00 54.59           C  
ATOM    700  N   TRP A  94       4.659  24.341  20.152  1.00 55.86           N  
ATOM    701  CA  TRP A  94       5.093  23.301  19.233  1.00 55.47           C  
ATOM    702  C   TRP A  94       6.114  23.771  18.211  1.00 57.13           C  
ATOM    703  O   TRP A  94       6.458  23.036  17.287  1.00 56.90           O  
ATOM    704  CB  TRP A  94       3.873  22.711  18.534  1.00 52.25           C  
ATOM    705  CG  TRP A  94       2.868  22.214  19.513  1.00 49.40           C  
ATOM    706  CD1 TRP A  94       2.852  20.994  20.114  1.00 46.93           C  
ATOM    707  CD2 TRP A  94       1.782  22.955  20.082  1.00 47.41           C  
ATOM    708  CE2 TRP A  94       1.155  22.116  21.028  1.00 45.63           C  
ATOM    709  CE3 TRP A  94       1.280  24.249  19.886  1.00 47.94           C  
ATOM    710  NE1 TRP A  94       1.828  20.925  21.027  1.00 46.09           N  
ATOM    711  CZ2 TRP A  94       0.048  22.527  21.780  1.00 45.41           C  
ATOM    712  CZ3 TRP A  94       0.182  24.659  20.633  1.00 47.89           C  
ATOM    713  CH2 TRP A  94      -0.421  23.797  21.571  1.00 47.34           C  
ATOM    714  N   ILE A  95       6.601  24.994  18.378  1.00 58.31           N  
ATOM    715  CA  ILE A  95       7.599  25.529  17.461  1.00 60.93           C  
ATOM    716  C   ILE A  95       8.965  24.879  17.707  1.00 63.03           C  
ATOM    717  O   ILE A  95       9.373  24.681  18.851  1.00 63.94           O  
ATOM    718  CB  ILE A  95       7.751  27.064  17.626  1.00 60.59           C  
ATOM    719  CG1 ILE A  95       6.456  27.774  17.224  1.00 58.52           C  
ATOM    720  CG2 ILE A  95       8.924  27.564  16.790  1.00 59.71           C  
ATOM    721  CD1 ILE A  95       6.552  29.283  17.306  1.00 56.63           C  
ATOM    722  N   GLN A  96       9.667  24.545  16.627  1.00 65.66           N  
ATOM    723  CA  GLN A  96      10.988  23.936  16.713  1.00 67.65           C  
ATOM    724  C   GLN A  96      11.863  24.407  15.567  1.00 70.00           C  
ATOM    725  O   GLN A  96      11.377  24.727  14.480  1.00 70.28           O  
ATOM    726  CB  GLN A  96      10.871  22.418  16.707  1.00 67.82           C  
ATOM    727  CG  GLN A  96      10.464  21.875  18.055  1.00 70.38           C  
ATOM    728  CD  GLN A  96       9.999  20.439  17.993  1.00 73.02           C  
ATOM    729  NE2 GLN A  96       8.761  20.197  18.441  1.00 73.85           N  
ATOM    730  OE1 GLN A  96      10.738  19.549  17.553  1.00 74.29           O  
ATOM    731  N   GLN A  97      13.165  24.455  15.822  1.00 72.77           N  
ATOM    732  CA  GLN A  97      14.124  24.900  14.823  1.00 73.79           C  
ATOM    733  C   GLN A  97      14.632  23.744  13.946  1.00 72.59           C  
ATOM    734  O   GLN A  97      15.171  22.758  14.446  1.00 71.53           O  
ATOM    735  CB  GLN A  97      15.283  25.609  15.529  1.00 76.51           C  
ATOM    736  CG  GLN A  97      16.373  26.106  14.600  1.00 81.39           C  
ATOM    737  CD  GLN A  97      17.487  26.814  15.346  1.00 83.22           C  
ATOM    738  NE2 GLN A  97      18.697  26.251  15.288  1.00 83.75           N  
ATOM    739  OE1 GLN A  97      17.261  27.855  15.973  1.00 84.68           O  
ATOM    740  N   VAL A  98      14.447  23.870  12.635  1.00 72.04           N  
ATOM    741  CA  VAL A  98      14.886  22.841  11.694  1.00 72.34           C  
ATOM    742  C   VAL A  98      15.972  23.375  10.774  1.00 72.88           C  
ATOM    743  O   VAL A  98      16.846  22.635  10.339  1.00 72.16           O  
ATOM    744  CB  VAL A  98      13.728  22.343  10.833  1.00 72.25           C  
ATOM    745  CG1 VAL A  98      12.812  21.472  11.659  1.00 70.94           C  
ATOM    746  CG2 VAL A  98      12.981  23.528  10.260  1.00 72.59           C  
ATOM    747  N   ASP A  99      15.909  24.664  10.468  1.00 74.81           N  
ATOM    748  CA  ASP A  99      16.920  25.295   9.622  1.00 76.62           C  
ATOM    749  C   ASP A  99      17.011  24.692   8.215  1.00 76.16           C  
ATOM    750  O   ASP A  99      17.922  23.912   7.899  1.00 75.52           O  
ATOM    751  CB  ASP A  99      18.317  25.228  10.296  1.00 79.38           C  
ATOM    752  CG  ASP A  99      18.404  26.020  11.626  1.00 80.64           C  
ATOM    753  OD1 ASP A  99      18.767  25.402  12.656  1.00 80.92           O  
ATOM    754  OD2 ASP A  99      18.141  27.248  11.646  1.00 80.87           O1-
ATOM    755  N   GLN A 100      16.063  25.070   7.369  1.00 75.48           N  
ATOM    756  CA  GLN A 100      16.051  24.593   6.000  1.00 74.80           C  
ATOM    757  C   GLN A 100      15.926  25.735   5.003  1.00 74.01           C  
ATOM    758  O   GLN A 100      15.557  26.857   5.351  1.00 71.96           O  
ATOM    759  CB  GLN A 100      14.941  23.551   5.787  1.00 75.31           C  
ATOM    760  CG  GLN A 100      13.770  23.620   6.765  1.00 76.51           C  
ATOM    761  CD  GLN A 100      12.719  22.528   6.524  1.00 76.83           C  
ATOM    762  NE2 GLN A 100      12.880  21.774   5.439  1.00 76.76           N  
ATOM    763  OE1 GLN A 100      11.775  22.373   7.305  1.00 75.55           O  
ATOM    764  N   SER A 101      16.246  25.421   3.756  1.00 74.49           N  
ATOM    765  CA  SER A 101      16.229  26.388   2.667  1.00 75.38           C  
ATOM    766  C   SER A 101      15.097  27.403   2.628  1.00 74.97           C  
ATOM    767  O   SER A 101      15.253  28.481   2.048  1.00 74.50           O  
ATOM    768  CB  SER A 101      16.274  25.651   1.328  1.00 77.24           C  
ATOM    769  OG  SER A 101      15.236  24.691   1.238  1.00 80.28           O  
ATOM    770  N   TRP A 102      13.958  27.067   3.232  1.00 73.90           N  
ATOM    771  CA  TRP A 102      12.820  27.973   3.211  1.00 71.49           C  
ATOM    772  C   TRP A 102      12.223  28.337   4.563  1.00 70.34           C  
ATOM    773  O   TRP A 102      11.327  29.170   4.628  1.00 71.05           O  
ATOM    774  CB  TRP A 102      11.724  27.420   2.285  1.00 71.03           C  
ATOM    775  CG  TRP A 102      11.349  25.983   2.535  1.00 70.02           C  
ATOM    776  CD1 TRP A 102      12.099  24.875   2.254  1.00 69.10           C  
ATOM    777  CD2 TRP A 102      10.134  25.507   3.128  1.00 68.38           C  
ATOM    778  CE2 TRP A 102      10.217  24.100   3.175  1.00 68.59           C  
ATOM    779  CE3 TRP A 102       8.984  26.133   3.624  1.00 67.11           C  
ATOM    780  NE1 TRP A 102      11.425  23.739   2.635  1.00 68.37           N  
ATOM    781  CZ2 TRP A 102       9.191  23.311   3.699  1.00 68.56           C  
ATOM    782  CZ3 TRP A 102       7.965  25.348   4.144  1.00 66.14           C  
ATOM    783  CH2 TRP A 102       8.075  23.954   4.178  1.00 66.03           C  
ATOM    784  N   ARG A 103      12.699  27.738   5.647  1.00 68.85           N  
ATOM    785  CA  ARG A 103      12.154  28.086   6.957  1.00 67.95           C  
ATOM    786  C   ARG A 103      13.084  27.665   8.066  1.00 68.93           C  
ATOM    787  O   ARG A 103      13.490  26.507   8.141  1.00 69.86           O  
ATOM    788  CB  ARG A 103      10.775  27.443   7.178  1.00 65.69           C  
ATOM    789  CG  ARG A 103      10.763  25.918   7.160  1.00 62.38           C  
ATOM    790  CD  ARG A 103       9.382  25.364   7.451  1.00 60.17           C  
ATOM    791  NE  ARG A 103       9.329  23.907   7.323  1.00 60.37           N  
ATOM    792  CZ  ARG A 103       8.194  23.205   7.297  1.00 58.10           C  
ATOM    793  NH1 ARG A 103       7.037  23.833   7.399  1.00 56.73           N1+
ATOM    794  NH2 ARG A 103       8.206  21.887   7.131  1.00 55.18           N  
ATOM    795  N   LYS A 104      13.419  28.611   8.935  1.00 70.51           N  
ATOM    796  CA  LYS A 104      14.314  28.321  10.048  1.00 71.91           C  
ATOM    797  C   LYS A 104      13.582  27.550  11.149  1.00 70.92           C  
ATOM    798  O   LYS A 104      14.164  26.700  11.835  1.00 71.07           O  
ATOM    799  CB  LYS A 104      14.904  29.625  10.596  1.00 72.93           C  
ATOM    800  CG  LYS A 104      15.964  29.418  11.664  1.00 75.33           C  
ATOM    801  CD  LYS A 104      16.733  30.698  11.951  1.00 77.79           C  
ATOM    802  CE  LYS A 104      17.784  30.464  13.028  1.00 79.72           C  
ATOM    803  NZ  LYS A 104      17.144  30.021  14.307  1.00 81.52           N1+
ATOM    804  N   GLU A 105      12.298  27.845  11.302  1.00 69.26           N  
ATOM    805  CA  GLU A 105      11.480  27.187  12.307  1.00 67.27           C  
ATOM    806  C   GLU A 105      10.264  26.556  11.660  1.00 64.91           C  
ATOM    807  O   GLU A 105       9.966  26.791  10.486  1.00 62.92           O  
ATOM    808  CB  GLU A 105      10.995  28.187  13.360  1.00 68.78           C  
ATOM    809  CG  GLU A 105      12.080  28.875  14.172  1.00 71.41           C  
ATOM    810  CD  GLU A 105      11.506  29.686  15.328  1.00 72.31           C  
ATOM    811  OE1 GLU A 105      10.506  30.409  15.102  1.00 72.10           O  
ATOM    812  OE2 GLU A 105      12.056  29.597  16.452  1.00 71.47           O1-
ATOM    813  N   ARG A 106       9.562  25.754  12.450  1.00 62.61           N  
ATOM    814  CA  ARG A 106       8.347  25.101  12.002  1.00 60.13           C  
ATOM    815  C   ARG A 106       7.656  24.485  13.228  1.00 58.28           C  
ATOM    816  O   ARG A 106       8.152  24.614  14.344  1.00 55.46           O  
ATOM    817  CB  ARG A 106       8.695  24.046  10.950  1.00 59.41           C  
ATOM    818  CG  ARG A 106       8.740  22.622  11.434  1.00 59.13           C  
ATOM    819  CD  ARG A 106       9.371  21.772  10.355  1.00 61.88           C  
ATOM    820  NE  ARG A 106       8.840  20.412  10.275  1.00 62.99           N  
ATOM    821  CZ  ARG A 106       7.601  20.113   9.909  1.00 62.74           C  
ATOM    822  NH1 ARG A 106       6.751  21.087   9.596  1.00 65.53           N1+
ATOM    823  NH2 ARG A 106       7.218  18.848   9.828  1.00 60.84           N  
ATOM    824  N   VAL A 107       6.497  23.856  13.030  1.00 58.90           N  
ATOM    825  CA  VAL A 107       5.780  23.222  14.138  1.00 57.81           C  
ATOM    826  C   VAL A 107       5.756  21.706  13.972  1.00 56.77           C  
ATOM    827  O   VAL A 107       5.725  21.189  12.852  1.00 56.96           O  
ATOM    828  CB  VAL A 107       4.343  23.757  14.255  1.00 56.89           C  
ATOM    829  CG1 VAL A 107       4.381  25.183  14.742  1.00 56.03           C  
ATOM    830  CG2 VAL A 107       3.648  23.705  12.910  1.00 57.38           C  
ATOM    831  N   LEU A 108       5.798  21.004  15.101  1.00 55.78           N  
ATOM    832  CA  LEU A 108       5.794  19.547  15.116  1.00 54.89           C  
ATOM    833  C   LEU A 108       4.921  18.998  16.221  1.00 54.81           C  
ATOM    834  O   LEU A 108       4.878  19.539  17.321  1.00 56.18           O  
ATOM    835  CB  LEU A 108       7.206  19.013  15.312  1.00 52.75           C  
ATOM    836  CG  LEU A 108       8.153  19.156  14.132  1.00 53.53           C  
ATOM    837  CD1 LEU A 108       9.516  18.685  14.586  1.00 52.22           C  
ATOM    838  CD2 LEU A 108       7.652  18.359  12.926  1.00 50.55           C  
ATOM    839  N   ASN A 109       4.230  17.911  15.923  1.00 55.25           N  
ATOM    840  CA  ASN A 109       3.356  17.266  16.893  1.00 56.96           C  
ATOM    841  C   ASN A 109       2.234  18.141  17.453  1.00 56.02           C  
ATOM    842  O   ASN A 109       1.877  18.018  18.624  1.00 58.08           O  
ATOM    843  CB  ASN A 109       4.176  16.694  18.047  1.00 54.46           C  
ATOM    844  CG  ASN A 109       5.162  15.657  17.583  1.00 57.42           C  
ATOM    845  ND2 ASN A 109       6.443  15.937  17.786  1.00 57.28           N  
ATOM    846  OD1 ASN A 109       4.787  14.615  17.030  1.00 58.54           O  
ATOM    847  N   VAL A 110       1.667  19.008  16.623  1.00 53.75           N  
ATOM    848  CA  VAL A 110       0.570  19.845  17.081  1.00 53.32           C  
ATOM    849  C   VAL A 110      -0.630  18.927  17.376  1.00 52.02           C  
ATOM    850  O   VAL A 110      -1.043  18.141  16.530  1.00 52.67           O  
ATOM    851  CB  VAL A 110       0.195  20.882  16.008  1.00 52.51           C  
ATOM    852  CG1 VAL A 110      -0.979  21.709  16.469  1.00 51.41           C  
ATOM    853  CG2 VAL A 110       1.381  21.776  15.734  1.00 50.92           C  
ATOM    854  N   PRO A 111      -1.184  19.000  18.598  1.00 50.23           N  
ATOM    855  CA  PRO A 111      -2.326  18.172  19.006  1.00 49.98           C  
ATOM    856  C   PRO A 111      -3.637  18.575  18.337  1.00 50.24           C  
ATOM    857  O   PRO A 111      -4.475  19.249  18.945  1.00 50.45           O  
ATOM    858  CB  PRO A 111      -2.364  18.368  20.512  1.00 48.36           C  
ATOM    859  CG  PRO A 111      -1.905  19.786  20.655  1.00 50.10           C  
ATOM    860  CD  PRO A 111      -0.755  19.881  19.695  1.00 50.20           C  
ATOM    861  N   LEU A 112      -3.804  18.157  17.083  1.00 49.25           N  
ATOM    862  CA  LEU A 112      -4.984  18.454  16.282  1.00 47.49           C  
ATOM    863  C   LEU A 112      -6.146  17.689  16.894  1.00 48.46           C  
ATOM    864  O   LEU A 112      -5.991  16.516  17.215  1.00 48.59           O  
ATOM    865  CB  LEU A 112      -4.761  17.988  14.849  1.00 43.73           C  
ATOM    866  CG  LEU A 112      -5.861  18.372  13.880  1.00 41.35           C  
ATOM    867  CD1 LEU A 112      -5.806  19.873  13.600  1.00 40.99           C  
ATOM    868  CD2 LEU A 112      -5.684  17.558  12.638  1.00 40.40           C  
ATOM    869  N   CYS A 113      -7.301  18.336  17.060  1.00 49.01           N  
ATOM    870  CA  CYS A 113      -8.437  17.657  17.669  1.00 51.90           C  
ATOM    871  C   CYS A 113      -8.877  16.469  16.852  1.00 52.83           C  
ATOM    872  O   CYS A 113      -8.845  16.499  15.622  1.00 54.43           O  
ATOM    873  CB  CYS A 113      -9.623  18.605  17.858  1.00 53.81           C  
ATOM    874  SG  CYS A 113      -9.302  19.971  19.016  1.00 63.04           S  
ATOM    875  N   LYS A 114      -9.290  15.423  17.557  1.00 53.90           N  
ATOM    876  CA  LYS A 114      -9.750  14.182  16.954  1.00 53.26           C  
ATOM    877  C   LYS A 114     -10.679  14.414  15.765  1.00 51.95           C  
ATOM    878  O   LYS A 114     -10.414  13.911  14.682  1.00 50.89           O  
ATOM    879  CB  LYS A 114     -10.470  13.339  18.010  1.00 55.31           C  
ATOM    880  CG  LYS A 114     -10.630  11.858  17.690  1.00 56.96           C  
ATOM    881  CD  LYS A 114     -11.876  11.303  18.388  1.00 60.76           C  
ATOM    882  CE  LYS A 114     -11.673   9.883  18.945  1.00 63.23           C  
ATOM    883  NZ  LYS A 114     -11.076   9.850  20.337  1.00 64.98           N1+
ATOM    884  N   GLU A 115     -11.764  15.166  15.973  1.00 51.42           N  
ATOM    885  CA  GLU A 115     -12.748  15.453  14.925  1.00 51.40           C  
ATOM    886  C   GLU A 115     -12.167  16.142  13.700  1.00 49.85           C  
ATOM    887  O   GLU A 115     -12.397  15.707  12.572  1.00 48.75           O  
ATOM    888  CB  GLU A 115     -13.886  16.316  15.475  1.00 54.49           C  
ATOM    889  CG  GLU A 115     -14.794  15.618  16.469  1.00 60.79           C  
ATOM    890  CD  GLU A 115     -14.043  15.095  17.680  1.00 63.63           C  
ATOM    891  OE1 GLU A 115     -13.242  15.864  18.252  1.00 64.39           O  
ATOM    892  OE2 GLU A 115     -14.257  13.921  18.064  1.00 65.82           O1-
ATOM    893  N   ASP A 116     -11.422  17.222  13.924  1.00 47.26           N  
ATOM    894  CA  ASP A 116     -10.818  17.969  12.832  1.00 46.19           C  
ATOM    895  C   ASP A 116     -10.095  17.043  11.866  1.00 45.91           C  
ATOM    896  O   ASP A 116     -10.206  17.186  10.657  1.00 46.42           O  
ATOM    897  CB  ASP A 116      -9.831  19.003  13.362  1.00 46.79           C  
ATOM    898  CG  ASP A 116     -10.508  20.158  14.056  1.00 49.33           C  
ATOM    899  OD1 ASP A 116     -11.233  19.901  15.045  1.00 50.47           O  
ATOM    900  OD2 ASP A 116     -10.301  21.313  13.606  1.00 48.92           O1-
ATOM    901  N   CYS A 117      -9.355  16.095  12.407  1.00 45.17           N  
ATOM    902  CA  CYS A 117      -8.620  15.162  11.600  1.00 42.68           C  
ATOM    903  C   CYS A 117      -9.557  14.171  10.905  1.00 43.10           C  
ATOM    904  O   CYS A 117      -9.367  13.889   9.731  1.00 42.65           O  
ATOM    905  CB  CYS A 117      -7.602  14.454  12.495  1.00 44.20           C  
ATOM    906  SG  CYS A 117      -6.670  13.155  11.654  1.00 47.59           S  
ATOM    907  N   GLU A 118     -10.573  13.658  11.609  1.00 43.65           N  
ATOM    908  CA  GLU A 118     -11.525  12.707  11.021  1.00 43.66           C  
ATOM    909  C   GLU A 118     -12.342  13.358   9.920  1.00 42.32           C  
ATOM    910  O   GLU A 118     -12.655  12.709   8.929  1.00 40.40           O  
ATOM    911  CB  GLU A 118     -12.461  12.124  12.075  1.00 45.01           C  
ATOM    912  CG  GLU A 118     -11.725  11.488  13.233  1.00 52.27           C  
ATOM    913  CD  GLU A 118     -12.621  10.645  14.114  1.00 55.70           C  
ATOM    914  OE1 GLU A 118     -13.584  11.193  14.696  1.00 57.36           O  
ATOM    915  OE2 GLU A 118     -12.349   9.429  14.224  1.00 60.03           O1-
ATOM    916  N   GLN A 119     -12.695  14.630  10.087  1.00 42.20           N  
ATOM    917  CA  GLN A 119     -13.458  15.330   9.050  1.00 43.87           C  
ATOM    918  C   GLN A 119     -12.621  15.600   7.811  1.00 44.54           C  
ATOM    919  O   GLN A 119     -13.095  15.477   6.679  1.00 47.51           O  
ATOM    920  CB  GLN A 119     -14.033  16.638   9.578  1.00 43.33           C  
ATOM    921  CG  GLN A 119     -15.371  16.411  10.206  1.00 48.43           C  
ATOM    922  CD  GLN A 119     -16.294  15.664   9.255  1.00 49.31           C  
ATOM    923  NE2 GLN A 119     -16.684  14.444   9.628  1.00 48.04           N  
ATOM    924  OE1 GLN A 119     -16.641  16.181   8.189  1.00 50.97           O  
ATOM    925  N   TRP A 120     -11.371  15.982   8.021  1.00 43.29           N  
ATOM    926  CA  TRP A 120     -10.456  16.233   6.924  1.00 40.49           C  
ATOM    927  C   TRP A 120     -10.384  14.921   6.137  1.00 40.03           C  
ATOM    928  O   TRP A 120     -10.665  14.854   4.940  1.00 38.41           O  
ATOM    929  CB  TRP A 120      -9.084  16.575   7.500  1.00 39.37           C  
ATOM    930  CG  TRP A 120      -8.059  16.993   6.518  1.00 41.69           C  
ATOM    931  CD1 TRP A 120      -8.169  16.968   5.162  1.00 41.85           C  
ATOM    932  CD2 TRP A 120      -6.735  17.458   6.802  1.00 42.94           C  
ATOM    933  CE2 TRP A 120      -6.103  17.690   5.563  1.00 41.95           C  
ATOM    934  CE3 TRP A 120      -6.018  17.699   7.982  1.00 44.21           C  
ATOM    935  NE1 TRP A 120      -7.001  17.382   4.583  1.00 42.20           N  
ATOM    936  CZ2 TRP A 120      -4.792  18.149   5.462  1.00 43.96           C  
ATOM    937  CZ3 TRP A 120      -4.706  18.161   7.879  1.00 46.45           C  
ATOM    938  CH2 TRP A 120      -4.110  18.379   6.626  1.00 44.81           C  
ATOM    939  N   TRP A 121     -10.025  13.864   6.840  1.00 39.92           N  
ATOM    940  CA  TRP A 121      -9.884  12.565   6.210  1.00 41.40           C  
ATOM    941  C   TRP A 121     -11.106  12.191   5.386  1.00 42.53           C  
ATOM    942  O   TRP A 121     -11.015  11.841   4.210  1.00 42.17           O  
ATOM    943  CB  TRP A 121      -9.645  11.515   7.297  1.00 40.35           C  
ATOM    944  CG  TRP A 121      -9.338  10.142   6.808  1.00 39.72           C  
ATOM    945  CD1 TRP A 121      -8.161   9.715   6.280  1.00 40.17           C  
ATOM    946  CD2 TRP A 121     -10.212   9.007   6.817  1.00 39.07           C  
ATOM    947  CE2 TRP A 121      -9.492   7.922   6.280  1.00 38.81           C  
ATOM    948  CE3 TRP A 121     -11.535   8.801   7.225  1.00 41.92           C  
ATOM    949  NE1 TRP A 121      -8.243   8.381   5.961  1.00 41.11           N  
ATOM    950  CZ2 TRP A 121     -10.051   6.640   6.138  1.00 39.03           C  
ATOM    951  CZ3 TRP A 121     -12.093   7.517   7.083  1.00 41.45           C  
ATOM    952  CH2 TRP A 121     -11.346   6.460   6.545  1.00 37.73           C  
ATOM    953  N   GLU A 122     -12.259  12.293   6.028  1.00 44.24           N  
ATOM    954  CA  GLU A 122     -13.504  11.917   5.413  1.00 43.04           C  
ATOM    955  C   GLU A 122     -13.769  12.656   4.132  1.00 41.80           C  
ATOM    956  O   GLU A 122     -14.058  12.043   3.117  1.00 41.60           O  
ATOM    957  CB  GLU A 122     -14.633  12.142   6.399  1.00 45.24           C  
ATOM    958  CG  GLU A 122     -15.855  11.295   6.108  1.00 50.87           C  
ATOM    959  CD  GLU A 122     -15.552   9.788   6.029  1.00 54.60           C  
ATOM    960  OE1 GLU A 122     -15.178   9.169   7.067  1.00 54.15           O  
ATOM    961  OE2 GLU A 122     -15.706   9.232   4.913  1.00 55.01           O1-
ATOM    962  N   ASP A 123     -13.654  13.975   4.174  1.00 42.74           N  
ATOM    963  CA  ASP A 123     -13.906  14.789   2.997  1.00 43.28           C  
ATOM    964  C   ASP A 123     -12.931  14.601   1.839  1.00 43.08           C  
ATOM    965  O   ASP A 123     -13.163  15.119   0.748  1.00 45.96           O  
ATOM    966  CB  ASP A 123     -13.947  16.264   3.381  1.00 43.38           C  
ATOM    967  CG  ASP A 123     -15.141  16.614   4.255  1.00 45.69           C  
ATOM    968  OD1 ASP A 123     -16.188  15.934   4.154  1.00 46.64           O  
ATOM    969  OD2 ASP A 123     -15.031  17.596   5.029  1.00 47.71           O1-
ATOM    970  N   CYS A 124     -11.825  13.893   2.058  1.00 42.50           N  
ATOM    971  CA  CYS A 124     -10.885  13.667   0.977  1.00 42.36           C  
ATOM    972  C   CYS A 124     -10.953  12.257   0.389  1.00 43.22           C  
ATOM    973  O   CYS A 124     -10.130  11.899  -0.441  1.00 44.46           O  
ATOM    974  CB  CYS A 124      -9.459  13.972   1.429  1.00 41.36           C  
ATOM    975  SG  CYS A 124      -9.150  15.742   1.704  1.00 45.78           S  
ATOM    976  N   ARG A 125     -11.922  11.452   0.807  1.00 43.18           N  
ATOM    977  CA  ARG A 125     -12.051  10.104   0.269  1.00 43.86           C  
ATOM    978  C   ARG A 125     -12.190  10.101  -1.270  1.00 42.58           C  
ATOM    979  O   ARG A 125     -11.562   9.298  -1.950  1.00 43.23           O  
ATOM    980  CB  ARG A 125     -13.256   9.409   0.901  1.00 43.96           C  
ATOM    981  CG  ARG A 125     -13.685   8.140   0.188  1.00 47.48           C  
ATOM    982  CD  ARG A 125     -14.813   7.468   0.910  1.00 48.47           C  
ATOM    983  NE  ARG A 125     -14.353   7.023   2.214  1.00 55.30           N  
ATOM    984  CZ  ARG A 125     -15.120   6.982   3.294  1.00 57.98           C  
ATOM    985  NH1 ARG A 125     -16.383   7.367   3.202  1.00 62.77           N1+
ATOM    986  NH2 ARG A 125     -14.638   6.560   4.455  1.00 56.84           N  
ATOM    987  N   THR A 126     -12.990  11.010  -1.816  1.00 42.66           N  
ATOM    988  CA  THR A 126     -13.198  11.044  -3.261  1.00 43.29           C  
ATOM    989  C   THR A 126     -12.076  11.698  -4.037  1.00 42.96           C  
ATOM    990  O   THR A 126     -12.154  11.841  -5.251  1.00 45.09           O  
ATOM    991  CB  THR A 126     -14.520  11.761  -3.642  1.00 41.34           C  
ATOM    992  CG2 THR A 126     -15.702  11.059  -2.972  1.00 36.07           C  
ATOM    993  OG1 THR A 126     -14.454  13.153  -3.279  1.00 41.18           O  
ATOM    994  N   SER A 127     -11.039  12.123  -3.342  1.00 42.63           N  
ATOM    995  CA  SER A 127      -9.916  12.747  -4.003  1.00 41.57           C  
ATOM    996  C   SER A 127      -8.795  11.747  -4.272  1.00 43.58           C  
ATOM    997  O   SER A 127      -8.802  10.613  -3.773  1.00 43.10           O  
ATOM    998  CB  SER A 127      -9.411  13.896  -3.147  1.00 41.14           C  
ATOM    999  OG  SER A 127     -10.235  15.031  -3.326  1.00 43.32           O  
ATOM   1000  N   TYR A 128      -7.805  12.174  -5.048  1.00 42.99           N  
ATOM   1001  CA  TYR A 128      -6.700  11.289  -5.380  1.00 42.78           C  
ATOM   1002  C   TYR A 128      -5.319  11.848  -5.044  1.00 43.05           C  
ATOM   1003  O   TYR A 128      -5.145  13.052  -4.905  1.00 43.32           O  
ATOM   1004  CB  TYR A 128      -6.768  10.941  -6.866  1.00 41.90           C  
ATOM   1005  CG  TYR A 128      -7.941  10.057  -7.236  1.00 41.95           C  
ATOM   1006  CD1 TYR A 128      -7.795   8.668  -7.328  1.00 43.07           C  
ATOM   1007  CD2 TYR A 128      -9.198  10.606  -7.484  1.00 40.29           C  
ATOM   1008  CE1 TYR A 128      -8.882   7.843  -7.664  1.00 45.10           C  
ATOM   1009  CE2 TYR A 128     -10.292   9.804  -7.816  1.00 41.50           C  
ATOM   1010  CZ  TYR A 128     -10.135   8.418  -7.909  1.00 45.94           C  
ATOM   1011  OH  TYR A 128     -11.223   7.614  -8.256  1.00 48.52           O  
ATOM   1012  N   THR A 129      -4.332  10.976  -4.907  1.00 41.57           N  
ATOM   1013  CA  THR A 129      -2.982  11.442  -4.617  1.00 43.67           C  
ATOM   1014  C   THR A 129      -2.034  10.309  -4.949  1.00 45.18           C  
ATOM   1015  O   THR A 129      -2.496   9.203  -5.187  1.00 44.46           O  
ATOM   1016  CB  THR A 129      -2.811  11.845  -3.123  1.00 45.50           C  
ATOM   1017  CG2 THR A 129      -2.786  10.617  -2.199  1.00 43.70           C  
ATOM   1018  OG1 THR A 129      -1.577  12.550  -2.971  1.00 44.70           O  
ATOM   1019  N   CYS A 130      -0.730  10.591  -4.981  1.00 47.68           N  
ATOM   1020  CA  CYS A 130       0.300   9.587  -5.281  1.00 50.11           C  
ATOM   1021  C   CYS A 130       1.375   9.451  -4.213  1.00 50.95           C  
ATOM   1022  O   CYS A 130       2.281   8.628  -4.348  1.00 51.80           O  
ATOM   1023  CB  CYS A 130       1.002   9.911  -6.592  1.00 53.06           C  
ATOM   1024  SG  CYS A 130       1.592  11.635  -6.623  1.00 58.83           S  
ATOM   1025  N   LYS A 131       1.299  10.263  -3.164  1.00 50.69           N  
ATOM   1026  CA  LYS A 131       2.282  10.178  -2.098  1.00 49.76           C  
ATOM   1027  C   LYS A 131       1.659  10.285  -0.702  1.00 50.42           C  
ATOM   1028  O   LYS A 131       0.559  10.823  -0.538  1.00 51.75           O  
ATOM   1029  CB  LYS A 131       3.311  11.283  -2.274  1.00 50.38           C  
ATOM   1030  CG  LYS A 131       3.851  11.395  -3.677  1.00 51.63           C  
ATOM   1031  CD  LYS A 131       4.701  12.656  -3.844  1.00 53.35           C  
ATOM   1032  CE  LYS A 131       6.112  12.470  -3.325  1.00 54.15           C  
ATOM   1033  NZ  LYS A 131       6.143  12.195  -1.878  1.00 56.29           N1+
ATOM   1034  N   SER A 132       2.358   9.766   0.304  1.00 49.24           N  
ATOM   1035  CA  SER A 132       1.893   9.853   1.689  1.00 48.76           C  
ATOM   1036  C   SER A 132       2.696  10.942   2.431  1.00 49.87           C  
ATOM   1037  O   SER A 132       2.418  11.268   3.585  1.00 51.34           O  
ATOM   1038  CB  SER A 132       2.039   8.500   2.398  1.00 46.42           C  
ATOM   1039  OG  SER A 132       3.399   8.119   2.526  1.00 44.49           O  
ATOM   1040  N   ASN A 133       3.690  11.501   1.748  1.00 49.90           N  
ATOM   1041  CA  ASN A 133       4.543  12.555   2.297  1.00 49.34           C  
ATOM   1042  C   ASN A 133       4.561  13.645   1.245  1.00 49.95           C  
ATOM   1043  O   ASN A 133       5.197  13.485   0.200  1.00 51.15           O  
ATOM   1044  CB  ASN A 133       5.967  12.055   2.478  1.00 49.83           C  
ATOM   1045  CG  ASN A 133       6.898  13.115   3.046  1.00 52.72           C  
ATOM   1046  ND2 ASN A 133       8.019  12.666   3.593  1.00 53.21           N  
ATOM   1047  OD1 ASN A 133       6.625  14.322   2.987  1.00 52.76           O  
ATOM   1048  N   TRP A 134       3.878  14.752   1.522  1.00 47.07           N  
ATOM   1049  CA  TRP A 134       3.787  15.857   0.579  1.00 45.42           C  
ATOM   1050  C   TRP A 134       4.882  16.902   0.729  1.00 46.24           C  
ATOM   1051  O   TRP A 134       4.924  17.894  -0.002  1.00 45.55           O  
ATOM   1052  CB  TRP A 134       2.407  16.506   0.706  1.00 43.43           C  
ATOM   1053  CG  TRP A 134       1.297  15.636   0.158  1.00 41.80           C  
ATOM   1054  CD1 TRP A 134       1.335  14.277  -0.057  1.00 40.58           C  
ATOM   1055  CD2 TRP A 134      -0.022  16.057  -0.202  1.00 38.16           C  
ATOM   1056  CE2 TRP A 134      -0.730  14.907  -0.623  1.00 37.32           C  
ATOM   1057  CE3 TRP A 134      -0.677  17.295  -0.205  1.00 37.02           C  
ATOM   1058  NE1 TRP A 134       0.120  13.838  -0.526  1.00 38.16           N  
ATOM   1059  CZ2 TRP A 134      -2.057  14.961  -1.042  1.00 36.64           C  
ATOM   1060  CZ3 TRP A 134      -2.000  17.349  -0.623  1.00 35.65           C  
ATOM   1061  CH2 TRP A 134      -2.674  16.188  -1.035  1.00 37.26           C  
ATOM   1062  N   HIS A 135       5.782  16.670   1.671  1.00 47.90           N  
ATOM   1063  CA  HIS A 135       6.875  17.597   1.904  1.00 49.04           C  
ATOM   1064  C   HIS A 135       8.110  17.327   1.048  1.00 51.84           C  
ATOM   1065  O   HIS A 135       8.750  18.265   0.558  1.00 52.06           O  
ATOM   1066  CB  HIS A 135       7.248  17.565   3.380  1.00 46.15           C  
ATOM   1067  CG  HIS A 135       6.615  18.656   4.184  1.00 41.60           C  
ATOM   1068  CD2 HIS A 135       6.461  19.977   3.931  1.00 39.94           C  
ATOM   1069  ND1 HIS A 135       6.116  18.449   5.450  1.00 40.30           N  
ATOM   1070  CE1 HIS A 135       5.686  19.597   5.943  1.00 40.07           C  
ATOM   1071  NE2 HIS A 135       5.884  20.541   5.042  1.00 38.62           N  
ATOM   1072  N   LYS A 136       8.428  16.044   0.868  1.00 53.36           N  
ATOM   1073  CA  LYS A 136       9.587  15.621   0.087  1.00 55.02           C  
ATOM   1074  C   LYS A 136       9.251  14.575  -0.963  1.00 55.15           C  
ATOM   1075  O   LYS A 136       8.438  13.686  -0.727  1.00 54.93           O  
ATOM   1076  CB  LYS A 136      10.659  15.037   1.018  1.00 57.32           C  
ATOM   1077  CG  LYS A 136      11.078  15.970   2.165  1.00 61.32           C  
ATOM   1078  CD  LYS A 136      11.669  17.298   1.667  1.00 63.62           C  
ATOM   1079  CE  LYS A 136      11.996  18.232   2.831  1.00 65.64           C  
ATOM   1080  NZ  LYS A 136      12.952  17.592   3.789  1.00 69.31           N1+
ATOM   1081  N   GLY A 137       9.864  14.676  -2.135  1.00 55.45           N  
ATOM   1082  CA  GLY A 137       9.615  13.668  -3.142  1.00 55.45           C  
ATOM   1083  C   GLY A 137       9.023  14.143  -4.440  1.00 57.34           C  
ATOM   1084  O   GLY A 137       9.177  13.477  -5.459  1.00 59.57           O  
ATOM   1085  N   TRP A 138       8.359  15.287  -4.440  1.00 57.25           N  
ATOM   1086  CA  TRP A 138       7.746  15.771  -5.667  1.00 58.81           C  
ATOM   1087  C   TRP A 138       8.728  16.045  -6.815  1.00 60.69           C  
ATOM   1088  O   TRP A 138       9.943  16.087  -6.628  1.00 61.17           O  
ATOM   1089  CB  TRP A 138       6.927  17.038  -5.391  1.00 57.07           C  
ATOM   1090  CG  TRP A 138       5.848  16.868  -4.369  1.00 57.35           C  
ATOM   1091  CD1 TRP A 138       5.896  17.239  -3.063  1.00 56.51           C  
ATOM   1092  CD2 TRP A 138       4.575  16.247  -4.561  1.00 56.84           C  
ATOM   1093  CE2 TRP A 138       3.906  16.275  -3.324  1.00 56.71           C  
ATOM   1094  CE3 TRP A 138       3.939  15.670  -5.658  1.00 55.38           C  
ATOM   1095  NE1 TRP A 138       4.735  16.888  -2.424  1.00 56.36           N  
ATOM   1096  CZ2 TRP A 138       2.636  15.747  -3.157  1.00 56.25           C  
ATOM   1097  CZ3 TRP A 138       2.682  15.148  -5.492  1.00 55.57           C  
ATOM   1098  CH2 TRP A 138       2.041  15.189  -4.251  1.00 56.65           C  
ATOM   1099  N   ASN A 139       8.184  16.215  -8.016  1.00 62.43           N  
ATOM   1100  CA  ASN A 139       8.988  16.534  -9.186  1.00 63.19           C  
ATOM   1101  C   ASN A 139       8.599  17.962  -9.524  1.00 62.21           C  
ATOM   1102  O   ASN A 139       7.539  18.197 -10.100  1.00 60.22           O  
ATOM   1103  CB  ASN A 139       8.620  15.628 -10.353  1.00 67.18           C  
ATOM   1104  CG  ASN A 139       9.505  15.842 -11.565  1.00 70.83           C  
ATOM   1105  ND2 ASN A 139       9.989  14.748 -12.144  1.00 77.26           N  
ATOM   1106  OD1 ASN A 139       9.737  16.973 -11.982  1.00 70.06           O  
ATOM   1107  N   TRP A 140       9.460  18.910  -9.169  1.00 61.91           N  
ATOM   1108  CA  TRP A 140       9.184  20.322  -9.408  1.00 62.44           C  
ATOM   1109  C   TRP A 140       9.636  20.900 -10.748  1.00 63.85           C  
ATOM   1110  O   TRP A 140       9.441  22.089 -11.008  1.00 64.35           O  
ATOM   1111  CB  TRP A 140       9.785  21.144  -8.270  1.00 59.48           C  
ATOM   1112  CG  TRP A 140       9.146  20.851  -6.948  1.00 56.65           C  
ATOM   1113  CD1 TRP A 140       9.464  19.841  -6.081  1.00 54.55           C  
ATOM   1114  CD2 TRP A 140       8.056  21.561  -6.354  1.00 55.04           C  
ATOM   1115  CE2 TRP A 140       7.768  20.927  -5.122  1.00 54.82           C  
ATOM   1116  CE3 TRP A 140       7.294  22.672  -6.742  1.00 53.56           C  
ATOM   1117  NE1 TRP A 140       8.644  19.881  -4.982  1.00 54.18           N  
ATOM   1118  CZ2 TRP A 140       6.752  21.367  -4.277  1.00 53.81           C  
ATOM   1119  CZ3 TRP A 140       6.285  23.110  -5.901  1.00 55.51           C  
ATOM   1120  CH2 TRP A 140       6.023  22.455  -4.677  1.00 56.58           C  
ATOM   1121  N   THR A 141      10.209  20.060 -11.601  1.00 65.67           N  
ATOM   1122  CA  THR A 141      10.710  20.497 -12.894  1.00 67.54           C  
ATOM   1123  C   THR A 141       9.772  21.436 -13.620  1.00 67.37           C  
ATOM   1124  O   THR A 141      10.195  22.466 -14.127  1.00 68.03           O  
ATOM   1125  CB  THR A 141      10.992  19.302 -13.809  1.00 69.40           C  
ATOM   1126  CG2 THR A 141      11.324  19.775 -15.221  1.00 70.42           C  
ATOM   1127  OG1 THR A 141      12.089  18.546 -13.273  1.00 72.20           O  
ATOM   1128  N   SER A 142       8.497  21.087 -13.653  1.00 67.17           N  
ATOM   1129  CA  SER A 142       7.501  21.887 -14.353  1.00 67.30           C  
ATOM   1130  C   SER A 142       7.218  23.263 -13.788  1.00 67.43           C  
ATOM   1131  O   SER A 142       6.481  24.037 -14.395  1.00 67.36           O  
ATOM   1132  CB  SER A 142       6.186  21.119 -14.405  1.00 69.26           C  
ATOM   1133  OG  SER A 142       5.905  20.523 -13.149  1.00 70.74           O  
ATOM   1134  N   GLY A 143       7.787  23.568 -12.626  1.00 67.65           N  
ATOM   1135  CA  GLY A 143       7.522  24.846 -11.993  1.00 67.69           C  
ATOM   1136  C   GLY A 143       6.707  24.641 -10.723  1.00 68.51           C  
ATOM   1137  O   GLY A 143       6.706  25.494  -9.827  1.00 69.04           O  
ATOM   1138  N   PHE A 144       5.992  23.514 -10.669  1.00 67.97           N  
ATOM   1139  CA  PHE A 144       5.185  23.118  -9.510  1.00 67.24           C  
ATOM   1140  C   PHE A 144       5.251  21.604  -9.386  1.00 65.10           C  
ATOM   1141  O   PHE A 144       5.621  20.933 -10.341  1.00 67.76           O  
ATOM   1142  CB  PHE A 144       3.741  23.572  -9.649  1.00 67.27           C  
ATOM   1143  CG  PHE A 144       3.179  23.354 -10.988  1.00 67.64           C  
ATOM   1144  CD1 PHE A 144       3.256  24.345 -11.950  1.00 68.55           C  
ATOM   1145  CD2 PHE A 144       2.543  22.159 -11.290  1.00 69.47           C  
ATOM   1146  CE1 PHE A 144       2.698  24.147 -13.202  1.00 70.89           C  
ATOM   1147  CE2 PHE A 144       1.979  21.941 -12.536  1.00 70.76           C  
ATOM   1148  CZ  PHE A 144       2.051  22.934 -13.499  1.00 71.71           C  
ATOM   1149  N   ASN A 145       4.904  21.069  -8.221  1.00 62.01           N  
ATOM   1150  CA  ASN A 145       4.995  19.640  -7.968  1.00 58.91           C  
ATOM   1151  C   ASN A 145       4.085  18.765  -8.808  1.00 58.37           C  
ATOM   1152  O   ASN A 145       2.936  19.114  -9.062  1.00 57.09           O  
ATOM   1153  CB  ASN A 145       4.776  19.360  -6.472  1.00 58.32           C  
ATOM   1154  CG  ASN A 145       3.352  19.675  -5.998  1.00 58.87           C  
ATOM   1155  ND2 ASN A 145       2.708  18.675  -5.404  1.00 58.98           N  
ATOM   1156  OD1 ASN A 145       2.847  20.792  -6.141  1.00 56.76           O  
ATOM   1157  N   LYS A 146       4.636  17.635  -9.252  1.00 59.08           N  
ATOM   1158  CA  LYS A 146       3.934  16.638 -10.051  1.00 60.33           C  
ATOM   1159  C   LYS A 146       4.351  15.308  -9.485  1.00 61.72           C  
ATOM   1160  O   LYS A 146       5.426  15.192  -8.900  1.00 61.51           O  
ATOM   1161  CB  LYS A 146       4.338  16.697 -11.520  1.00 60.31           C  
ATOM   1162  CG  LYS A 146       3.696  17.826 -12.293  1.00 62.55           C  
ATOM   1163  CD  LYS A 146       4.074  17.764 -13.761  1.00 64.79           C  
ATOM   1164  CE  LYS A 146       3.416  18.884 -14.564  1.00 66.90           C  
ATOM   1165  NZ  LYS A 146       3.864  18.860 -15.993  1.00 69.30           N1+
ATOM   1166  N   CYS A 147       3.512  14.299  -9.671  1.00 64.71           N  
ATOM   1167  CA  CYS A 147       3.811  12.986  -9.131  1.00 66.75           C  
ATOM   1168  C   CYS A 147       5.148  12.441  -9.564  1.00 68.42           C  
ATOM   1169  O   CYS A 147       5.482  12.475 -10.746  1.00 68.13           O  
ATOM   1170  CB  CYS A 147       2.706  11.993  -9.500  1.00 65.75           C  
ATOM   1171  SG  CYS A 147       1.178  12.267  -8.537  1.00 70.22           S  
ATOM   1172  N   ALA A 148       5.918  11.953  -8.592  1.00 71.63           N  
ATOM   1173  CA  ALA A 148       7.223  11.349  -8.864  1.00 74.04           C  
ATOM   1174  C   ALA A 148       7.003  10.228  -9.886  1.00 75.95           C  
ATOM   1175  O   ALA A 148       7.521  10.273 -11.013  1.00 77.18           O  
ATOM   1176  CB  ALA A 148       7.810  10.780  -7.573  1.00 73.37           C  
ATOM   1177  N   VAL A 149       6.216   9.229  -9.474  1.00 76.29           N  
ATOM   1178  CA  VAL A 149       5.862   8.092 -10.319  1.00 75.52           C  
ATOM   1179  C   VAL A 149       4.434   8.289 -10.823  1.00 75.72           C  
ATOM   1180  O   VAL A 149       3.471   7.821 -10.213  1.00 75.26           O  
ATOM   1181  CB  VAL A 149       5.934   6.766  -9.546  1.00 74.63           C  
ATOM   1182  CG1 VAL A 149       5.593   5.613 -10.485  1.00 74.31           C  
ATOM   1183  CG2 VAL A 149       7.330   6.597  -8.939  1.00 74.02           C  
ATOM   1184  N   GLY A 150       4.312   8.992 -11.942  1.00 75.21           N  
ATOM   1185  CA  GLY A 150       3.009   9.275 -12.521  1.00 75.37           C  
ATOM   1186  C   GLY A 150       1.927   8.211 -12.415  1.00 75.78           C  
ATOM   1187  O   GLY A 150       0.730   8.527 -12.355  1.00 76.26           O  
ATOM   1188  N   ALA A 151       2.335   6.945 -12.390  1.00 74.28           N  
ATOM   1189  CA  ALA A 151       1.377   5.846 -12.315  1.00 72.36           C  
ATOM   1190  C   ALA A 151       0.969   5.551 -10.874  1.00 69.92           C  
ATOM   1191  O   ALA A 151       0.207   4.621 -10.595  1.00 70.36           O  
ATOM   1192  CB  ALA A 151       1.977   4.594 -12.971  1.00 72.50           C  
ATOM   1193  N   ALA A 152       1.444   6.376  -9.959  1.00 66.21           N  
ATOM   1194  CA  ALA A 152       1.154   6.143  -8.562  1.00 64.12           C  
ATOM   1195  C   ALA A 152      -0.202   6.644  -8.071  1.00 61.66           C  
ATOM   1196  O   ALA A 152      -0.585   6.339  -6.942  1.00 60.50           O  
ATOM   1197  CB  ALA A 152       2.288   6.720  -7.701  1.00 63.50           C  
ATOM   1198  N   CYS A 153      -0.939   7.373  -8.908  1.00 58.93           N  
ATOM   1199  CA  CYS A 153      -2.234   7.900  -8.468  1.00 58.73           C  
ATOM   1200  C   CYS A 153      -3.199   6.822  -8.041  1.00 56.38           C  
ATOM   1201  O   CYS A 153      -3.412   5.860  -8.762  1.00 57.19           O  
ATOM   1202  CB  CYS A 153      -2.895   8.764  -9.543  1.00 59.23           C  
ATOM   1203  SG  CYS A 153      -2.034  10.349  -9.830  1.00 70.11           S  
ATOM   1204  N   GLN A 154      -3.775   6.984  -6.858  1.00 54.82           N  
ATOM   1205  CA  GLN A 154      -4.740   6.031  -6.312  1.00 53.90           C  
ATOM   1206  C   GLN A 154      -5.675   6.824  -5.397  1.00 53.04           C  
ATOM   1207  O   GLN A 154      -5.379   7.955  -5.040  1.00 54.36           O  
ATOM   1208  CB  GLN A 154      -4.040   4.964  -5.469  1.00 54.68           C  
ATOM   1209  CG  GLN A 154      -2.979   4.155  -6.163  1.00 57.00           C  
ATOM   1210  CD  GLN A 154      -3.553   3.149  -7.120  1.00 59.11           C  
ATOM   1211  NE2 GLN A 154      -2.683   2.545  -7.924  1.00 60.18           N  
ATOM   1212  OE1 GLN A 154      -4.764   2.897  -7.133  1.00 60.46           O  
ATOM   1213  N   PRO A 155      -6.816   6.248  -5.008  1.00 52.24           N  
ATOM   1214  CA  PRO A 155      -7.738   6.966  -4.121  1.00 49.96           C  
ATOM   1215  C   PRO A 155      -7.013   7.473  -2.878  1.00 48.60           C  
ATOM   1216  O   PRO A 155      -6.155   6.790  -2.337  1.00 47.39           O  
ATOM   1217  CB  PRO A 155      -8.770   5.907  -3.788  1.00 49.60           C  
ATOM   1218  CG  PRO A 155      -8.870   5.178  -5.088  1.00 50.93           C  
ATOM   1219  CD  PRO A 155      -7.420   4.994  -5.483  1.00 52.70           C  
ATOM   1220  N   PHE A 156      -7.378   8.666  -2.426  1.00 47.51           N  
ATOM   1221  CA  PHE A 156      -6.751   9.286  -1.263  1.00 45.50           C  
ATOM   1222  C   PHE A 156      -6.525   8.353  -0.075  1.00 44.79           C  
ATOM   1223  O   PHE A 156      -5.435   8.325   0.499  1.00 43.86           O  
ATOM   1224  CB  PHE A 156      -7.589  10.477  -0.838  1.00 43.69           C  
ATOM   1225  CG  PHE A 156      -6.792  11.644  -0.378  1.00 40.31           C  
ATOM   1226  CD1 PHE A 156      -6.540  11.838   0.970  1.00 39.86           C  
ATOM   1227  CD2 PHE A 156      -6.328  12.578  -1.294  1.00 40.45           C  
ATOM   1228  CE1 PHE A 156      -5.847  12.944   1.402  1.00 39.72           C  
ATOM   1229  CE2 PHE A 156      -5.634  13.690  -0.871  1.00 40.08           C  
ATOM   1230  CZ  PHE A 156      -5.392  13.874   0.482  1.00 41.85           C  
ATOM   1231  N   HIS A 157      -7.550   7.595   0.293  1.00 45.90           N  
ATOM   1232  CA  HIS A 157      -7.450   6.679   1.425  1.00 47.40           C  
ATOM   1233  C   HIS A 157      -6.512   5.505   1.185  1.00 47.83           C  
ATOM   1234  O   HIS A 157      -6.201   4.755   2.110  1.00 47.87           O  
ATOM   1235  CB  HIS A 157      -8.835   6.168   1.818  1.00 45.08           C  
ATOM   1236  CG  HIS A 157      -9.665   7.182   2.532  1.00 45.68           C  
ATOM   1237  CD2 HIS A 157      -9.381   8.441   2.940  1.00 46.36           C  
ATOM   1238  ND1 HIS A 157     -10.973   6.949   2.897  1.00 47.95           N  
ATOM   1239  CE1 HIS A 157     -11.461   8.022   3.496  1.00 47.96           C  
ATOM   1240  NE2 HIS A 157     -10.515   8.942   3.536  1.00 48.69           N  
ATOM   1241  N   PHE A 158      -6.075   5.338  -0.059  1.00 49.42           N  
ATOM   1242  CA  PHE A 158      -5.135   4.278  -0.393  1.00 51.45           C  
ATOM   1243  C   PHE A 158      -3.782   4.605   0.254  1.00 52.61           C  
ATOM   1244  O   PHE A 158      -3.121   3.729   0.800  1.00 53.64           O  
ATOM   1245  CB  PHE A 158      -4.954   4.176  -1.905  1.00 52.37           C  
ATOM   1246  CG  PHE A 158      -4.066   3.042  -2.335  1.00 54.00           C  
ATOM   1247  CD1 PHE A 158      -4.527   1.735  -2.298  1.00 54.03           C  
ATOM   1248  CD2 PHE A 158      -2.764   3.279  -2.778  1.00 55.26           C  
ATOM   1249  CE1 PHE A 158      -3.709   0.680  -2.695  1.00 55.05           C  
ATOM   1250  CE2 PHE A 158      -1.937   2.226  -3.177  1.00 54.13           C  
ATOM   1251  CZ  PHE A 158      -2.410   0.928  -3.134  1.00 53.88           C  
ATOM   1252  N   TYR A 159      -3.379   5.874   0.189  1.00 53.03           N  
ATOM   1253  CA  TYR A 159      -2.106   6.307   0.766  1.00 53.66           C  
ATOM   1254  C   TYR A 159      -2.257   6.767   2.219  1.00 52.97           C  
ATOM   1255  O   TYR A 159      -1.286   6.783   2.983  1.00 52.49           O  
ATOM   1256  CB  TYR A 159      -1.504   7.426  -0.092  1.00 53.58           C  
ATOM   1257  CG  TYR A 159      -0.850   6.926  -1.366  1.00 52.96           C  
ATOM   1258  CD1 TYR A 159       0.392   6.288  -1.339  1.00 52.17           C  
ATOM   1259  CD2 TYR A 159      -1.483   7.078  -2.597  1.00 52.91           C  
ATOM   1260  CE1 TYR A 159       0.983   5.818  -2.513  1.00 51.98           C  
ATOM   1261  CE2 TYR A 159      -0.906   6.614  -3.765  1.00 52.47           C  
ATOM   1262  CZ  TYR A 159       0.320   5.986  -3.723  1.00 52.93           C  
ATOM   1263  OH  TYR A 159       0.856   5.531  -4.906  1.00 52.26           O  
ATOM   1264  N   PHE A 160      -3.483   7.130   2.579  1.00 50.92           N  
ATOM   1265  CA  PHE A 160      -3.832   7.576   3.926  1.00 48.62           C  
ATOM   1266  C   PHE A 160      -4.967   6.694   4.447  1.00 48.99           C  
ATOM   1267  O   PHE A 160      -6.125   7.104   4.481  1.00 48.64           O  
ATOM   1268  CB  PHE A 160      -4.276   9.032   3.882  1.00 45.52           C  
ATOM   1269  CG  PHE A 160      -3.213   9.968   3.391  1.00 45.69           C  
ATOM   1270  CD1 PHE A 160      -2.075  10.216   4.160  1.00 45.84           C  
ATOM   1271  CD2 PHE A 160      -3.341  10.618   2.164  1.00 44.40           C  
ATOM   1272  CE1 PHE A 160      -1.085  11.093   3.714  1.00 43.30           C  
ATOM   1273  CE2 PHE A 160      -2.359  11.499   1.708  1.00 41.83           C  
ATOM   1274  CZ  PHE A 160      -1.230  11.735   2.484  1.00 42.95           C  
ATOM   1275  N   PRO A 161      -4.636   5.462   4.858  1.00 49.15           N  
ATOM   1276  CA  PRO A 161      -5.574   4.467   5.380  1.00 47.87           C  
ATOM   1277  C   PRO A 161      -6.476   4.947   6.491  1.00 47.88           C  
ATOM   1278  O   PRO A 161      -7.664   4.653   6.479  1.00 50.15           O  
ATOM   1279  CB  PRO A 161      -4.662   3.340   5.849  1.00 48.27           C  
ATOM   1280  CG  PRO A 161      -3.515   3.445   4.917  1.00 50.70           C  
ATOM   1281  CD  PRO A 161      -3.266   4.926   4.854  1.00 48.76           C  
ATOM   1282  N   THR A 162      -5.925   5.685   7.446  1.00 46.75           N  
ATOM   1283  CA  THR A 162      -6.719   6.161   8.573  1.00 47.47           C  
ATOM   1284  C   THR A 162      -6.533   7.645   8.817  1.00 46.17           C  
ATOM   1285  O   THR A 162      -5.531   8.221   8.432  1.00 45.12           O  
ATOM   1286  CB  THR A 162      -6.346   5.418   9.878  1.00 47.87           C  
ATOM   1287  CG2 THR A 162      -6.381   3.912   9.653  1.00 45.46           C  
ATOM   1288  OG1 THR A 162      -5.031   5.822  10.314  1.00 48.15           O  
ATOM   1289  N   PRO A 163      -7.498   8.276   9.486  1.00 45.28           N  
ATOM   1290  CA  PRO A 163      -7.406   9.707   9.769  1.00 46.82           C  
ATOM   1291  C   PRO A 163      -6.056  10.056  10.379  1.00 46.44           C  
ATOM   1292  O   PRO A 163      -5.408  11.026   9.971  1.00 47.13           O  
ATOM   1293  CB  PRO A 163      -8.555   9.941  10.745  1.00 44.35           C  
ATOM   1294  CG  PRO A 163      -9.581   8.987  10.267  1.00 44.87           C  
ATOM   1295  CD  PRO A 163      -8.775   7.725   9.970  1.00 47.22           C  
ATOM   1296  N   THR A 164      -5.609   9.258  11.342  1.00 46.01           N  
ATOM   1297  CA  THR A 164      -4.334   9.573  11.976  1.00 46.09           C  
ATOM   1298  C   THR A 164      -3.135   9.504  11.015  1.00 46.54           C  
ATOM   1299  O   THR A 164      -2.180  10.277  11.126  1.00 46.07           O  
ATOM   1300  CB  THR A 164      -4.117   8.711  13.206  1.00 44.56           C  
ATOM   1301  CG2 THR A 164      -5.011   7.490  13.145  1.00 44.20           C  
ATOM   1302  OG1 THR A 164      -2.720   8.398  13.320  1.00 39.70           O  
ATOM   1303  N   VAL A 165      -3.189   8.603  10.053  1.00 46.36           N  
ATOM   1304  CA  VAL A 165      -2.119   8.532   9.071  1.00 45.81           C  
ATOM   1305  C   VAL A 165      -2.114   9.786   8.173  1.00 47.45           C  
ATOM   1306  O   VAL A 165      -1.063  10.303   7.787  1.00 48.08           O  
ATOM   1307  CB  VAL A 165      -2.310   7.323   8.196  1.00 45.96           C  
ATOM   1308  CG1 VAL A 165      -1.255   7.309   7.133  1.00 45.06           C  
ATOM   1309  CG2 VAL A 165      -2.265   6.066   9.052  1.00 46.97           C  
ATOM   1310  N   LEU A 166      -3.295  10.280   7.830  1.00 46.53           N  
ATOM   1311  CA  LEU A 166      -3.382  11.459   6.990  1.00 45.72           C  
ATOM   1312  C   LEU A 166      -2.887  12.724   7.684  1.00 48.17           C  
ATOM   1313  O   LEU A 166      -2.058  13.460   7.143  1.00 49.22           O  
ATOM   1314  CB  LEU A 166      -4.827  11.656   6.531  1.00 44.37           C  
ATOM   1315  CG  LEU A 166      -5.237  12.837   5.633  1.00 43.26           C  
ATOM   1316  CD1 LEU A 166      -5.758  13.985   6.447  1.00 42.39           C  
ATOM   1317  CD2 LEU A 166      -4.067  13.292   4.795  1.00 40.30           C  
ATOM   1318  N   CYS A 167      -3.386  12.979   8.889  1.00 48.48           N  
ATOM   1319  CA  CYS A 167      -2.999  14.187   9.608  1.00 49.30           C  
ATOM   1320  C   CYS A 167      -1.576  14.158  10.126  1.00 49.05           C  
ATOM   1321  O   CYS A 167      -0.939  15.198  10.240  1.00 50.46           O  
ATOM   1322  CB  CYS A 167      -3.973  14.462  10.765  1.00 49.27           C  
ATOM   1323  SG  CYS A 167      -5.692  14.220  10.210  1.00 52.81           S  
ATOM   1324  N   ASN A 168      -1.058  12.982  10.443  1.00 48.12           N  
ATOM   1325  CA  ASN A 168       0.300  12.943  10.958  1.00 48.24           C  
ATOM   1326  C   ASN A 168       1.370  12.877   9.876  1.00 49.12           C  
ATOM   1327  O   ASN A 168       2.363  13.596   9.931  1.00 51.47           O  
ATOM   1328  CB  ASN A 168       0.473  11.773  11.925  1.00 45.69           C  
ATOM   1329  CG  ASN A 168      -0.372  11.922  13.185  1.00 46.03           C  
ATOM   1330  ND2 ASN A 168      -0.417  10.868  13.991  1.00 45.26           N  
ATOM   1331  OD1 ASN A 168      -0.959  12.973  13.439  1.00 44.71           O  
ATOM   1332  N   GLU A 169       1.163  12.025   8.885  1.00 47.87           N  
ATOM   1333  CA  GLU A 169       2.136  11.846   7.823  1.00 47.47           C  
ATOM   1334  C   GLU A 169       2.193  12.913   6.733  1.00 46.86           C  
ATOM   1335  O   GLU A 169       3.265  13.417   6.404  1.00 47.17           O  
ATOM   1336  CB  GLU A 169       1.909  10.492   7.163  1.00 50.65           C  
ATOM   1337  CG  GLU A 169       2.062   9.299   8.093  1.00 56.42           C  
ATOM   1338  CD  GLU A 169       3.469   9.177   8.663  1.00 62.03           C  
ATOM   1339  OE1 GLU A 169       4.453   9.334   7.900  1.00 65.30           O  
ATOM   1340  OE2 GLU A 169       3.590   8.916   9.878  1.00 64.55           O1-
ATOM   1341  N   ILE A 170       1.044  13.256   6.167  1.00 47.06           N  
ATOM   1342  CA  ILE A 170       0.993  14.208   5.064  1.00 46.37           C  
ATOM   1343  C   ILE A 170       1.937  15.403   5.161  1.00 47.78           C  
ATOM   1344  O   ILE A 170       2.570  15.760   4.167  1.00 49.96           O  
ATOM   1345  CB  ILE A 170      -0.436  14.707   4.827  1.00 43.89           C  
ATOM   1346  CG1 ILE A 170      -0.571  15.218   3.383  1.00 41.78           C  
ATOM   1347  CG2 ILE A 170      -0.778  15.755   5.865  1.00 42.41           C  
ATOM   1348  CD1 ILE A 170      -2.003  15.406   2.876  1.00 38.24           C  
ATOM   1349  N   TRP A 171       2.036  16.018   6.337  1.00 48.02           N  
ATOM   1350  CA  TRP A 171       2.925  17.163   6.527  1.00 48.12           C  
ATOM   1351  C   TRP A 171       4.113  16.833   7.440  1.00 48.60           C  
ATOM   1352  O   TRP A 171       4.481  17.608   8.324  1.00 48.69           O  
ATOM   1353  CB  TRP A 171       2.142  18.351   7.076  1.00 46.47           C  
ATOM   1354  CG  TRP A 171       1.262  19.029   6.064  1.00 47.59           C  
ATOM   1355  CD1 TRP A 171       0.022  19.545   6.285  1.00 47.86           C  
ATOM   1356  CD2 TRP A 171       1.578  19.330   4.691  1.00 48.36           C  
ATOM   1357  CE2 TRP A 171       0.476  20.038   4.153  1.00 47.11           C  
ATOM   1358  CE3 TRP A 171       2.683  19.074   3.864  1.00 47.97           C  
ATOM   1359  NE1 TRP A 171      -0.454  20.153   5.149  1.00 46.38           N  
ATOM   1360  CZ2 TRP A 171       0.442  20.495   2.825  1.00 48.00           C  
ATOM   1361  CZ3 TRP A 171       2.649  19.532   2.538  1.00 48.96           C  
ATOM   1362  CH2 TRP A 171       1.533  20.236   2.035  1.00 48.57           C  
ATOM   1363  N   THR A 172       4.705  15.664   7.205  1.00 50.24           N  
ATOM   1364  CA  THR A 172       5.859  15.174   7.959  1.00 50.42           C  
ATOM   1365  C   THR A 172       5.804  15.427   9.469  1.00 50.87           C  
ATOM   1366  O   THR A 172       6.724  15.991  10.059  1.00 50.94           O  
ATOM   1367  CB  THR A 172       7.183  15.750   7.382  1.00 49.13           C  
ATOM   1368  CG2 THR A 172       7.361  15.324   5.938  1.00 46.82           C  
ATOM   1369  OG1 THR A 172       7.161  17.176   7.435  1.00 50.31           O  
ATOM   1370  N   HIS A 173       4.712  15.000  10.084  1.00 51.79           N  
ATOM   1371  CA  HIS A 173       4.511  15.131  11.524  1.00 53.00           C  
ATOM   1372  C   HIS A 173       4.265  16.521  12.109  1.00 53.56           C  
ATOM   1373  O   HIS A 173       4.460  16.732  13.310  1.00 54.16           O  
ATOM   1374  CB  HIS A 173       5.655  14.443  12.275  1.00 53.00           C  
ATOM   1375  CG  HIS A 173       5.830  13.002  11.903  1.00 56.24           C  
ATOM   1376  CD2 HIS A 173       6.915  12.322  11.465  1.00 56.79           C  
ATOM   1377  ND1 HIS A 173       4.797  12.087  11.944  1.00 57.30           N  
ATOM   1378  CE1 HIS A 173       5.236  10.907  11.543  1.00 55.81           C  
ATOM   1379  NE2 HIS A 173       6.519  11.024  11.247  1.00 58.47           N  
ATOM   1380  N   SER A 174       3.816  17.464  11.285  1.00 52.21           N  
ATOM   1381  CA  SER A 174       3.503  18.787  11.814  1.00 51.76           C  
ATOM   1382  C   SER A 174       2.372  18.621  12.821  1.00 52.13           C  
ATOM   1383  O   SER A 174       2.212  19.438  13.727  1.00 52.87           O  
ATOM   1384  CB  SER A 174       3.024  19.739  10.713  1.00 51.13           C  
ATOM   1385  OG  SER A 174       4.099  20.430  10.103  1.00 52.48           O  
ATOM   1386  N   TYR A 175       1.573  17.565  12.639  1.00 51.66           N  
ATOM   1387  CA  TYR A 175       0.436  17.254  13.512  1.00 50.83           C  
ATOM   1388  C   TYR A 175       0.643  15.930  14.239  1.00 52.33           C  
ATOM   1389  O   TYR A 175       1.465  15.109  13.836  1.00 52.29           O  
ATOM   1390  CB  TYR A 175      -0.867  17.146  12.703  1.00 46.44           C  
ATOM   1391  CG  TYR A 175      -1.437  18.451  12.206  1.00 45.08           C  
ATOM   1392  CD1 TYR A 175      -1.684  18.656  10.845  1.00 43.96           C  
ATOM   1393  CD2 TYR A 175      -1.775  19.470  13.095  1.00 44.10           C  
ATOM   1394  CE1 TYR A 175      -2.246  19.824  10.390  1.00 42.94           C  
ATOM   1395  CE2 TYR A 175      -2.340  20.646  12.647  1.00 42.25           C  
ATOM   1396  CZ  TYR A 175      -2.569  20.810  11.291  1.00 42.48           C  
ATOM   1397  OH  TYR A 175      -3.121  21.959  10.806  1.00 44.76           O  
ATOM   1398  N   LYS A 176      -0.124  15.737  15.310  1.00 53.08           N  
ATOM   1399  CA  LYS A 176      -0.101  14.513  16.100  1.00 53.03           C  
ATOM   1400  C   LYS A 176      -1.500  14.429  16.677  1.00 52.79           C  
ATOM   1401  O   LYS A 176      -1.736  14.828  17.818  1.00 54.48           O  
ATOM   1402  CB  LYS A 176       0.909  14.614  17.229  1.00 53.65           C  
ATOM   1403  CG  LYS A 176       1.105  13.302  17.942  1.00 55.91           C  
ATOM   1404  CD  LYS A 176       2.151  13.416  19.033  1.00 59.46           C  
ATOM   1405  CE  LYS A 176       2.500  12.055  19.628  1.00 59.32           C  
ATOM   1406  NZ  LYS A 176       3.406  11.279  18.728  1.00 60.59           N1+
ATOM   1407  N   VAL A 177      -2.428  13.924  15.874  1.00 51.28           N  
ATOM   1408  CA  VAL A 177      -3.831  13.826  16.262  1.00 50.44           C  
ATOM   1409  C   VAL A 177      -4.000  13.366  17.700  1.00 51.85           C  
ATOM   1410  O   VAL A 177      -3.477  12.326  18.081  1.00 52.53           O  
ATOM   1411  CB  VAL A 177      -4.598  12.846  15.362  1.00 48.95           C  
ATOM   1412  CG1 VAL A 177      -6.080  13.205  15.354  1.00 48.10           C  
ATOM   1413  CG2 VAL A 177      -4.001  12.836  13.975  1.00 44.47           C  
ATOM   1414  N   SER A 178      -4.740  14.139  18.487  1.00 51.75           N  
ATOM   1415  CA  SER A 178      -4.992  13.836  19.889  1.00 53.12           C  
ATOM   1416  C   SER A 178      -6.274  13.034  20.052  1.00 55.02           C  
ATOM   1417  O   SER A 178      -7.093  12.991  19.139  1.00 55.20           O  
ATOM   1418  CB  SER A 178      -5.109  15.149  20.659  1.00 53.68           C  
ATOM   1419  OG  SER A 178      -5.765  14.969  21.895  1.00 56.95           O  
ATOM   1420  N   ASN A 179      -6.444  12.391  21.206  1.00 58.64           N  
ATOM   1421  CA  ASN A 179      -7.643  11.605  21.478  1.00 62.83           C  
ATOM   1422  C   ASN A 179      -8.702  12.581  21.963  1.00 60.73           C  
ATOM   1423  O   ASN A 179      -9.907  12.304  21.936  1.00 57.78           O  
ATOM   1424  CB  ASN A 179      -7.379  10.574  22.574  1.00 73.48           C  
ATOM   1425  CG  ASN A 179      -6.025   9.896  22.431  1.00 85.10           C  
ATOM   1426  ND2 ASN A 179      -5.078  10.327  23.269  1.00 93.71           N  
ATOM   1427  OD1 ASN A 179      -5.833   9.009  21.582  1.00 87.48           O  
ATOM   1428  N   TYR A 180      -8.226  13.729  22.428  1.00 57.82           N  
ATOM   1429  CA  TYR A 180      -9.106  14.768  22.910  1.00 57.50           C  
ATOM   1430  C   TYR A 180      -9.937  15.298  21.750  1.00 56.88           C  
ATOM   1431  O   TYR A 180      -9.483  15.332  20.611  1.00 56.31           O  
ATOM   1432  CB  TYR A 180      -8.302  15.915  23.521  1.00 59.34           C  
ATOM   1433  CG  TYR A 180      -7.649  15.583  24.841  1.00 62.42           C  
ATOM   1434  CD1 TYR A 180      -6.263  15.426  24.943  1.00 62.54           C  
ATOM   1435  CD2 TYR A 180      -8.412  15.443  25.999  1.00 63.35           C  
ATOM   1436  CE1 TYR A 180      -5.648  15.141  26.169  1.00 62.62           C  
ATOM   1437  CE2 TYR A 180      -7.816  15.158  27.229  1.00 64.55           C  
ATOM   1438  CZ  TYR A 180      -6.432  15.011  27.314  1.00 64.81           C  
ATOM   1439  OH  TYR A 180      -5.854  14.766  28.550  1.00 63.97           O  
ATOM   1440  N   SER A 181     -11.159  15.719  22.049  1.00 55.74           N  
ATOM   1441  CA  SER A 181     -12.042  16.250  21.034  1.00 53.31           C  
ATOM   1442  C   SER A 181     -12.169  17.770  21.115  1.00 51.91           C  
ATOM   1443  O   SER A 181     -11.693  18.417  22.052  1.00 50.04           O  
ATOM   1444  CB  SER A 181     -13.421  15.596  21.163  1.00 53.43           C  
ATOM   1445  OG  SER A 181     -13.324  14.193  20.972  1.00 55.56           O  
ATOM   1446  N   ARG A 182     -12.812  18.334  20.106  1.00 51.03           N  
ATOM   1447  CA  ARG A 182     -13.019  19.758  20.039  1.00 49.23           C  
ATOM   1448  C   ARG A 182     -13.722  20.212  21.307  1.00 50.50           C  
ATOM   1449  O   ARG A 182     -14.735  19.637  21.709  1.00 50.35           O  
ATOM   1450  CB  ARG A 182     -13.881  20.089  18.810  1.00 47.69           C  
ATOM   1451  CG  ARG A 182     -13.266  19.622  17.466  1.00 47.66           C  
ATOM   1452  CD  ARG A 182     -14.231  19.647  16.264  1.00 41.77           C  
ATOM   1453  NE  ARG A 182     -14.761  20.985  16.019  1.00 42.13           N  
ATOM   1454  CZ  ARG A 182     -14.036  22.050  15.659  1.00 40.97           C  
ATOM   1455  NH1 ARG A 182     -12.728  21.954  15.476  1.00 40.76           N1+
ATOM   1456  NH2 ARG A 182     -14.603  23.237  15.536  1.00 39.29           N  
ATOM   1457  N   GLY A 183     -13.174  21.237  21.948  1.00 51.79           N  
ATOM   1458  CA  GLY A 183     -13.807  21.762  23.138  1.00 53.66           C  
ATOM   1459  C   GLY A 183     -13.204  21.270  24.426  1.00 55.34           C  
ATOM   1460  O   GLY A 183     -13.481  21.805  25.500  1.00 55.37           O  
ATOM   1461  N   SER A 184     -12.372  20.245  24.316  1.00 55.90           N  
ATOM   1462  CA  SER A 184     -11.721  19.677  25.475  1.00 56.35           C  
ATOM   1463  C   SER A 184     -10.699  20.656  26.039  1.00 56.88           C  
ATOM   1464  O   SER A 184     -10.273  20.511  27.182  1.00 58.15           O  
ATOM   1465  CB  SER A 184     -11.026  18.366  25.097  1.00 57.44           C  
ATOM   1466  OG  SER A 184      -9.822  18.600  24.383  1.00 57.55           O  
ATOM   1467  N   GLY A 185     -10.318  21.653  25.244  1.00 56.62           N  
ATOM   1468  CA  GLY A 185      -9.336  22.626  25.686  1.00 55.50           C  
ATOM   1469  C   GLY A 185      -7.938  22.026  25.721  1.00 56.26           C  
ATOM   1470  O   GLY A 185      -7.001  22.668  26.188  1.00 56.04           O  
ATOM   1471  N   ARG A 186      -7.793  20.801  25.221  1.00 57.02           N  
ATOM   1472  CA  ARG A 186      -6.501  20.114  25.209  1.00 59.33           C  
ATOM   1473  C   ARG A 186      -6.005  19.807  23.784  1.00 58.35           C  
ATOM   1474  O   ARG A 186      -4.979  19.148  23.592  1.00 59.26           O  
ATOM   1475  CB  ARG A 186      -6.599  18.805  26.010  1.00 62.68           C  
ATOM   1476  CG  ARG A 186      -7.104  18.953  27.442  1.00 66.18           C  
ATOM   1477  CD  ARG A 186      -6.203  19.841  28.302  1.00 71.26           C  
ATOM   1478  NE  ARG A 186      -6.596  19.810  29.714  1.00 75.51           N  
ATOM   1479  CZ  ARG A 186      -6.596  18.717  30.484  1.00 76.47           C  
ATOM   1480  NH1 ARG A 186      -6.218  17.542  29.997  1.00 75.19           N1+
ATOM   1481  NH2 ARG A 186      -6.991  18.805  31.746  1.00 76.72           N  
ATOM   1482  N   CYS A 187      -6.726  20.285  22.782  1.00 56.50           N  
ATOM   1483  CA  CYS A 187      -6.316  20.030  21.408  1.00 53.90           C  
ATOM   1484  C   CYS A 187      -6.525  21.251  20.545  1.00 51.92           C  
ATOM   1485  O   CYS A 187      -7.386  22.079  20.834  1.00 53.07           O  
ATOM   1486  CB  CYS A 187      -7.098  18.848  20.830  1.00 56.14           C  
ATOM   1487  SG  CYS A 187      -8.909  19.076  20.812  1.00 57.60           S  
ATOM   1488  N   ILE A 188      -5.733  21.355  19.485  1.00 49.59           N  
ATOM   1489  CA  ILE A 188      -5.806  22.489  18.566  1.00 46.89           C  
ATOM   1490  C   ILE A 188      -6.875  22.275  17.500  1.00 45.87           C  
ATOM   1491  O   ILE A 188      -7.031  21.178  16.957  1.00 46.09           O  
ATOM   1492  CB  ILE A 188      -4.412  22.739  17.867  1.00 45.06           C  
ATOM   1493  CG1 ILE A 188      -3.367  23.217  18.884  1.00 42.54           C  
ATOM   1494  CG2 ILE A 188      -4.546  23.790  16.780  1.00 42.48           C  
ATOM   1495  CD1 ILE A 188      -3.678  24.590  19.520  1.00 42.09           C  
ATOM   1496  N   GLN A 189      -7.621  23.320  17.194  1.00 45.15           N  
ATOM   1497  CA  GLN A 189      -8.653  23.205  16.180  1.00 46.32           C  
ATOM   1498  C   GLN A 189      -8.254  24.028  14.981  1.00 47.78           C  
ATOM   1499  O   GLN A 189      -7.835  25.171  15.146  1.00 48.83           O  
ATOM   1500  CB  GLN A 189      -9.972  23.729  16.714  1.00 45.09           C  
ATOM   1501  CG  GLN A 189     -10.521  22.937  17.865  1.00 49.17           C  
ATOM   1502  CD  GLN A 189     -11.869  23.455  18.320  1.00 52.81           C  
ATOM   1503  NE2 GLN A 189     -12.318  24.555  17.716  1.00 53.74           N  
ATOM   1504  OE1 GLN A 189     -12.503  22.877  19.205  1.00 54.53           O  
ATOM   1505  N   MET A 190      -8.358  23.461  13.775  1.00 48.47           N  
ATOM   1506  CA  MET A 190      -8.035  24.245  12.591  1.00 48.24           C  
ATOM   1507  C   MET A 190      -9.318  24.859  12.046  1.00 47.44           C  
ATOM   1508  O   MET A 190      -9.278  25.667  11.124  1.00 50.30           O  
ATOM   1509  CB  MET A 190      -7.341  23.413  11.511  1.00 48.25           C  
ATOM   1510  CG  MET A 190      -8.185  22.377  10.855  1.00 51.95           C  
ATOM   1511  SD  MET A 190      -7.281  21.721   9.419  1.00 56.26           S  
ATOM   1512  CE  MET A 190      -6.051  20.823  10.229  1.00 56.36           C  
ATOM   1513  N   TRP A 191     -10.455  24.492  12.630  1.00 45.46           N  
ATOM   1514  CA  TRP A 191     -11.758  25.027  12.231  1.00 43.99           C  
ATOM   1515  C   TRP A 191     -12.486  25.544  13.464  1.00 44.72           C  
ATOM   1516  O   TRP A 191     -12.731  24.778  14.399  1.00 47.59           O  
ATOM   1517  CB  TRP A 191     -12.632  23.947  11.591  1.00 41.59           C  
ATOM   1518  CG  TRP A 191     -12.263  23.535  10.208  1.00 41.18           C  
ATOM   1519  CD1 TRP A 191     -11.537  22.438   9.842  1.00 42.65           C  
ATOM   1520  CD2 TRP A 191     -12.681  24.163   8.994  1.00 40.95           C  
ATOM   1521  CE2 TRP A 191     -12.185  23.382   7.924  1.00 42.38           C  
ATOM   1522  CE3 TRP A 191     -13.434  25.308   8.705  1.00 41.23           C  
ATOM   1523  NE1 TRP A 191     -11.491  22.337   8.469  1.00 43.57           N  
ATOM   1524  CZ2 TRP A 191     -12.420  23.711   6.579  1.00 41.21           C  
ATOM   1525  CZ3 TRP A 191     -13.670  25.641   7.378  1.00 41.38           C  
ATOM   1526  CH2 TRP A 191     -13.163  24.840   6.328  1.00 43.43           C  
ATOM   1527  N   PHE A 192     -12.845  26.822  13.490  1.00 42.64           N  
ATOM   1528  CA  PHE A 192     -13.568  27.340  14.639  1.00 42.13           C  
ATOM   1529  C   PHE A 192     -14.280  28.658  14.341  1.00 45.10           C  
ATOM   1530  O   PHE A 192     -13.809  29.451  13.531  1.00 47.26           O  
ATOM   1531  CB  PHE A 192     -12.606  27.516  15.795  1.00 37.66           C  
ATOM   1532  CG  PHE A 192     -11.551  28.522  15.537  1.00 36.01           C  
ATOM   1533  CD1 PHE A 192     -11.812  29.879  15.702  1.00 36.82           C  
ATOM   1534  CD2 PHE A 192     -10.273  28.128  15.167  1.00 36.14           C  
ATOM   1535  CE1 PHE A 192     -10.797  30.832  15.505  1.00 37.67           C  
ATOM   1536  CE2 PHE A 192      -9.246  29.062  14.968  1.00 35.66           C  
ATOM   1537  CZ  PHE A 192      -9.505  30.418  15.137  1.00 37.02           C  
ATOM   1538  N   ASP A 193     -15.419  28.874  14.990  1.00 45.44           N  
ATOM   1539  CA  ASP A 193     -16.197  30.092  14.805  1.00 45.99           C  
ATOM   1540  C   ASP A 193     -15.624  31.219  15.659  1.00 48.25           C  
ATOM   1541  O   ASP A 193     -15.716  31.201  16.894  1.00 49.06           O  
ATOM   1542  CB  ASP A 193     -17.644  29.848  15.207  1.00 47.50           C  
ATOM   1543  CG  ASP A 193     -18.539  31.016  14.891  1.00 47.77           C  
ATOM   1544  OD1 ASP A 193     -18.021  32.141  14.667  1.00 46.52           O  
ATOM   1545  OD2 ASP A 193     -19.767  30.785  14.885  1.00 46.61           O1-
ATOM   1546  N   PRO A 194     -15.050  32.238  15.009  1.00 49.30           N  
ATOM   1547  CA  PRO A 194     -14.457  33.362  15.734  1.00 45.72           C  
ATOM   1548  C   PRO A 194     -15.466  34.155  16.556  1.00 46.67           C  
ATOM   1549  O   PRO A 194     -15.102  34.919  17.445  1.00 47.14           O  
ATOM   1550  CB  PRO A 194     -13.827  34.184  14.610  1.00 45.59           C  
ATOM   1551  CG  PRO A 194     -14.792  34.002  13.485  1.00 45.47           C  
ATOM   1552  CD  PRO A 194     -15.092  32.512  13.558  1.00 47.41           C  
ATOM   1553  N   ALA A 195     -16.741  33.965  16.262  1.00 46.77           N  
ATOM   1554  CA  ALA A 195     -17.774  34.678  16.965  1.00 46.68           C  
ATOM   1555  C   ALA A 195     -17.908  34.083  18.354  1.00 49.67           C  
ATOM   1556  O   ALA A 195     -18.492  34.695  19.236  1.00 51.56           O  
ATOM   1557  CB  ALA A 195     -19.083  34.558  16.207  1.00 45.31           C  
ATOM   1558  N   GLN A 196     -17.369  32.882  18.544  1.00 51.05           N  
ATOM   1559  CA  GLN A 196     -17.448  32.220  19.837  1.00 51.17           C  
ATOM   1560  C   GLN A 196     -16.110  32.323  20.529  1.00 51.49           C  
ATOM   1561  O   GLN A 196     -15.950  31.844  21.645  1.00 54.13           O  
ATOM   1562  CB  GLN A 196     -17.799  30.752  19.666  1.00 51.43           C  
ATOM   1563  CG  GLN A 196     -18.489  30.156  20.849  1.00 53.14           C  
ATOM   1564  CD  GLN A 196     -18.086  28.722  21.067  1.00 55.91           C  
ATOM   1565  NE2 GLN A 196     -18.727  27.813  20.342  1.00 56.99           N  
ATOM   1566  OE1 GLN A 196     -17.196  28.428  21.871  1.00 57.58           O  
ATOM   1567  N   GLY A 197     -15.140  32.919  19.846  1.00 51.37           N  
ATOM   1568  CA  GLY A 197     -13.820  33.095  20.418  1.00 49.67           C  
ATOM   1569  C   GLY A 197     -12.844  32.125  19.813  1.00 50.18           C  
ATOM   1570  O   GLY A 197     -13.258  31.132  19.222  1.00 51.96           O  
ATOM   1571  N   ASN A 198     -11.557  32.414  19.934  1.00 49.86           N  
ATOM   1572  CA  ASN A 198     -10.510  31.533  19.432  1.00 49.45           C  
ATOM   1573  C   ASN A 198     -10.181  30.526  20.548  1.00 49.37           C  
ATOM   1574  O   ASN A 198      -9.641  30.889  21.597  1.00 50.93           O  
ATOM   1575  CB  ASN A 198      -9.279  32.361  19.099  1.00 51.50           C  
ATOM   1576  CG  ASN A 198      -8.217  31.559  18.413  1.00 53.14           C  
ATOM   1577  ND2 ASN A 198      -7.729  32.077  17.293  1.00 54.22           N  
ATOM   1578  OD1 ASN A 198      -7.826  30.486  18.881  1.00 55.19           O  
ATOM   1579  N   PRO A 199     -10.488  29.242  20.332  1.00 48.24           N  
ATOM   1580  CA  PRO A 199     -10.244  28.174  21.307  1.00 47.62           C  
ATOM   1581  C   PRO A 199      -8.781  27.751  21.482  1.00 48.10           C  
ATOM   1582  O   PRO A 199      -8.438  27.050  22.431  1.00 47.63           O  
ATOM   1583  CB  PRO A 199     -11.108  27.045  20.774  1.00 46.63           C  
ATOM   1584  CG  PRO A 199     -10.941  27.204  19.313  1.00 46.43           C  
ATOM   1585  CD  PRO A 199     -11.090  28.693  19.110  1.00 48.00           C  
ATOM   1586  N   ASN A 200      -7.912  28.184  20.584  1.00 48.03           N  
ATOM   1587  CA  ASN A 200      -6.527  27.780  20.695  1.00 49.63           C  
ATOM   1588  C   ASN A 200      -5.699  28.583  21.688  1.00 51.79           C  
ATOM   1589  O   ASN A 200      -4.629  28.137  22.094  1.00 52.53           O  
ATOM   1590  CB  ASN A 200      -5.873  27.814  19.321  1.00 49.52           C  
ATOM   1591  CG  ASN A 200      -6.523  26.856  18.346  1.00 47.11           C  
ATOM   1592  ND2 ASN A 200      -6.741  27.327  17.130  1.00 46.92           N  
ATOM   1593  OD1 ASN A 200      -6.812  25.700  18.678  1.00 45.45           O  
ATOM   1594  N   GLU A 201      -6.184  29.764  22.071  1.00 54.68           N  
ATOM   1595  CA  GLU A 201      -5.496  30.619  23.046  1.00 56.22           C  
ATOM   1596  C   GLU A 201      -5.330  29.844  24.351  1.00 56.00           C  
ATOM   1597  O   GLU A 201      -4.233  29.748  24.908  1.00 53.95           O  
ATOM   1598  CB  GLU A 201      -6.319  31.885  23.303  1.00 57.25           C  
ATOM   1599  CG  GLU A 201      -6.264  32.911  22.184  1.00 60.33           C  
ATOM   1600  CD  GLU A 201      -7.444  33.871  22.221  1.00 63.31           C  
ATOM   1601  OE1 GLU A 201      -7.834  34.271  23.337  1.00 64.75           O  
ATOM   1602  OE2 GLU A 201      -7.980  34.232  21.146  1.00 64.05           O1-
ATOM   1603  N   GLU A 202      -6.441  29.291  24.821  1.00 57.03           N  
ATOM   1604  CA  GLU A 202      -6.477  28.504  26.046  1.00 58.72           C  
ATOM   1605  C   GLU A 202      -5.650  27.236  25.930  1.00 59.02           C  
ATOM   1606  O   GLU A 202      -4.942  26.869  26.861  1.00 60.38           O  
ATOM   1607  CB  GLU A 202      -7.931  28.162  26.388  1.00 61.01           C  
ATOM   1608  CG  GLU A 202      -8.183  26.774  26.950  1.00 65.79           C  
ATOM   1609  CD  GLU A 202      -9.683  26.466  27.089  1.00 70.40           C  
ATOM   1610  OE1 GLU A 202     -10.457  26.817  26.164  1.00 70.83           O  
ATOM   1611  OE2 GLU A 202     -10.090  25.867  28.114  1.00 72.69           O1-
ATOM   1612  N   VAL A 203      -5.725  26.567  24.787  1.00 57.55           N  
ATOM   1613  CA  VAL A 203      -4.974  25.336  24.582  1.00 55.62           C  
ATOM   1614  C   VAL A 203      -3.462  25.555  24.683  1.00 56.32           C  
ATOM   1615  O   VAL A 203      -2.750  24.787  25.338  1.00 54.13           O  
ATOM   1616  CB  VAL A 203      -5.311  24.726  23.201  1.00 55.22           C  
ATOM   1617  CG1 VAL A 203      -4.479  23.481  22.940  1.00 53.34           C  
ATOM   1618  CG2 VAL A 203      -6.785  24.385  23.143  1.00 54.13           C  
ATOM   1619  N   ALA A 204      -2.972  26.602  24.029  1.00 57.68           N  
ATOM   1620  CA  ALA A 204      -1.544  26.903  24.035  1.00 61.08           C  
ATOM   1621  C   ALA A 204      -1.077  27.207  25.455  1.00 63.65           C  
ATOM   1622  O   ALA A 204      -0.050  26.705  25.918  1.00 64.06           O  
ATOM   1623  CB  ALA A 204      -1.266  28.074  23.120  1.00 59.29           C  
ATOM   1624  N   ARG A 205      -1.852  28.037  26.139  1.00 66.27           N  
ATOM   1625  CA  ARG A 205      -1.584  28.410  27.514  1.00 67.35           C  
ATOM   1626  C   ARG A 205      -1.423  27.150  28.367  1.00 67.79           C  
ATOM   1627  O   ARG A 205      -0.471  27.031  29.129  1.00 68.24           O  
ATOM   1628  CB  ARG A 205      -2.751  29.242  28.040  1.00 69.47           C  
ATOM   1629  CG  ARG A 205      -2.558  29.858  29.414  1.00 72.65           C  
ATOM   1630  CD  ARG A 205      -3.830  30.602  29.816  1.00 76.12           C  
ATOM   1631  NE  ARG A 205      -4.309  31.465  28.728  1.00 78.86           N  
ATOM   1632  CZ  ARG A 205      -5.552  31.469  28.239  1.00 78.57           C  
ATOM   1633  NH1 ARG A 205      -6.466  30.645  28.738  1.00 78.09           N1+
ATOM   1634  NH2 ARG A 205      -5.880  32.303  27.251  1.00 76.47           N  
ATOM   1635  N   PHE A 206      -2.360  26.214  28.234  1.00 68.21           N  
ATOM   1636  CA  PHE A 206      -2.338  24.967  28.990  1.00 68.68           C  
ATOM   1637  C   PHE A 206      -1.055  24.203  28.774  1.00 69.06           C  
ATOM   1638  O   PHE A 206      -0.421  23.771  29.732  1.00 70.54           O  
ATOM   1639  CB  PHE A 206      -3.493  24.073  28.577  1.00 70.61           C  
ATOM   1640  CG  PHE A 206      -3.485  22.726  29.236  1.00 73.52           C  
ATOM   1641  CD1 PHE A 206      -4.249  22.492  30.376  1.00 75.07           C  
ATOM   1642  CD2 PHE A 206      -2.724  21.680  28.708  1.00 74.08           C  
ATOM   1643  CE1 PHE A 206      -4.259  21.235  30.982  1.00 75.59           C  
ATOM   1644  CE2 PHE A 206      -2.725  20.420  29.301  1.00 74.40           C  
ATOM   1645  CZ  PHE A 206      -3.493  20.195  30.442  1.00 75.37           C  
ATOM   1646  N   TYR A 207      -0.690  24.012  27.511  1.00 69.14           N  
ATOM   1647  CA  TYR A 207       0.524  23.275  27.172  1.00 68.85           C  
ATOM   1648  C   TYR A 207       1.809  24.032  27.480  1.00 69.66           C  
ATOM   1649  O   TYR A 207       2.817  23.422  27.838  1.00 69.61           O  
ATOM   1650  CB  TYR A 207       0.494  22.848  25.701  1.00 65.92           C  
ATOM   1651  CG  TYR A 207      -0.386  21.642  25.462  1.00 64.36           C  
ATOM   1652  CD1 TYR A 207       0.044  20.372  25.801  1.00 62.67           C  
ATOM   1653  CD2 TYR A 207      -1.677  21.779  24.949  1.00 64.54           C  
ATOM   1654  CE1 TYR A 207      -0.778  19.269  25.644  1.00 62.62           C  
ATOM   1655  CE2 TYR A 207      -2.512  20.668  24.790  1.00 62.81           C  
ATOM   1656  CZ  TYR A 207      -2.051  19.420  25.143  1.00 62.56           C  
ATOM   1657  OH  TYR A 207      -2.849  18.310  25.015  1.00 60.51           O  
ATOM   1658  N   ALA A 208       1.784  25.353  27.346  1.00 71.07           N  
ATOM   1659  CA  ALA A 208       2.967  26.155  27.635  1.00 73.00           C  
ATOM   1660  C   ALA A 208       3.299  26.067  29.123  1.00 75.06           C  
ATOM   1661  O   ALA A 208       4.408  26.400  29.548  1.00 75.22           O  
ATOM   1662  CB  ALA A 208       2.724  27.596  27.239  1.00 71.98           C  
ATOM   1663  N   ALA A 209       2.327  25.612  29.909  1.00 77.97           N  
ATOM   1664  CA  ALA A 209       2.489  25.472  31.349  1.00 80.84           C  
ATOM   1665  C   ALA A 209       2.934  24.066  31.710  1.00 83.12           C  
ATOM   1666  O   ALA A 209       3.694  23.883  32.651  1.00 84.62           O  
ATOM   1667  CB  ALA A 209       1.189  25.794  32.056  1.00 79.23           C  
ATOM   1668  N   ALA A 210       2.459  23.074  30.970  1.00 86.04           N  
ATOM   1669  CA  ALA A 210       2.829  21.693  31.238  1.00 89.77           C  
ATOM   1670  C   ALA A 210       4.311  21.466  30.952  1.00 92.96           C  
ATOM   1671  O   ALA A 210       4.922  20.544  31.487  1.00 93.50           O  
ATOM   1672  CB  ALA A 210       1.984  20.761  30.394  1.00 89.33           C  
ATOM   1673  N   MET A 211       4.885  22.311  30.104  1.00 97.06           N  
ATOM   1674  CA  MET A 211       6.292  22.194  29.756  1.00101.96           C  
ATOM   1675  C   MET A 211       7.100  23.326  30.382  1.00105.41           C  
ATOM   1676  O   MET A 211       8.304  23.436  30.156  1.00105.74           O  
ATOM   1677  CB  MET A 211       6.464  22.209  28.234  1.00102.10           C  
ATOM   1678  CG  MET A 211       5.861  23.432  27.540  1.00102.87           C  
ATOM   1679  SD  MET A 211       6.174  23.492  25.744  1.00103.07           S  
ATOM   1680  CE  MET A 211       5.125  22.085  25.166  1.00101.54           C  
ATOM   1681  N   SER A 212       6.432  24.167  31.169  1.00109.66           N  
ATOM   1682  CA  SER A 212       7.099  25.288  31.826  1.00113.87           C  
ATOM   1683  C   SER A 212       8.016  24.794  32.944  1.00116.45           C  
ATOM   1684  O   SER A 212       8.042  23.601  33.263  1.00116.99           O  
ATOM   1685  CB  SER A 212       6.073  26.269  32.412  1.00114.16           C  
ATOM   1686  OG  SER A 212       5.484  25.760  33.598  1.00114.42           O  
ATOM   1687  N   GLY A 213       8.759  25.722  33.542  1.00118.56           N  
ATOM   1688  CA  GLY A 213       9.672  25.367  34.612  1.00121.10           C  
ATOM   1689  C   GLY A 213      10.760  24.423  34.128  1.00123.10           C  
ATOM   1690  O   GLY A 213      11.681  24.838  33.421  1.00123.58           O  
ATOM   1691  N   THR A 214      10.646  23.150  34.504  1.00124.47           N  
ATOM   1692  CA  THR A 214      11.617  22.129  34.114  1.00124.91           C  
ATOM   1693  C   THR A 214      11.004  21.113  33.147  1.00124.81           C  
ATOM   1694  O   THR A 214      10.831  21.479  31.963  1.00124.31           O  
ATOM   1695  CB  THR A 214      12.180  21.373  35.363  1.00124.79           C  
ATOM   1696  CG2 THR A 214      12.902  22.341  36.302  1.00124.35           C  
ATOM   1697  OG1 THR A 214      11.108  20.740  36.074  1.00124.33           O  
TER   
HETATM 1698  N   FOL3F   1       9.349  19.856  -1.796  0.00  0.00      A    N  
HETATM 1699  CA  FOL3F   1      10.548  19.535  -2.593  0.00  0.00      A    C  
HETATM 1700  C   FOL3F   1       8.923  21.150  -1.751  0.00  0.00      A    C  
HETATM 1701  O   FOL3F   1       9.432  22.019  -2.462  0.00  0.00      A    O  
HETATM 1702  NA2 FOL3F   1       0.369  21.840   9.042  0.00  0.00      A    N  
HETATM 1703  CB  FOL3F   1      11.856  20.063  -1.913  0.00  0.00      A    C  
HETATM 1704  CG  FOL3F   1      11.901  19.768  -0.389  0.00  0.00      A    C  
HETATM 1705  CD  FOL3F   1      10.938  20.664   0.377  0.00  0.00      A    C  
HETATM 1706  OE1 FOL3F   1      10.983  21.876   0.264  0.00  0.00      A    O  
HETATM 1707  OE2 FOL3F   1      10.021  20.107   1.191  0.00  0.00      A    O1-
HETATM 1708  N1  FOL3F   1       0.904  22.442   6.869  0.00  0.00      A    N  
HETATM 1709  O1  FOL3F   1      11.512  17.348  -2.369  0.00  0.00      A    O  
HETATM 1710  C2  FOL3F   1       1.311  22.085   8.107  0.00  0.00      A    C  
HETATM 1711  O2  FOL3F   1       9.573  17.414  -3.443  0.00  0.00      A    O1-
HETATM 1712  N3  FOL3F   1       2.604  21.963   8.428  0.00  0.00      A    N  
HETATM 1713  C4  FOL3F   1       3.600  22.184   7.527  0.00  0.00      A    C  
HETATM 1714  C4A FOL3F   1       3.243  22.567   6.166  0.00  0.00      A    C  
HETATM 1715  O4  FOL3F   1       4.764  22.069   7.829  0.00  0.00      A    O  
HETATM 1716  N5  FOL3F   1       4.168  22.789   5.208  0.00  0.00      A    N  
HETATM 1717  C6  FOL3F   1       3.784  23.131   3.963  0.00  0.00      A    C  
HETATM 1718  C7  FOL3F   1       2.404  23.263   3.655  0.00  0.00      A    C  
HETATM 1719  C8A FOL3F   1       1.839  22.690   5.864  0.00  0.00      A    C  
HETATM 1720  N8  FOL3F   1       1.475  23.041   4.615  0.00  0.00      A    N  
HETATM 1721  C9  FOL3F   1       4.814  23.357   2.902  0.00  0.00      A    C  
HETATM 1722  N10 FOL3F   1       4.614  22.370   1.828  0.00  0.00      A    N  
HETATM 1723  C11 FOL3F   1       7.819  21.484  -0.821  0.00  0.00      A    C  
HETATM 1724  C12 FOL3F   1       6.717  20.596  -0.676  0.00  0.00      A    C  
HETATM 1725  C13 FOL3F   1       5.668  20.904   0.204  0.00  0.00      A    C  
HETATM 1726  C14 FOL3F   1       5.689  22.094   0.964  0.00  0.00      A    C  
HETATM 1727  C15 FOL3F   1       6.792  22.989   0.824  0.00  0.00      A    C  
HETATM 1728  C16 FOL3F   1       7.846  22.685  -0.061  0.00  0.00      A    C  
HETATM 1729  CT  FOL3F   1      10.588  18.020  -2.799  0.00  0.00      A    C  
CONECT 1698 1700 1699
CONECT 1699 1698 1703 1729
CONECT 1700 1698 1701 1723
CONECT 1701 1700
CONECT 1702 1710
CONECT 1703 1699 1704
CONECT 1704 1703 1705
CONECT 1705 1704 1706 1707
CONECT 1706 1705
CONECT 1707 1705
CONECT 1708 1719 1710
CONECT 1709 1729
CONECT 1710 1702 1708 1712
CONECT 1711 1729
CONECT 1712 1710 1713
CONECT 1713 1712 1715 1714
CONECT 1714 1713 1719 1716
CONECT 1715 1713
CONECT 1716 1714 1717
CONECT 1717 1716 1718 1721
CONECT 1718 1717 1720
CONECT 1719 1708 1714 1720
CONECT 1720 1719 1718
CONECT 1721 1717 1722
CONECT 1722 1721 1726
CONECT 1723 1700 1724 1728
CONECT 1724 1723 1725
CONECT 1725 1724 1726
CONECT 1726 1725 1722 1727
CONECT 1727 1726 1728
CONECT 1728 1723 1727
CONECT 1729 1699 1709 1711
END
