# Supplementary material for: Folic Acid–Peptide Conjugates Combine Selective Cancer Cell Internalization with Thymidylate Synthase Dimer Interface Targeting
Source: J Med Chem. 2021 Mar 12;64(6):3204–21. doi: 10.1021/acs.jmedchem.0c02107 (PMC8041318; doi:10.1021/acs.jmedchem.0c02107)
Supplement: Supplementary file 8 — jm0c02107_si_008.pdb [file jm0c02107_si_008.pdb]

HETATM    1  N   ARG8A   8       9.310  10.538   6.503  0.00  0.00           N  
HETATM    2  CA  ARG8A   8       7.838  10.602   6.379  0.00  0.00           C  
HETATM    3  C   ARG8A   8       7.333  11.597   7.474  0.00  0.00           C  
HETATM    4  CB  ARG8A   8       7.187   9.265   6.695  0.00  0.00           C  
HETATM    5  CG  ARG8A   8       7.779   8.118   5.934  0.00  0.00           C  
HETATM    6  CD  ARG8A   8       7.179   6.754   6.199  0.00  0.00           C  
HETATM    7  NE  ARG8A   8       5.744   6.757   6.485  0.00  0.00           N  
HETATM    8  CZ  ARG8A   8       4.707   6.919   5.641  0.00  0.00           C  
HETATM    9  NH1 ARG8A   8       4.921   7.293   4.363  0.00  0.00           N  
HETATM   10  NH2 ARG8A   8       3.476   6.905   6.093  0.00  0.00           N  
HETATM   11  O1  ARG8A   8       6.308  11.314   8.044  0.00  0.00           O  
HETATM   12  O2  ARG8A   8       7.879  12.688   7.570  0.00  0.00           O  
HETATM   13  N   CYS3C   3      15.335  20.391   2.735  0.00  0.00           N  
HETATM   14  CA  CYS3C   3      16.439  19.716   3.516  0.00  0.00           C  
HETATM   15  C   CYS3C   3      15.776  18.948   4.627  0.00  0.00           C  
HETATM   16  O   CYS3C   3      15.086  19.605   5.346  0.00  0.00           O  
HETATM   17  CB  CYS3C   3      17.497  20.691   4.009  0.00  0.00           C  
HETATM   18  SG  CYS3C   3      18.428  19.982   5.455  0.00  0.00           S  
TER   
HETATM   19  N   GLN7G   7      11.890  11.962   6.511  0.00  0.00           N  
HETATM   20  CA  GLN7G   7      11.563  10.676   5.774  0.00  0.00           C  
HETATM   21  C   GLN7G   7      10.076  10.373   5.467  0.00  0.00           C  
HETATM   22  O   GLN7G   7       9.701   9.981   4.335  0.00  0.00           O  
HETATM   23  CB  GLN7G   7      12.120   9.438   6.476  0.00  0.00           C  
HETATM   24  CG  GLN7G   7      12.508   8.470   5.344  0.00  0.00           C  
HETATM   25  CD  GLN7G   7      13.201   7.210   5.865  0.00  0.00           C  
HETATM   26  NE2 GLN7G   7      14.500   7.342   5.991  0.00  0.00           N  
HETATM   27  OE1 GLN7G   7      12.648   6.154   6.085  0.00  0.00           O  
HETATM   28 **** GLN7G   7      10.369   9.857   3.602  0.00  0.00          LP  
HETATM   29 **** GLN7G   7       8.733   9.793   4.167  0.00  0.00          LP  
TER   
HETATM   30  N   LEU1L   1      14.204  22.339  -4.001  0.00  0.00           N1+
HETATM   31  CA  LEU1L   1      14.597  21.089  -3.234  0.00  0.00           C  
HETATM   32  C   LEU1L   1      15.003  21.573  -1.861  0.00  0.00           C  
HETATM   33  O   LEU1L   1      15.937  22.400  -1.676  0.00  0.00           O  
HETATM   34  CB  LEU1L   1      15.769  20.420  -4.029  0.00  0.00           C  
HETATM   35  CG  LEU1L   1      17.224  20.950  -3.854  0.00  0.00           C  
HETATM   36  CD1 LEU1L   1      18.138  19.856  -4.400  0.00  0.00           C  
HETATM   37  CD2 LEU1L   1      17.428  22.371  -4.393  0.00  0.00           C  
HETATM   38  N   LEU5L   5      16.193  15.269   7.464  0.00  0.00           N  
HETATM   39  CA  LEU5L   5      15.743  13.962   6.940  0.00  0.00           C  
HETATM   40  C   LEU5L   5      14.261  13.570   6.941  0.00  0.00           C  
HETATM   41  O   LEU5L   5      13.772  13.271   5.835  0.00  0.00           O  
HETATM   42  CB  LEU5L   5      16.689  12.901   7.480  0.00  0.00           C  
HETATM   43  CG  LEU5L   5      16.485  11.487   7.161  0.00  0.00           C  
HETATM   44  CD1 LEU5L   5      16.627  11.289   5.637  0.00  0.00           C  
HETATM   45  CD2 LEU5L   5      17.542  10.712   7.964  0.00  0.00           C  
TER   
HETATM   46  N   PEP4P   4      16.034  17.666   4.717  0.00  0.00           N  
HETATM   47  CA  PEP4P   4      15.379  16.725   5.641  0.00  0.00           C  
HETATM   48  C   PEP4P   4      16.036  16.513   6.978  0.00  0.00           C  
HETATM   49  O   PEP4P   4      16.592  17.499   7.463  0.00  0.00           O  
HETATM   50  CB  PEP4P   4      13.883  16.953   5.688  0.00  0.00           C  
HETATM   51  CG  PEP4P   4      13.060  17.069   4.418  0.00  0.00           C  
HETATM   52  CD  PEP4P   4      11.654  17.173   4.823  0.00  0.00           C  
HETATM   53  NE2 PEP4P   4      11.217  18.335   5.231  0.00  0.00           N  
HETATM   54  OE1 PEP4P   4      10.886  16.221   4.876  0.00  0.00           O  
TER   
HETATM   55  N   SER2S   2      14.288  21.069  -0.788  0.00  0.00           N  
HETATM   56  CA  SER2S   2      14.570  21.506   0.560  0.00  0.00           C  
HETATM   57  C   SER2S   2      15.467  20.572   1.368  0.00  0.00           C  
HETATM   58  O   SER2S   2      16.216  19.771   0.790  0.00  0.00           O  
HETATM   59  CB  SER2S   2      13.356  21.932   1.294  0.00  0.00           C  
HETATM   60  OG  SER2S   2      12.609  20.837   1.800  0.00  0.00           O  
TER   
HETATM   61  N   TYR6T   6      13.752  13.447   8.134  0.00  0.00           N  
HETATM   62  CA  TYR6T   6      12.341  13.195   8.469  0.00  0.00           C  
HETATM   63  C   TYR6T   6      11.836  11.887   7.803  0.00  0.00           C  
HETATM   64  O   TYR6T   6      11.338  10.919   8.456  0.00  0.00           O  
HETATM   65  CB  TYR6T   6      11.374  14.413   8.118  0.00  0.00           C  
HETATM   66  CG  TYR6T   6      11.560  15.485   9.148  0.00  0.00           C  
HETATM   67  CD1 TYR6T   6      10.469  15.689  10.027  0.00  0.00           C  
HETATM   68  CD2 TYR6T   6      12.804  16.129   9.191  0.00  0.00           C  
HETATM   69  CE1 TYR6T   6      10.598  16.642  10.991  0.00  0.00           C  
HETATM   70  CE2 TYR6T   6      12.887  17.083  10.190  0.00  0.00           C  
HETATM   71  CZ  TYR6T   6      11.818  17.386  11.012  0.00  0.00           C  
HETATM   72  OH  TYR6T   6      11.982  18.413  11.850  0.00  0.00           O  
TER   
HETATM   73  C1  UNK1U   9       3.194  22.784   5.649  0.00  0.00           C  
HETATM   74  C2  UNK1U   9       1.810  22.793   5.524  0.00  0.00           C  
HETATM   75  N3  UNK1U   9       1.007  22.578   6.658  0.00  0.00           N  
HETATM   76  C4  UNK1U   9       1.515  22.374   7.818  0.00  0.00           C  
HETATM   77  N5  UNK1U   9       2.937  22.359   7.997  0.00  0.00           N  
HETATM   78  C6  UNK1U   9       3.762  22.554   6.960  0.00  0.00           C  
HETATM   79  N7  UNK1U   9       1.252  23.007   4.338  0.00  0.00           N  
HETATM   80  C8  UNK1U   9       2.023  23.211   3.277  0.00  0.00           C  
HETATM   81  C9  UNK1U   9       3.408  23.198   3.408  0.00  0.00           C  
HETATM   82  N10 UNK1U   9       3.969  22.984   4.589  0.00  0.00           N  
HETATM   83  C11 UNK1U   9       4.275  23.424   2.231  0.00  0.00           C  
HETATM   84  N12 UNK1U   9       4.827  22.163   1.827  0.00  0.00           N  
HETATM   85  C13 UNK1U   9       5.723  22.084   0.816  0.00  0.00           C  
HETATM   86  C14 UNK1U   9       6.808  21.222   0.916  0.00  0.00           C  
HETATM   87  C15 UNK1U   9       7.722  21.151  -0.123  0.00  0.00           C  
HETATM   88  C16 UNK1U   9       7.542  21.949  -1.243  0.00  0.00           C  
HETATM   89  C17 UNK1U   9       6.460  22.813  -1.344  0.00  0.00           C  
HETATM   90  C18 UNK1U   9       5.542  22.878  -0.308  0.00  0.00           C  
HETATM   91  N19 UNK1U   9       0.647  22.159   8.944  0.00  0.00           N  
HETATM   92  O20 UNK1U   9       4.994  22.545   7.113  0.00  0.00           O  
HETATM   93  C21 UNK1U   9       8.472  21.885  -2.301  0.00  0.00           C  
HETATM   94  N22 UNK1U   9       9.044  20.706  -2.598  0.00  0.00           N  
HETATM   95  C23 UNK1U   9       9.996  20.509  -3.661  0.00  0.00           C  
HETATM   96  C24 UNK1U   9      10.163  19.015  -3.966  0.00  0.00           C  
HETATM   97  O25 UNK1U   9      10.008  18.520  -5.222  0.00  0.00           O  
HETATM   98  O26 UNK1U   9       8.738  22.924  -2.917  0.00  0.00           O  
HETATM   99  O27 UNK1U   9      10.252  18.128  -2.964  0.00  0.00           O  
HETATM  100  C28 UNK1U   9      11.269  21.462  -3.626  0.00  0.00           C  
HETATM  101  C29 UNK1U   9      12.066  21.465  -4.923  0.00  0.00           C  
HETATM  102  C30 UNK1U   9      13.120  22.518  -4.765  0.00  0.00           C  
HETATM  103  O31 UNK1U   9      12.913  23.634  -5.272  0.00  0.00           O  
HETATM  104 **** UNK1U   9       0.256  23.013   4.244  0.00  0.00          LP  
HETATM  105  N   ARG A   1      13.627  30.635  23.590  0.00  0.00      A    N1+
HETATM  106  CA  ARG A   1      12.138  30.509  23.586  0.00  0.00      A    C  
HETATM  107  C   ARG A   1      11.586  30.378  25.003  0.00  0.00      A    C  
HETATM  108  O   ARG A   1      11.350  29.267  25.487  0.00  0.00      A    O  
HETATM  109  CB  ARG A   1      11.698  29.291  22.761  0.00  0.00      A    C  
HETATM  110  CG  ARG A   1      12.153  29.326  21.311  0.00  0.00      A    C  
HETATM  111  CD  ARG A   1      11.000  29.367  20.316  0.00  0.00      A    C  
HETATM  112  NE  ARG A   1      10.140  30.529  20.501  0.00  0.00      A    N  
HETATM  113  CZ  ARG A   1       9.427  31.084  19.529  0.00  0.00      A    C  
HETATM  114  NH1 ARG A   1       9.473  30.584  18.310  0.00  0.00      A    N  
HETATM  115  NH2 ARG A   1       8.684  32.153  19.779  0.00  0.00      A    N  
HETATM  116  N   THR A   2      11.390  31.518  25.661  0.00  0.00      A    N  
HETATM  117  CA  THR A   2      10.854  31.555  27.025  0.00  0.00      A    C  
HETATM  118  C   THR A   2       9.341  31.799  26.986  0.00  0.00      A    C  
HETATM  119  O   THR A   2       8.584  31.264  27.807  0.00  0.00      A    O  
HETATM  120  CB  THR A   2      11.519  32.680  27.851  0.00  0.00      A    C  
HETATM  121  CG2 THR A   2      10.978  32.685  29.292  0.00  0.00      A    C  
HETATM  122  OG1 THR A   2      12.942  32.487  27.858  0.00  0.00      A    O  
HETATM  123  N   GLU A   3       8.920  32.622  26.026  0.00  0.00      A    N  
HETATM  124  CA  GLU A   3       7.512  32.944  25.825  0.00  0.00      A    C  
HETATM  125  C   GLU A   3       7.033  32.320  24.509  0.00  0.00      A    C  
HETATM  126  O   GLU A   3       7.407  32.750  23.412  0.00  0.00      A    O  
HETATM  127  CB  GLU A   3       7.304  34.460  25.798  0.00  0.00      A    C  
HETATM  128  CG  GLU A   3       5.845  34.862  25.922  0.00  0.00      A    C  
HETATM  129  CD  GLU A   3       5.193  34.384  27.223  0.00  0.00      A    C  
HETATM  130  OE1 GLU A   3       3.968  34.578  27.369  0.00  0.00      A    O  
HETATM  131  OE2 GLU A   3       5.892  33.820  28.099  0.00  0.00      A    O1-
HETATM  132  N   LEU A   4       6.208  31.287  24.635  0.00  0.00      A    N  
HETATM  133  CA  LEU A   4       5.690  30.587  23.476  0.00  0.00      A    C  
HETATM  134  C   LEU A   4       4.235  30.942  23.204  0.00  0.00      A    C  
HETATM  135  O   LEU A   4       3.571  30.294  22.398  0.00  0.00      A    O  
HETATM  136  CB  LEU A   4       5.834  29.079  23.681  0.00  0.00      A    C  
HETATM  137  CG  LEU A   4       6.901  28.635  24.678  0.00  0.00      A    C  
HETATM  138  CD1 LEU A   4       6.248  28.572  26.040  0.00  0.00      A    C  
HETATM  139  CD2 LEU A   4       7.465  27.272  24.307  0.00  0.00      A    C  
HETATM  140  N   LEU A   5       3.731  31.970  23.876  0.00  0.00      A    N  
HETATM  141  CA  LEU A   5       2.354  32.393  23.668  0.00  0.00      A    C  
HETATM  142  C   LEU A   5       2.329  33.677  22.854  0.00  0.00      A    C  
HETATM  143  O   LEU A   5       3.212  34.515  22.991  0.00  0.00      A    O  
HETATM  144  CB  LEU A   5       1.652  32.610  25.000  0.00  0.00      A    C  
HETATM  145  CG  LEU A   5       1.492  31.379  25.885  0.00  0.00      A    C  
HETATM  146  CD1 LEU A   5       2.803  31.059  26.550  0.00  0.00      A    C  
HETATM  147  CD2 LEU A   5       0.448  31.654  26.937  0.00  0.00      A    C  
HETATM  148  N   ASN A   6       1.315  33.827  22.010  0.00  0.00      A    N  
HETATM  149  CA  ASN A   6       1.177  35.006  21.164  0.00  0.00      A    C  
HETATM  150  C   ASN A   6       2.479  35.331  20.440  0.00  0.00      A    C  
HETATM  151  O   ASN A   6       2.990  36.449  20.527  0.00  0.00      A    O  
HETATM  152  CB  ASN A   6       0.704  36.203  21.991  0.00  0.00      A    C  
HETATM  153  CG  ASN A   6       0.498  37.450  21.156  0.00  0.00      A    C  
HETATM  154  ND2 ASN A   6       1.059  38.558  21.607  0.00  0.00      A    N  
HETATM  155  OD1 ASN A   6      -0.162  37.421  20.126  0.00  0.00      A    O  
HETATM  156  N   VAL A   7       3.004  34.338  19.721  0.00  0.00      A    N  
HETATM  157  CA  VAL A   7       4.236  34.486  18.955  0.00  0.00      A    C  
HETATM  158  C   VAL A   7       4.107  33.831  17.586  0.00  0.00      A    C  
HETATM  159  O   VAL A   7       3.242  32.988  17.379  0.00  0.00      A    O  
HETATM  160  CB  VAL A   7       5.418  33.842  19.676  0.00  0.00      A    C  
HETATM  161  CG1 VAL A   7       5.665  34.553  20.973  0.00  0.00      A    C  
HETATM  162  CG2 VAL A   7       5.133  32.387  19.933  0.00  0.00      A    C  
HETATM  163  N   CYS A   8       4.965  34.222  16.649  0.00  0.00      A    N  
HETATM  164  CA  CYS A   8       4.934  33.653  15.310  0.00  0.00      A    C  
HETATM  165  C   CYS A   8       6.199  32.850  15.050  0.00  0.00      A    C  
HETATM  166  O   CYS A   8       7.301  33.281  15.403  0.00  0.00      A    O  
HETATM  167  CB  CYS A   8       4.847  34.754  14.249  0.00  0.00      A    C  
HETATM  168  SG  CYS A   8       3.381  35.829  14.331  0.00  0.00      A    S  
HETATM  169 LPG1 CYS A   8       2.827  35.527  14.081  0.00  0.00      A   LP  
HETATM  170 LPG2 CYS A   8       3.256  36.045  14.962  0.00  0.00      A   LP  
HETATM  171  N   MET A   9       6.050  31.684  14.431  0.00  0.00      A    N  
HETATM  172  CA  MET A   9       7.217  30.879  14.107  0.00  0.00      A    C  
HETATM  173  C   MET A   9       7.967  31.628  13.000  0.00  0.00      A    C  
HETATM  174  O   MET A   9       7.408  32.512  12.343  0.00  0.00      A    O  
HETATM  175  CB  MET A   9       6.805  29.481  13.615  0.00  0.00      A    C  
HETATM  176  CG  MET A   9       6.183  29.435  12.204  0.00  0.00      A    C  
HETATM  177  SD  MET A   9       5.725  27.759  11.618  0.00  0.00      A    S  
HETATM  178  CE  MET A   9       4.044  27.724  12.052  0.00  0.00      A    C  
HETATM  179 LPD1 MET A   9       5.812  27.695  10.948  0.00  0.00      A   LP  
HETATM  180 LPD2 MET A   9       6.077  27.276  11.939  0.00  0.00      A   LP  
HETATM  181  N   ASN A  10       9.235  31.284  12.801  0.00  0.00      A    N  
HETATM  182  CA  ASN A  10      10.025  31.934  11.764  0.00  0.00      A    C  
HETATM  183  C   ASN A  10      10.042  31.072  10.497  0.00  0.00      A    C  
HETATM  184  O   ASN A  10      10.914  30.220  10.327  0.00  0.00      A    O  
HETATM  185  CB  ASN A  10      11.445  32.165  12.270  0.00  0.00      A    C  
HETATM  186  CG  ASN A  10      12.248  33.018  11.335  0.00  0.00      A    C  
HETATM  187  ND2 ASN A  10      11.580  33.591  10.332  0.00  0.00      A    N  
HETATM  188  OD1 ASN A  10      13.455  33.172  11.505  0.00  0.00      A    O  
HETATM  189 **** ASN A  10      11.622  30.084  11.020  0.00  0.00      A   LP  
HETATM  190 **** ASN A  10      10.914  29.664   9.496  0.00  0.00      A   LP  
HETATM  191  N   ALA A  11       9.070  31.285   9.616  0.00  0.00      A    N  
HETATM  192  CA  ALA A  11       8.971  30.519   8.378  0.00  0.00      A    C  
HETATM  193  C   ALA A  11       9.127  31.429   7.172  0.00  0.00      A    C  
HETATM  194  O   ALA A  11       9.555  32.573   7.295  0.00  0.00      A    O  
HETATM  195  CB  ALA A  11       7.626  29.777   8.314  0.00  0.00      A    C  
HETATM  196 **** ALA A  11       9.807  32.918   8.199  0.00  0.00      A   LP  
HETATM  197 **** ALA A  11       9.652  33.160   6.491  0.00  0.00      A   LP  
HETATM  198  N   LYS A  12       8.750  30.928   6.009  0.00  0.00      A    N  
HETATM  199  CA  LYS A  12       8.890  31.678   4.783  0.00  0.00      A    C  
HETATM  200  C   LYS A  12       7.974  32.875   4.622  0.00  0.00      A    C  
HETATM  201  O   LYS A  12       8.312  33.791   3.884  0.00  0.00      A    O  
HETATM  202  CB  LYS A  12       8.708  30.734   3.593  0.00  0.00      A    C  
HETATM  203  CG  LYS A  12       8.770  31.407   2.221  0.00  0.00      A    C  
HETATM  204  CD  LYS A  12       8.633  30.407   1.071  0.00  0.00      A    C  
HETATM  205  CE  LYS A  12       8.693  31.103  -0.301  0.00  0.00      A    C  
HETATM  206  NZ  LYS A  12       8.574  30.138  -1.440  0.00  0.00      A    N1+
HETATM  207  N   HIS A  13       6.830  32.900   5.299  0.00  0.00      A    N  
HETATM  208  CA  HIS A  13       5.910  34.020   5.117  0.00  0.00      A    C  
HETATM  209  C   HIS A  13       5.436  34.726   6.390  0.00  0.00      A    C  
HETATM  210  O   HIS A  13       4.960  35.866   6.350  0.00  0.00      A    O  
HETATM  211  CB  HIS A  13       4.704  33.546   4.308  0.00  0.00      A    C  
HETATM  212  CG  HIS A  13       5.063  32.940   2.985  0.00  0.00      A    C  
HETATM  213  CD2 HIS A  13       5.128  31.646   2.587  0.00  0.00      A    C  
HETATM  214  ND1 HIS A  13       5.404  33.697   1.882  0.00  0.00      A    N  
HETATM  215  CE1 HIS A  13       5.659  32.897   0.862  0.00  0.00      A    C  
HETATM  216  NE2 HIS A  13       5.499  31.648   1.264  0.00  0.00      A    N  
HETATM  217  N   HIS A  14       5.564  34.061   7.525  0.00  0.00      A    N  
HETATM  218  CA  HIS A  14       5.130  34.667   8.771  0.00  0.00      A    C  
HETATM  219  C   HIS A  14       5.692  36.070   9.049  0.00  0.00      A    C  
HETATM  220  O   HIS A  14       6.763  36.448   8.569  0.00  0.00      A    O  
HETATM  221  CB  HIS A  14       5.483  33.758   9.949  0.00  0.00      A    C  
HETATM  222  CG  HIS A  14       4.802  32.426   9.914  0.00  0.00      A    C  
HETATM  223  CD2 HIS A  14       3.786  31.928  10.655  0.00  0.00      A    C  
HETATM  224  ND1 HIS A  14       5.168  31.422   9.043  0.00  0.00      A    N  
HETATM  225  CE1 HIS A  14       4.410  30.362   9.249  0.00  0.00      A    C  
HETATM  226  NE2 HIS A  14       3.562  30.642  10.222  0.00  0.00      A    N  
HETATM  227 **** HIS A  14       7.291  35.835   7.981  0.00  0.00      A   LP  
HETATM  228 **** HIS A  14       7.103  37.367   8.768  0.00  0.00      A   LP  
HETATM  229  N   LYS A  15       4.940  36.844   9.819  0.00  0.00      A    N  
HETATM  230  CA  LYS A  15       5.374  38.169  10.229  0.00  0.00      A    C  
HETATM  231  C   LYS A  15       6.275  37.957  11.453  0.00  0.00      A    C  
HETATM  232  O   LYS A  15       6.246  36.891  12.067  0.00  0.00      A    O  
HETATM  233  CB  LYS A  15       4.171  39.019  10.620  0.00  0.00      A    C  
HETATM  234  CG  LYS A  15       3.239  39.290   9.469  0.00  0.00      A    C  
HETATM  235  CD  LYS A  15       2.142  40.288   9.826  0.00  0.00      A    C  
HETATM  236  CE  LYS A  15       1.176  39.754  10.860  0.00  0.00      A    C  
HETATM  237  NZ  LYS A  15       0.081  40.723  11.120  0.00  0.00      A    N1+
HETATM  238  N   GLU A  16       7.066  38.959  11.818  0.00  0.00      A    N  
HETATM  239  CA  GLU A  16       7.952  38.812  12.966  0.00  0.00      A    C  
HETATM  240  C   GLU A  16       7.188  38.685  14.269  0.00  0.00      A    C  
HETATM  241  O   GLU A  16       7.635  37.997  15.184  0.00  0.00      A    O  
HETATM  242  CB  GLU A  16       8.925  39.987  13.056  0.00  0.00      A    C  
HETATM  243  CG  GLU A  16       9.922  40.052  11.903  0.00  0.00      A    C  
HETATM  244  CD  GLU A  16      11.047  41.056  12.143  0.00  0.00      A    C  
HETATM  245  OE1 GLU A  16      11.848  41.284  11.197  0.00  0.00      A    O  
HETATM  246  OE2 GLU A  16      11.122  41.605  13.273  0.00  0.00      A    O1-
HETATM  247  N   LYS A  17       6.040  39.347  14.350  0.00  0.00      A    N  
HETATM  248  CA  LYS A  17       5.220  39.286  15.552  0.00  0.00      A    C  
HETATM  249  C   LYS A  17       3.740  39.442  15.238  0.00  0.00      A    C  
HETATM  250  O   LYS A  17       3.366  40.180  14.329  0.00  0.00      A    O  
HETATM  251  CB  LYS A  17       5.649  40.368  16.542  0.00  0.00      A    C  
HETATM  252  CG  LYS A  17       5.522  41.787  16.026  0.00  0.00      A    C  
HETATM  253  CD  LYS A  17       5.894  42.786  17.123  0.00  0.00      A    C  
HETATM  254  CE  LYS A  17       7.376  42.676  17.555  0.00  0.00      A    C  
HETATM  255  NZ  LYS A  17       7.715  43.541  18.748  0.00  0.00      A    N1+
HETATM  256  N   PRO A  18       2.874  38.753  15.999  0.00  0.00      A    N  
HETATM  257  CA  PRO A  18       1.416  38.789  15.828  0.00  0.00      A    C  
HETATM  258  C   PRO A  18       0.875  40.193  15.727  0.00  0.00      A    C  
HETATM  259  O   PRO A  18       1.492  41.123  16.223  0.00  0.00      A    O  
HETATM  260  CB  PRO A  18       0.909  38.089  17.077  0.00  0.00      A    C  
HETATM  261  CG  PRO A  18       1.972  37.079  17.321  0.00  0.00      A    C  
HETATM  262  CD  PRO A  18       3.240  37.869  17.116  0.00  0.00      A    C  
HETATM  263  N   GLY A  19      -0.280  40.354  15.101  0.00  0.00      A    N  
HETATM  264  CA  GLY A  19      -0.852  41.679  14.977  0.00  0.00      A    C  
HETATM  265  C   GLY A  19      -2.152  41.645  14.207  0.00  0.00      A    C  
HETATM  266  O   GLY A  19      -2.320  40.796  13.343  0.00  0.00      A    O  
HETATM  267  N   PRO A  20      -3.093  42.555  14.487  0.00  0.00      A    N  
HETATM  268  CA  PRO A  20      -4.392  42.615  13.806  0.00  0.00      A    C  
HETATM  269  C   PRO A  20      -4.284  42.678  12.280  0.00  0.00      A    C  
HETATM  270  O   PRO A  20      -3.323  43.228  11.745  0.00  0.00      A    O  
HETATM  271  CB  PRO A  20      -5.017  43.874  14.395  0.00  0.00      A    C  
HETATM  272  CG  PRO A  20      -4.468  43.893  15.764  0.00  0.00      A    C  
HETATM  273  CD  PRO A  20      -3.016  43.583  15.535  0.00  0.00      A    C  
HETATM  274  N   GLU A  21      -5.273  42.112  11.592  0.00  0.00      A    N  
HETATM  275  CA  GLU A  21      -5.320  42.081  10.126  0.00  0.00      A    C  
HETATM  276  C   GLU A  21      -6.777  41.926   9.723  0.00  0.00      A    C  
HETATM  277  O   GLU A  21      -7.255  40.813   9.515  0.00  0.00      A    O  
HETATM  278  CB  GLU A  21      -4.528  40.890   9.582  0.00  0.00      A    C  
HETATM  279  CG  GLU A  21      -3.029  40.935   9.853  0.00  0.00      A    C  
HETATM  280  CD  GLU A  21      -2.274  41.885   8.931  0.00  0.00      A    C  
HETATM  281  OE1 GLU A  21      -2.879  42.375   7.949  0.00  0.00      A    O  
HETATM  282  OE2 GLU A  21      -1.069  42.127   9.181  0.00  0.00      A    O1-
HETATM  283  N   ASP A  22      -7.484  43.041   9.614  0.00  0.00      A    N  
HETATM  284  CA  ASP A  22      -8.898  43.006   9.266  0.00  0.00      A    C  
HETATM  285  C   ASP A  22      -9.164  42.840   7.786  0.00  0.00      A    C  
HETATM  286  O   ASP A  22     -10.288  43.036   7.324  0.00  0.00      A    O  
HETATM  287  CB  ASP A  22      -9.582  44.278   9.754  0.00  0.00      A    C  
HETATM  288  CG  ASP A  22      -8.809  45.533   9.380  0.00  0.00      A    C  
HETATM  289  OD1 ASP A  22      -7.679  45.700   9.898  0.00  0.00      A    O  
HETATM  290  OD2 ASP A  22      -9.330  46.340   8.569  0.00  0.00      A    O1-
HETATM  291  N   LYS A  23      -8.126  42.478   7.045  0.00  0.00      A    N  
HETATM  292  CA  LYS A  23      -8.260  42.300   5.615  0.00  0.00      A    C  
HETATM  293  C   LYS A  23      -8.029  40.870   5.162  0.00  0.00      A    C  
HETATM  294  O   LYS A  23      -8.038  40.606   3.963  0.00  0.00      A    O  
HETATM  295  CB  LYS A  23      -7.286  43.221   4.880  0.00  0.00      A    C  
HETATM  296  CG  LYS A  23      -7.667  44.699   4.884  0.00  0.00      A    C  
HETATM  297  CD  LYS A  23      -9.017  44.936   4.210  0.00  0.00      A    C  
HETATM  298  CE  LYS A  23      -9.345  46.433   4.125  0.00  0.00      A    C  
HETATM  299  NZ  LYS A  23      -9.475  47.109   5.465  0.00  0.00      A    N1+
HETATM  300  N   LEU A  24      -7.820  39.949   6.103  0.00  0.00      A    N  
HETATM  301  CA  LEU A  24      -7.577  38.546   5.777  0.00  0.00      A    C  
HETATM  302  C   LEU A  24      -8.695  38.027   4.894  0.00  0.00      A    C  
HETATM  303  O   LEU A  24      -9.850  38.373   5.106  0.00  0.00      A    O  
HETATM  304  CB  LEU A  24      -7.511  37.709   7.047  0.00  0.00      A    C  
HETATM  305  CG  LEU A  24      -6.370  38.016   8.017  0.00  0.00      A    C  
HETATM  306  CD1 LEU A  24      -6.445  37.068   9.190  0.00  0.00      A    C  
HETATM  307  CD2 LEU A  24      -5.036  37.868   7.322  0.00  0.00      A    C  
HETATM  308  N   HIS A  25      -8.348  37.190   3.915  0.00  0.00      A    N  
HETATM  309  CA  HIS A  25      -9.318  36.623   2.986  0.00  0.00      A    C  
HETATM  310  C   HIS A  25     -10.231  35.604   3.658  0.00  0.00      A    C  
HETATM  311  O   HIS A  25      -9.915  35.110   4.729  0.00  0.00      A    O  
HETATM  312  CB  HIS A  25      -8.603  35.955   1.825  0.00  0.00      A    C  
HETATM  313  CG  HIS A  25      -9.456  35.821   0.607  0.00  0.00      A    C  
HETATM  314  CD2 HIS A  25     -10.323  36.687   0.036  0.00  0.00      A    C  
HETATM  315  ND1 HIS A  25      -9.477  34.679  -0.170  0.00  0.00      A    N  
HETATM  316  CE1 HIS A  25     -10.320  34.849  -1.170  0.00  0.00      A    C  
HETATM  317  NE2 HIS A  25     -10.846  36.058  -1.068  0.00  0.00      A    N  
HETATM  318  N   GLU A  26     -11.344  35.268   3.013  0.00  0.00      A    N  
HETATM  319  CA  GLU A  26     -12.321  34.324   3.554  0.00  0.00      A    C  
HETATM  320  C   GLU A  26     -11.903  33.345   4.644  0.00  0.00      A    C  
HETATM  321  O   GLU A  26     -11.922  33.681   5.821  0.00  0.00      A    O  
HETATM  322  CB  GLU A  26     -12.967  33.526   2.428  0.00  0.00      A    C  
HETATM  323  CG  GLU A  26     -12.521  33.932   1.044  0.00  0.00      A    C  
HETATM  324  CD  GLU A  26     -13.562  33.600  -0.029  0.00  0.00      A    C  
HETATM  325  OE1 GLU A  26     -14.034  32.441  -0.041  0.00  0.00      A    O  
HETATM  326  OE2 GLU A  26     -13.906  34.487  -0.856  0.00  0.00      A    O1-
HETATM  327  N   GLN A  27     -11.557  32.125   4.260  0.00  0.00      A    N  
HETATM  328  CA  GLN A  27     -11.177  31.113   5.235  0.00  0.00      A    C  
HETATM  329  C   GLN A  27     -10.217  31.552   6.342  0.00  0.00      A    C  
HETATM  330  O   GLN A  27     -10.280  31.043   7.464  0.00  0.00      A    O  
HETATM  331  CB  GLN A  27     -10.638  29.887   4.512  0.00  0.00      A    C  
HETATM  332  CG  GLN A  27     -11.720  29.094   3.796  0.00  0.00      A    C  
HETATM  333  CD  GLN A  27     -11.280  27.682   3.482  0.00  0.00      A    C  
HETATM  334  NE2 GLN A  27     -11.476  27.254   2.240  0.00  0.00      A    N  
HETATM  335  OE1 GLN A  27     -10.768  26.977   4.356  0.00  0.00      A    O  
HETATM  336  N   CYS A  28      -9.329  32.493   6.051  0.00  0.00      A    N  
HETATM  337  CA  CYS A  28      -8.416  32.952   7.083  0.00  0.00      A    C  
HETATM  338  C   CYS A  28      -9.022  34.070   7.940  0.00  0.00      A    C  
HETATM  339  O   CYS A  28      -8.321  34.694   8.732  0.00  0.00      A    O  
HETATM  340  CB  CYS A  28      -7.112  33.459   6.476  0.00  0.00      A    C  
HETATM  341  SG  CYS A  28      -6.031  32.251   5.631  0.00  0.00      A    S  
HETATM  342 LPG1 CYS A  28      -6.006  31.658   5.960  0.00  0.00      A   LP  
HETATM  343 LPG2 CYS A  28      -6.222  32.145   4.988  0.00  0.00      A   LP  
HETATM  344  N   ARG A  29     -10.315  34.325   7.790  0.00  0.00      A    N  
HETATM  345  CA  ARG A  29     -10.996  35.372   8.548  0.00  0.00      A    C  
HETATM  346  C   ARG A  29     -10.969  35.237  10.074  0.00  0.00      A    C  
HETATM  347  O   ARG A  29     -10.844  36.218  10.785  0.00  0.00      A    O  
HETATM  348  CB  ARG A  29     -12.451  35.462   8.105  0.00  0.00      A    C  
HETATM  349  CG  ARG A  29     -12.756  36.575   7.137  0.00  0.00      A    C  
HETATM  350  CD  ARG A  29     -14.113  36.369   6.443  0.00  0.00      A    C  
HETATM  351  NE  ARG A  29     -14.554  37.580   5.750  0.00  0.00      A    N  
HETATM  352  CZ  ARG A  29     -14.952  38.688   6.371  0.00  0.00      A    C  
HETATM  353  NH1 ARG A  29     -14.968  38.728   7.698  0.00  0.00      A    N  
HETATM  354  NH2 ARG A  29     -15.320  39.757   5.666  0.00  0.00      A    N  
HETATM  355  N   PRO A  30     -11.104  34.014  10.594  0.00  0.00      A    N  
HETATM  356  CA  PRO A  30     -11.101  33.800  12.042  0.00  0.00      A    C  
HETATM  357  C   PRO A  30      -9.885  34.318  12.771  0.00  0.00      A    C  
HETATM  358  O   PRO A  30      -9.860  34.340  14.000  0.00  0.00      A    O  
HETATM  359  CB  PRO A  30     -11.233  32.292  12.162  0.00  0.00      A    C  
HETATM  360  CG  PRO A  30     -12.070  31.966  10.992  0.00  0.00      A    C  
HETATM  361  CD  PRO A  30     -11.421  32.759   9.895  0.00  0.00      A    C  
HETATM  362  N   TRP A  31      -8.876  34.743  12.017  0.00  0.00      A    N  
HETATM  363  CA  TRP A  31      -7.649  35.236  12.621  0.00  0.00      A    C  
HETATM  364  C   TRP A  31      -7.437  36.738  12.434  0.00  0.00      A    C  
HETATM  365  O   TRP A  31      -6.324  37.242  12.606  0.00  0.00      A    O  
HETATM  366  CB  TRP A  31      -6.447  34.471  12.059  0.00  0.00      A    C  
HETATM  367  CG  TRP A  31      -6.377  33.018  12.438  0.00  0.00      A    C  
HETATM  368  CD1 TRP A  31      -5.797  32.481  13.552  0.00  0.00      A    C  
HETATM  369  CD2 TRP A  31      -6.905  31.923  11.694  0.00  0.00      A    C  
HETATM  370  CE2 TRP A  31      -6.608  30.745  12.414  0.00  0.00      A    C  
HETATM  371  CE3 TRP A  31      -7.601  31.821  10.488  0.00  0.00      A    C  
HETATM  372  NE1 TRP A  31      -5.930  31.112  13.545  0.00  0.00      A    N  
HETATM  373  CZ2 TRP A  31      -6.986  29.480  11.966  0.00  0.00      A    C  
HETATM  374  CZ3 TRP A  31      -7.977  30.568  10.041  0.00  0.00      A    C  
HETATM  375  CH2 TRP A  31      -7.668  29.410  10.779  0.00  0.00      A    C  
HETATM  376  N   ARG A  32      -8.495  37.463  12.102  0.00  0.00      A    N  
HETATM  377  CA  ARG A  32      -8.354  38.898  11.904  0.00  0.00      A    C  
HETATM  378  C   ARG A  32      -7.941  39.647  13.171  0.00  0.00      A    C  
HETATM  379  O   ARG A  32      -7.209  40.639  13.105  0.00  0.00      A    O  
HETATM  380  CB  ARG A  32      -9.650  39.488  11.345  0.00  0.00      A    C  
HETATM  381  CG  ARG A  32      -9.925  39.091   9.912  0.00  0.00      A    C  
HETATM  382  CD  ARG A  32     -10.908  40.043   9.254  0.00  0.00      A    C  
HETATM  383  NE  ARG A  32     -11.240  39.634   7.886  0.00  0.00      A    N  
HETATM  384  CZ  ARG A  32     -12.033  40.315   7.054  0.00  0.00      A    C  
HETATM  385  NH1 ARG A  32     -12.586  41.460   7.435  0.00  0.00      A    N  
HETATM  386  NH2 ARG A  32     -12.292  39.842   5.841  0.00  0.00      A    N  
HETATM  387  N   LYS A  33      -8.401  39.170  14.327  0.00  0.00      A    N  
HETATM  388  CA  LYS A  33      -8.083  39.804  15.602  0.00  0.00      A    C  
HETATM  389  C   LYS A  33      -6.598  39.795  15.860  0.00  0.00      A    C  
HETATM  390  O   LYS A  33      -6.021  40.796  16.271  0.00  0.00      A    O  
HETATM  391  CB  LYS A  33      -8.802  39.096  16.749  0.00  0.00      A    C  
HETATM  392  CG  LYS A  33     -10.279  39.477  16.877  0.00  0.00      A    C  
HETATM  393  CD  LYS A  33     -11.026  38.560  17.865  0.00  0.00      A    C  
HETATM  394  CE  LYS A  33     -10.328  38.497  19.248  0.00  0.00      A    C  
HETATM  395  NZ  LYS A  33      -9.814  37.128  19.635  0.00  0.00      A    N1+
HETATM  396  N   ASN A  34      -5.964  38.667  15.609  0.00  0.00      A    N  
HETATM  397  CA  ASN A  34      -4.539  38.576  15.845  0.00  0.00      A    C  
HETATM  398  C   ASN A  34      -4.001  37.465  14.946  0.00  0.00      A    C  
HETATM  399  O   ASN A  34      -4.333  36.293  15.128  0.00  0.00      A    O  
HETATM  400  CB  ASN A  34      -4.313  38.285  17.343  0.00  0.00      A    C  
HETATM  401  CG  ASN A  34      -2.860  38.457  17.784  0.00  0.00      A    C  
HETATM  402  ND2 ASN A  34      -2.374  37.496  18.555  0.00  0.00      A    N  
HETATM  403  OD1 ASN A  34      -2.196  39.447  17.459  0.00  0.00      A    O  
HETATM  404  N   ALA A  35      -3.180  37.830  13.969  0.00  0.00      A    N  
HETATM  405  CA  ALA A  35      -2.644  36.844  13.032  0.00  0.00      A    C  
HETATM  406  C   ALA A  35      -1.162  36.997  12.746  0.00  0.00      A    C  
HETATM  407  O   ALA A  35      -0.583  38.065  12.948  0.00  0.00      A    O  
HETATM  408  CB  ALA A  35      -3.427  36.903  11.704  0.00  0.00      A    C  
HETATM  409  N   CYS A  36      -0.561  35.921  12.251  0.00  0.00      A    N  
HETATM  410  CA  CYS A  36       0.850  35.911  11.899  0.00  0.00      A    C  
HETATM  411  C   CYS A  36       1.053  36.050  10.420  0.00  0.00      A    C  
HETATM  412  O   CYS A  36       2.187  36.159   9.964  0.00  0.00      A    O  
HETATM  413  CB  CYS A  36       1.505  34.609  12.315  0.00  0.00      A    C  
HETATM  414  SG  CYS A  36       1.805  34.553  14.098  0.00  0.00      A    S  
HETATM  415 LPG1 CYS A  36       2.413  34.805  14.265  0.00  0.00      A   LP  
HETATM  416 LPG2 CYS A  36       1.322  34.875  14.451  0.00  0.00      A   LP  
HETATM  417  N   CYS A  37      -0.046  36.022   9.672  0.00  0.00      A    N  
HETATM  418  CA  CYS A  37      -0.005  36.118   8.218  0.00  0.00      A    C  
HETATM  419  C   CYS A  37      -0.444  37.497   7.706  0.00  0.00      A    C  
HETATM  420  O   CYS A  37      -1.042  38.279   8.438  0.00  0.00      A    O  
HETATM  421  CB  CYS A  37      -0.904  35.053   7.633  0.00  0.00      A    C  
HETATM  422  SG  CYS A  37      -2.632  35.284   8.118  0.00  0.00      A    S  
HETATM  423 LPG1 CYS A  37      -3.053  34.886   7.763  0.00  0.00      A   LP  
HETATM  424 LPG2 CYS A  37      -2.727  35.179   8.782  0.00  0.00      A   LP  
HETATM  425  N   SER A  38      -0.157  37.789   6.441  0.00  0.00      A    N  
HETATM  426  CA  SER A  38      -0.517  39.087   5.869  0.00  0.00      A    C  
HETATM  427  C   SER A  38      -1.694  38.905   4.961  0.00  0.00      A    C  
HETATM  428  O   SER A  38      -1.962  37.782   4.544  0.00  0.00      A    O  
HETATM  429  CB  SER A  38       0.635  39.637   5.038  0.00  0.00      A    C  
HETATM  430  OG  SER A  38       0.862  38.827   3.894  0.00  0.00      A    O  
HETATM  431  N   THR A  39      -2.380  40.004   4.639  0.00  0.00      A    N  
HETATM  432  CA  THR A  39      -3.537  39.959   3.743  0.00  0.00      A    C  
HETATM  433  C   THR A  39      -3.207  39.161   2.491  0.00  0.00      A    C  
HETATM  434  O   THR A  39      -4.009  38.353   2.023  0.00  0.00      A    O  
HETATM  435  CB  THR A  39      -3.983  41.350   3.293  0.00  0.00      A    C  
HETATM  436  CG2 THR A  39      -5.200  41.226   2.369  0.00  0.00      A    C  
HETATM  437  OG1 THR A  39      -4.320  42.143   4.442  0.00  0.00      A    O  
HETATM  438  N   ASN A  40      -2.021  39.398   1.946  0.00  0.00      A    N  
HETATM  439  CA  ASN A  40      -1.565  38.683   0.768  0.00  0.00      A    C  
HETATM  440  C   ASN A  40      -1.526  37.164   1.007  0.00  0.00      A    C  
HETATM  441  O   ASN A  40      -2.137  36.402   0.258  0.00  0.00      A    O  
HETATM  442  CB  ASN A  40      -0.183  39.187   0.372  0.00  0.00      A    C  
HETATM  443  CG  ASN A  40       0.371  38.465  -0.824  0.00  0.00      A    C  
HETATM  444  ND2 ASN A  40       0.085  39.006  -2.012  0.00  0.00      A    N  
HETATM  445  OD1 ASN A  40       1.022  37.427  -0.676  0.00  0.00      A    O  
HETATM  446  N   THR A  41      -0.811  36.724   2.039  0.00  0.00      A    N  
HETATM  447  CA  THR A  41      -0.725  35.296   2.355  0.00  0.00      A    C  
HETATM  448  C   THR A  41      -2.096  34.618   2.438  0.00  0.00      A    C  
HETATM  449  O   THR A  41      -2.307  33.542   1.875  0.00  0.00      A    O  
HETATM  450  CB  THR A  41      -0.021  35.067   3.694  0.00  0.00      A    C  
HETATM  451  CG2 THR A  41      -0.086  33.582   4.084  0.00  0.00      A    C  
HETATM  452  OG1 THR A  41       1.344  35.504   3.593  0.00  0.00      A    O  
HETATM  453  N   SER A  42      -3.026  35.248   3.144  0.00  0.00      A    N  
HETATM  454  CA  SER A  42      -4.353  34.683   3.297  0.00  0.00      A    C  
HETATM  455  C   SER A  42      -5.040  34.546   1.949  0.00  0.00      A    C  
HETATM  456  O   SER A  42      -5.778  33.587   1.732  0.00  0.00      A    O  
HETATM  457  CB  SER A  42      -5.196  35.541   4.247  0.00  0.00      A    C  
HETATM  458  OG  SER A  42      -5.401  36.845   3.736  0.00  0.00      A    O  
HETATM  459  N   GLN A  43      -4.780  35.489   1.041  0.00  0.00      A    N  
HETATM  460  CA  GLN A  43      -5.383  35.459  -0.296  0.00  0.00      A    C  
HETATM  461  C   GLN A  43      -4.813  34.326  -1.138  0.00  0.00      A    C  
HETATM  462  O   GLN A  43      -5.549  33.558  -1.775  0.00  0.00      A    O  
HETATM  463  CB  GLN A  43      -5.163  36.795  -1.022  0.00  0.00      A    C  
HETATM  464  CG  GLN A  43      -5.948  37.951  -0.430  0.00  0.00      A    C  
HETATM  465  CD  GLN A  43      -5.635  39.278  -1.087  0.00  0.00      A    C  
HETATM  466  NE2 GLN A  43      -6.675  40.058  -1.352  0.00  0.00      A    N  
HETATM  467  OE1 GLN A  43      -4.474  39.600  -1.346  0.00  0.00      A    O  
HETATM  468  N   GLU A  44      -3.490  34.228  -1.126  0.00  0.00      A    N  
HETATM  469  CA  GLU A  44      -2.805  33.204  -1.880  0.00  0.00      A    C  
HETATM  470  C   GLU A  44      -3.147  31.838  -1.348  0.00  0.00      A    C  
HETATM  471  O   GLU A  44      -3.118  30.864  -2.099  0.00  0.00      A    O  
HETATM  472  CB  GLU A  44      -1.301  33.412  -1.820  0.00  0.00      A    C  
HETATM  473  CG  GLU A  44      -0.821  34.629  -2.603  0.00  0.00      A    C  
HETATM  474  CD  GLU A  44      -1.013  34.510  -4.120  0.00  0.00      A    C  
HETATM  475  OE1 GLU A  44      -0.634  33.469  -4.700  0.00  0.00      A    O  
HETATM  476  OE2 GLU A  44      -1.524  35.479  -4.732  0.00  0.00      A    O1-
HETATM  477  N   ALA A  45      -3.461  31.769  -0.057  0.00  0.00      A    N  
HETATM  478  CA  ALA A  45      -3.823  30.507   0.579  0.00  0.00      A    C  
HETATM  479  C   ALA A  45      -5.017  29.816  -0.091  0.00  0.00      A    C  
HETATM  480  O   ALA A  45      -5.132  28.592  -0.044  0.00  0.00      A    O  
HETATM  481  CB  ALA A  45      -4.106  30.724   2.066  0.00  0.00      A    C  
HETATM  482 **** ALA A  45      -4.445  28.043   0.433  0.00  0.00      A   LP  
HETATM  483 **** ALA A  45      -5.912  28.146  -0.482  0.00  0.00      A   LP  
HETATM  484  N   HIS A  46      -5.898  30.594  -0.722  0.00  0.00      A    N  
HETATM  485  CA  HIS A  46      -7.056  30.012  -1.397  0.00  0.00      A    C  
HETATM  486  C   HIS A  46      -6.845  29.718  -2.874  0.00  0.00      A    C  
HETATM  487  O   HIS A  46      -7.789  29.327  -3.553  0.00  0.00      A    O  
HETATM  488  CB  HIS A  46      -8.257  30.933  -1.286  0.00  0.00      A    C  
HETATM  489  CG  HIS A  46      -8.667  31.218   0.117  0.00  0.00      A    C  
HETATM  490  CD2 HIS A  46      -9.845  31.027   0.755  0.00  0.00      A    C  
HETATM  491  ND1 HIS A  46      -7.836  31.847   1.017  0.00  0.00      A    N  
HETATM  492  CE1 HIS A  46      -8.493  32.043   2.148  0.00  0.00      A    C  
HETATM  493  NE2 HIS A  46      -9.715  31.558   2.014  0.00  0.00      A    N  
HETATM  494  N   LYS A  47      -5.623  29.873  -3.371  0.00  0.00      A    N  
HETATM  495  CA  LYS A  47      -5.365  29.671  -4.794  0.00  0.00      A    C  
HETATM  496  C   LYS A  47      -4.539  28.450  -5.149  0.00  0.00      A    C  
HETATM  497  O   LYS A  47      -3.670  28.053  -4.385  0.00  0.00      A    O  
HETATM  498  CB  LYS A  47      -4.701  30.932  -5.354  0.00  0.00      A    C  
HETATM  499  CG  LYS A  47      -5.686  32.076  -5.488  0.00  0.00      A    C  
HETATM  500  CD  LYS A  47      -5.016  33.410  -5.706  0.00  0.00      A    C  
HETATM  501  CE  LYS A  47      -5.974  34.386  -6.392  0.00  0.00      A    C  
HETATM  502  NZ  LYS A  47      -5.681  35.829  -6.114  0.00  0.00      A    N1+
HETATM  503 **** LYS A  47      -3.503  28.534  -3.524  0.00  0.00      A   LP  
HETATM  504 **** LYS A  47      -3.126  27.247  -4.621  0.00  0.00      A   LP  
HETATM  505  N   ASP A  48      -4.816  27.851  -6.307  0.00  0.00      A    N  
HETATM  506  CA  ASP A  48      -4.080  26.674  -6.771  0.00  0.00      A    C  
HETATM  507  C   ASP A  48      -2.667  27.066  -7.176  0.00  0.00      A    C  
HETATM  508  O   ASP A  48      -2.468  28.067  -7.863  0.00  0.00      A    O  
HETATM  509  CB  ASP A  48      -4.786  26.034  -7.965  0.00  0.00      A    C  
HETATM  510  CG  ASP A  48      -6.045  25.289  -7.575  0.00  0.00      A    C  
HETATM  511  OD1 ASP A  48      -5.964  24.383  -6.710  0.00  0.00      A    O  
HETATM  512  OD2 ASP A  48      -7.109  25.608  -8.145  0.00  0.00      A    O1-
HETATM  513  N   VAL A  49      -1.688  26.262  -6.763  0.00  0.00      A    N  
HETATM  514  CA  VAL A  49      -0.290  26.549  -7.057  0.00  0.00      A    C  
HETATM  515  C   VAL A  49      -0.042  28.002  -6.667  0.00  0.00      A    C  
HETATM  516  O   VAL A  49       0.410  28.799  -7.481  0.00  0.00      A    O  
HETATM  517  CB  VAL A  49       0.017  26.391  -8.545  0.00  0.00      A    C  
HETATM  518  CG1 VAL A  49       1.498  26.282  -8.732  0.00  0.00      A    C  
HETATM  519  CG2 VAL A  49      -0.639  25.161  -9.090  0.00  0.00      A    C  
HETATM  520  N   SER A  50      -0.360  28.339  -5.417  0.00  0.00      A    N  
HETATM  521  CA  SER A  50      -0.209  29.695  -4.886  0.00  0.00      A    C  
HETATM  522  C   SER A  50       1.200  30.234  -4.960  0.00  0.00      A    C  
HETATM  523  O   SER A  50       2.158  29.499  -5.190  0.00  0.00      A    O  
HETATM  524  CB  SER A  50      -0.628  29.754  -3.416  0.00  0.00      A    C  
HETATM  525  OG  SER A  50       0.398  29.246  -2.571  0.00  0.00      A    O  
HETATM  526 **** SER A  50       0.685  28.341  -2.885  0.00  0.00      A   LP  
HETATM  527 **** SER A  50       0.068  29.184  -1.629  0.00  0.00      A   LP  
HETATM  528  N   TYR A  51       1.310  31.531  -4.699  0.00  0.00      A    N  
HETATM  529  CA  TYR A  51       2.583  32.227  -4.699  0.00  0.00      A    C  
HETATM  530  C   TYR A  51       3.407  31.790  -3.486  0.00  0.00      A    C  
HETATM  531  O   TYR A  51       4.624  31.993  -3.428  0.00  0.00      A    O  
HETATM  532  CB  TYR A  51       2.323  33.731  -4.650  0.00  0.00      A    C  
HETATM  533  CG  TYR A  51       3.565  34.582  -4.531  0.00  0.00      A    C  
HETATM  534  CD1 TYR A  51       4.506  34.640  -5.561  0.00  0.00      A    C  
HETATM  535  CD2 TYR A  51       3.804  35.327  -3.373  0.00  0.00      A    C  
HETATM  536  CE1 TYR A  51       5.652  35.421  -5.430  0.00  0.00      A    C  
HETATM  537  CE2 TYR A  51       4.939  36.105  -3.236  0.00  0.00      A    C  
HETATM  538  CZ  TYR A  51       5.854  36.150  -4.261  0.00  0.00      A    C  
HETATM  539  OH  TYR A  51       6.958  36.947  -4.120  0.00  0.00      A    O  
HETATM  540 **** TYR A  51       5.091  32.452  -4.184  0.00  0.00      A   LP  
HETATM  541 **** TYR A  51       5.142  31.699  -2.625  0.00  0.00      A   LP  
HETATM  542  N   LEU A  52       2.725  31.169  -2.526  0.00  0.00      A    N  
HETATM  543  CA  LEU A  52       3.354  30.713  -1.286  0.00  0.00      A    C  
HETATM  544  C   LEU A  52       4.400  29.614  -1.460  0.00  0.00      A    C  
HETATM  545  O   LEU A  52       5.532  29.733  -0.985  0.00  0.00      A    O  
HETATM  546  CB  LEU A  52       2.274  30.265  -0.290  0.00  0.00      A    C  
HETATM  547  CG  LEU A  52       1.329  31.371   0.203  0.00  0.00      A    C  
HETATM  548  CD1 LEU A  52       0.214  30.791   1.051  0.00  0.00      A    C  
HETATM  549  CD2 LEU A  52       2.119  32.380   1.005  0.00  0.00      A    C  
HETATM  550  N   TYR A  53       4.019  28.538  -2.136  0.00  0.00      A    N  
HETATM  551  CA  TYR A  53       4.937  27.437  -2.341  0.00  0.00      A    C  
HETATM  552  C   TYR A  53       4.729  26.799  -3.693  0.00  0.00      A    C  
HETATM  553  O   TYR A  53       5.279  25.729  -3.936  0.00  0.00      A    O  
HETATM  554  CB  TYR A  53       4.734  26.363  -1.276  0.00  0.00      A    C  
HETATM  555  CG  TYR A  53       4.727  26.884   0.135  0.00  0.00      A    C  
HETATM  556  CD1 TYR A  53       3.532  27.201   0.783  0.00  0.00      A    C  
HETATM  557  CD2 TYR A  53       5.919  27.067   0.825  0.00  0.00      A    C  
HETATM  558  CE1 TYR A  53       3.530  27.684   2.093  0.00  0.00      A    C  
HETATM  559  CE2 TYR A  53       5.932  27.548   2.125  0.00  0.00      A    C  
HETATM  560  CZ  TYR A  53       4.738  27.853   2.759  0.00  0.00      A    C  
HETATM  561  OH  TYR A  53       4.767  28.301   4.064  0.00  0.00      A    O  
HETATM  562 **** TYR A  53       4.674  27.511   4.670  0.00  0.00      A   LP  
HETATM  563 **** TYR A  53       3.994  28.920   4.202  0.00  0.00      A   LP  
HETATM  564 **** TYR A  53       5.854  25.294  -3.243  0.00  0.00      A   LP  
HETATM  565 **** TYR A  53       5.152  25.292  -4.827  0.00  0.00      A   LP  
HETATM  566  N   ARG A  54       3.933  27.432  -4.559  0.00  0.00      A    N  
HETATM  567  CA  ARG A  54       3.641  26.894  -5.894  0.00  0.00      A    C  
HETATM  568  C   ARG A  54       3.140  25.435  -5.790  0.00  0.00      A    C  
HETATM  569  O   ARG A  54       3.296  24.643  -6.727  0.00  0.00      A    O  
HETATM  570  CB  ARG A  54       4.897  26.935  -6.775  0.00  0.00      A    C  
HETATM  571  CG  ARG A  54       5.505  28.305  -6.981  0.00  0.00      A    C  
HETATM  572  CD  ARG A  54       5.323  28.745  -8.417  0.00  0.00      A    C  
HETATM  573  NE  ARG A  54       6.105  29.938  -8.747  0.00  0.00      A    N  
HETATM  574  CZ  ARG A  54       6.209  30.479  -9.964  0.00  0.00      A    C  
HETATM  575  NH1 ARG A  54       5.572  29.952 -11.012  0.00  0.00      A    N  
HETATM  576  NH2 ARG A  54       6.992  31.538 -10.136  0.00  0.00      A    N  
HETATM  577 **** ARG A  54       3.751  24.944  -7.565  0.00  0.00      A   LP  
HETATM  578 **** ARG A  54       2.967  23.702  -6.646  0.00  0.00      A   LP  
HETATM  579  N   PHE A  55       2.544  25.080  -4.652  0.00  0.00      A    N  
HETATM  580  CA  PHE A  55       2.069  23.720  -4.443  0.00  0.00      A    C  
HETATM  581  C   PHE A  55       0.791  23.459  -5.211  0.00  0.00      A    C  
HETATM  582  O   PHE A  55      -0.154  24.246  -5.144  0.00  0.00      A    O  
HETATM  583  CB  PHE A  55       1.819  23.446  -2.975  0.00  0.00      A    C  
HETATM  584  CG  PHE A  55       1.688  22.004  -2.658  0.00  0.00      A    C  
HETATM  585  CD1 PHE A  55       2.797  21.272  -2.283  0.00  0.00      A    C  
HETATM  586  CD2 PHE A  55       0.465  21.374  -2.730  0.00  0.00      A    C  
HETATM  587  CE1 PHE A  55       2.699  19.937  -1.983  0.00  0.00      A    C  
HETATM  588  CE2 PHE A  55       0.366  20.033  -2.427  0.00  0.00      A    C  
HETATM  589  CZ  PHE A  55       1.491  19.317  -2.053  0.00  0.00      A    C  
HETATM  590 **** PHE A  55      -0.082  25.067  -4.578  0.00  0.00      A   LP  
HETATM  591 **** PHE A  55      -0.994  24.064  -5.656  0.00  0.00      A   LP  
HETATM  592  N   ASN A  56       0.775  22.335  -5.928  0.00  0.00      A    N  
HETATM  593  CA  ASN A  56      -0.355  21.958  -6.751  0.00  0.00      A    C  
HETATM  594  C   ASN A  56      -1.172  20.874  -6.090  0.00  0.00      A    C  
HETATM  595  O   ASN A  56      -0.695  19.761  -5.876  0.00  0.00      A    O  
HETATM  596  CB  ASN A  56       0.150  21.495  -8.112  0.00  0.00      A    C  
HETATM  597  CG  ASN A  56      -0.868  20.696  -8.866  0.00  0.00      A    C  
HETATM  598  ND2 ASN A  56      -0.402  19.633  -9.505  0.00  0.00      A    N  
HETATM  599  OD1 ASN A  56      -2.065  21.030  -8.888  0.00  0.00      A    O  
HETATM  600  N   TRP A  57      -2.407  21.213  -5.759  0.00  0.00      A    N  
HETATM  601  CA  TRP A  57      -3.281  20.279  -5.077  0.00  0.00      A    C  
HETATM  602  C   TRP A  57      -3.791  19.245  -6.041  0.00  0.00      A    C  
HETATM  603  O   TRP A  57      -4.039  18.107  -5.671  0.00  0.00      A    O  
HETATM  604  CB  TRP A  57      -4.472  21.013  -4.463  0.00  0.00      A    C  
HETATM  605  CG  TRP A  57      -4.106  22.125  -3.523  0.00  0.00      A    C  
HETATM  606  CD1 TRP A  57      -4.430  23.455  -3.641  0.00  0.00      A    C  
HETATM  607  CD2 TRP A  57      -3.436  21.986  -2.278  0.00  0.00      A    C  
HETATM  608  CE2 TRP A  57      -3.395  23.266  -1.677  0.00  0.00      A    C  
HETATM  609  CE3 TRP A  57      -2.872  20.901  -1.602  0.00  0.00      A    C  
HETATM  610  NE1 TRP A  57      -4.005  24.145  -2.529  0.00  0.00      A    N  
HETATM  611  CZ2 TRP A  57      -2.811  23.488  -0.434  0.00  0.00      A    C  
HETATM  612  CZ3 TRP A  57      -2.290  21.121  -0.365  0.00  0.00      A    C  
HETATM  613  CH2 TRP A  57      -2.264  22.405   0.207  0.00  0.00      A    C  
HETATM  614  N   ASN A  58      -3.938  19.651  -7.292  0.00  0.00      A    N  
HETATM  615  CA  ASN A  58      -4.462  18.779  -8.314  0.00  0.00      A    C  
HETATM  616  C   ASN A  58      -3.399  17.938  -9.010  0.00  0.00      A    C  
HETATM  617  O   ASN A  58      -3.381  17.854 -10.232  0.00  0.00      A    O  
HETATM  618  CB  ASN A  58      -5.201  19.621  -9.342  0.00  0.00      A    C  
HETATM  619  CG  ASN A  58      -6.241  20.551  -8.714  0.00  0.00      A    C  
HETATM  620  ND2 ASN A  58      -6.109  21.854  -8.964  0.00  0.00      A    N  
HETATM  621  OD1 ASN A  58      -7.157  20.099  -8.022  0.00  0.00      A    O  
HETATM  622  N   HIS A  59      -2.511  17.307  -8.250  0.00  0.00      A    N  
HETATM  623  CA  HIS A  59      -1.476  16.494  -8.863  0.00  0.00      A    C  
HETATM  624  C   HIS A  59      -1.995  15.181  -9.456  0.00  0.00      A    C  
HETATM  625  O   HIS A  59      -1.380  14.609 -10.362  0.00  0.00      A    O  
HETATM  626  CB  HIS A  59      -0.376  16.219  -7.855  0.00  0.00      A    C  
HETATM  627  CG  HIS A  59      -0.874  15.782  -6.511  0.00  0.00      A    C  
HETATM  628  CD2 HIS A  59      -1.018  14.545  -5.976  0.00  0.00      A    C  
HETATM  629  ND1 HIS A  59      -1.182  16.677  -5.501  0.00  0.00      A    N  
HETATM  630  CE1 HIS A  59      -1.479  16.008  -4.402  0.00  0.00      A    C  
HETATM  631  NE2 HIS A  59      -1.386  14.714  -4.663  0.00  0.00      A    N  
HETATM  632  N   CYS A  60      -3.109  14.696  -8.931  0.00  0.00      A    N  
HETATM  633  CA  CYS A  60      -3.725  13.478  -9.433  0.00  0.00      A    C  
HETATM  634  C   CYS A  60      -5.130  13.819  -9.872  0.00  0.00      A    C  
HETATM  635  O   CYS A  60      -6.091  13.201  -9.430  0.00  0.00      A    O  
HETATM  636  CB  CYS A  60      -3.792  12.403  -8.357  0.00  0.00      A    C  
HETATM  637  SG  CYS A  60      -2.236  11.476  -8.134  0.00  0.00      A    S  
HETATM  638 LPG1 CYS A  60      -2.099  11.066  -8.658  0.00  0.00      A   LP  
HETATM  639 LPG2 CYS A  60      -1.704  11.882  -8.020  0.00  0.00      A   LP  
HETATM  640  N   GLY A  61      -5.251  14.811 -10.740  0.00  0.00      A    N  
HETATM  641  CA  GLY A  61      -6.569  15.206 -11.192  0.00  0.00      A    C  
HETATM  642  C   GLY A  61      -7.102  16.287 -10.280  0.00  0.00      A    C  
HETATM  643  O   GLY A  61      -6.477  16.612  -9.268  0.00  0.00      A    O  
HETATM  644  N   GLU A  62      -8.247  16.857 -10.622  0.00  0.00      A    N  
HETATM  645  CA  GLU A  62      -8.835  17.906  -9.800  0.00  0.00      A    C  
HETATM  646  C   GLU A  62      -9.241  17.382  -8.423  0.00  0.00      A    C  
HETATM  647  O   GLU A  62      -9.994  16.415  -8.306  0.00  0.00      A    O  
HETATM  648  CB  GLU A  62     -10.054  18.502 -10.501  0.00  0.00      A    C  
HETATM  649  CG  GLU A  62      -9.944  19.986 -10.836  0.00  0.00      A    C  
HETATM  650  CD  GLU A  62     -11.122  20.780 -10.275  0.00  0.00      A    C  
HETATM  651  OE1 GLU A  62     -12.280  20.372 -10.530  0.00  0.00      A    O  
HETATM  652  OE2 GLU A  62     -10.894  21.800  -9.577  0.00  0.00      A    O1-
HETATM  653  N   MET A  63      -8.720  18.023  -7.379  0.00  0.00      A    N  
HETATM  654  CA  MET A  63      -9.041  17.649  -6.014  0.00  0.00      A    C  
HETATM  655  C   MET A  63     -10.410  18.232  -5.735  0.00  0.00      A    C  
HETATM  656  O   MET A  63     -10.693  19.374  -6.088  0.00  0.00      A    O  
HETATM  657  CB  MET A  63      -8.020  18.244  -5.047  0.00  0.00      A    C  
HETATM  658  CG  MET A  63      -8.337  17.983  -3.586  0.00  0.00      A    C  
HETATM  659  SD  MET A  63      -7.321  18.935  -2.395  0.00  0.00      A    S  
HETATM  660  CE  MET A  63      -5.883  17.906  -2.219  0.00  0.00      A    C  
HETATM  661 LPD1 MET A  63      -7.158  19.545  -2.644  0.00  0.00      A   LP  
HETATM  662 LPD2 MET A  63      -7.643  19.011  -1.802  0.00  0.00      A   LP  
HETATM  663  N   ALA A  64     -11.265  17.441  -5.114  0.00  0.00      A    N  
HETATM  664  CA  ALA A  64     -12.602  17.904  -4.807  0.00  0.00      A    C  
HETATM  665  C   ALA A  64     -12.563  19.118  -3.873  0.00  0.00      A    C  
HETATM  666  O   ALA A  64     -11.741  19.203  -2.974  0.00  0.00      A    O  
HETATM  667  CB  ALA A  64     -13.366  16.790  -4.185  0.00  0.00      A    C  
HETATM  668  N   PRO A  65     -13.444  20.084  -4.101  0.00  0.00      A    N  
HETATM  669  CA  PRO A  65     -13.502  21.289  -3.273  0.00  0.00      A    C  
HETATM  670  C   PRO A  65     -13.665  20.959  -1.791  0.00  0.00      A    C  
HETATM  671  O   PRO A  65     -12.991  21.544  -0.941  0.00  0.00      A    O  
HETATM  672  CB  PRO A  65     -14.709  22.024  -3.832  0.00  0.00      A    C  
HETATM  673  CG  PRO A  65     -14.663  21.658  -5.269  0.00  0.00      A    C  
HETATM  674  CD  PRO A  65     -14.319  20.201  -5.280  0.00  0.00      A    C  
HETATM  675  N   ALA A  66     -14.562  20.028  -1.483  0.00  0.00      A    N  
HETATM  676  CA  ALA A  66     -14.790  19.624  -0.100  0.00  0.00      A    C  
HETATM  677  C   ALA A  66     -13.501  19.162   0.572  0.00  0.00      A    C  
HETATM  678  O   ALA A  66     -13.389  19.166   1.793  0.00  0.00      A    O  
HETATM  679  CB  ALA A  66     -15.791  18.518  -0.057  0.00  0.00      A    C  
HETATM  680  N   CYS A  67     -12.527  18.753  -0.227  0.00  0.00      A    N  
HETATM  681  CA  CYS A  67     -11.258  18.290   0.300  0.00  0.00      A    C  
HETATM  682  C   CYS A  67     -10.230  19.425   0.334  0.00  0.00      A    C  
HETATM  683  O   CYS A  67      -9.422  19.498   1.253  0.00  0.00      A    O  
HETATM  684  CB  CYS A  67     -10.735  17.133  -0.560  0.00  0.00      A    C  
HETATM  685  SG  CYS A  67      -9.044  16.575  -0.154  0.00  0.00      A    S  
HETATM  686 LPG1 CYS A  67      -8.642  17.103  -0.011  0.00  0.00      A   LP  
HETATM  687 LPG2 CYS A  67      -9.050  16.146   0.372  0.00  0.00      A   LP  
HETATM  688  N   LYS A  68     -10.274  20.324  -0.642  0.00  0.00      A    N  
HETATM  689  CA  LYS A  68      -9.291  21.407  -0.718  0.00  0.00      A    C  
HETATM  690  C   LYS A  68      -9.527  22.416   0.391  0.00  0.00      A    C  
HETATM  691  O   LYS A  68      -8.582  22.992   0.933  0.00  0.00      A    O  
HETATM  692  CB  LYS A  68      -9.354  22.073  -2.098  0.00  0.00      A    C  
HETATM  693  CG  LYS A  68      -8.203  22.998  -2.433  0.00  0.00      A    C  
HETATM  694  CD  LYS A  68      -8.380  23.543  -3.832  0.00  0.00      A    C  
HETATM  695  CE  LYS A  68      -8.293  22.425  -4.891  0.00  0.00      A    C  
HETATM  696  NZ  LYS A  68      -8.616  22.877  -6.294  0.00  0.00      A    N1+
HETATM  697  N   ARG A  69     -10.787  22.619   0.739  0.00  0.00      A    N  
HETATM  698  CA  ARG A  69     -11.114  23.552   1.806  0.00  0.00      A    C  
HETATM  699  C   ARG A  69     -10.347  23.168   3.079  0.00  0.00      A    C  
HETATM  700  O   ARG A  69      -9.987  24.032   3.877  0.00  0.00      A    O  
HETATM  701  CB  ARG A  69     -12.613  23.523   2.081  0.00  0.00      A    C  
HETATM  702  CG  ARG A  69     -13.081  22.207   2.646  0.00  0.00      A    C  
HETATM  703  CD  ARG A  69     -14.578  22.136   2.612  0.00  0.00      A    C  
HETATM  704  NE  ARG A  69     -15.056  20.940   3.288  0.00  0.00      A    N  
HETATM  705  CZ  ARG A  69     -16.246  20.847   3.864  0.00  0.00      A    C  
HETATM  706  NH1 ARG A  69     -17.081  21.879   3.831  0.00  0.00      A    N  
HETATM  707  NH2 ARG A  69     -16.573  19.749   4.528  0.00  0.00      A    N  
HETATM  708  N   HIS A  70     -10.095  21.873   3.279  0.00  0.00      A    N  
HETATM  709  CA  HIS A  70      -9.356  21.437   4.463  0.00  0.00      A    C  
HETATM  710  C   HIS A  70      -7.874  21.767   4.375  0.00  0.00      A    C  
HETATM  711  O   HIS A  70      -7.212  21.997   5.391  0.00  0.00      A    O  
HETATM  712  CB  HIS A  70      -9.555  19.948   4.702  0.00  0.00      A    C  
HETATM  713  CG  HIS A  70     -10.868  19.626   5.331  0.00  0.00      A    C  
HETATM  714  CD2 HIS A  70     -11.919  18.909   4.879  0.00  0.00      A    C  
HETATM  715  ND1 HIS A  70     -11.239  20.113   6.563  0.00  0.00      A    N  
HETATM  716  CE1 HIS A  70     -12.464  19.710   6.843  0.00  0.00      A    C  
HETATM  717  NE2 HIS A  70     -12.900  18.976   5.836  0.00  0.00      A    N  
HETATM  718  N   PHE A  71      -7.343  21.789   3.158  0.00  0.00      A    N  
HETATM  719  CA  PHE A  71      -5.942  22.153   2.960  0.00  0.00      A    C  
HETATM  720  C   PHE A  71      -5.797  23.691   3.015  0.00  0.00      A    C  
HETATM  721  O   PHE A  71      -4.757  24.244   3.411  0.00  0.00      A    O  
HETATM  722  CB  PHE A  71      -5.450  21.583   1.618  0.00  0.00      A    C  
HETATM  723  CG  PHE A  71      -5.143  20.102   1.671  0.00  0.00      A    C  
HETATM  724  CD1 PHE A  71      -3.941  19.654   2.206  0.00  0.00      A    C  
HETATM  725  CD2 PHE A  71      -6.088  19.149   1.244  0.00  0.00      A    C  
HETATM  726  CE1 PHE A  71      -3.674  18.297   2.327  0.00  0.00      A    C  
HETATM  727  CE2 PHE A  71      -5.833  17.782   1.358  0.00  0.00      A    C  
HETATM  728  CZ  PHE A  71      -4.628  17.355   1.901  0.00  0.00      A    C  
HETATM  729 **** PHE A  71      -3.978  23.691   3.708  0.00  0.00      A   LP  
HETATM  730 **** PHE A  71      -4.699  25.242   3.433  0.00  0.00      A   LP  
HETATM  731  N   ILE A  72      -6.842  24.404   2.632  0.00  0.00      A    N  
HETATM  732  CA  ILE A  72      -6.768  25.845   2.696  0.00  0.00      A    C  
HETATM  733  C   ILE A  72      -6.747  26.241   4.172  0.00  0.00      A    C  
HETATM  734  O   ILE A  72      -5.914  27.053   4.583  0.00  0.00      A    O  
HETATM  735  CB  ILE A  72      -7.957  26.489   1.997  0.00  0.00      A    C  
HETATM  736  CG1 ILE A  72      -7.813  26.317   0.487  0.00  0.00      A    C  
HETATM  737  CG2 ILE A  72      -8.064  27.957   2.360  0.00  0.00      A    C  
HETATM  738  CD1 ILE A  72      -9.033  26.800  -0.274  0.00  0.00      A    C  
HETATM  739  N   GLN A  73      -7.649  25.666   4.966  0.00  0.00      A    N  
HETATM  740  CA  GLN A  73      -7.686  25.991   6.402  0.00  0.00      A    C  
HETATM  741  C   GLN A  73      -6.355  25.692   7.058  0.00  0.00      A    C  
HETATM  742  O   GLN A  73      -5.838  26.501   7.832  0.00  0.00      A    O  
HETATM  743  CB  GLN A  73      -8.788  25.228   7.154  0.00  0.00      A    C  
HETATM  744  CG  GLN A  73     -10.164  25.874   7.059  0.00  0.00      A    C  
HETATM  745  CD  GLN A  73     -10.349  27.039   8.005  0.00  0.00      A    C  
HETATM  746  NE2 GLN A  73     -10.979  28.115   7.525  0.00  0.00      A    N  
HETATM  747  OE1 GLN A  73      -9.949  26.970   9.159  0.00  0.00      A    O  
HETATM  748  N   ASP A  74      -5.806  24.522   6.754  0.00  0.00      A    N  
HETATM  749  CA  ASP A  74      -4.529  24.154   7.316  0.00  0.00      A    C  
HETATM  750  C   ASP A  74      -3.531  25.259   7.007  0.00  0.00      A    C  
HETATM  751  O   ASP A  74      -2.713  25.619   7.846  0.00  0.00      A    O  
HETATM  752  CB  ASP A  74      -4.033  22.837   6.724  0.00  0.00      A    C  
HETATM  753  CG  ASP A  74      -2.598  22.525   7.121  0.00  0.00      A    C  
HETATM  754  OD1 ASP A  74      -2.286  22.569   8.323  0.00  0.00      A    O  
HETATM  755  OD2 ASP A  74      -1.772  22.240   6.234  0.00  0.00      A    O1-
HETATM  756 **** ASP A  74      -0.824  22.038   6.480  0.00  0.00      A   LP  
HETATM  757 **** ASP A  74      -2.056  22.213   5.276  0.00  0.00      A   LP  
HETATM  758 **** ASP A  74      -1.347  22.372   8.603  0.00  0.00      A   LP  
HETATM  759 **** ASP A  74      -2.974  22.801   9.010  0.00  0.00      A   LP  
HETATM  760 **** ASP A  74      -2.696  25.185   8.747  0.00  0.00      A   LP  
HETATM  761 **** ASP A  74      -2.062  26.347   7.630  0.00  0.00      A   LP  
HETATM  762  N   THR A  75      -3.606  25.808   5.798  0.00  0.00      A    N  
HETATM  763  CA  THR A  75      -2.686  26.870   5.424  0.00  0.00      A    C  
HETATM  764  C   THR A  75      -2.931  28.084   6.299  0.00  0.00      A    C  
HETATM  765  O   THR A  75      -1.988  28.705   6.786  0.00  0.00      A    O  
HETATM  766  CB  THR A  75      -2.840  27.234   3.928  0.00  0.00      A    C  
HETATM  767  CG2 THR A  75      -2.070  28.488   3.590  0.00  0.00      A    C  
HETATM  768  OG1 THR A  75      -2.335  26.151   3.129  0.00  0.00      A    O  
HETATM  769 **** THR A  75      -2.184  26.491   2.201  0.00  0.00      A   LP  
HETATM  770 **** THR A  75      -3.025  25.427   3.111  0.00  0.00      A   LP  
HETATM  771  N   CYS A  76      -4.196  28.407   6.531  0.00  0.00      A    N  
HETATM  772  CA  CYS A  76      -4.500  29.550   7.355  0.00  0.00      A    C  
HETATM  773  C   CYS A  76      -3.943  29.335   8.729  0.00  0.00      A    C  
HETATM  774  O   CYS A  76      -3.225  30.186   9.232  0.00  0.00      A    O  
HETATM  775  CB  CYS A  76      -6.001  29.777   7.470  0.00  0.00      A    C  
HETATM  776  SG  CYS A  76      -6.820  30.403   5.965  0.00  0.00      A    S  
HETATM  777 LPG1 CYS A  76      -6.784  31.079   5.917  0.00  0.00      A   LP  
HETATM  778 LPG2 CYS A  76      -6.568  30.122   5.401  0.00  0.00      A   LP  
HETATM  779  N   LEU A  77      -4.261  28.193   9.333  0.00  0.00      A    N  
HETATM  780  CA  LEU A  77      -3.802  27.886  10.680  0.00  0.00      A    C  
HETATM  781  C   LEU A  77      -2.303  27.949  10.788  0.00  0.00      A    C  
HETATM  782  O   LEU A  77      -1.772  28.523  11.731  0.00  0.00      A    O  
HETATM  783  CB  LEU A  77      -4.245  26.489  11.122  0.00  0.00      A    C  
HETATM  784  CG  LEU A  77      -3.733  25.992  12.485  0.00  0.00      A    C  
HETATM  785  CD1 LEU A  77      -4.409  26.756  13.621  0.00  0.00      A    C  
HETATM  786  CD2 LEU A  77      -4.042  24.524  12.637  0.00  0.00      A    C  
HETATM  787  N   TYR A  78      -1.620  27.358   9.825  0.00  0.00      A    N  
HETATM  788  CA  TYR A  78      -0.169  27.306   9.851  0.00  0.00      A    C  
HETATM  789  C   TYR A  78       0.471  28.656   9.603  0.00  0.00      A    C  
HETATM  790  O   TYR A  78       1.466  29.018  10.241  0.00  0.00      A    O  
HETATM  791  CB  TYR A  78       0.316  26.267   8.831  0.00  0.00      A    C  
HETATM  792  CG  TYR A  78       1.802  26.256   8.576  0.00  0.00      A    C  
HETATM  793  CD1 TYR A  78       2.346  26.970   7.516  0.00  0.00      A    C  
HETATM  794  CD2 TYR A  78       2.665  25.539   9.388  0.00  0.00      A    C  
HETATM  795  CE1 TYR A  78       3.710  26.975   7.266  0.00  0.00      A    C  
HETATM  796  CE2 TYR A  78       4.037  25.536   9.152  0.00  0.00      A    C  
HETATM  797  CZ  TYR A  78       4.555  26.261   8.086  0.00  0.00      A    C  
HETATM  798  OH  TYR A  78       5.919  26.293   7.844  0.00  0.00      A    O  
HETATM  799 **** TYR A  78       6.358  25.547   8.345  0.00  0.00      A   LP  
HETATM  800 **** TYR A  78       6.287  27.168   8.159  0.00  0.00      A   LP  
HETATM  801  N   GLU A  79      -0.126  29.414   8.697  0.00  0.00      A    N  
HETATM  802  CA  GLU A  79       0.396  30.715   8.332  0.00  0.00      A    C  
HETATM  803  C   GLU A  79      -0.118  31.891   9.170  0.00  0.00      A    C  
HETATM  804  O   GLU A  79       0.469  32.979   9.136  0.00  0.00      A    O  
HETATM  805  CB  GLU A  79       0.083  31.007   6.860  0.00  0.00      A    C  
HETATM  806  CG  GLU A  79       0.563  29.989   5.823  0.00  0.00      A    C  
HETATM  807  CD  GLU A  79       2.073  29.993   5.591  0.00  0.00      A    C  
HETATM  808  OE1 GLU A  79       2.757  30.980   5.932  0.00  0.00      A    O  
HETATM  809  OE2 GLU A  79       2.586  29.003   5.039  0.00  0.00      A    O1-
HETATM  810 **** GLU A  79       3.569  28.985   4.858  0.00  0.00      A   LP  
HETATM  811 **** GLU A  79       2.015  28.225   4.776  0.00  0.00      A   LP  
HETATM  812  N   CYS A  80      -1.203  31.697   9.914  0.00  0.00      A    N  
HETATM  813  CA  CYS A  80      -1.759  32.788  10.708  0.00  0.00      A    C  
HETATM  814  C   CYS A  80      -1.857  32.612  12.214  0.00  0.00      A    C  
HETATM  815  O   CYS A  80      -1.792  33.597  12.948  0.00  0.00      A    O  
HETATM  816  CB  CYS A  80      -3.142  33.137  10.210  0.00  0.00      A    C  
HETATM  817  SG  CYS A  80      -3.277  33.379   8.418  0.00  0.00      A    S  
HETATM  818 LPG1 CYS A  80      -3.206  34.031   8.242  0.00  0.00      A   LP  
HETATM  819 LPG2 CYS A  80      -2.829  33.002   8.075  0.00  0.00      A   LP  
HETATM  820  N   SER A  81      -2.048  31.387  12.682  0.00  0.00      A    N  
HETATM  821  CA  SER A  81      -2.155  31.152  14.121  0.00  0.00      A    C  
HETATM  822  C   SER A  81      -0.969  31.628  14.984  0.00  0.00      A    C  
HETATM  823  O   SER A  81       0.214  31.321  14.740  0.00  0.00      A    O  
HETATM  824  CB  SER A  81      -2.434  29.665  14.406  0.00  0.00      A    C  
HETATM  825  OG  SER A  81      -2.670  29.414  15.786  0.00  0.00      A    O  
HETATM  826  N   PRO A  82      -1.287  32.413  16.014  0.00  0.00      A    N  
HETATM  827  CA  PRO A  82      -0.257  32.921  16.911  0.00  0.00      A    C  
HETATM  828  C   PRO A  82      -0.209  32.042  18.159  0.00  0.00      A    C  
HETATM  829  O   PRO A  82       0.547  32.312  19.084  0.00  0.00      A    O  
HETATM  830  CB  PRO A  82      -0.752  34.320  17.207  0.00  0.00      A    C  
HETATM  831  CG  PRO A  82      -2.229  34.094  17.303  0.00  0.00      A    C  
HETATM  832  CD  PRO A  82      -2.538  33.178  16.160  0.00  0.00      A    C  
HETATM  833  N   ASN A  83      -1.024  30.986  18.179  0.00  0.00      A    N  
HETATM  834  CA  ASN A  83      -1.101  30.059  19.305  0.00  0.00      A    C  
HETATM  835  C   ASN A  83      -0.438  28.694  19.038  0.00  0.00      A    C  
HETATM  836  O   ASN A  83      -0.934  27.654  19.467  0.00  0.00      A    O  
HETATM  837  CB  ASN A  83      -2.563  29.869  19.672  0.00  0.00      A    C  
HETATM  838  CG  ASN A  83      -3.267  31.184  19.914  0.00  0.00      A    C  
HETATM  839  ND2 ASN A  83      -2.580  32.114  20.579  0.00  0.00      A    N  
HETATM  840  OD1 ASN A  83      -4.416  31.367  19.519  0.00  0.00      A    O  
HETATM  841  N   LEU A  84       0.686  28.688  18.334  0.00  0.00      A    N  
HETATM  842  CA  LEU A  84       1.365  27.432  18.049  0.00  0.00      A    C  
HETATM  843  C   LEU A  84       2.758  27.392  18.684  0.00  0.00      A    C  
HETATM  844  O   LEU A  84       3.526  26.454  18.463  0.00  0.00      A    O  
HETATM  845  CB  LEU A  84       1.488  27.243  16.542  0.00  0.00      A    C  
HETATM  846  CG  LEU A  84       0.197  27.178  15.740  0.00  0.00      A    C  
HETATM  847  CD1 LEU A  84       0.504  27.061  14.244  0.00  0.00      A    C  
HETATM  848  CD2 LEU A  84      -0.585  25.972  16.238  0.00  0.00      A    C  
HETATM  849  N   GLY A  85       3.097  28.415  19.463  0.00  0.00      A    N  
HETATM  850  CA  GLY A  85       4.405  28.441  20.098  0.00  0.00      A    C  
HETATM  851  C   GLY A  85       4.815  27.160  20.835  0.00  0.00      A    C  
HETATM  852  O   GLY A  85       5.965  26.724  20.706  0.00  0.00      A    O  
HETATM  853  N   PRO A  86       3.911  26.534  21.622  0.00  0.00      A    N  
HETATM  854  CA  PRO A  86       4.245  25.309  22.354  0.00  0.00      A    C  
HETATM  855  C   PRO A  86       4.756  24.167  21.468  0.00  0.00      A    C  
HETATM  856  O   PRO A  86       5.244  23.148  21.968  0.00  0.00      A    O  
HETATM  857  CB  PRO A  86       2.926  24.948  23.044  0.00  0.00      A    C  
HETATM  858  CG  PRO A  86       2.289  26.260  23.258  0.00  0.00      A    C  
HETATM  859  CD  PRO A  86       2.534  26.950  21.939  0.00  0.00      A    C  
HETATM  860  N   TRP A  87       4.659  24.341  20.152  0.00  0.00      A    N  
HETATM  861  CA  TRP A  87       5.093  23.301  19.233  0.00  0.00      A    C  
HETATM  862  C   TRP A  87       6.114  23.771  18.211  0.00  0.00      A    C  
HETATM  863  O   TRP A  87       6.458  23.036  17.287  0.00  0.00      A    O  
HETATM  864  CB  TRP A  87       3.873  22.711  18.534  0.00  0.00      A    C  
HETATM  865  CG  TRP A  87       2.868  22.214  19.513  0.00  0.00      A    C  
HETATM  866  CD1 TRP A  87       2.852  20.994  20.114  0.00  0.00      A    C  
HETATM  867  CD2 TRP A  87       1.782  22.955  20.082  0.00  0.00      A    C  
HETATM  868  CE2 TRP A  87       1.155  22.116  21.028  0.00  0.00      A    C  
HETATM  869  CE3 TRP A  87       1.280  24.249  19.886  0.00  0.00      A    C  
HETATM  870  NE1 TRP A  87       1.828  20.925  21.027  0.00  0.00      A    N  
HETATM  871  CZ2 TRP A  87       0.048  22.527  21.780  0.00  0.00      A    C  
HETATM  872  CZ3 TRP A  87       0.182  24.659  20.633  0.00  0.00      A    C  
HETATM  873  CH2 TRP A  87      -0.421  23.797  21.571  0.00  0.00      A    C  
HETATM  874  N   ILE A  88       6.601  24.994  18.378  0.00  0.00      A    N  
HETATM  875  CA  ILE A  88       7.599  25.529  17.461  0.00  0.00      A    C  
HETATM  876  C   ILE A  88       8.965  24.879  17.707  0.00  0.00      A    C  
HETATM  877  O   ILE A  88       9.373  24.681  18.851  0.00  0.00      A    O  
HETATM  878  CB  ILE A  88       7.751  27.064  17.626  0.00  0.00      A    C  
HETATM  879  CG1 ILE A  88       6.456  27.774  17.224  0.00  0.00      A    C  
HETATM  880  CG2 ILE A  88       8.924  27.564  16.790  0.00  0.00      A    C  
HETATM  881  CD1 ILE A  88       6.552  29.283  17.306  0.00  0.00      A    C  
HETATM  882  N   GLN A  89       9.667  24.545  16.627  0.00  0.00      A    N  
HETATM  883  CA  GLN A  89      10.988  23.936  16.713  0.00  0.00      A    C  
HETATM  884  C   GLN A  89      11.863  24.407  15.567  0.00  0.00      A    C  
HETATM  885  O   GLN A  89      11.377  24.727  14.480  0.00  0.00      A    O  
HETATM  886  CB  GLN A  89      10.871  22.418  16.707  0.00  0.00      A    C  
HETATM  887  CG  GLN A  89      10.464  21.875  18.055  0.00  0.00      A    C  
HETATM  888  CD  GLN A  89       9.999  20.439  17.993  0.00  0.00      A    C  
HETATM  889  NE2 GLN A  89       8.761  20.197  18.441  0.00  0.00      A    N  
HETATM  890  OE1 GLN A  89      10.738  19.549  17.553  0.00  0.00      A    O  
HETATM  891  N   GLN A  90      13.165  24.455  15.822  0.00  0.00      A    N  
HETATM  892  CA  GLN A  90      14.124  24.900  14.823  0.00  0.00      A    C  
HETATM  893  C   GLN A  90      14.632  23.744  13.946  0.00  0.00      A    C  
HETATM  894  O   GLN A  90      15.171  22.758  14.446  0.00  0.00      A    O  
HETATM  895  CB  GLN A  90      15.283  25.609  15.529  0.00  0.00      A    C  
HETATM  896  CG  GLN A  90      16.373  26.106  14.600  0.00  0.00      A    C  
HETATM  897  CD  GLN A  90      17.487  26.814  15.346  0.00  0.00      A    C  
HETATM  898  NE2 GLN A  90      18.697  26.251  15.288  0.00  0.00      A    N  
HETATM  899  OE1 GLN A  90      17.261  27.855  15.973  0.00  0.00      A    O  
HETATM  900  N   VAL A  91      14.447  23.870  12.635  0.00  0.00      A    N  
HETATM  901  CA  VAL A  91      14.886  22.841  11.694  0.00  0.00      A    C  
HETATM  902  C   VAL A  91      15.972  23.375  10.774  0.00  0.00      A    C  
HETATM  903  O   VAL A  91      16.846  22.635  10.339  0.00  0.00      A    O  
HETATM  904  CB  VAL A  91      13.728  22.343  10.833  0.00  0.00      A    C  
HETATM  905  CG1 VAL A  91      12.812  21.472  11.659  0.00  0.00      A    C  
HETATM  906  CG2 VAL A  91      12.981  23.528  10.260  0.00  0.00      A    C  
HETATM  907  N   ASP A  92      15.909  24.664  10.468  0.00  0.00      A    N  
HETATM  908  CA  ASP A  92      16.920  25.295   9.622  0.00  0.00      A    C  
HETATM  909  C   ASP A  92      17.011  24.692   8.215  0.00  0.00      A    C  
HETATM  910  O   ASP A  92      17.922  23.912   7.899  0.00  0.00      A    O  
HETATM  911  CB  ASP A  92      18.317  25.228  10.296  0.00  0.00      A    C  
HETATM  912  CG  ASP A  92      18.404  26.020  11.626  0.00  0.00      A    C  
HETATM  913  OD1 ASP A  92      18.767  25.402  12.656  0.00  0.00      A    O  
HETATM  914  OD2 ASP A  92      18.141  27.248  11.646  0.00  0.00      A    O1-
HETATM  915  N   GLN A  93      16.063  25.070   7.369  0.00  0.00      A    N  
HETATM  916  CA  GLN A  93      16.051  24.593   6.000  0.00  0.00      A    C  
HETATM  917  C   GLN A  93      15.926  25.735   5.003  0.00  0.00      A    C  
HETATM  918  O   GLN A  93      15.557  26.857   5.351  0.00  0.00      A    O  
HETATM  919  CB  GLN A  93      14.941  23.551   5.787  0.00  0.00      A    C  
HETATM  920  CG  GLN A  93      13.770  23.620   6.765  0.00  0.00      A    C  
HETATM  921  CD  GLN A  93      12.719  22.528   6.524  0.00  0.00      A    C  
HETATM  922  NE2 GLN A  93      12.880  21.774   5.439  0.00  0.00      A    N  
HETATM  923  OE1 GLN A  93      11.775  22.373   7.305  0.00  0.00      A    O  
HETATM  924 **** GLN A  93      11.688  22.963   8.107  0.00  0.00      A   LP  
HETATM  925 **** GLN A  93      11.098  21.657   7.135  0.00  0.00      A   LP  
HETATM  926  N   SER A  94      16.246  25.421   3.756  0.00  0.00      A    N  
HETATM  927  CA  SER A  94      16.229  26.388   2.667  0.00  0.00      A    C  
HETATM  928  C   SER A  94      15.097  27.403   2.628  0.00  0.00      A    C  
HETATM  929  O   SER A  94      15.253  28.481   2.048  0.00  0.00      A    O  
HETATM  930  CB  SER A  94      16.274  25.651   1.328  0.00  0.00      A    C  
HETATM  931  OG  SER A  94      15.236  24.691   1.238  0.00  0.00      A    O  
HETATM  932 **** SER A  94      14.372  25.170   1.086  0.00  0.00      A   LP  
HETATM  933 **** SER A  94      15.191  24.188   2.102  0.00  0.00      A   LP  
HETATM  934 **** SER A  94      16.124  28.688   1.603  0.00  0.00      A   LP  
HETATM  935 **** SER A  94      14.508  29.148   2.023  0.00  0.00      A   LP  
HETATM  936  N   TRP A  95      13.958  27.067   3.232  0.00  0.00      A    N  
HETATM  937  CA  TRP A  95      12.820  27.973   3.211  0.00  0.00      A    C  
HETATM  938  C   TRP A  95      12.223  28.337   4.563  0.00  0.00      A    C  
HETATM  939  O   TRP A  95      11.327  29.170   4.628  0.00  0.00      A    O  
HETATM  940  CB  TRP A  95      11.724  27.420   2.285  0.00  0.00      A    C  
HETATM  941  CG  TRP A  95      11.261  26.025   2.614  0.00  0.00      A    C  
HETATM  942  CD1 TRP A  95      11.953  24.861   2.423  0.00  0.00      A    C  
HETATM  943  CD2 TRP A  95      10.007  25.656   3.202  0.00  0.00      A    C  
HETATM  944  CE2 TRP A  95      10.008  24.253   3.339  0.00  0.00      A    C  
HETATM  945  CE3 TRP A  95       8.884  26.376   3.626  0.00  0.00      A    C  
HETATM  946  NE1 TRP A  95      11.206  23.791   2.855  0.00  0.00      A    N  
HETATM  947  CZ2 TRP A  95       8.926  23.557   3.882  0.00  0.00      A    C  
HETATM  948  CZ3 TRP A  95       7.809  25.684   4.166  0.00  0.00      A    C  
HETATM  949  CH2 TRP A  95       7.838  24.291   4.290  0.00  0.00      A    C  
HETATM  950 **** TRP A  95      10.990  29.608   3.795  0.00  0.00      A   LP  
HETATM  951 **** TRP A  95      10.932  29.412   5.515  0.00  0.00      A   LP  
HETATM  952  N   ARG A  96      12.699  27.738   5.647  0.00  0.00      A    N  
HETATM  953  CA  ARG A  96      12.154  28.086   6.957  0.00  0.00      A    C  
HETATM  954  C   ARG A  96      13.084  27.665   8.066  0.00  0.00      A    C  
HETATM  955  O   ARG A  96      13.490  26.507   8.141  0.00  0.00      A    O  
HETATM  956  CB  ARG A  96      10.775  27.443   7.178  0.00  0.00      A    C  
HETATM  957  CG  ARG A  96      10.763  25.918   7.160  0.00  0.00      A    C  
HETATM  958  CD  ARG A  96       9.382  25.364   7.451  0.00  0.00      A    C  
HETATM  959  NE  ARG A  96       9.329  23.907   7.323  0.00  0.00      A    N  
HETATM  960  CZ  ARG A  96       8.194  23.205   7.297  0.00  0.00      A    C  
HETATM  961  NH1 ARG A  96       7.037  23.833   7.399  0.00  0.00      A    N  
HETATM  962  NH2 ARG A  96       8.206  21.887   7.131  0.00  0.00      A    N  
HETATM  963  N   LYS A  97      13.419  28.611   8.935  0.00  0.00      A    N  
HETATM  964  CA  LYS A  97      14.314  28.321  10.048  0.00  0.00      A    C  
HETATM  965  C   LYS A  97      13.582  27.550  11.149  0.00  0.00      A    C  
HETATM  966  O   LYS A  97      14.164  26.700  11.835  0.00  0.00      A    O  
HETATM  967  CB  LYS A  97      14.904  29.625  10.596  0.00  0.00      A    C  
HETATM  968  CG  LYS A  97      15.964  29.418  11.664  0.00  0.00      A    C  
HETATM  969  CD  LYS A  97      16.733  30.698  11.951  0.00  0.00      A    C  
HETATM  970  CE  LYS A  97      17.784  30.464  13.028  0.00  0.00      A    C  
HETATM  971  NZ  LYS A  97      17.144  30.021  14.307  0.00  0.00      A    N1+
HETATM  972  N   GLU A  98      12.298  27.845  11.302  0.00  0.00      A    N  
HETATM  973  CA  GLU A  98      11.480  27.187  12.307  0.00  0.00      A    C  
HETATM  974  C   GLU A  98      10.264  26.556  11.660  0.00  0.00      A    C  
HETATM  975  O   GLU A  98       9.966  26.791  10.486  0.00  0.00      A    O  
HETATM  976  CB  GLU A  98      10.995  28.187  13.360  0.00  0.00      A    C  
HETATM  977  CG  GLU A  98      12.080  28.875  14.172  0.00  0.00      A    C  
HETATM  978  CD  GLU A  98      11.506  29.686  15.328  0.00  0.00      A    C  
HETATM  979  OE1 GLU A  98      10.506  30.409  15.102  0.00  0.00      A    O  
HETATM  980  OE2 GLU A  98      12.056  29.597  16.452  0.00  0.00      A    O1-
HETATM  981  N   ARG A  99       9.562  25.754  12.450  0.00  0.00      A    N  
HETATM  982  CA  ARG A  99       8.347  25.101  12.002  0.00  0.00      A    C  
HETATM  983  C   ARG A  99       7.656  24.485  13.228  0.00  0.00      A    C  
HETATM  984  O   ARG A  99       8.152  24.614  14.344  0.00  0.00      A    O  
HETATM  985  CB  ARG A  99       8.695  24.046  10.950  0.00  0.00      A    C  
HETATM  986  CG  ARG A  99       8.740  22.622  11.434  0.00  0.00      A    C  
HETATM  987  CD  ARG A  99       9.371  21.772  10.355  0.00  0.00      A    C  
HETATM  988  NE  ARG A  99       8.840  20.412  10.275  0.00  0.00      A    N  
HETATM  989  CZ  ARG A  99       7.601  20.113   9.909  0.00  0.00      A    C  
HETATM  990  NH1 ARG A  99       6.751  21.087   9.596  0.00  0.00      A    N  
HETATM  991  NH2 ARG A  99       7.218  18.848   9.828  0.00  0.00      A    N  
HETATM  992  N   VAL A 100       6.497  23.856  13.030  0.00  0.00      A    N  
HETATM  993  CA  VAL A 100       5.780  23.222  14.138  0.00  0.00      A    C  
HETATM  994  C   VAL A 100       5.756  21.706  13.972  0.00  0.00      A    C  
HETATM  995  O   VAL A 100       5.725  21.189  12.852  0.00  0.00      A    O  
HETATM  996  CB  VAL A 100       4.343  23.757  14.255  0.00  0.00      A    C  
HETATM  997  CG1 VAL A 100       4.381  25.183  14.742  0.00  0.00      A    C  
HETATM  998  CG2 VAL A 100       3.648  23.705  12.910  0.00  0.00      A    C  
HETATM  999  N   LEU A 101       5.798  21.004  15.101  0.00  0.00      A    N  
HETATM 1000  CA  LEU A 101       5.794  19.547  15.116  0.00  0.00      A    C  
HETATM 1001  C   LEU A 101       4.921  18.998  16.221  0.00  0.00      A    C  
HETATM 1002  O   LEU A 101       4.878  19.539  17.321  0.00  0.00      A    O  
HETATM 1003  CB  LEU A 101       7.206  19.013  15.312  0.00  0.00      A    C  
HETATM 1004  CG  LEU A 101       8.153  19.156  14.132  0.00  0.00      A    C  
HETATM 1005  CD1 LEU A 101       9.516  18.685  14.586  0.00  0.00      A    C  
HETATM 1006  CD2 LEU A 101       7.652  18.359  12.926  0.00  0.00      A    C  
HETATM 1007  N   ASN A 102       4.230  17.911  15.923  0.00  0.00      A    N  
HETATM 1008  CA  ASN A 102       3.356  17.266  16.893  0.00  0.00      A    C  
HETATM 1009  C   ASN A 102       2.234  18.141  17.453  0.00  0.00      A    C  
HETATM 1010  O   ASN A 102       1.877  18.018  18.624  0.00  0.00      A    O  
HETATM 1011  CB  ASN A 102       4.176  16.694  18.047  0.00  0.00      A    C  
HETATM 1012  CG  ASN A 102       5.162  15.657  17.583  0.00  0.00      A    C  
HETATM 1013  ND2 ASN A 102       6.443  15.937  17.786  0.00  0.00      A    N  
HETATM 1014  OD1 ASN A 102       4.787  14.615  17.030  0.00  0.00      A    O  
HETATM 1015 **** ASN A 102       3.812  14.450  16.884  0.00  0.00      A   LP  
HETATM 1016 **** ASN A 102       5.459  13.939  16.729  0.00  0.00      A   LP  
HETATM 1017  N   VAL A 103       1.667  19.008  16.623  0.00  0.00      A    N  
HETATM 1018  CA  VAL A 103       0.570  19.845  17.081  0.00  0.00      A    C  
HETATM 1019  C   VAL A 103      -0.630  18.927  17.376  0.00  0.00      A    C  
HETATM 1020  O   VAL A 103      -1.043  18.141  16.530  0.00  0.00      A    O  
HETATM 1021  CB  VAL A 103       0.195  20.882  16.008  0.00  0.00      A    C  
HETATM 1022  CG1 VAL A 103      -0.979  21.709  16.469  0.00  0.00      A    C  
HETATM 1023  CG2 VAL A 103       1.381  21.776  15.734  0.00  0.00      A    C  
HETATM 1024  N   PRO A 104      -1.184  19.000  18.598  0.00  0.00      A    N  
HETATM 1025  CA  PRO A 104      -2.326  18.172  19.006  0.00  0.00      A    C  
HETATM 1026  C   PRO A 104      -3.637  18.575  18.337  0.00  0.00      A    C  
HETATM 1027  O   PRO A 104      -4.475  19.249  18.945  0.00  0.00      A    O  
HETATM 1028  CB  PRO A 104      -2.364  18.368  20.512  0.00  0.00      A    C  
HETATM 1029  CG  PRO A 104      -1.905  19.786  20.655  0.00  0.00      A    C  
HETATM 1030  CD  PRO A 104      -0.755  19.881  19.695  0.00  0.00      A    C  
HETATM 1031  N   LEU A 105      -3.804  18.157  17.083  0.00  0.00      A    N  
HETATM 1032  CA  LEU A 105      -4.984  18.454  16.282  0.00  0.00      A    C  
HETATM 1033  C   LEU A 105      -6.146  17.689  16.894  0.00  0.00      A    C  
HETATM 1034  O   LEU A 105      -5.991  16.516  17.215  0.00  0.00      A    O  
HETATM 1035  CB  LEU A 105      -4.761  17.988  14.849  0.00  0.00      A    C  
HETATM 1036  CG  LEU A 105      -5.861  18.372  13.880  0.00  0.00      A    C  
HETATM 1037  CD1 LEU A 105      -5.806  19.873  13.600  0.00  0.00      A    C  
HETATM 1038  CD2 LEU A 105      -5.684  17.558  12.638  0.00  0.00      A    C  
HETATM 1039  N   CYS A 106      -7.301  18.336  17.060  0.00  0.00      A    N  
HETATM 1040  CA  CYS A 106      -8.437  17.657  17.669  0.00  0.00      A    C  
HETATM 1041  C   CYS A 106      -8.877  16.469  16.852  0.00  0.00      A    C  
HETATM 1042  O   CYS A 106      -8.845  16.499  15.622  0.00  0.00      A    O  
HETATM 1043  CB  CYS A 106      -9.623  18.605  17.858  0.00  0.00      A    C  
HETATM 1044  SG  CYS A 106      -9.302  19.971  19.016  0.00  0.00      A    S  
HETATM 1045 LPG1 CYS A 106      -9.218  19.756  19.654  0.00  0.00      A   LP  
HETATM 1046 LPG2 CYS A 106      -8.768  20.347  18.832  0.00  0.00      A   LP  
HETATM 1047  N   LYS A 107      -9.290  15.423  17.557  0.00  0.00      A    N  
HETATM 1048  CA  LYS A 107      -9.750  14.182  16.954  0.00  0.00      A    C  
HETATM 1049  C   LYS A 107     -10.679  14.414  15.765  0.00  0.00      A    C  
HETATM 1050  O   LYS A 107     -10.414  13.911  14.682  0.00  0.00      A    O  
HETATM 1051  CB  LYS A 107     -10.470  13.339  18.010  0.00  0.00      A    C  
HETATM 1052  CG  LYS A 107     -10.630  11.858  17.690  0.00  0.00      A    C  
HETATM 1053  CD  LYS A 107     -11.876  11.303  18.388  0.00  0.00      A    C  
HETATM 1054  CE  LYS A 107     -11.673   9.883  18.945  0.00  0.00      A    C  
HETATM 1055  NZ  LYS A 107     -11.076   9.850  20.337  0.00  0.00      A    N1+
HETATM 1056  N   GLU A 108     -11.764  15.166  15.973  0.00  0.00      A    N  
HETATM 1057  CA  GLU A 108     -12.748  15.453  14.925  0.00  0.00      A    C  
HETATM 1058  C   GLU A 108     -12.167  16.142  13.700  0.00  0.00      A    C  
HETATM 1059  O   GLU A 108     -12.397  15.707  12.572  0.00  0.00      A    O  
HETATM 1060  CB  GLU A 108     -13.886  16.316  15.475  0.00  0.00      A    C  
HETATM 1061  CG  GLU A 108     -14.794  15.618  16.469  0.00  0.00      A    C  
HETATM 1062  CD  GLU A 108     -14.043  15.095  17.680  0.00  0.00      A    C  
HETATM 1063  OE1 GLU A 108     -13.242  15.864  18.252  0.00  0.00      A    O  
HETATM 1064  OE2 GLU A 108     -14.257  13.921  18.064  0.00  0.00      A    O1-
HETATM 1065  N   ASP A 109     -11.422  17.222  13.924  0.00  0.00      A    N  
HETATM 1066  CA  ASP A 109     -10.818  17.969  12.832  0.00  0.00      A    C  
HETATM 1067  C   ASP A 109     -10.095  17.043  11.866  0.00  0.00      A    C  
HETATM 1068  O   ASP A 109     -10.206  17.186  10.657  0.00  0.00      A    O  
HETATM 1069  CB  ASP A 109      -9.831  19.003  13.362  0.00  0.00      A    C  
HETATM 1070  CG  ASP A 109     -10.508  20.158  14.056  0.00  0.00      A    C  
HETATM 1071  OD1 ASP A 109     -11.233  19.901  15.045  0.00  0.00      A    O  
HETATM 1072  OD2 ASP A 109     -10.301  21.313  13.606  0.00  0.00      A    O1-
HETATM 1073  N   CYS A 110      -9.355  16.095  12.407  0.00  0.00      A    N  
HETATM 1074  CA  CYS A 110      -8.620  15.162  11.600  0.00  0.00      A    C  
HETATM 1075  C   CYS A 110      -9.557  14.171  10.905  0.00  0.00      A    C  
HETATM 1076  O   CYS A 110      -9.367  13.889   9.731  0.00  0.00      A    O  
HETATM 1077  CB  CYS A 110      -7.602  14.454  12.495  0.00  0.00      A    C  
HETATM 1078  SG  CYS A 110      -6.670  13.155  11.654  0.00  0.00      A    S  
HETATM 1079 LPG1 CYS A 110      -6.481  13.340  11.029  0.00  0.00      A   LP  
HETATM 1080 LPG2 CYS A 110      -6.124  12.962  12.008  0.00  0.00      A   LP  
HETATM 1081  N   GLU A 111     -10.573  13.658  11.609  0.00  0.00      A    N  
HETATM 1082  CA  GLU A 111     -11.525  12.707  11.021  0.00  0.00      A    C  
HETATM 1083  C   GLU A 111     -12.342  13.358   9.920  0.00  0.00      A    C  
HETATM 1084  O   GLU A 111     -12.655  12.709   8.929  0.00  0.00      A    O  
HETATM 1085  CB  GLU A 111     -12.461  12.124  12.075  0.00  0.00      A    C  
HETATM 1086  CG  GLU A 111     -11.725  11.488  13.233  0.00  0.00      A    C  
HETATM 1087  CD  GLU A 111     -12.621  10.645  14.114  0.00  0.00      A    C  
HETATM 1088  OE1 GLU A 111     -13.584  11.193  14.696  0.00  0.00      A    O  
HETATM 1089  OE2 GLU A 111     -12.349   9.429  14.224  0.00  0.00      A    O1-
HETATM 1090  N   GLN A 112     -12.695  14.630  10.087  0.00  0.00      A    N  
HETATM 1091  CA  GLN A 112     -13.458  15.330   9.050  0.00  0.00      A    C  
HETATM 1092  C   GLN A 112     -12.621  15.600   7.811  0.00  0.00      A    C  
HETATM 1093  O   GLN A 112     -13.095  15.477   6.679  0.00  0.00      A    O  
HETATM 1094  CB  GLN A 112     -14.033  16.638   9.578  0.00  0.00      A    C  
HETATM 1095  CG  GLN A 112     -15.371  16.411  10.206  0.00  0.00      A    C  
HETATM 1096  CD  GLN A 112     -16.294  15.664   9.255  0.00  0.00      A    C  
HETATM 1097  NE2 GLN A 112     -16.684  14.444   9.628  0.00  0.00      A    N  
HETATM 1098  OE1 GLN A 112     -16.641  16.181   8.189  0.00  0.00      A    O  
HETATM 1099  N   TRP A 113     -11.371  15.982   8.021  0.00  0.00      A    N  
HETATM 1100  CA  TRP A 113     -10.456  16.233   6.924  0.00  0.00      A    C  
HETATM 1101  C   TRP A 113     -10.384  14.921   6.137  0.00  0.00      A    C  
HETATM 1102  O   TRP A 113     -10.665  14.854   4.940  0.00  0.00      A    O  
HETATM 1103  CB  TRP A 113      -9.084  16.575   7.500  0.00  0.00      A    C  
HETATM 1104  CG  TRP A 113      -8.059  16.993   6.518  0.00  0.00      A    C  
HETATM 1105  CD1 TRP A 113      -8.169  16.968   5.162  0.00  0.00      A    C  
HETATM 1106  CD2 TRP A 113      -6.735  17.458   6.802  0.00  0.00      A    C  
HETATM 1107  CE2 TRP A 113      -6.103  17.690   5.563  0.00  0.00      A    C  
HETATM 1108  CE3 TRP A 113      -6.018  17.699   7.982  0.00  0.00      A    C  
HETATM 1109  NE1 TRP A 113      -7.001  17.382   4.583  0.00  0.00      A    N  
HETATM 1110  CZ2 TRP A 113      -4.792  18.149   5.462  0.00  0.00      A    C  
HETATM 1111  CZ3 TRP A 113      -4.706  18.161   7.879  0.00  0.00      A    C  
HETATM 1112  CH2 TRP A 113      -4.110  18.379   6.626  0.00  0.00      A    C  
HETATM 1113  N   TRP A 114     -10.025  13.864   6.840  0.00  0.00      A    N  
HETATM 1114  CA  TRP A 114      -9.884  12.565   6.210  0.00  0.00      A    C  
HETATM 1115  C   TRP A 114     -11.106  12.191   5.386  0.00  0.00      A    C  
HETATM 1116  O   TRP A 114     -11.015  11.841   4.210  0.00  0.00      A    O  
HETATM 1117  CB  TRP A 114      -9.645  11.515   7.297  0.00  0.00      A    C  
HETATM 1118  CG  TRP A 114      -9.338  10.142   6.808  0.00  0.00      A    C  
HETATM 1119  CD1 TRP A 114      -8.161   9.715   6.280  0.00  0.00      A    C  
HETATM 1120  CD2 TRP A 114     -10.212   9.007   6.817  0.00  0.00      A    C  
HETATM 1121  CE2 TRP A 114      -9.492   7.922   6.280  0.00  0.00      A    C  
HETATM 1122  CE3 TRP A 114     -11.535   8.801   7.225  0.00  0.00      A    C  
HETATM 1123  NE1 TRP A 114      -8.243   8.381   5.961  0.00  0.00      A    N  
HETATM 1124  CZ2 TRP A 114     -10.051   6.640   6.138  0.00  0.00      A    C  
HETATM 1125  CZ3 TRP A 114     -12.093   7.517   7.083  0.00  0.00      A    C  
HETATM 1126  CH2 TRP A 114     -11.346   6.460   6.545  0.00  0.00      A    C  
HETATM 1127  N   GLU A 115     -12.259  12.293   6.028  0.00  0.00      A    N  
HETATM 1128  CA  GLU A 115     -13.504  11.917   5.413  0.00  0.00      A    C  
HETATM 1129  C   GLU A 115     -13.769  12.656   4.132  0.00  0.00      A    C  
HETATM 1130  O   GLU A 115     -14.058  12.043   3.117  0.00  0.00      A    O  
HETATM 1131  CB  GLU A 115     -14.633  12.142   6.399  0.00  0.00      A    C  
HETATM 1132  CG  GLU A 115     -15.855  11.295   6.108  0.00  0.00      A    C  
HETATM 1133  CD  GLU A 115     -15.552   9.788   6.029  0.00  0.00      A    C  
HETATM 1134  OE1 GLU A 115     -15.178   9.169   7.067  0.00  0.00      A    O  
HETATM 1135  OE2 GLU A 115     -15.706   9.232   4.913  0.00  0.00      A    O1-
HETATM 1136  N   ASP A 116     -13.654  13.975   4.174  0.00  0.00      A    N  
HETATM 1137  CA  ASP A 116     -13.906  14.789   2.997  0.00  0.00      A    C  
HETATM 1138  C   ASP A 116     -12.931  14.601   1.839  0.00  0.00      A    C  
HETATM 1139  O   ASP A 116     -13.163  15.119   0.748  0.00  0.00      A    O  
HETATM 1140  CB  ASP A 116     -13.947  16.264   3.381  0.00  0.00      A    C  
HETATM 1141  CG  ASP A 116     -15.141  16.614   4.255  0.00  0.00      A    C  
HETATM 1142  OD1 ASP A 116     -16.188  15.934   4.154  0.00  0.00      A    O  
HETATM 1143  OD2 ASP A 116     -15.031  17.596   5.029  0.00  0.00      A    O1-
HETATM 1144  N   CYS A 117     -11.825  13.893   2.058  0.00  0.00      A    N  
HETATM 1145  CA  CYS A 117     -10.885  13.667   0.977  0.00  0.00      A    C  
HETATM 1146  C   CYS A 117     -10.953  12.257   0.389  0.00  0.00      A    C  
HETATM 1147  O   CYS A 117     -10.130  11.899  -0.441  0.00  0.00      A    O  
HETATM 1148  CB  CYS A 117      -9.459  13.972   1.429  0.00  0.00      A    C  
HETATM 1149  SG  CYS A 117      -9.150  15.742   1.704  0.00  0.00      A    S  
HETATM 1150 LPG1 CYS A 117      -8.998  16.070   1.129  0.00  0.00      A   LP  
HETATM 1151 LPG2 CYS A 117      -9.672  16.051   2.009  0.00  0.00      A   LP  
HETATM 1152  N   ARG A 118     -11.922  11.452   0.807  0.00  0.00      A    N  
HETATM 1153  CA  ARG A 118     -12.051  10.104   0.269  0.00  0.00      A    C  
HETATM 1154  C   ARG A 118     -12.190  10.101  -1.270  0.00  0.00      A    C  
HETATM 1155  O   ARG A 118     -11.562   9.298  -1.950  0.00  0.00      A    O  
HETATM 1156  CB  ARG A 118     -13.256   9.409   0.901  0.00  0.00      A    C  
HETATM 1157  CG  ARG A 118     -13.685   8.140   0.188  0.00  0.00      A    C  
HETATM 1158  CD  ARG A 118     -14.813   7.468   0.910  0.00  0.00      A    C  
HETATM 1159  NE  ARG A 118     -14.353   7.023   2.214  0.00  0.00      A    N  
HETATM 1160  CZ  ARG A 118     -15.120   6.982   3.294  0.00  0.00      A    C  
HETATM 1161  NH1 ARG A 118     -16.383   7.367   3.202  0.00  0.00      A    N  
HETATM 1162  NH2 ARG A 118     -14.638   6.560   4.455  0.00  0.00      A    N  
HETATM 1163  N   THR A 119     -12.990  11.010  -1.816  0.00  0.00      A    N  
HETATM 1164  CA  THR A 119     -13.198  11.044  -3.261  0.00  0.00      A    C  
HETATM 1165  C   THR A 119     -12.076  11.698  -4.037  0.00  0.00      A    C  
HETATM 1166  O   THR A 119     -12.154  11.841  -5.251  0.00  0.00      A    O  
HETATM 1167  CB  THR A 119     -14.520  11.761  -3.642  0.00  0.00      A    C  
HETATM 1168  CG2 THR A 119     -15.702  11.059  -2.972  0.00  0.00      A    C  
HETATM 1169  OG1 THR A 119     -14.454  13.153  -3.279  0.00  0.00      A    O  
HETATM 1170  N   SER A 120     -11.039  12.123  -3.342  0.00  0.00      A    N  
HETATM 1171  CA  SER A 120      -9.916  12.747  -4.003  0.00  0.00      A    C  
HETATM 1172  C   SER A 120      -8.795  11.747  -4.272  0.00  0.00      A    C  
HETATM 1173  O   SER A 120      -8.802  10.613  -3.773  0.00  0.00      A    O  
HETATM 1174  CB  SER A 120      -9.411  13.896  -3.147  0.00  0.00      A    C  
HETATM 1175  OG  SER A 120     -10.235  15.031  -3.326  0.00  0.00      A    O  
HETATM 1176  N   TYR A 121      -7.805  12.174  -5.048  0.00  0.00      A    N  
HETATM 1177  CA  TYR A 121      -6.700  11.289  -5.380  0.00  0.00      A    C  
HETATM 1178  C   TYR A 121      -5.319  11.848  -5.044  0.00  0.00      A    C  
HETATM 1179  O   TYR A 121      -5.145  13.052  -4.905  0.00  0.00      A    O  
HETATM 1180  CB  TYR A 121      -6.768  10.941  -6.866  0.00  0.00      A    C  
HETATM 1181  CG  TYR A 121      -7.941  10.057  -7.236  0.00  0.00      A    C  
HETATM 1182  CD1 TYR A 121      -7.795   8.668  -7.328  0.00  0.00      A    C  
HETATM 1183  CD2 TYR A 121      -9.198  10.606  -7.484  0.00  0.00      A    C  
HETATM 1184  CE1 TYR A 121      -8.882   7.843  -7.664  0.00  0.00      A    C  
HETATM 1185  CE2 TYR A 121     -10.292   9.804  -7.816  0.00  0.00      A    C  
HETATM 1186  CZ  TYR A 121     -10.135   8.418  -7.909  0.00  0.00      A    C  
HETATM 1187  OH  TYR A 121     -11.223   7.614  -8.256  0.00  0.00      A    O  
HETATM 1188  N   THR A 122      -4.332  10.976  -4.907  0.00  0.00      A    N  
HETATM 1189  CA  THR A 122      -2.982  11.442  -4.617  0.00  0.00      A    C  
HETATM 1190  C   THR A 122      -2.034  10.309  -4.949  0.00  0.00      A    C  
HETATM 1191  O   THR A 122      -2.496   9.203  -5.187  0.00  0.00      A    O  
HETATM 1192  CB  THR A 122      -2.811  11.845  -3.123  0.00  0.00      A    C  
HETATM 1193  CG2 THR A 122      -2.786  10.617  -2.199  0.00  0.00      A    C  
HETATM 1194  OG1 THR A 122      -1.577  12.550  -2.971  0.00  0.00      A    O  
HETATM 1195  N   CYS A 123      -0.730  10.591  -4.981  0.00  0.00      A    N  
HETATM 1196  CA  CYS A 123       0.300   9.587  -5.281  0.00  0.00      A    C  
HETATM 1197  C   CYS A 123       1.375   9.451  -4.213  0.00  0.00      A    C  
HETATM 1198  O   CYS A 123       2.281   8.628  -4.348  0.00  0.00      A    O  
HETATM 1199  CB  CYS A 123       1.002   9.911  -6.592  0.00  0.00      A    C  
HETATM 1200  SG  CYS A 123       1.592  11.635  -6.623  0.00  0.00      A    S  
HETATM 1201 LPG1 CYS A 123       1.474  11.936  -7.220  0.00  0.00      A   LP  
HETATM 1202 LPG2 CYS A 123       1.321  12.008  -6.124  0.00  0.00      A   LP  
HETATM 1203  N   LYS A 124       1.299  10.263  -3.164  0.00  0.00      A    N  
HETATM 1204  CA  LYS A 124       2.282  10.178  -2.098  0.00  0.00      A    C  
HETATM 1205  C   LYS A 124       1.659  10.285  -0.702  0.00  0.00      A    C  
HETATM 1206  O   LYS A 124       0.559  10.823  -0.538  0.00  0.00      A    O  
HETATM 1207  CB  LYS A 124       3.311  11.283  -2.274  0.00  0.00      A    C  
HETATM 1208  CG  LYS A 124       3.851  11.395  -3.677  0.00  0.00      A    C  
HETATM 1209  CD  LYS A 124       4.701  12.656  -3.844  0.00  0.00      A    C  
HETATM 1210  CE  LYS A 124       6.112  12.470  -3.325  0.00  0.00      A    C  
HETATM 1211  NZ  LYS A 124       6.143  12.195  -1.878  0.00  0.00      A    N1+
HETATM 1212  N   SER A 125       2.358   9.766   0.304  0.00  0.00      A    N  
HETATM 1213  CA  SER A 125       1.893   9.853   1.689  0.00  0.00      A    C  
HETATM 1214  C   SER A 125       2.696  10.942   2.431  0.00  0.00      A    C  
HETATM 1215  O   SER A 125       2.418  11.268   3.585  0.00  0.00      A    O  
HETATM 1216  CB  SER A 125       2.039   8.500   2.398  0.00  0.00      A    C  
HETATM 1217  OG  SER A 125       3.399   8.119   2.526  0.00  0.00      A    O  
HETATM 1218 **** SER A 125       1.658  10.825   4.061  0.00  0.00      A   LP  
HETATM 1219 **** SER A 125       2.952  11.976   4.047  0.00  0.00      A   LP  
HETATM 1220 **** SER A 125       3.452   7.337   3.147  0.00  0.00      A   LP  
HETATM 1221 **** SER A 125       3.908   8.887   2.914  0.00  0.00      A   LP  
HETATM 1222  N   ASN A 126       3.690  11.501   1.748  0.00  0.00      A    N  
HETATM 1223  CA  ASN A 126       4.543  12.555   2.297  0.00  0.00      A    C  
HETATM 1224  C   ASN A 126       4.561  13.645   1.245  0.00  0.00      A    C  
HETATM 1225  O   ASN A 126       5.197  13.485   0.200  0.00  0.00      A    O  
HETATM 1226  CB  ASN A 126       5.967  12.055   2.478  0.00  0.00      A    C  
HETATM 1227  CG  ASN A 126       6.898  13.115   3.046  0.00  0.00      A    C  
HETATM 1228  ND2 ASN A 126       8.019  12.666   3.593  0.00  0.00      A    N  
HETATM 1229  OD1 ASN A 126       6.625  14.322   2.987  0.00  0.00      A    O  
HETATM 1230  N   TRP A 127       3.878  14.752   1.522  0.00  0.00      A    N  
HETATM 1231  CA  TRP A 127       3.787  15.857   0.579  0.00  0.00      A    C  
HETATM 1232  C   TRP A 127       4.882  16.902   0.729  0.00  0.00      A    C  
HETATM 1233  O   TRP A 127       4.924  17.894  -0.002  0.00  0.00      A    O  
HETATM 1234  CB  TRP A 127       2.407  16.506   0.706  0.00  0.00      A    C  
HETATM 1235  CG  TRP A 127       1.297  15.636   0.158  0.00  0.00      A    C  
HETATM 1236  CD1 TRP A 127       1.335  14.277  -0.057  0.00  0.00      A    C  
HETATM 1237  CD2 TRP A 127      -0.022  16.057  -0.202  0.00  0.00      A    C  
HETATM 1238  CE2 TRP A 127      -0.730  14.907  -0.623  0.00  0.00      A    C  
HETATM 1239  CE3 TRP A 127      -0.677  17.295  -0.205  0.00  0.00      A    C  
HETATM 1240  NE1 TRP A 127       0.120  13.838  -0.526  0.00  0.00      A    N  
HETATM 1241  CZ2 TRP A 127      -2.057  14.961  -1.042  0.00  0.00      A    C  
HETATM 1242  CZ3 TRP A 127      -2.000  17.349  -0.623  0.00  0.00      A    C  
HETATM 1243  CH2 TRP A 127      -2.674  16.188  -1.035  0.00  0.00      A    C  
HETATM 1244 **** TRP A 127       4.230  18.023  -0.710  0.00  0.00      A   LP  
HETATM 1245 **** TRP A 127       5.652  18.569   0.113  0.00  0.00      A   LP  
HETATM 1246  N   HIS A 128       5.782  16.670   1.671  0.00  0.00      A    N  
HETATM 1247  CA  HIS A 128       6.875  17.597   1.904  0.00  0.00      A    C  
HETATM 1248  C   HIS A 128       8.110  17.327   1.048  0.00  0.00      A    C  
HETATM 1249  O   HIS A 128       8.750  18.265   0.558  0.00  0.00      A    O  
HETATM 1250  CB  HIS A 128       7.248  17.565   3.380  0.00  0.00      A    C  
HETATM 1251  CG  HIS A 128       6.615  18.656   4.184  0.00  0.00      A    C  
HETATM 1252  CD2 HIS A 128       6.461  19.977   3.931  0.00  0.00      A    C  
HETATM 1253  ND1 HIS A 128       5.884  20.541   5.042  0.00  0.00      A    N  
HETATM 1254  CE1 HIS A 128       5.686  19.597   5.943  0.00  0.00      A    C  
HETATM 1255  NE2 HIS A 128       6.116  18.449   5.450  0.00  0.00      A    N  
HETATM 1256 **** HIS A 128       8.460  19.208   0.721  0.00  0.00      A   LP  
HETATM 1257 **** HIS A 128       9.558  18.081  -0.002  0.00  0.00      A   LP  
HETATM 1258  N   LYS A 129       8.428  16.044   0.868  0.00  0.00      A    N  
HETATM 1259  CA  LYS A 129       9.587  15.621   0.087  0.00  0.00      A    C  
HETATM 1260  C   LYS A 129       9.251  14.575  -0.963  0.00  0.00      A    C  
HETATM 1261  O   LYS A 129       8.438  13.686  -0.727  0.00  0.00      A    O  
HETATM 1262  CB  LYS A 129      10.659  15.037   1.018  0.00  0.00      A    C  
HETATM 1263  CG  LYS A 129      11.234  16.041   2.030  0.00  0.00      A    C  
HETATM 1264  CD  LYS A 129      12.113  17.114   1.370  0.00  0.00      A    C  
HETATM 1265  CE  LYS A 129      13.476  16.550   0.974  0.00  0.00      A    C  
HETATM 1266  NZ  LYS A 129      14.522  17.621   0.949  0.00  0.00      A    N1+
HETATM 1267  N   GLY A 130       9.864  14.676  -2.135  0.00  0.00      A    N  
HETATM 1268  CA  GLY A 130       9.615  13.668  -3.142  0.00  0.00      A    C  
HETATM 1269  C   GLY A 130       9.023  14.143  -4.440  0.00  0.00      A    C  
HETATM 1270  O   GLY A 130       9.177  13.477  -5.459  0.00  0.00      A    O  
HETATM 1271  N   TRP A 131       8.359  15.287  -4.440  0.00  0.00      A    N  
HETATM 1272  CA  TRP A 131       7.746  15.771  -5.667  0.00  0.00      A    C  
HETATM 1273  C   TRP A 131       8.728  16.045  -6.815  0.00  0.00      A    C  
HETATM 1274  O   TRP A 131       9.943  16.087  -6.628  0.00  0.00      A    O  
HETATM 1275  CB  TRP A 131       6.927  17.038  -5.391  0.00  0.00      A    C  
HETATM 1276  CG  TRP A 131       5.848  16.868  -4.369  0.00  0.00      A    C  
HETATM 1277  CD1 TRP A 131       5.896  17.239  -3.063  0.00  0.00      A    C  
HETATM 1278  CD2 TRP A 131       4.575  16.247  -4.561  0.00  0.00      A    C  
HETATM 1279  CE2 TRP A 131       3.906  16.275  -3.324  0.00  0.00      A    C  
HETATM 1280  CE3 TRP A 131       3.939  15.670  -5.658  0.00  0.00      A    C  
HETATM 1281  NE1 TRP A 131       4.735  16.888  -2.424  0.00  0.00      A    N  
HETATM 1282  CZ2 TRP A 131       2.636  15.747  -3.157  0.00  0.00      A    C  
HETATM 1283  CZ3 TRP A 131       2.682  15.148  -5.492  0.00  0.00      A    C  
HETATM 1284  CH2 TRP A 131       2.041  15.189  -4.251  0.00  0.00      A    C  
HETATM 1285  N   ASN A 132       8.184  16.215  -8.016  0.00  0.00      A    N  
HETATM 1286  CA  ASN A 132       8.988  16.534  -9.186  0.00  0.00      A    C  
HETATM 1287  C   ASN A 132       8.599  17.962  -9.524  0.00  0.00      A    C  
HETATM 1288  O   ASN A 132       7.539  18.197 -10.100  0.00  0.00      A    O  
HETATM 1289  CB  ASN A 132       8.620  15.628 -10.353  0.00  0.00      A    C  
HETATM 1290  CG  ASN A 132       9.505  15.842 -11.565  0.00  0.00      A    C  
HETATM 1291  ND2 ASN A 132       9.989  14.748 -12.144  0.00  0.00      A    N  
HETATM 1292  OD1 ASN A 132       9.737  16.973 -11.982  0.00  0.00      A    O  
HETATM 1293  N   TRP A 133       9.460  18.910  -9.169  0.00  0.00      A    N  
HETATM 1294  CA  TRP A 133       9.184  20.322  -9.408  0.00  0.00      A    C  
HETATM 1295  C   TRP A 133       9.636  20.900 -10.748  0.00  0.00      A    C  
HETATM 1296  O   TRP A 133       9.441  22.089 -11.008  0.00  0.00      A    O  
HETATM 1297  CB  TRP A 133       9.785  21.144  -8.270  0.00  0.00      A    C  
HETATM 1298  CG  TRP A 133      11.257  21.363  -8.433  0.00  0.00      A    C  
HETATM 1299  CD1 TRP A 133      11.873  22.383  -9.106  0.00  0.00      A    C  
HETATM 1300  CD2 TRP A 133      12.302  20.523  -7.934  0.00  0.00      A    C  
HETATM 1301  CE2 TRP A 133      13.529  21.100  -8.341  0.00  0.00      A    C  
HETATM 1302  CE3 TRP A 133      12.322  19.340  -7.183  0.00  0.00      A    C  
HETATM 1303  NE1 TRP A 133      13.235  22.234  -9.054  0.00  0.00      A    N  
HETATM 1304  CZ2 TRP A 133      14.761  20.533  -8.022  0.00  0.00      A    C  
HETATM 1305  CZ3 TRP A 133      13.547  18.778  -6.864  0.00  0.00      A    C  
HETATM 1306  CH2 TRP A 133      14.755  19.379  -7.286  0.00  0.00      A    C  
HETATM 1307  N   THR A 134      10.209  20.060 -11.601  0.00  0.00      A    N  
HETATM 1308  CA  THR A 134      10.710  20.497 -12.894  0.00  0.00      A    C  
HETATM 1309  C   THR A 134       9.772  21.436 -13.620  0.00  0.00      A    C  
HETATM 1310  O   THR A 134      10.195  22.466 -14.127  0.00  0.00      A    O  
HETATM 1311  CB  THR A 134      10.992  19.302 -13.809  0.00  0.00      A    C  
HETATM 1312  CG2 THR A 134      11.324  19.775 -15.221  0.00  0.00      A    C  
HETATM 1313  OG1 THR A 134      12.089  18.546 -13.273  0.00  0.00      A    O  
HETATM 1314  N   SER A 135       8.497  21.087 -13.653  0.00  0.00      A    N  
HETATM 1315  CA  SER A 135       7.501  21.887 -14.353  0.00  0.00      A    C  
HETATM 1316  C   SER A 135       7.218  23.263 -13.788  0.00  0.00      A    C  
HETATM 1317  O   SER A 135       6.481  24.037 -14.395  0.00  0.00      A    O  
HETATM 1318  CB  SER A 135       6.186  21.119 -14.405  0.00  0.00      A    C  
HETATM 1319  OG  SER A 135       5.905  20.523 -13.149  0.00  0.00      A    O  
HETATM 1320  N   GLY A 136       7.787  23.568 -12.626  0.00  0.00      A    N  
HETATM 1321  CA  GLY A 136       7.522  24.846 -11.993  0.00  0.00      A    C  
HETATM 1322  C   GLY A 136       6.707  24.641 -10.723  0.00  0.00      A    C  
HETATM 1323  O   GLY A 136       6.706  25.494  -9.827  0.00  0.00      A    O  
HETATM 1324  N   PHE A 137       5.992  23.514 -10.669  0.00  0.00      A    N  
HETATM 1325  CA  PHE A 137       5.185  23.118  -9.510  0.00  0.00      A    C  
HETATM 1326  C   PHE A 137       5.251  21.604  -9.386  0.00  0.00      A    C  
HETATM 1327  O   PHE A 137       5.621  20.933 -10.341  0.00  0.00      A    O  
HETATM 1328  CB  PHE A 137       3.741  23.572  -9.649  0.00  0.00      A    C  
HETATM 1329  CG  PHE A 137       3.179  23.354 -10.988  0.00  0.00      A    C  
HETATM 1330  CD1 PHE A 137       3.256  24.345 -11.950  0.00  0.00      A    C  
HETATM 1331  CD2 PHE A 137       2.543  22.159 -11.290  0.00  0.00      A    C  
HETATM 1332  CE1 PHE A 137       2.698  24.147 -13.202  0.00  0.00      A    C  
HETATM 1333  CE2 PHE A 137       1.979  21.941 -12.536  0.00  0.00      A    C  
HETATM 1334  CZ  PHE A 137       2.051  22.934 -13.499  0.00  0.00      A    C  
HETATM 1335  N   ASN A 138       4.904  21.069  -8.221  0.00  0.00      A    N  
HETATM 1336  CA  ASN A 138       4.995  19.640  -7.968  0.00  0.00      A    C  
HETATM 1337  C   ASN A 138       4.085  18.765  -8.808  0.00  0.00      A    C  
HETATM 1338  O   ASN A 138       2.936  19.114  -9.062  0.00  0.00      A    O  
HETATM 1339  CB  ASN A 138       4.776  19.360  -6.472  0.00  0.00      A    C  
HETATM 1340  CG  ASN A 138       3.352  19.675  -5.998  0.00  0.00      A    C  
HETATM 1341  ND2 ASN A 138       2.708  18.675  -5.404  0.00  0.00      A    N  
HETATM 1342  OD1 ASN A 138       2.847  20.792  -6.141  0.00  0.00      A    O  
HETATM 1343 **** ASN A 138       3.369  21.525  -6.577  0.00  0.00      A   LP  
HETATM 1344 **** ASN A 138       1.916  20.964  -5.820  0.00  0.00      A   LP  
HETATM 1345  N   LYS A 139       4.636  17.635  -9.252  0.00  0.00      A    N  
HETATM 1346  CA  LYS A 139       3.934  16.638 -10.051  0.00  0.00      A    C  
HETATM 1347  C   LYS A 139       4.351  15.308  -9.485  0.00  0.00      A    C  
HETATM 1348  O   LYS A 139       5.426  15.192  -8.900  0.00  0.00      A    O  
HETATM 1349  CB  LYS A 139       4.338  16.697 -11.520  0.00  0.00      A    C  
HETATM 1350  CG  LYS A 139       3.696  17.826 -12.293  0.00  0.00      A    C  
HETATM 1351  CD  LYS A 139       4.074  17.764 -13.761  0.00  0.00      A    C  
HETATM 1352  CE  LYS A 139       3.416  18.884 -14.564  0.00  0.00      A    C  
HETATM 1353  NZ  LYS A 139       3.864  18.860 -15.993  0.00  0.00      A    N1+
HETATM 1354  N   CYS A 140       3.512  14.299  -9.671  0.00  0.00      A    N  
HETATM 1355  CA  CYS A 140       3.811  12.986  -9.131  0.00  0.00      A    C  
HETATM 1356  C   CYS A 140       5.148  12.441  -9.564  0.00  0.00      A    C  
HETATM 1357  O   CYS A 140       5.482  12.475 -10.746  0.00  0.00      A    O  
HETATM 1358  CB  CYS A 140       2.706  11.993  -9.500  0.00  0.00      A    C  
HETATM 1359  SG  CYS A 140       1.178  12.267  -8.537  0.00  0.00      A    S  
HETATM 1360 LPG1 CYS A 140       1.194  11.954  -7.935  0.00  0.00      A   LP  
HETATM 1361 LPG2 CYS A 140       1.047  12.927  -8.445  0.00  0.00      A   LP  
HETATM 1362  N   ALA A 141       5.918  11.953  -8.592  0.00  0.00      A    N  
HETATM 1363  CA  ALA A 141       7.223  11.349  -8.864  0.00  0.00      A    C  
HETATM 1364  C   ALA A 141       7.003  10.228  -9.886  0.00  0.00      A    C  
HETATM 1365  O   ALA A 141       7.521  10.273 -11.013  0.00  0.00      A    O  
HETATM 1366  CB  ALA A 141       7.810  10.780  -7.573  0.00  0.00      A    C  
HETATM 1367  N   VAL A 142       6.216   9.229  -9.474  0.00  0.00      A    N  
HETATM 1368  CA  VAL A 142       5.862   8.092 -10.319  0.00  0.00      A    C  
HETATM 1369  C   VAL A 142       4.434   8.289 -10.823  0.00  0.00      A    C  
HETATM 1370  O   VAL A 142       3.471   7.821 -10.213  0.00  0.00      A    O  
HETATM 1371  CB  VAL A 142       5.934   6.766  -9.546  0.00  0.00      A    C  
HETATM 1372  CG1 VAL A 142       5.593   5.613 -10.485  0.00  0.00      A    C  
HETATM 1373  CG2 VAL A 142       7.330   6.597  -8.939  0.00  0.00      A    C  
HETATM 1374  N   GLY A 143       4.312   8.992 -11.942  0.00  0.00      A    N  
HETATM 1375  CA  GLY A 143       3.009   9.275 -12.521  0.00  0.00      A    C  
HETATM 1376  C   GLY A 143       1.927   8.211 -12.415  0.00  0.00      A    C  
HETATM 1377  O   GLY A 143       0.730   8.527 -12.355  0.00  0.00      A    O  
HETATM 1378  N   ALA A 144       2.335   6.945 -12.390  0.00  0.00      A    N  
HETATM 1379  CA  ALA A 144       1.377   5.846 -12.315  0.00  0.00      A    C  
HETATM 1380  C   ALA A 144       0.969   5.551 -10.874  0.00  0.00      A    C  
HETATM 1381  O   ALA A 144       0.207   4.621 -10.595  0.00  0.00      A    O  
HETATM 1382  CB  ALA A 144       1.977   4.594 -12.971  0.00  0.00      A    C  
HETATM 1383  N   ALA A 145       1.444   6.376  -9.959  0.00  0.00      A    N  
HETATM 1384  CA  ALA A 145       1.154   6.143  -8.562  0.00  0.00      A    C  
HETATM 1385  C   ALA A 145      -0.202   6.644  -8.071  0.00  0.00      A    C  
HETATM 1386  O   ALA A 145      -0.585   6.339  -6.942  0.00  0.00      A    O  
HETATM 1387  CB  ALA A 145       2.288   6.720  -7.701  0.00  0.00      A    C  
HETATM 1388  N   CYS A 146      -0.939   7.373  -8.908  0.00  0.00      A    N  
HETATM 1389  CA  CYS A 146      -2.234   7.900  -8.468  0.00  0.00      A    C  
HETATM 1390  C   CYS A 146      -3.199   6.822  -8.041  0.00  0.00      A    C  
HETATM 1391  O   CYS A 146      -3.412   5.860  -8.762  0.00  0.00      A    O  
HETATM 1392  CB  CYS A 146      -2.895   8.764  -9.543  0.00  0.00      A    C  
HETATM 1393  SG  CYS A 146      -2.034  10.349  -9.830  0.00  0.00      A    S  
HETATM 1394 LPG1 CYS A 146      -2.204  10.820  -9.371  0.00  0.00      A   LP  
HETATM 1395 LPG2 CYS A 146      -1.359  10.276  -9.840  0.00  0.00      A   LP  
HETATM 1396  N   GLN A 147      -3.775   6.984  -6.858  0.00  0.00      A    N  
HETATM 1397  CA  GLN A 147      -4.740   6.031  -6.312  0.00  0.00      A    C  
HETATM 1398  C   GLN A 147      -5.675   6.824  -5.397  0.00  0.00      A    C  
HETATM 1399  O   GLN A 147      -5.379   7.955  -5.040  0.00  0.00      A    O  
HETATM 1400  CB  GLN A 147      -4.040   4.964  -5.469  0.00  0.00      A    C  
HETATM 1401  CG  GLN A 147      -2.979   4.155  -6.163  0.00  0.00      A    C  
HETATM 1402  CD  GLN A 147      -3.553   3.149  -7.120  0.00  0.00      A    C  
HETATM 1403  NE2 GLN A 147      -2.683   2.545  -7.924  0.00  0.00      A    N  
HETATM 1404  OE1 GLN A 147      -4.764   2.897  -7.133  0.00  0.00      A    O  
HETATM 1405  N   PRO A 148      -6.816   6.248  -5.008  0.00  0.00      A    N  
HETATM 1406  CA  PRO A 148      -7.738   6.966  -4.121  0.00  0.00      A    C  
HETATM 1407  C   PRO A 148      -7.013   7.473  -2.878  0.00  0.00      A    C  
HETATM 1408  O   PRO A 148      -6.155   6.790  -2.337  0.00  0.00      A    O  
HETATM 1409  CB  PRO A 148      -8.770   5.907  -3.788  0.00  0.00      A    C  
HETATM 1410  CG  PRO A 148      -8.870   5.178  -5.088  0.00  0.00      A    C  
HETATM 1411  CD  PRO A 148      -7.420   4.994  -5.483  0.00  0.00      A    C  
HETATM 1412  N   PHE A 149      -7.378   8.666  -2.426  0.00  0.00      A    N  
HETATM 1413  CA  PHE A 149      -6.751   9.286  -1.263  0.00  0.00      A    C  
HETATM 1414  C   PHE A 149      -6.525   8.353  -0.075  0.00  0.00      A    C  
HETATM 1415  O   PHE A 149      -5.435   8.325   0.499  0.00  0.00      A    O  
HETATM 1416  CB  PHE A 149      -7.589  10.477  -0.838  0.00  0.00      A    C  
HETATM 1417  CG  PHE A 149      -6.792  11.644  -0.378  0.00  0.00      A    C  
HETATM 1418  CD1 PHE A 149      -6.540  11.838   0.970  0.00  0.00      A    C  
HETATM 1419  CD2 PHE A 149      -6.328  12.578  -1.294  0.00  0.00      A    C  
HETATM 1420  CE1 PHE A 149      -5.847  12.944   1.402  0.00  0.00      A    C  
HETATM 1421  CE2 PHE A 149      -5.634  13.690  -0.871  0.00  0.00      A    C  
HETATM 1422  CZ  PHE A 149      -5.392  13.874   0.482  0.00  0.00      A    C  
HETATM 1423  N   HIS A 150      -7.550   7.595   0.293  0.00  0.00      A    N  
HETATM 1424  CA  HIS A 150      -7.450   6.679   1.425  0.00  0.00      A    C  
HETATM 1425  C   HIS A 150      -6.512   5.505   1.185  0.00  0.00      A    C  
HETATM 1426  O   HIS A 150      -6.201   4.755   2.110  0.00  0.00      A    O  
HETATM 1427  CB  HIS A 150      -8.835   6.168   1.818  0.00  0.00      A    C  
HETATM 1428  CG  HIS A 150      -9.665   7.182   2.532  0.00  0.00      A    C  
HETATM 1429  CD2 HIS A 150      -9.381   8.441   2.940  0.00  0.00      A    C  
HETATM 1430  ND1 HIS A 150     -10.973   6.949   2.897  0.00  0.00      A    N  
HETATM 1431  CE1 HIS A 150     -11.461   8.022   3.496  0.00  0.00      A    C  
HETATM 1432  NE2 HIS A 150     -10.515   8.942   3.536  0.00  0.00      A    N  
HETATM 1433  N   PHE A 151      -6.075   5.338  -0.059  0.00  0.00      A    N  
HETATM 1434  CA  PHE A 151      -5.135   4.278  -0.393  0.00  0.00      A    C  
HETATM 1435  C   PHE A 151      -3.782   4.605   0.254  0.00  0.00      A    C  
HETATM 1436  O   PHE A 151      -3.121   3.729   0.800  0.00  0.00      A    O  
HETATM 1437  CB  PHE A 151      -4.954   4.176  -1.905  0.00  0.00      A    C  
HETATM 1438  CG  PHE A 151      -4.066   3.042  -2.335  0.00  0.00      A    C  
HETATM 1439  CD1 PHE A 151      -4.527   1.735  -2.298  0.00  0.00      A    C  
HETATM 1440  CD2 PHE A 151      -2.764   3.279  -2.778  0.00  0.00      A    C  
HETATM 1441  CE1 PHE A 151      -3.709   0.680  -2.695  0.00  0.00      A    C  
HETATM 1442  CE2 PHE A 151      -1.937   2.226  -3.177  0.00  0.00      A    C  
HETATM 1443  CZ  PHE A 151      -2.410   0.928  -3.134  0.00  0.00      A    C  
HETATM 1444  N   TYR A 152      -3.379   5.874   0.189  0.00  0.00      A    N  
HETATM 1445  CA  TYR A 152      -2.106   6.307   0.766  0.00  0.00      A    C  
HETATM 1446  C   TYR A 152      -2.257   6.767   2.219  0.00  0.00      A    C  
HETATM 1447  O   TYR A 152      -1.286   6.783   2.983  0.00  0.00      A    O  
HETATM 1448  CB  TYR A 152      -1.504   7.426  -0.092  0.00  0.00      A    C  
HETATM 1449  CG  TYR A 152      -0.850   6.926  -1.366  0.00  0.00      A    C  
HETATM 1450  CD1 TYR A 152       0.392   6.288  -1.339  0.00  0.00      A    C  
HETATM 1451  CD2 TYR A 152      -1.483   7.078  -2.597  0.00  0.00      A    C  
HETATM 1452  CE1 TYR A 152       0.983   5.818  -2.513  0.00  0.00      A    C  
HETATM 1453  CE2 TYR A 152      -0.906   6.614  -3.765  0.00  0.00      A    C  
HETATM 1454  CZ  TYR A 152       0.320   5.986  -3.723  0.00  0.00      A    C  
HETATM 1455  OH  TYR A 152       0.856   5.531  -4.906  0.00  0.00      A    O  
HETATM 1456  N   PHE A 153      -3.483   7.130   2.579  0.00  0.00      A    N  
HETATM 1457  CA  PHE A 153      -3.832   7.576   3.926  0.00  0.00      A    C  
HETATM 1458  C   PHE A 153      -4.967   6.694   4.447  0.00  0.00      A    C  
HETATM 1459  O   PHE A 153      -6.125   7.104   4.481  0.00  0.00      A    O  
HETATM 1460  CB  PHE A 153      -4.276   9.032   3.882  0.00  0.00      A    C  
HETATM 1461  CG  PHE A 153      -3.213   9.968   3.391  0.00  0.00      A    C  
HETATM 1462  CD1 PHE A 153      -2.075  10.216   4.160  0.00  0.00      A    C  
HETATM 1463  CD2 PHE A 153      -3.341  10.618   2.164  0.00  0.00      A    C  
HETATM 1464  CE1 PHE A 153      -1.085  11.093   3.714  0.00  0.00      A    C  
HETATM 1465  CE2 PHE A 153      -2.359  11.499   1.708  0.00  0.00      A    C  
HETATM 1466  CZ  PHE A 153      -1.230  11.735   2.484  0.00  0.00      A    C  
HETATM 1467  N   PRO A 154      -4.636   5.462   4.858  0.00  0.00      A    N  
HETATM 1468  CA  PRO A 154      -5.574   4.467   5.380  0.00  0.00      A    C  
HETATM 1469  C   PRO A 154      -6.476   4.947   6.491  0.00  0.00      A    C  
HETATM 1470  O   PRO A 154      -7.664   4.653   6.479  0.00  0.00      A    O  
HETATM 1471  CB  PRO A 154      -4.662   3.340   5.849  0.00  0.00      A    C  
HETATM 1472  CG  PRO A 154      -3.515   3.445   4.917  0.00  0.00      A    C  
HETATM 1473  CD  PRO A 154      -3.266   4.926   4.854  0.00  0.00      A    C  
HETATM 1474  N   THR A 155      -5.925   5.685   7.446  0.00  0.00      A    N  
HETATM 1475  CA  THR A 155      -6.719   6.161   8.573  0.00  0.00      A    C  
HETATM 1476  C   THR A 155      -6.533   7.645   8.817  0.00  0.00      A    C  
HETATM 1477  O   THR A 155      -5.531   8.221   8.432  0.00  0.00      A    O  
HETATM 1478  CB  THR A 155      -6.346   5.418   9.878  0.00  0.00      A    C  
HETATM 1479  CG2 THR A 155      -6.381   3.912   9.653  0.00  0.00      A    C  
HETATM 1480  OG1 THR A 155      -5.031   5.822  10.314  0.00  0.00      A    O  
HETATM 1481  N   PRO A 156      -7.498   8.276   9.486  0.00  0.00      A    N  
HETATM 1482  CA  PRO A 156      -7.406   9.707   9.769  0.00  0.00      A    C  
HETATM 1483  C   PRO A 156      -6.056  10.056  10.379  0.00  0.00      A    C  
HETATM 1484  O   PRO A 156      -5.408  11.026   9.971  0.00  0.00      A    O  
HETATM 1485  CB  PRO A 156      -8.555   9.941  10.745  0.00  0.00      A    C  
HETATM 1486  CG  PRO A 156      -9.581   8.987  10.267  0.00  0.00      A    C  
HETATM 1487  CD  PRO A 156      -8.775   7.725   9.970  0.00  0.00      A    C  
HETATM 1488  N   THR A 157      -5.609   9.258  11.342  0.00  0.00      A    N  
HETATM 1489  CA  THR A 157      -4.334   9.573  11.976  0.00  0.00      A    C  
HETATM 1490  C   THR A 157      -3.135   9.504  11.015  0.00  0.00      A    C  
HETATM 1491  O   THR A 157      -2.180  10.277  11.126  0.00  0.00      A    O  
HETATM 1492  CB  THR A 157      -4.117   8.711  13.206  0.00  0.00      A    C  
HETATM 1493  CG2 THR A 157      -5.011   7.490  13.145  0.00  0.00      A    C  
HETATM 1494  OG1 THR A 157      -2.720   8.398  13.320  0.00  0.00      A    O  
HETATM 1495  N   VAL A 158      -3.189   8.603  10.053  0.00  0.00      A    N  
HETATM 1496  CA  VAL A 158      -2.119   8.532   9.071  0.00  0.00      A    C  
HETATM 1497  C   VAL A 158      -2.114   9.786   8.173  0.00  0.00      A    C  
HETATM 1498  O   VAL A 158      -1.063  10.303   7.787  0.00  0.00      A    O  
HETATM 1499  CB  VAL A 158      -2.310   7.323   8.196  0.00  0.00      A    C  
HETATM 1500  CG1 VAL A 158      -1.255   7.309   7.133  0.00  0.00      A    C  
HETATM 1501  CG2 VAL A 158      -2.265   6.066   9.052  0.00  0.00      A    C  
HETATM 1502  N   LEU A 159      -3.295  10.280   7.830  0.00  0.00      A    N  
HETATM 1503  CA  LEU A 159      -3.382  11.459   6.990  0.00  0.00      A    C  
HETATM 1504  C   LEU A 159      -2.887  12.724   7.684  0.00  0.00      A    C  
HETATM 1505  O   LEU A 159      -2.058  13.460   7.143  0.00  0.00      A    O  
HETATM 1506  CB  LEU A 159      -4.827  11.656   6.531  0.00  0.00      A    C  
HETATM 1507  CG  LEU A 159      -5.237  12.837   5.633  0.00  0.00      A    C  
HETATM 1508  CD1 LEU A 159      -5.758  13.985   6.447  0.00  0.00      A    C  
HETATM 1509  CD2 LEU A 159      -4.067  13.292   4.795  0.00  0.00      A    C  
HETATM 1510  N   CYS A 160      -3.386  12.979   8.889  0.00  0.00      A    N  
HETATM 1511  CA  CYS A 160      -2.999  14.187   9.608  0.00  0.00      A    C  
HETATM 1512  C   CYS A 160      -1.576  14.158  10.126  0.00  0.00      A    C  
HETATM 1513  O   CYS A 160      -0.939  15.198  10.240  0.00  0.00      A    O  
HETATM 1514  CB  CYS A 160      -3.973  14.462  10.765  0.00  0.00      A    C  
HETATM 1515  SG  CYS A 160      -5.692  14.220  10.210  0.00  0.00      A    S  
HETATM 1516 LPG1 CYS A 160      -5.783  13.617   9.911  0.00  0.00      A   LP  
HETATM 1517 LPG2 CYS A 160      -6.138  14.291  10.717  0.00  0.00      A   LP  
HETATM 1518  N   ASN A 161      -1.058  12.982  10.443  0.00  0.00      A    N  
HETATM 1519  CA  ASN A 161       0.300  12.943  10.958  0.00  0.00      A    C  
HETATM 1520  C   ASN A 161       1.370  12.877   9.876  0.00  0.00      A    C  
HETATM 1521  O   ASN A 161       2.363  13.596   9.931  0.00  0.00      A    O  
HETATM 1522  CB  ASN A 161       0.473  11.773  11.925  0.00  0.00      A    C  
HETATM 1523  CG  ASN A 161      -0.372  11.922  13.185  0.00  0.00      A    C  
HETATM 1524  ND2 ASN A 161      -0.417  10.868  13.991  0.00  0.00      A    N  
HETATM 1525  OD1 ASN A 161      -0.959  12.973  13.439  0.00  0.00      A    O  
HETATM 1526  N   GLU A 162       1.163  12.025   8.885  0.00  0.00      A    N  
HETATM 1527  CA  GLU A 162       2.136  11.846   7.823  0.00  0.00      A    C  
HETATM 1528  C   GLU A 162       2.193  12.913   6.733  0.00  0.00      A    C  
HETATM 1529  O   GLU A 162       3.265  13.417   6.404  0.00  0.00      A    O  
HETATM 1530  CB  GLU A 162       1.909  10.492   7.163  0.00  0.00      A    C  
HETATM 1531  CG  GLU A 162       2.062   9.299   8.093  0.00  0.00      A    C  
HETATM 1532  CD  GLU A 162       3.469   9.177   8.663  0.00  0.00      A    C  
HETATM 1533  OE1 GLU A 162       4.453   9.334   7.900  0.00  0.00      A    O  
HETATM 1534  OE2 GLU A 162       3.590   8.916   9.878  0.00  0.00      A    O1-
HETATM 1535 **** GLU A 162       5.383   9.251   8.259  0.00  0.00      A   LP  
HETATM 1536 **** GLU A 162       4.307   9.542   6.933  0.00  0.00      A   LP  
HETATM 1537 **** GLU A 162       4.111  13.129   6.852  0.00  0.00      A   LP  
HETATM 1538 **** GLU A 162       3.291  14.115   5.689  0.00  0.00      A   LP  
HETATM 1539  N   ILE A 163       1.044  13.256   6.167  0.00  0.00      A    N  
HETATM 1540  CA  ILE A 163       0.993  14.208   5.064  0.00  0.00      A    C  
HETATM 1541  C   ILE A 163       1.937  15.403   5.161  0.00  0.00      A    C  
HETATM 1542  O   ILE A 163       2.570  15.760   4.167  0.00  0.00      A    O  
HETATM 1543  CB  ILE A 163      -0.436  14.707   4.827  0.00  0.00      A    C  
HETATM 1544  CG1 ILE A 163      -0.571  15.218   3.383  0.00  0.00      A    C  
HETATM 1545  CG2 ILE A 163      -0.778  15.755   5.865  0.00  0.00      A    C  
HETATM 1546  CD1 ILE A 163      -2.003  15.406   2.876  0.00  0.00      A    C  
HETATM 1547  N   TRP A 164       2.036  16.018   6.337  0.00  0.00      A    N  
HETATM 1548  CA  TRP A 164       2.925  17.163   6.527  0.00  0.00      A    C  
HETATM 1549  C   TRP A 164       4.113  16.833   7.440  0.00  0.00      A    C  
HETATM 1550  O   TRP A 164       4.481  17.608   8.324  0.00  0.00      A    O  
HETATM 1551  CB  TRP A 164       2.142  18.351   7.076  0.00  0.00      A    C  
HETATM 1552  CG  TRP A 164       1.262  19.029   6.064  0.00  0.00      A    C  
HETATM 1553  CD1 TRP A 164       0.022  19.545   6.285  0.00  0.00      A    C  
HETATM 1554  CD2 TRP A 164       1.578  19.330   4.691  0.00  0.00      A    C  
HETATM 1555  CE2 TRP A 164       0.476  20.038   4.153  0.00  0.00      A    C  
HETATM 1556  CE3 TRP A 164       2.683  19.074   3.864  0.00  0.00      A    C  
HETATM 1557  NE1 TRP A 164      -0.454  20.153   5.149  0.00  0.00      A    N  
HETATM 1558  CZ2 TRP A 164       0.442  20.495   2.825  0.00  0.00      A    C  
HETATM 1559  CZ3 TRP A 164       2.649  19.532   2.538  0.00  0.00      A    C  
HETATM 1560  CH2 TRP A 164       1.533  20.236   2.035  0.00  0.00      A    C  
HETATM 1561  N   THR A 165       4.705  15.664   7.205  0.00  0.00      A    N  
HETATM 1562  CA  THR A 165       5.859  15.174   7.959  0.00  0.00      A    C  
HETATM 1563  C   THR A 165       5.804  15.427   9.469  0.00  0.00      A    C  
HETATM 1564  O   THR A 165       6.724  15.991  10.059  0.00  0.00      A    O  
HETATM 1565  CB  THR A 165       7.183  15.750   7.382  0.00  0.00      A    C  
HETATM 1566  CG2 THR A 165       7.361  15.324   5.938  0.00  0.00      A    C  
HETATM 1567  OG1 THR A 165       7.161  17.176   7.435  0.00  0.00      A    O  
HETATM 1568  N   HIS A 166       4.712  15.000  10.084  0.00  0.00      A    N  
HETATM 1569  CA  HIS A 166       4.511  15.131  11.524  0.00  0.00      A    C  
HETATM 1570  C   HIS A 166       4.265  16.521  12.109  0.00  0.00      A    C  
HETATM 1571  O   HIS A 166       4.460  16.732  13.310  0.00  0.00      A    O  
HETATM 1572  CB  HIS A 166       5.655  14.443  12.275  0.00  0.00      A    C  
HETATM 1573  CG  HIS A 166       5.830  13.002  11.903  0.00  0.00      A    C  
HETATM 1574  CD2 HIS A 166       6.915  12.322  11.465  0.00  0.00      A    C  
HETATM 1575  ND1 HIS A 166       4.797  12.087  11.944  0.00  0.00      A    N  
HETATM 1576  CE1 HIS A 166       5.236  10.907  11.543  0.00  0.00      A    C  
HETATM 1577  NE2 HIS A 166       6.519  11.024  11.247  0.00  0.00      A    N  
HETATM 1578 **** HIS A 166       7.108  10.286  10.917  0.00  0.00      A   LP  
HETATM 1579  N   SER A 167       3.816  17.464  11.285  0.00  0.00      A    N  
HETATM 1580  CA  SER A 167       3.503  18.787  11.814  0.00  0.00      A    C  
HETATM 1581  C   SER A 167       2.372  18.621  12.821  0.00  0.00      A    C  
HETATM 1582  O   SER A 167       2.212  19.438  13.727  0.00  0.00      A    O  
HETATM 1583  CB  SER A 167       3.024  19.739  10.713  0.00  0.00      A    C  
HETATM 1584  OG  SER A 167       4.099  20.430  10.103  0.00  0.00      A    O  
HETATM 1585 **** SER A 167       4.734  19.785   9.677  0.00  0.00      A   LP  
HETATM 1586 **** SER A 167       4.588  20.983  10.777  0.00  0.00      A   LP  
HETATM 1587  N   TYR A 168       1.573  17.565  12.639  0.00  0.00      A    N  
HETATM 1588  CA  TYR A 168       0.436  17.254  13.512  0.00  0.00      A    C  
HETATM 1589  C   TYR A 168       0.643  15.930  14.239  0.00  0.00      A    C  
HETATM 1590  O   TYR A 168       1.465  15.109  13.836  0.00  0.00      A    O  
HETATM 1591  CB  TYR A 168      -0.867  17.146  12.703  0.00  0.00      A    C  
HETATM 1592  CG  TYR A 168      -1.437  18.451  12.206  0.00  0.00      A    C  
HETATM 1593  CD1 TYR A 168      -1.684  18.656  10.845  0.00  0.00      A    C  
HETATM 1594  CD2 TYR A 168      -1.775  19.470  13.095  0.00  0.00      A    C  
HETATM 1595  CE1 TYR A 168      -2.246  19.824  10.390  0.00  0.00      A    C  
HETATM 1596  CE2 TYR A 168      -2.340  20.646  12.647  0.00  0.00      A    C  
HETATM 1597  CZ  TYR A 168      -2.569  20.810  11.291  0.00  0.00      A    C  
HETATM 1598  OH  TYR A 168      -3.121  21.959  10.806  0.00  0.00      A    O  
HETATM 1599 **** TYR A 168      -3.042  21.947   9.809  0.00  0.00      A   LP  
HETATM 1600 **** TYR A 168      -2.605  22.733  11.172  0.00  0.00      A   LP  
HETATM 1601 **** TYR A 168       2.009  15.305  13.020  0.00  0.00      A   LP  
HETATM 1602 **** TYR A 168       1.589  14.245  14.324  0.00  0.00      A   LP  
HETATM 1603  N   LYS A 169      -0.124  15.737  15.310  0.00  0.00      A    N  
HETATM 1604  CA  LYS A 169      -0.101  14.513  16.100  0.00  0.00      A    C  
HETATM 1605  C   LYS A 169      -1.500  14.429  16.677  0.00  0.00      A    C  
HETATM 1606  O   LYS A 169      -1.736  14.828  17.818  0.00  0.00      A    O  
HETATM 1607  CB  LYS A 169       0.909  14.614  17.229  0.00  0.00      A    C  
HETATM 1608  CG  LYS A 169       1.105  13.302  17.942  0.00  0.00      A    C  
HETATM 1609  CD  LYS A 169       2.151  13.416  19.033  0.00  0.00      A    C  
HETATM 1610  CE  LYS A 169       2.500  12.055  19.628  0.00  0.00      A    C  
HETATM 1611  NZ  LYS A 169       3.406  11.279  18.728  0.00  0.00      A    N1+
HETATM 1612  N   VAL A 170      -2.428  13.924  15.874  0.00  0.00      A    N  
HETATM 1613  CA  VAL A 170      -3.831  13.826  16.262  0.00  0.00      A    C  
HETATM 1614  C   VAL A 170      -4.000  13.366  17.700  0.00  0.00      A    C  
HETATM 1615  O   VAL A 170      -3.477  12.326  18.081  0.00  0.00      A    O  
HETATM 1616  CB  VAL A 170      -4.598  12.846  15.362  0.00  0.00      A    C  
HETATM 1617  CG1 VAL A 170      -6.080  13.205  15.354  0.00  0.00      A    C  
HETATM 1618  CG2 VAL A 170      -4.001  12.836  13.975  0.00  0.00      A    C  
HETATM 1619  N   SER A 171      -4.740  14.139  18.487  0.00  0.00      A    N  
HETATM 1620  CA  SER A 171      -4.992  13.836  19.889  0.00  0.00      A    C  
HETATM 1621  C   SER A 171      -6.274  13.034  20.052  0.00  0.00      A    C  
HETATM 1622  O   SER A 171      -7.093  12.991  19.139  0.00  0.00      A    O  
HETATM 1623  CB  SER A 171      -5.109  15.149  20.659  0.00  0.00      A    C  
HETATM 1624  OG  SER A 171      -5.765  14.969  21.895  0.00  0.00      A    O  
HETATM 1625  N   ASN A 172      -6.444  12.391  21.206  0.00  0.00      A    N  
HETATM 1626  CA  ASN A 172      -7.643  11.605  21.478  0.00  0.00      A    C  
HETATM 1627  C   ASN A 172      -8.702  12.581  21.963  0.00  0.00      A    C  
HETATM 1628  O   ASN A 172      -9.907  12.304  21.936  0.00  0.00      A    O  
HETATM 1629  CB  ASN A 172      -7.379  10.574  22.574  0.00  0.00      A    C  
HETATM 1630  CG  ASN A 172      -6.025   9.896  22.431  0.00  0.00      A    C  
HETATM 1631  ND2 ASN A 172      -5.078  10.327  23.269  0.00  0.00      A    N  
HETATM 1632  OD1 ASN A 172      -5.833   9.009  21.582  0.00  0.00      A    O  
HETATM 1633  N   TYR A 173      -8.226  13.729  22.428  0.00  0.00      A    N  
HETATM 1634  CA  TYR A 173      -9.106  14.768  22.910  0.00  0.00      A    C  
HETATM 1635  C   TYR A 173      -9.937  15.298  21.750  0.00  0.00      A    C  
HETATM 1636  O   TYR A 173      -9.483  15.332  20.611  0.00  0.00      A    O  
HETATM 1637  CB  TYR A 173      -8.302  15.915  23.521  0.00  0.00      A    C  
HETATM 1638  CG  TYR A 173      -7.649  15.583  24.841  0.00  0.00      A    C  
HETATM 1639  CD1 TYR A 173      -6.263  15.426  24.943  0.00  0.00      A    C  
HETATM 1640  CD2 TYR A 173      -8.412  15.443  25.999  0.00  0.00      A    C  
HETATM 1641  CE1 TYR A 173      -5.648  15.141  26.169  0.00  0.00      A    C  
HETATM 1642  CE2 TYR A 173      -7.816  15.158  27.229  0.00  0.00      A    C  
HETATM 1643  CZ  TYR A 173      -6.432  15.011  27.314  0.00  0.00      A    C  
HETATM 1644  OH  TYR A 173      -5.854  14.766  28.550  0.00  0.00      A    O  
HETATM 1645  N   SER A 174     -11.159  15.719  22.049  0.00  0.00      A    N  
HETATM 1646  CA  SER A 174     -12.042  16.250  21.034  0.00  0.00      A    C  
HETATM 1647  C   SER A 174     -12.169  17.770  21.115  0.00  0.00      A    C  
HETATM 1648  O   SER A 174     -11.693  18.417  22.052  0.00  0.00      A    O  
HETATM 1649  CB  SER A 174     -13.421  15.596  21.163  0.00  0.00      A    C  
HETATM 1650  OG  SER A 174     -13.324  14.193  20.972  0.00  0.00      A    O  
HETATM 1651  N   ARG A 175     -12.812  18.334  20.106  0.00  0.00      A    N  
HETATM 1652  CA  ARG A 175     -13.019  19.758  20.039  0.00  0.00      A    C  
HETATM 1653  C   ARG A 175     -13.722  20.212  21.307  0.00  0.00      A    C  
HETATM 1654  O   ARG A 175     -14.735  19.637  21.709  0.00  0.00      A    O  
HETATM 1655  CB  ARG A 175     -13.881  20.089  18.810  0.00  0.00      A    C  
HETATM 1656  CG  ARG A 175     -13.266  19.622  17.466  0.00  0.00      A    C  
HETATM 1657  CD  ARG A 175     -14.231  19.647  16.264  0.00  0.00      A    C  
HETATM 1658  NE  ARG A 175     -14.761  20.985  16.019  0.00  0.00      A    N  
HETATM 1659  CZ  ARG A 175     -14.036  22.050  15.659  0.00  0.00      A    C  
HETATM 1660  NH1 ARG A 175     -12.728  21.954  15.476  0.00  0.00      A    N  
HETATM 1661  NH2 ARG A 175     -14.603  23.237  15.536  0.00  0.00      A    N  
HETATM 1662  N   GLY A 176     -13.174  21.237  21.948  0.00  0.00      A    N  
HETATM 1663  CA  GLY A 176     -13.807  21.762  23.138  0.00  0.00      A    C  
HETATM 1664  C   GLY A 176     -13.204  21.270  24.426  0.00  0.00      A    C  
HETATM 1665  O   GLY A 176     -13.481  21.805  25.500  0.00  0.00      A    O  
HETATM 1666  N   SER A 177     -12.372  20.245  24.316  0.00  0.00      A    N  
HETATM 1667  CA  SER A 177     -11.721  19.677  25.475  0.00  0.00      A    C  
HETATM 1668  C   SER A 177     -10.699  20.656  26.039  0.00  0.00      A    C  
HETATM 1669  O   SER A 177     -10.273  20.511  27.182  0.00  0.00      A    O  
HETATM 1670  CB  SER A 177     -11.026  18.366  25.097  0.00  0.00      A    C  
HETATM 1671  OG  SER A 177      -9.822  18.600  24.383  0.00  0.00      A    O  
HETATM 1672  N   GLY A 178     -10.318  21.653  25.244  0.00  0.00      A    N  
HETATM 1673  CA  GLY A 178      -9.336  22.626  25.686  0.00  0.00      A    C  
HETATM 1674  C   GLY A 178      -7.938  22.026  25.721  0.00  0.00      A    C  
HETATM 1675  O   GLY A 178      -7.001  22.668  26.188  0.00  0.00      A    O  
HETATM 1676  N   ARG A 179      -7.793  20.801  25.221  0.00  0.00      A    N  
HETATM 1677  CA  ARG A 179      -6.501  20.114  25.209  0.00  0.00      A    C  
HETATM 1678  C   ARG A 179      -6.005  19.807  23.784  0.00  0.00      A    C  
HETATM 1679  O   ARG A 179      -4.979  19.148  23.592  0.00  0.00      A    O  
HETATM 1680  CB  ARG A 179      -6.599  18.805  26.010  0.00  0.00      A    C  
HETATM 1681  CG  ARG A 179      -7.104  18.953  27.442  0.00  0.00      A    C  
HETATM 1682  CD  ARG A 179      -6.203  19.841  28.302  0.00  0.00      A    C  
HETATM 1683  NE  ARG A 179      -6.596  19.810  29.714  0.00  0.00      A    N  
HETATM 1684  CZ  ARG A 179      -6.596  18.717  30.484  0.00  0.00      A    C  
HETATM 1685  NH1 ARG A 179      -6.218  17.542  29.997  0.00  0.00      A    N  
HETATM 1686  NH2 ARG A 179      -6.991  18.805  31.746  0.00  0.00      A    N  
HETATM 1687  N   CYS A 180      -6.726  20.285  22.782  0.00  0.00      A    N  
HETATM 1688  CA  CYS A 180      -6.316  20.030  21.408  0.00  0.00      A    C  
HETATM 1689  C   CYS A 180      -6.525  21.251  20.545  0.00  0.00      A    C  
HETATM 1690  O   CYS A 180      -7.386  22.079  20.834  0.00  0.00      A    O  
HETATM 1691  CB  CYS A 180      -7.098  18.848  20.830  0.00  0.00      A    C  
HETATM 1692  SG  CYS A 180      -8.909  19.076  20.812  0.00  0.00      A    S  
HETATM 1693 LPG1 CYS A 180      -9.112  19.538  21.266  0.00  0.00      A   LP  
HETATM 1694 LPG2 CYS A 180      -9.138  19.247  20.196  0.00  0.00      A   LP  
HETATM 1695  N   ILE A 181      -5.733  21.355  19.485  0.00  0.00      A    N  
HETATM 1696  CA  ILE A 181      -5.806  22.489  18.566  0.00  0.00      A    C  
HETATM 1697  C   ILE A 181      -6.875  22.275  17.500  0.00  0.00      A    C  
HETATM 1698  O   ILE A 181      -7.031  21.178  16.957  0.00  0.00      A    O  
HETATM 1699  CB  ILE A 181      -4.412  22.739  17.867  0.00  0.00      A    C  
HETATM 1700  CG1 ILE A 181      -3.367  23.217  18.884  0.00  0.00      A    C  
HETATM 1701  CG2 ILE A 181      -4.546  23.790  16.780  0.00  0.00      A    C  
HETATM 1702  CD1 ILE A 181      -3.678  24.590  19.520  0.00  0.00      A    C  
HETATM 1703  N   GLN A 182      -7.621  23.320  17.194  0.00  0.00      A    N  
HETATM 1704  CA  GLN A 182      -8.653  23.205  16.180  0.00  0.00      A    C  
HETATM 1705  C   GLN A 182      -8.254  24.028  14.981  0.00  0.00      A    C  
HETATM 1706  O   GLN A 182      -7.835  25.171  15.146  0.00  0.00      A    O  
HETATM 1707  CB  GLN A 182      -9.972  23.729  16.714  0.00  0.00      A    C  
HETATM 1708  CG  GLN A 182     -10.521  22.937  17.865  0.00  0.00      A    C  
HETATM 1709  CD  GLN A 182     -11.869  23.455  18.320  0.00  0.00      A    C  
HETATM 1710  NE2 GLN A 182     -12.318  24.555  17.716  0.00  0.00      A    N  
HETATM 1711  OE1 GLN A 182     -12.503  22.877  19.205  0.00  0.00      A    O  
HETATM 1712  N   MET A 183      -8.358  23.461  13.775  0.00  0.00      A    N  
HETATM 1713  CA  MET A 183      -8.035  24.245  12.591  0.00  0.00      A    C  
HETATM 1714  C   MET A 183      -9.318  24.859  12.046  0.00  0.00      A    C  
HETATM 1715  O   MET A 183      -9.278  25.667  11.124  0.00  0.00      A    O  
HETATM 1716  CB  MET A 183      -7.341  23.413  11.511  0.00  0.00      A    C  
HETATM 1717  CG  MET A 183      -8.185  22.377  10.855  0.00  0.00      A    C  
HETATM 1718  SD  MET A 183      -7.281  21.721   9.419  0.00  0.00      A    S  
HETATM 1719  CE  MET A 183      -6.051  20.823  10.229  0.00  0.00      A    C  
HETATM 1720 LPD1 MET A 183      -7.673  21.322   9.035  0.00  0.00      A   LP  
HETATM 1721 LPD2 MET A 183      -7.020  22.218   9.036  0.00  0.00      A   LP  
HETATM 1722  N   TRP A 184     -10.455  24.492  12.630  0.00  0.00      A    N  
HETATM 1723  CA  TRP A 184     -11.758  25.027  12.231  0.00  0.00      A    C  
HETATM 1724  C   TRP A 184     -12.486  25.544  13.464  0.00  0.00      A    C  
HETATM 1725  O   TRP A 184     -12.731  24.778  14.399  0.00  0.00      A    O  
HETATM 1726  CB  TRP A 184     -12.632  23.947  11.591  0.00  0.00      A    C  
HETATM 1727  CG  TRP A 184     -12.263  23.535  10.208  0.00  0.00      A    C  
HETATM 1728  CD1 TRP A 184     -11.537  22.438   9.842  0.00  0.00      A    C  
HETATM 1729  CD2 TRP A 184     -12.681  24.163   8.994  0.00  0.00      A    C  
HETATM 1730  CE2 TRP A 184     -12.185  23.382   7.924  0.00  0.00      A    C  
HETATM 1731  CE3 TRP A 184     -13.434  25.308   8.705  0.00  0.00      A    C  
HETATM 1732  NE1 TRP A 184     -11.491  22.337   8.469  0.00  0.00      A    N  
HETATM 1733  CZ2 TRP A 184     -12.420  23.711   6.579  0.00  0.00      A    C  
HETATM 1734  CZ3 TRP A 184     -13.670  25.641   7.378  0.00  0.00      A    C  
HETATM 1735  CH2 TRP A 184     -13.163  24.840   6.328  0.00  0.00      A    C  
HETATM 1736  N   PHE A 185     -12.845  26.822  13.490  0.00  0.00      A    N  
HETATM 1737  CA  PHE A 185     -13.568  27.340  14.639  0.00  0.00      A    C  
HETATM 1738  C   PHE A 185     -14.280  28.658  14.341  0.00  0.00      A    C  
HETATM 1739  O   PHE A 185     -13.809  29.451  13.531  0.00  0.00      A    O  
HETATM 1740  CB  PHE A 185     -12.606  27.516  15.795  0.00  0.00      A    C  
HETATM 1741  CG  PHE A 185     -11.551  28.522  15.537  0.00  0.00      A    C  
HETATM 1742  CD1 PHE A 185     -11.812  29.879  15.702  0.00  0.00      A    C  
HETATM 1743  CD2 PHE A 185     -10.273  28.128  15.167  0.00  0.00      A    C  
HETATM 1744  CE1 PHE A 185     -10.797  30.832  15.505  0.00  0.00      A    C  
HETATM 1745  CE2 PHE A 185      -9.246  29.062  14.968  0.00  0.00      A    C  
HETATM 1746  CZ  PHE A 185      -9.505  30.418  15.137  0.00  0.00      A    C  
HETATM 1747  N   ASP A 186     -15.419  28.874  14.990  0.00  0.00      A    N  
HETATM 1748  CA  ASP A 186     -16.197  30.092  14.805  0.00  0.00      A    C  
HETATM 1749  C   ASP A 186     -15.624  31.219  15.659  0.00  0.00      A    C  
HETATM 1750  O   ASP A 186     -15.716  31.201  16.894  0.00  0.00      A    O  
HETATM 1751  CB  ASP A 186     -17.644  29.848  15.207  0.00  0.00      A    C  
HETATM 1752  CG  ASP A 186     -18.539  31.016  14.891  0.00  0.00      A    C  
HETATM 1753  OD1 ASP A 186     -18.021  32.141  14.667  0.00  0.00      A    O  
HETATM 1754  OD2 ASP A 186     -19.767  30.785  14.885  0.00  0.00      A    O1-
HETATM 1755  N   PRO A 187     -15.050  32.238  15.009  0.00  0.00      A    N  
HETATM 1756  CA  PRO A 187     -14.457  33.362  15.734  0.00  0.00      A    C  
HETATM 1757  C   PRO A 187     -15.466  34.155  16.556  0.00  0.00      A    C  
HETATM 1758  O   PRO A 187     -15.102  34.919  17.445  0.00  0.00      A    O  
HETATM 1759  CB  PRO A 187     -13.827  34.184  14.610  0.00  0.00      A    C  
HETATM 1760  CG  PRO A 187     -14.792  34.002  13.485  0.00  0.00      A    C  
HETATM 1761  CD  PRO A 187     -15.092  32.512  13.558  0.00  0.00      A    C  
HETATM 1762  N   ALA A 188     -16.741  33.965  16.262  0.00  0.00      A    N  
HETATM 1763  CA  ALA A 188     -17.774  34.678  16.965  0.00  0.00      A    C  
HETATM 1764  C   ALA A 188     -17.908  34.083  18.354  0.00  0.00      A    C  
HETATM 1765  O   ALA A 188     -18.492  34.695  19.236  0.00  0.00      A    O  
HETATM 1766  CB  ALA A 188     -19.083  34.558  16.207  0.00  0.00      A    C  
HETATM 1767  N   GLN A 189     -17.369  32.882  18.544  0.00  0.00      A    N  
HETATM 1768  CA  GLN A 189     -17.448  32.220  19.837  0.00  0.00      A    C  
HETATM 1769  C   GLN A 189     -16.110  32.323  20.529  0.00  0.00      A    C  
HETATM 1770  O   GLN A 189     -15.950  31.844  21.645  0.00  0.00      A    O  
HETATM 1771  CB  GLN A 189     -17.799  30.752  19.666  0.00  0.00      A    C  
HETATM 1772  CG  GLN A 189     -18.489  30.156  20.849  0.00  0.00      A    C  
HETATM 1773  CD  GLN A 189     -18.086  28.722  21.067  0.00  0.00      A    C  
HETATM 1774  NE2 GLN A 189     -18.727  27.813  20.342  0.00  0.00      A    N  
HETATM 1775  OE1 GLN A 189     -17.196  28.428  21.871  0.00  0.00      A    O  
HETATM 1776  N   GLY A 190     -15.140  32.919  19.846  0.00  0.00      A    N  
HETATM 1777  CA  GLY A 190     -13.820  33.095  20.418  0.00  0.00      A    C  
HETATM 1778  C   GLY A 190     -12.844  32.125  19.813  0.00  0.00      A    C  
HETATM 1779  O   GLY A 190     -13.258  31.132  19.222  0.00  0.00      A    O  
HETATM 1780  N   ASN A 191     -11.557  32.414  19.934  0.00  0.00      A    N  
HETATM 1781  CA  ASN A 191     -10.510  31.533  19.432  0.00  0.00      A    C  
HETATM 1782  C   ASN A 191     -10.181  30.526  20.548  0.00  0.00      A    C  
HETATM 1783  O   ASN A 191      -9.641  30.889  21.597  0.00  0.00      A    O  
HETATM 1784  CB  ASN A 191      -9.279  32.361  19.099  0.00  0.00      A    C  
HETATM 1785  CG  ASN A 191      -8.217  31.559  18.413  0.00  0.00      A    C  
HETATM 1786  ND2 ASN A 191      -7.729  32.077  17.293  0.00  0.00      A    N  
HETATM 1787  OD1 ASN A 191      -7.826  30.486  18.881  0.00  0.00      A    O  
HETATM 1788  N   PRO A 192     -10.488  29.242  20.332  0.00  0.00      A    N  
HETATM 1789  CA  PRO A 192     -10.244  28.174  21.307  0.00  0.00      A    C  
HETATM 1790  C   PRO A 192      -8.781  27.751  21.482  0.00  0.00      A    C  
HETATM 1791  O   PRO A 192      -8.438  27.050  22.431  0.00  0.00      A    O  
HETATM 1792  CB  PRO A 192     -11.108  27.045  20.774  0.00  0.00      A    C  
HETATM 1793  CG  PRO A 192     -10.941  27.204  19.313  0.00  0.00      A    C  
HETATM 1794  CD  PRO A 192     -11.090  28.693  19.110  0.00  0.00      A    C  
HETATM 1795  N   ASN A 193      -7.912  28.184  20.584  0.00  0.00      A    N  
HETATM 1796  CA  ASN A 193      -6.527  27.780  20.695  0.00  0.00      A    C  
HETATM 1797  C   ASN A 193      -5.699  28.583  21.688  0.00  0.00      A    C  
HETATM 1798  O   ASN A 193      -4.629  28.137  22.094  0.00  0.00      A    O  
HETATM 1799  CB  ASN A 193      -5.873  27.814  19.321  0.00  0.00      A    C  
HETATM 1800  CG  ASN A 193      -6.523  26.856  18.346  0.00  0.00      A    C  
HETATM 1801  ND2 ASN A 193      -6.741  27.327  17.130  0.00  0.00      A    N  
HETATM 1802  OD1 ASN A 193      -6.812  25.700  18.678  0.00  0.00      A    O  
HETATM 1803  N   GLU A 194      -6.184  29.764  22.071  0.00  0.00      A    N  
HETATM 1804  CA  GLU A 194      -5.496  30.619  23.046  0.00  0.00      A    C  
HETATM 1805  C   GLU A 194      -5.330  29.844  24.351  0.00  0.00      A    C  
HETATM 1806  O   GLU A 194      -4.233  29.748  24.908  0.00  0.00      A    O  
HETATM 1807  CB  GLU A 194      -6.319  31.885  23.303  0.00  0.00      A    C  
HETATM 1808  CG  GLU A 194      -6.264  32.911  22.184  0.00  0.00      A    C  
HETATM 1809  CD  GLU A 194      -7.444  33.871  22.221  0.00  0.00      A    C  
HETATM 1810  OE1 GLU A 194      -7.834  34.271  23.337  0.00  0.00      A    O  
HETATM 1811  OE2 GLU A 194      -7.980  34.232  21.146  0.00  0.00      A    O1-
HETATM 1812  N   GLU A 195      -6.441  29.291  24.821  0.00  0.00      A    N  
HETATM 1813  CA  GLU A 195      -6.477  28.504  26.046  0.00  0.00      A    C  
HETATM 1814  C   GLU A 195      -5.650  27.236  25.930  0.00  0.00      A    C  
HETATM 1815  O   GLU A 195      -4.942  26.869  26.861  0.00  0.00      A    O  
HETATM 1816  CB  GLU A 195      -7.931  28.162  26.388  0.00  0.00      A    C  
HETATM 1817  CG  GLU A 195      -8.183  26.774  26.950  0.00  0.00      A    C  
HETATM 1818  CD  GLU A 195      -9.683  26.466  27.089  0.00  0.00      A    C  
HETATM 1819  OE1 GLU A 195     -10.457  26.817  26.164  0.00  0.00      A    O  
HETATM 1820  OE2 GLU A 195     -10.090  25.867  28.114  0.00  0.00      A    O1-
HETATM 1821  N   VAL A 196      -5.725  26.567  24.787  0.00  0.00      A    N  
HETATM 1822  CA  VAL A 196      -4.974  25.336  24.582  0.00  0.00      A    C  
HETATM 1823  C   VAL A 196      -3.462  25.555  24.683  0.00  0.00      A    C  
HETATM 1824  O   VAL A 196      -2.750  24.787  25.338  0.00  0.00      A    O  
HETATM 1825  CB  VAL A 196      -5.311  24.726  23.201  0.00  0.00      A    C  
HETATM 1826  CG1 VAL A 196      -4.479  23.481  22.940  0.00  0.00      A    C  
HETATM 1827  CG2 VAL A 196      -6.785  24.385  23.143  0.00  0.00      A    C  
HETATM 1828  N   ALA A 197      -2.972  26.602  24.029  0.00  0.00      A    N  
HETATM 1829  CA  ALA A 197      -1.544  26.903  24.035  0.00  0.00      A    C  
HETATM 1830  C   ALA A 197      -1.077  27.207  25.455  0.00  0.00      A    C  
HETATM 1831  O   ALA A 197      -0.050  26.705  25.918  0.00  0.00      A    O  
HETATM 1832  CB  ALA A 197      -1.266  28.074  23.120  0.00  0.00      A    C  
HETATM 1833  N   ARG A 198      -1.852  28.037  26.139  0.00  0.00      A    N  
HETATM 1834  CA  ARG A 198      -1.584  28.410  27.514  0.00  0.00      A    C  
HETATM 1835  C   ARG A 198      -1.423  27.150  28.367  0.00  0.00      A    C  
HETATM 1836  O   ARG A 198      -0.471  27.031  29.129  0.00  0.00      A    O  
HETATM 1837  CB  ARG A 198      -2.751  29.242  28.040  0.00  0.00      A    C  
HETATM 1838  CG  ARG A 198      -2.558  29.858  29.414  0.00  0.00      A    C  
HETATM 1839  CD  ARG A 198      -3.830  30.602  29.816  0.00  0.00      A    C  
HETATM 1840  NE  ARG A 198      -4.309  31.465  28.728  0.00  0.00      A    N  
HETATM 1841  CZ  ARG A 198      -5.552  31.469  28.239  0.00  0.00      A    C  
HETATM 1842  NH1 ARG A 198      -6.466  30.645  28.738  0.00  0.00      A    N  
HETATM 1843  NH2 ARG A 198      -5.880  32.303  27.251  0.00  0.00      A    N  
HETATM 1844  N   PHE A 199      -2.360  26.214  28.234  0.00  0.00      A    N  
HETATM 1845  CA  PHE A 199      -2.338  24.967  28.990  0.00  0.00      A    C  
HETATM 1846  C   PHE A 199      -1.055  24.203  28.774  0.00  0.00      A    C  
HETATM 1847  O   PHE A 199      -0.421  23.771  29.732  0.00  0.00      A    O  
HETATM 1848  CB  PHE A 199      -3.493  24.073  28.577  0.00  0.00      A    C  
HETATM 1849  CG  PHE A 199      -3.485  22.726  29.236  0.00  0.00      A    C  
HETATM 1850  CD1 PHE A 199      -4.249  22.492  30.376  0.00  0.00      A    C  
HETATM 1851  CD2 PHE A 199      -2.724  21.680  28.708  0.00  0.00      A    C  
HETATM 1852  CE1 PHE A 199      -4.259  21.235  30.982  0.00  0.00      A    C  
HETATM 1853  CE2 PHE A 199      -2.725  20.420  29.301  0.00  0.00      A    C  
HETATM 1854  CZ  PHE A 199      -3.493  20.195  30.442  0.00  0.00      A    C  
HETATM 1855  N   TYR A 200      -0.690  24.012  27.511  0.00  0.00      A    N  
HETATM 1856  CA  TYR A 200       0.524  23.275  27.172  0.00  0.00      A    C  
HETATM 1857  C   TYR A 200       1.809  24.032  27.480  0.00  0.00      A    C  
HETATM 1858  O   TYR A 200       2.817  23.422  27.838  0.00  0.00      A    O  
HETATM 1859  CB  TYR A 200       0.494  22.848  25.701  0.00  0.00      A    C  
HETATM 1860  CG  TYR A 200      -0.386  21.642  25.462  0.00  0.00      A    C  
HETATM 1861  CD1 TYR A 200       0.044  20.372  25.801  0.00  0.00      A    C  
HETATM 1862  CD2 TYR A 200      -1.677  21.779  24.949  0.00  0.00      A    C  
HETATM 1863  CE1 TYR A 200      -0.778  19.269  25.644  0.00  0.00      A    C  
HETATM 1864  CE2 TYR A 200      -2.512  20.668  24.790  0.00  0.00      A    C  
HETATM 1865  CZ  TYR A 200      -2.051  19.420  25.143  0.00  0.00      A    C  
HETATM 1866  OH  TYR A 200      -2.849  18.310  25.015  0.00  0.00      A    O  
HETATM 1867  N   ALA A 201       1.784  25.353  27.346  0.00  0.00      A    N  
HETATM 1868  CA  ALA A 201       2.967  26.155  27.635  0.00  0.00      A    C  
HETATM 1869  C   ALA A 201       3.299  26.067  29.123  0.00  0.00      A    C  
HETATM 1870  O   ALA A 201       4.408  26.400  29.548  0.00  0.00      A    O  
HETATM 1871  CB  ALA A 201       2.724  27.596  27.239  0.00  0.00      A    C  
HETATM 1872  N   ALA A 202       2.327  25.612  29.909  0.00  0.00      A    N  
HETATM 1873  CA  ALA A 202       2.489  25.472  31.349  0.00  0.00      A    C  
HETATM 1874  C   ALA A 202       2.934  24.066  31.710  0.00  0.00      A    C  
HETATM 1875  O   ALA A 202       3.694  23.883  32.651  0.00  0.00      A    O  
HETATM 1876  CB  ALA A 202       1.189  25.794  32.056  0.00  0.00      A    C  
HETATM 1877  N   ALA A 203       2.459  23.074  30.970  0.00  0.00      A    N  
HETATM 1878  CA  ALA A 203       2.829  21.693  31.238  0.00  0.00      A    C  
HETATM 1879  C   ALA A 203       4.311  21.466  30.952  0.00  0.00      A    C  
HETATM 1880  O   ALA A 203       4.922  20.544  31.487  0.00  0.00      A    O  
HETATM 1881  CB  ALA A 203       1.984  20.761  30.394  0.00  0.00      A    C  
HETATM 1882  N   MET A 204       4.885  22.311  30.104  0.00  0.00      A    N  
HETATM 1883  CA  MET A 204       6.292  22.194  29.756  0.00  0.00      A    C  
HETATM 1884  C   MET A 204       7.100  23.326  30.382  0.00  0.00      A    C  
HETATM 1885  O   MET A 204       8.304  23.436  30.156  0.00  0.00      A    O  
HETATM 1886  CB  MET A 204       6.464  22.209  28.234  0.00  0.00      A    C  
HETATM 1887  CG  MET A 204       5.861  23.432  27.540  0.00  0.00      A    C  
HETATM 1888  SD  MET A 204       6.174  23.492  25.744  0.00  0.00      A    S  
HETATM 1889  CE  MET A 204       5.125  22.085  25.166  0.00  0.00      A    C  
HETATM 1890 LPD1 MET A 204       5.972  24.082  25.475  0.00  0.00      A   LP  
HETATM 1891 LPD2 MET A 204       6.830  23.390  25.601  0.00  0.00      A   LP  
HETATM 1892  N   SER A 205       6.432  24.167  31.169  0.00  0.00      A    N  
HETATM 1893  CA  SER A 205       7.099  25.288  31.826  0.00  0.00      A    C  
HETATM 1894  C   SER A 205       8.016  24.794  32.944  0.00  0.00      A    C  
HETATM 1895  O   SER A 205       8.042  23.601  33.263  0.00  0.00      A    O  
HETATM 1896  CB  SER A 205       6.073  26.269  32.412  0.00  0.00      A    C  
HETATM 1897  OG  SER A 205       5.484  25.760  33.598  0.00  0.00      A    O  
HETATM 1898  N   GLY A 206       8.759  25.722  33.542  0.00  0.00      A    N  
HETATM 1899  CA  GLY A 206       9.672  25.367  34.612  0.00  0.00      A    C  
HETATM 1900  C   GLY A 206      10.760  24.423  34.128  0.00  0.00      A    C  
HETATM 1901  O   GLY A 206      11.681  24.838  33.421  0.00  0.00      A    O  
HETATM 1902  N   THR A 207      10.646  23.150  34.504  0.00  0.00      A    N  
HETATM 1903  CA  THR A 207      11.617  22.129  34.114  0.00  0.00      A    C  
HETATM 1904  C   THR A 207      11.004  21.113  33.147  0.00  0.00      A    C  
HETATM 1905  O   THR A 207      10.831  21.479  31.963  0.00  0.00      A    O  
HETATM 1906  CB  THR A 207      12.180  21.373  35.363  0.00  0.00      A    C  
HETATM 1907  CG2 THR A 207      12.902  22.341  36.302  0.00  0.00      A    C  
HETATM 1908  OG1 THR A 207      11.108  20.740  36.074  0.00  0.00      A    O  
TER   
CONECT    1    2   21
CONECT    2    1    3    4
CONECT    3    2   11   12
CONECT    4    2    5
CONECT    5    4    6
CONECT    6    5    7
CONECT    7    6    8
CONECT    8    7    9   10
CONECT    9    8
CONECT   10    8
CONECT   11    3
CONECT   12    3
CONECT   13   14   57
CONECT   14   13   15   17
CONECT   15   14   16   46
CONECT   16   15
CONECT   17   14   18
CONECT   18   17
CONECT   19   20   63
CONECT   20   19   21   23
CONECT   21    1   20   22
CONECT   22   21   28   29
CONECT   23   20   24
CONECT   24   23   25
CONECT   25   24   26   27
CONECT   26   25
CONECT   27   25
CONECT   28   22
CONECT   29   22
CONECT   30   31  102
CONECT   31   30   32   34
CONECT   32   31   33   55
CONECT   33   32
CONECT   34   31   35
CONECT   35   34   36   37
CONECT   36   35
CONECT   37   35
CONECT   38   39   48
CONECT   39   38   40   42
CONECT   40   39   41   61
CONECT   41   40
CONECT   42   39   43
CONECT   43   42   44   45
CONECT   44   43
CONECT   45   43
CONECT   46   15   47
CONECT   47   46   48   50
CONECT   48   38   47   49
CONECT   49   48
CONECT   50   47   51
CONECT   51   50   52
CONECT   52   51   53   54
CONECT   53   52
CONECT   54   52
CONECT   55   32   56
CONECT   56   55   57   59
CONECT   57   13   56   58
CONECT   58   57
CONECT   59   56   60
CONECT   60   59
CONECT   61   40   62
CONECT   62   61   63   65
CONECT   63   19   62   64
CONECT   64   63
CONECT   65   62   66
CONECT   66   65   67   68
CONECT   67   66   69
CONECT   68   66   70
CONECT   69   67   71
CONECT   70   68   71
CONECT   71   69   70   72
CONECT   72   71
CONECT   73   74   78   82
CONECT   74   73   75   79
CONECT   75   74   76
CONECT   76   75   77   91
CONECT   77   76   78
CONECT   78   73   77   92
CONECT   79   74   80  104
CONECT   80   79   81
CONECT   81   80   82   83
CONECT   82   73   81
CONECT   83   81   84
CONECT   84   83   85
CONECT   85   84   86   90
CONECT   86   85   87
CONECT   87   86   88
CONECT   88   87   89   93
CONECT   89   88   90
CONECT   90   85   89
CONECT   91   76
CONECT   92   78
CONECT   93   88   94   98
CONECT   94   93   95
CONECT   95   94   96  100
CONECT   96   95   97   99
CONECT   97   96
CONECT   98   93
CONECT   99   96
CONECT  100   95  101
CONECT  101  100  102
CONECT  102   30  101  103
CONECT  103  102
CONECT  104   79
CONECT  105  106
CONECT  106  105  107  109
CONECT  107  106  108  116
CONECT  108  107
CONECT  109  106  110
CONECT  110  109  111
CONECT  111  110  112
CONECT  112  111  113
CONECT  113  112  114  115
CONECT  114  113
CONECT  115  113
CONECT  116  107  117
CONECT  117  116  118  120
CONECT  118  117  119  123
CONECT  119  118
CONECT  120  117  121  122
CONECT  121  120
CONECT  122  120
CONECT  123  118  124
CONECT  124  123  125  127
CONECT  125  124  126  132
CONECT  126  125
CONECT  127  124  128
CONECT  128  127  129
CONECT  129  128  130  131
CONECT  130  129
CONECT  131  129
CONECT  132  125  133
CONECT  133  132  134  136
CONECT  134  133  135  140
CONECT  135  134
CONECT  136  133  137
CONECT  137  136  138  139
CONECT  138  137
CONECT  139  137
CONECT  140  134  141
CONECT  141  140  142  144
CONECT  142  141  143  148
CONECT  143  142
CONECT  144  141  145
CONECT  145  144  146  147
CONECT  146  145
CONECT  147  145
CONECT  148  142  149
CONECT  149  148  150  152
CONECT  150  149  151  156
CONECT  151  150
CONECT  152  149  153
CONECT  153  152  154  155
CONECT  154  153
CONECT  155  153
CONECT  156  150  157
CONECT  157  156  158  160
CONECT  158  157  159  163
CONECT  159  158
CONECT  160  157  161  162
CONECT  161  160
CONECT  162  160
CONECT  163  158  164
CONECT  164  163  165  167
CONECT  165  164  166  171
CONECT  166  165
CONECT  167  164  168
CONECT  168  167  169  170  414
CONECT  168  415
CONECT  169  168  414
CONECT  170  168
CONECT  171  165  172
CONECT  172  171  173  175
CONECT  173  172  174  181
CONECT  174  173
CONECT  175  172  176
CONECT  176  175  177
CONECT  177  176  178  179  180
CONECT  178  177
CONECT  179  177
CONECT  180  177
CONECT  181  173  182
CONECT  182  181  183  185
CONECT  183  182  184  191
CONECT  184  183  189  190
CONECT  185  182  186
CONECT  186  185  187  188
CONECT  187  186
CONECT  188  186
CONECT  189  184
CONECT  190  184
CONECT  191  183  192
CONECT  192  191  193  195
CONECT  193  192  194  198
CONECT  194  193  196  197
CONECT  195  192
CONECT  196  194
CONECT  197  194
CONECT  198  193  199
CONECT  199  198  200  202
CONECT  200  199  201  207
CONECT  201  200
CONECT  202  199  203
CONECT  203  202  204
CONECT  204  203  205
CONECT  205  204  206
CONECT  206  205
CONECT  207  200  208
CONECT  208  207  209  211
CONECT  209  208  210  217
CONECT  210  209
CONECT  211  208  212
CONECT  212  211  213  214
CONECT  213  212  216
CONECT  214  212  215
CONECT  215  214  216
CONECT  216  213  215
CONECT  217  209  218
CONECT  218  217  219  221
CONECT  219  218  220  229
CONECT  220  219  227  228
CONECT  221  218  222
CONECT  222  221  223  224
CONECT  223  222  226
CONECT  224  222  225
CONECT  225  224  226
CONECT  226  223  225
CONECT  227  220
CONECT  228  220
CONECT  229  219  230
CONECT  230  229  231  233
CONECT  231  230  232  238
CONECT  232  231
CONECT  233  230  234
CONECT  234  233  235
CONECT  235  234  236
CONECT  236  235  237
CONECT  237  236
CONECT  238  231  239
CONECT  239  238  240  242
CONECT  240  239  241  247
CONECT  241  240
CONECT  242  239  243
CONECT  243  242  244
CONECT  244  243  245  246
CONECT  245  244
CONECT  246  244
CONECT  247  240  248
CONECT  248  247  249  251
CONECT  249  248  250  256
CONECT  250  249
CONECT  251  248  252
CONECT  252  251  253
CONECT  253  252  254
CONECT  254  253  255
CONECT  255  254
CONECT  256  249  257  262
CONECT  257  256  258  260
CONECT  258  257  259  263
CONECT  259  258
CONECT  260  257  261
CONECT  261  260  262
CONECT  262  256  261
CONECT  263  258  264
CONECT  264  263  265
CONECT  265  264  266  267
CONECT  266  265
CONECT  267  265  268  273
CONECT  268  267  269  271
CONECT  269  268  270  274
CONECT  270  269
CONECT  271  268  272
CONECT  272  271  273
CONECT  273  267  272
CONECT  274  269  275
CONECT  275  274  276  278
CONECT  276  275  277  283
CONECT  277  276
CONECT  278  275  279
CONECT  279  278  280
CONECT  280  279  281  282
CONECT  281  280
CONECT  282  280
CONECT  283  276  284
CONECT  284  283  285  287
CONECT  285  284  286  291
CONECT  286  285
CONECT  287  284  288
CONECT  288  287  289  290
CONECT  289  288
CONECT  290  288
CONECT  291  285  292
CONECT  292  291  293  295
CONECT  293  292  294  300
CONECT  294  293
CONECT  295  292  296
CONECT  296  295  297
CONECT  297  296  298
CONECT  298  297  299
CONECT  299  298
CONECT  300  293  301
CONECT  301  300  302  304
CONECT  302  301  303  308
CONECT  303  302
CONECT  304  301  305
CONECT  305  304  306  307
CONECT  306  305
CONECT  307  305
CONECT  308  302  309
CONECT  309  308  310  312
CONECT  310  309  311  318
CONECT  311  310
CONECT  312  309  313
CONECT  313  312  314  315
CONECT  314  313  317
CONECT  315  313  316
CONECT  316  315  317
CONECT  317  314  316
CONECT  318  310  319
CONECT  319  318  320  322
CONECT  320  319  321  327
CONECT  321  320
CONECT  322  319  323
CONECT  323  322  324
CONECT  324  323  325  326
CONECT  325  324
CONECT  326  324
CONECT  327  320  328
CONECT  328  327  329  331
CONECT  329  328  330  336
CONECT  330  329
CONECT  331  328  332
CONECT  332  331  333
CONECT  333  332  334  335
CONECT  334  333
CONECT  335  333
CONECT  336  329  337
CONECT  337  336  338  340
CONECT  338  337  339  344
CONECT  339  338
CONECT  340  337  341
CONECT  341  340  342  343  776
CONECT  341  777
CONECT  342  341  776
CONECT  343  341
CONECT  344  338  345
CONECT  345  344  346  348
CONECT  346  345  347  355
CONECT  347  346
CONECT  348  345  349
CONECT  349  348  350
CONECT  350  349  351
CONECT  351  350  352
CONECT  352  351  353  354
CONECT  353  352
CONECT  354  352
CONECT  355  346  356  361
CONECT  356  355  357  359
CONECT  357  356  358  362
CONECT  358  357
CONECT  359  356  360
CONECT  360  359  361
CONECT  361  355  360
CONECT  362  357  363
CONECT  363  362  364  366
CONECT  364  363  365  376
CONECT  365  364
CONECT  366  363  367
CONECT  367  366  368  369
CONECT  368  367  372
CONECT  369  367  370  371
CONECT  370  369  372  373
CONECT  371  369  374
CONECT  372  368  370
CONECT  373  370  375
CONECT  374  371  375
CONECT  375  373  374
CONECT  376  364  377
CONECT  377  376  378  380
CONECT  378  377  379  387
CONECT  379  378
CONECT  380  377  381
CONECT  381  380  382
CONECT  382  381  383
CONECT  383  382  384
CONECT  384  383  385  386
CONECT  385  384
CONECT  386  384
CONECT  387  378  388
CONECT  388  387  389  391
CONECT  389  388  390  396
CONECT  390  389
CONECT  391  388  392
CONECT  392  391  393
CONECT  393  392  394
CONECT  394  393  395
CONECT  395  394
CONECT  396  389  397
CONECT  397  396  398  400
CONECT  398  397  399  404
CONECT  399  398
CONECT  400  397  401
CONECT  401  400  402  403
CONECT  402  401
CONECT  403  401
CONECT  404  398  405
CONECT  405  404  406  408
CONECT  406  405  407  409
CONECT  407  406
CONECT  408  405
CONECT  409  406  410
CONECT  410  409  411  413
CONECT  411  410  412  417
CONECT  412  411
CONECT  413  410  414
CONECT  414  168  169  413  415
CONECT  414  416
CONECT  415  168  414
CONECT  416  414
CONECT  417  411  418
CONECT  418  417  419  421
CONECT  419  418  420  425
CONECT  420  419
CONECT  421  418  422
CONECT  422  421  423  424  817
CONECT  422  818
CONECT  423  422  817
CONECT  424  422
CONECT  425  419  426
CONECT  426  425  427  429
CONECT  427  426  428  431
CONECT  428  427
CONECT  429  426  430
CONECT  430  429
CONECT  431  427  432
CONECT  432  431  433  435
CONECT  433  432  434  438
CONECT  434  433
CONECT  435  432  436  437
CONECT  436  435
CONECT  437  435
CONECT  438  433  439
CONECT  439  438  440  442
CONECT  440  439  441  446
CONECT  441  440
CONECT  442  439  443
CONECT  443  442  444  445
CONECT  444  443
CONECT  445  443
CONECT  446  440  447
CONECT  447  446  448  450
CONECT  448  447  449  453
CONECT  449  448
CONECT  450  447  451  452
CONECT  451  450
CONECT  452  450
CONECT  453  448  454
CONECT  454  453  455  457
CONECT  455  454  456  459
CONECT  456  455
CONECT  457  454  458
CONECT  458  457
CONECT  459  455  460
CONECT  460  459  461  463
CONECT  461  460  462  468
CONECT  462  461
CONECT  463  460  464
CONECT  464  463  465
CONECT  465  464  466  467
CONECT  466  465
CONECT  467  465
CONECT  468  461  469
CONECT  469  468  470  472
CONECT  470  469  471  477
CONECT  471  470
CONECT  472  469  473
CONECT  473  472  474
CONECT  474  473  475  476
CONECT  475  474
CONECT  476  474
CONECT  477  470  478
CONECT  478  477  479  481
CONECT  479  478  480  484
CONECT  480  479  482  483
CONECT  481  478
CONECT  482  480
CONECT  483  480
CONECT  484  479  485
CONECT  485  484  486  488
CONECT  486  485  487  494
CONECT  487  486
CONECT  488  485  489
CONECT  489  488  490  491
CONECT  490  489  493
CONECT  491  489  492
CONECT  492  491  493
CONECT  493  490  492
CONECT  494  486  495
CONECT  495  494  496  498
CONECT  496  495  497  505
CONECT  497  496  503  504
CONECT  498  495  499
CONECT  499  498  500
CONECT  500  499  501
CONECT  501  500  502
CONECT  502  501
CONECT  503  497
CONECT  504  497
CONECT  505  496  506
CONECT  506  505  507  509
CONECT  507  506  508  513
CONECT  508  507
CONECT  509  506  510
CONECT  510  509  511  512
CONECT  511  510
CONECT  512  510
CONECT  513  507  514
CONECT  514  513  515  517
CONECT  515  514  516  520
CONECT  516  515
CONECT  517  514  518  519
CONECT  518  517
CONECT  519  517
CONECT  520  515  521
CONECT  521  520  522  524
CONECT  522  521  523  528
CONECT  523  522
CONECT  524  521  525
CONECT  525  524  526  527
CONECT  526  525
CONECT  527  525
CONECT  528  522  529
CONECT  529  528  530  532
CONECT  530  529  531  542
CONECT  531  530  540  541
CONECT  532  529  533
CONECT  533  532  534  535
CONECT  534  533  536
CONECT  535  533  537
CONECT  536  534  538
CONECT  537  535  538
CONECT  538  536  537  539
CONECT  539  538
CONECT  540  531
CONECT  541  531
CONECT  542  530  543
CONECT  543  542  544  546
CONECT  544  543  545  550
CONECT  545  544
CONECT  546  543  547
CONECT  547  546  548  549
CONECT  548  547
CONECT  549  547
CONECT  550  544  551
CONECT  551  550  552  554
CONECT  552  551  553  566
CONECT  553  552  564  565
CONECT  554  551  555
CONECT  555  554  556  557
CONECT  556  555  558
CONECT  557  555  559
CONECT  558  556  560
CONECT  559  557  560
CONECT  560  558  559  561
CONECT  561  560  562  563
CONECT  562  561
CONECT  563  561  810
CONECT  564  553
CONECT  565  553
CONECT  566  552  567
CONECT  567  566  568  570
CONECT  568  567  569  579
CONECT  569  568  577  578
CONECT  570  567  571
CONECT  571  570  572
CONECT  572  571  573
CONECT  573  572  574
CONECT  574  573  575  576
CONECT  575  574
CONECT  576  574
CONECT  577  569
CONECT  578  569
CONECT  579  568  580
CONECT  580  579  581  583
CONECT  581  580  582  592
CONECT  582  581  590  591
CONECT  583  580  584
CONECT  584  583  585  586
CONECT  585  584  587
CONECT  586  584  588
CONECT  587  585  589
CONECT  588  586  589
CONECT  589  587  588
CONECT  590  582
CONECT  591  582
CONECT  592  581  593
CONECT  593  592  594  596
CONECT  594  593  595  600
CONECT  595  594
CONECT  596  593  597
CONECT  597  596  598  599
CONECT  598  597
CONECT  599  597
CONECT  600  594  601
CONECT  601  600  602  604
CONECT  602  601  603  614
CONECT  603  602
CONECT  604  601  605
CONECT  605  604  606  607
CONECT  606  605  610
CONECT  607  605  608  609
CONECT  608  607  610  611
CONECT  609  607  612
CONECT  610  606  608
CONECT  611  608  613
CONECT  612  609  613
CONECT  613  611  612
CONECT  614  602  615
CONECT  615  614  616  618
CONECT  616  615  617  622
CONECT  617  616
CONECT  618  615  619
CONECT  619  618  620  621
CONECT  620  619
CONECT  621  619
CONECT  622  616  623
CONECT  623  622  624  626
CONECT  624  623  625  632
CONECT  625  624
CONECT  626  623  627
CONECT  627  626  628  629
CONECT  628  627  631
CONECT  629  627  630
CONECT  630  629  631
CONECT  631  628  630
CONECT  632  624  633
CONECT  633  632  634  636
CONECT  634  633  635  640
CONECT  635  634
CONECT  636  633  637
CONECT  637  636  638  639 1393
CONECT  637 1394
CONECT  638  637 1393 1394
CONECT  639  637
CONECT  640  634  641
CONECT  641  640  642
CONECT  642  641  643  644
CONECT  643  642
CONECT  644  642  645
CONECT  645  644  646  648
CONECT  646  645  647  653
CONECT  647  646
CONECT  648  645  649
CONECT  649  648  650
CONECT  650  649  651  652
CONECT  651  650
CONECT  652  650
CONECT  653  646  654
CONECT  654  653  655  657
CONECT  655  654  656  663
CONECT  656  655
CONECT  657  654  658
CONECT  658  657  659
CONECT  659  658  660  661  662
CONECT  660  659
CONECT  661  659
CONECT  662  659
CONECT  663  655  664
CONECT  664  663  665  667
CONECT  665  664  666  668
CONECT  666  665
CONECT  667  664
CONECT  668  665  669  674
CONECT  669  668  670  672
CONECT  670  669  671  675
CONECT  671  670
CONECT  672  669  673
CONECT  673  672  674
CONECT  674  668  673
CONECT  675  670  676
CONECT  676  675  677  679
CONECT  677  676  678  680
CONECT  678  677
CONECT  679  676
CONECT  680  677  681
CONECT  681  680  682  684
CONECT  682  681  683  688
CONECT  683  682
CONECT  684  681  685
CONECT  685  684  686  687 1149
CONECT  685 1150
CONECT  686  685
CONECT  687  685 1149 1150
CONECT  688  682  689
CONECT  689  688  690  692
CONECT  690  689  691  697
CONECT  691  690
CONECT  692  689  693
CONECT  693  692  694
CONECT  694  693  695
CONECT  695  694  696
CONECT  696  695
CONECT  697  690  698
CONECT  698  697  699  701
CONECT  699  698  700  708
CONECT  700  699
CONECT  701  698  702
CONECT  702  701  703
CONECT  703  702  704
CONECT  704  703  705
CONECT  705  704  706  707
CONECT  706  705
CONECT  707  705
CONECT  708  699  709
CONECT  709  708  710  712
CONECT  710  709  711  718
CONECT  711  710
CONECT  712  709  713
CONECT  713  712  714  715
CONECT  714  713  717
CONECT  715  713  716
CONECT  716  715  717
CONECT  717  714  716
CONECT  718  710  719
CONECT  719  718  720  722
CONECT  720  719  721  731
CONECT  721  720  729  730
CONECT  722  719  723
CONECT  723  722  724  725
CONECT  724  723  726
CONECT  725  723  727
CONECT  726  724  728
CONECT  727  725  728
CONECT  728  726  727
CONECT  729  721
CONECT  730  721
CONECT  731  720  732
CONECT  732  731  733  735
CONECT  733  732  734  739
CONECT  734  733
CONECT  735  732  736  737
CONECT  736  735  738
CONECT  737  735
CONECT  738  736
CONECT  739  733  740
CONECT  740  739  741  743
CONECT  741  740  742  748
CONECT  742  741
CONECT  743  740  744
CONECT  744  743  745
CONECT  745  744  746  747
CONECT  746  745
CONECT  747  745
CONECT  748  741  749
CONECT  749  748  750  752
CONECT  750  749  751  762
CONECT  751  750  760  761
CONECT  752  749  753
CONECT  753  752  754  755
CONECT  754  753  758  759
CONECT  755  753  756  757
CONECT  756  755
CONECT  757  755
CONECT  758  754
CONECT  759  754
CONECT  760  751
CONECT  761  751
CONECT  762  750  763
CONECT  763  762  764  766
CONECT  764  763  765  771
CONECT  765  764
CONECT  766  763  767  768
CONECT  767  766
CONECT  768  766  769  770
CONECT  769  768
CONECT  770  768
CONECT  771  764  772
CONECT  772  771  773  775
CONECT  773  772  774  779
CONECT  774  773
CONECT  775  772  776
CONECT  776  341  342  775  777
CONECT  776  778
CONECT  777  341  776
CONECT  778  776
CONECT  779  773  780
CONECT  780  779  781  783
CONECT  781  780  782  787
CONECT  782  781
CONECT  783  780  784
CONECT  784  783  785  786
CONECT  785  784
CONECT  786  784
CONECT  787  781  788
CONECT  788  787  789  791
CONECT  789  788  790  801
CONECT  790  789
CONECT  791  788  792
CONECT  792  791  793  794
CONECT  793  792  795
CONECT  794  792  796
CONECT  795  793  797
CONECT  796  794  797
CONECT  797  795  796  798
CONECT  798  797  799  800
CONECT  799  798
CONECT  800  798
CONECT  801  789  802
CONECT  802  801  803  805
CONECT  803  802  804  812
CONECT  804  803
CONECT  805  802  806
CONECT  806  805  807
CONECT  807  806  808  809
CONECT  808  807
CONECT  809  807  810  811
CONECT  810  563  809
CONECT  811  809
CONECT  812  803  813
CONECT  813  812  814  816
CONECT  814  813  815  820
CONECT  815  814
CONECT  816  813  817
CONECT  817  422  423  816  818
CONECT  817  819
CONECT  818  422  817
CONECT  819  817
CONECT  820  814  821
CONECT  821  820  822  824
CONECT  822  821  823  826
CONECT  823  822
CONECT  824  821  825
CONECT  825  824
CONECT  826  822  827  832
CONECT  827  826  828  830
CONECT  828  827  829  833
CONECT  829  828
CONECT  830  827  831
CONECT  831  830  832
CONECT  832  826  831
CONECT  833  828  834
CONECT  834  833  835  837
CONECT  835  834  836  841
CONECT  836  835
CONECT  837  834  838
CONECT  838  837  839  840
CONECT  839  838
CONECT  840  838
CONECT  841  835  842
CONECT  842  841  843  845
CONECT  843  842  844  849
CONECT  844  843
CONECT  845  842  846
CONECT  846  845  847  848
CONECT  847  846
CONECT  848  846
CONECT  849  843  850
CONECT  850  849  851
CONECT  851  850  852  853
CONECT  852  851
CONECT  853  851  854  859
CONECT  854  853  855  857
CONECT  855  854  856  860
CONECT  856  855
CONECT  857  854  858
CONECT  858  857  859
CONECT  859  853  858
CONECT  860  855  861
CONECT  861  860  862  864
CONECT  862  861  863  874
CONECT  863  862
CONECT  864  861  865
CONECT  865  864  866  867
CONECT  866  865  870
CONECT  867  865  868  869
CONECT  868  867  870  871
CONECT  869  867  872
CONECT  870  866  868
CONECT  871  868  873
CONECT  872  869  873
CONECT  873  871  872
CONECT  874  862  875
CONECT  875  874  876  878
CONECT  876  875  877  882
CONECT  877  876
CONECT  878  875  879  880
CONECT  879  878  881
CONECT  880  878
CONECT  881  879
CONECT  882  876  883
CONECT  883  882  884  886
CONECT  884  883  885  891
CONECT  885  884
CONECT  886  883  887
CONECT  887  886  888
CONECT  888  887  889  890
CONECT  889  888
CONECT  890  888
CONECT  891  884  892
CONECT  892  891  893  895
CONECT  893  892  894  900
CONECT  894  893
CONECT  895  892  896
CONECT  896  895  897
CONECT  897  896  898  899
CONECT  898  897
CONECT  899  897
CONECT  900  893  901
CONECT  901  900  902  904
CONECT  902  901  903  907
CONECT  903  902
CONECT  904  901  905  906
CONECT  905  904
CONECT  906  904
CONECT  907  902  908
CONECT  908  907  909  911
CONECT  909  908  910  915
CONECT  910  909
CONECT  911  908  912
CONECT  912  911  913  914
CONECT  913  912
CONECT  914  912
CONECT  915  909  916
CONECT  916  915  917  919
CONECT  917  916  918  926
CONECT  918  917
CONECT  919  916  920
CONECT  920  919  921
CONECT  921  920  922  923
CONECT  922  921
CONECT  923  921  924  925
CONECT  924  923
CONECT  925  923
CONECT  926  917  927
CONECT  927  926  928  930
CONECT  928  927  929  936
CONECT  929  928  934  935
CONECT  930  927  931
CONECT  931  930  932  933
CONECT  932  931
CONECT  933  931
CONECT  934  929
CONECT  935  929
CONECT  936  928  937
CONECT  937  936  938  940
CONECT  938  937  939  952
CONECT  939  938  950  951
CONECT  940  937  941
CONECT  941  940  942  943
CONECT  942  941  946
CONECT  943  941  944  945
CONECT  944  943  946  947
CONECT  945  943  948
CONECT  946  942  944
CONECT  947  944  949
CONECT  948  945  949
CONECT  949  947  948
CONECT  950  939
CONECT  951  939
CONECT  952  938  953
CONECT  953  952  954  956
CONECT  954  953  955  963
CONECT  955  954
CONECT  956  953  957
CONECT  957  956  958
CONECT  958  957  959
CONECT  959  958  960
CONECT  960  959  961  962
CONECT  961  960
CONECT  962  960
CONECT  963  954  964
CONECT  964  963  965  967
CONECT  965  964  966  972
CONECT  966  965
CONECT  967  964  968
CONECT  968  967  969
CONECT  969  968  970
CONECT  970  969  971
CONECT  971  970
CONECT  972  965  973
CONECT  973  972  974  976
CONECT  974  973  975  981
CONECT  975  974
CONECT  976  973  977
CONECT  977  976  978
CONECT  978  977  979  980
CONECT  979  978
CONECT  980  978
CONECT  981  974  982
CONECT  982  981  983  985
CONECT  983  982  984  992
CONECT  984  983
CONECT  985  982  986
CONECT  986  985  987
CONECT  987  986  988
CONECT  988  987  989
CONECT  989  988  990  991
CONECT  990  989
CONECT  991  989
CONECT  992  983  993
CONECT  993  992  994  996
CONECT  994  993  995  999
CONECT  995  994
CONECT  996  993  997  998
CONECT  997  996
CONECT  998  996
CONECT  999  994 1000
CONECT 1000  999 1001 1003
CONECT 1001 1000 1002 1007
CONECT 1002 1001
CONECT 1003 1000 1004
CONECT 1004 1003 1005 1006
CONECT 1005 1004
CONECT 1006 1004
CONECT 1007 1001 1008
CONECT 1008 1007 1009 1011
CONECT 1009 1008 1010 1017
CONECT 1010 1009
CONECT 1011 1008 1012
CONECT 1012 1011 1013 1014
CONECT 1013 1012
CONECT 1014 1012 1015 1016
CONECT 1015 1014
CONECT 1016 1014
CONECT 1017 1009 1018
CONECT 1018 1017 1019 1021
CONECT 1019 1018 1020 1024
CONECT 1020 1019
CONECT 1021 1018 1022 1023
CONECT 1022 1021
CONECT 1023 1021
CONECT 1024 1019 1025 1030
CONECT 1025 1024 1026 1028
CONECT 1026 1025 1027 1031
CONECT 1027 1026
CONECT 1028 1025 1029
CONECT 1029 1028 1030
CONECT 1030 1024 1029
CONECT 1031 1026 1032
CONECT 1032 1031 1033 1035
CONECT 1033 1032 1034 1039
CONECT 1034 1033
CONECT 1035 1032 1036
CONECT 1036 1035 1037 1038
CONECT 1037 1036
CONECT 1038 1036
CONECT 1039 1033 1040
CONECT 1040 1039 1041 1043
CONECT 1041 1040 1042 1047
CONECT 1042 1041
CONECT 1043 1040 1044
CONECT 1044 1043 1045 1046 1692
CONECT 1044 1694
CONECT 1045 1044 1692 1694
CONECT 1046 1044
CONECT 1047 1041 1048
CONECT 1048 1047 1049 1051
CONECT 1049 1048 1050 1056
CONECT 1050 1049
CONECT 1051 1048 1052
CONECT 1052 1051 1053
CONECT 1053 1052 1054
CONECT 1054 1053 1055
CONECT 1055 1054
CONECT 1056 1049 1057
CONECT 1057 1056 1058 1060
CONECT 1058 1057 1059 1065
CONECT 1059 1058
CONECT 1060 1057 1061
CONECT 1061 1060 1062
CONECT 1062 1061 1063 1064
CONECT 1063 1062
CONECT 1064 1062
CONECT 1065 1058 1066
CONECT 1066 1065 1067 1069
CONECT 1067 1066 1068 1073
CONECT 1068 1067
CONECT 1069 1066 1070
CONECT 1070 1069 1071 1072
CONECT 1071 1070
CONECT 1072 1070
CONECT 1073 1067 1074
CONECT 1074 1073 1075 1077
CONECT 1075 1074 1076 1081
CONECT 1076 1075
CONECT 1077 1074 1078
CONECT 1078 1077 1079 1080 1515
CONECT 1078 1517
CONECT 1079 1078 1515
CONECT 1080 1078
CONECT 1081 1075 1082
CONECT 1082 1081 1083 1085
CONECT 1083 1082 1084 1090
CONECT 1084 1083
CONECT 1085 1082 1086
CONECT 1086 1085 1087
CONECT 1087 1086 1088 1089
CONECT 1088 1087
CONECT 1089 1087
CONECT 1090 1083 1091
CONECT 1091 1090 1092 1094
CONECT 1092 1091 1093 1099
CONECT 1093 1092
CONECT 1094 1091 1095
CONECT 1095 1094 1096
CONECT 1096 1095 1097 1098
CONECT 1097 1096
CONECT 1098 1096
CONECT 1099 1092 1100
CONECT 1100 1099 1101 1103
CONECT 1101 1100 1102 1113
CONECT 1102 1101
CONECT 1103 1100 1104
CONECT 1104 1103 1105 1106
CONECT 1105 1104 1109
CONECT 1106 1104 1107 1108
CONECT 1107 1106 1109 1110
CONECT 1108 1106 1111
CONECT 1109 1105 1107
CONECT 1110 1107 1112
CONECT 1111 1108 1112
CONECT 1112 1110 1111
CONECT 1113 1101 1114
CONECT 1114 1113 1115 1117
CONECT 1115 1114 1116 1127
CONECT 1116 1115
CONECT 1117 1114 1118
CONECT 1118 1117 1119 1120
CONECT 1119 1118 1123
CONECT 1120 1118 1121 1122
CONECT 1121 1120 1123 1124
CONECT 1122 1120 1125
CONECT 1123 1119 1121
CONECT 1124 1121 1126
CONECT 1125 1122 1126
CONECT 1126 1124 1125
CONECT 1127 1115 1128
CONECT 1128 1127 1129 1131
CONECT 1129 1128 1130 1136
CONECT 1130 1129
CONECT 1131 1128 1132
CONECT 1132 1131 1133
CONECT 1133 1132 1134 1135
CONECT 1134 1133
CONECT 1135 1133
CONECT 1136 1129 1137
CONECT 1137 1136 1138 1140
CONECT 1138 1137 1139 1144
CONECT 1139 1138
CONECT 1140 1137 1141
CONECT 1141 1140 1142 1143
CONECT 1142 1141
CONECT 1143 1141
CONECT 1144 1138 1145
CONECT 1145 1144 1146 1148
CONECT 1146 1145 1147 1152
CONECT 1147 1146
CONECT 1148 1145 1149
CONECT 1149  685  687 1148 1150
CONECT 1149 1151
CONECT 1150  685  687 1149
CONECT 1151 1149
CONECT 1152 1146 1153
CONECT 1153 1152 1154 1156
CONECT 1154 1153 1155 1163
CONECT 1155 1154
CONECT 1156 1153 1157
CONECT 1157 1156 1158
CONECT 1158 1157 1159
CONECT 1159 1158 1160
CONECT 1160 1159 1161 1162
CONECT 1161 1160
CONECT 1162 1160
CONECT 1163 1154 1164
CONECT 1164 1163 1165 1167
CONECT 1165 1164 1166 1170
CONECT 1166 1165
CONECT 1167 1164 1168 1169
CONECT 1168 1167
CONECT 1169 1167
CONECT 1170 1165 1171
CONECT 1171 1170 1172 1174
CONECT 1172 1171 1173 1176
CONECT 1173 1172
CONECT 1174 1171 1175
CONECT 1175 1174
CONECT 1176 1172 1177
CONECT 1177 1176 1178 1180
CONECT 1178 1177 1179 1188
CONECT 1179 1178
CONECT 1180 1177 1181
CONECT 1181 1180 1182 1183
CONECT 1182 1181 1184
CONECT 1183 1181 1185
CONECT 1184 1182 1186
CONECT 1185 1183 1186
CONECT 1186 1184 1185 1187
CONECT 1187 1186
CONECT 1188 1178 1189
CONECT 1189 1188 1190 1192
CONECT 1190 1189 1191 1195
CONECT 1191 1190
CONECT 1192 1189 1193 1194
CONECT 1193 1192
CONECT 1194 1192
CONECT 1195 1190 1196
CONECT 1196 1195 1197 1199
CONECT 1197 1196 1198 1203
CONECT 1198 1197
CONECT 1199 1196 1200
CONECT 1200 1199 1201 1202 1359
CONECT 1200 1360
CONECT 1201 1200 1359 1360
CONECT 1202 1200
CONECT 1203 1197 1204
CONECT 1204 1203 1205 1207
CONECT 1205 1204 1206 1212
CONECT 1206 1205
CONECT 1207 1204 1208
CONECT 1208 1207 1209
CONECT 1209 1208 1210
CONECT 1210 1209 1211
CONECT 1211 1210
CONECT 1212 1205 1213
CONECT 1213 1212 1214 1216
CONECT 1214 1213 1215 1222
CONECT 1215 1214 1218 1219
CONECT 1216 1213 1217
CONECT 1217 1216 1220 1221
CONECT 1218 1215
CONECT 1219 1215
CONECT 1220 1217
CONECT 1221 1217
CONECT 1222 1214 1223
CONECT 1223 1222 1224 1226
CONECT 1224 1223 1225 1230
CONECT 1225 1224
CONECT 1226 1223 1227
CONECT 1227 1226 1228 1229
CONECT 1228 1227
CONECT 1229 1227
CONECT 1230 1224 1231
CONECT 1231 1230 1232 1234
CONECT 1232 1231 1233 1246
CONECT 1233 1232 1244 1245
CONECT 1234 1231 1235
CONECT 1235 1234 1236 1237
CONECT 1236 1235 1240
CONECT 1237 1235 1238 1239
CONECT 1238 1237 1240 1241
CONECT 1239 1237 1242
CONECT 1240 1236 1238
CONECT 1241 1238 1243
CONECT 1242 1239 1243
CONECT 1243 1241 1242
CONECT 1244 1233
CONECT 1245 1233
CONECT 1246 1232 1247
CONECT 1247 1246 1248 1250
CONECT 1248 1247 1249 1258
CONECT 1249 1248 1256 1257
CONECT 1250 1247 1251
CONECT 1251 1250 1252 1255
CONECT 1252 1251 1253
CONECT 1253 1252 1254
CONECT 1254 1253 1255
CONECT 1255 1251 1254
CONECT 1256 1249
CONECT 1257 1249
CONECT 1258 1248 1259
CONECT 1259 1258 1260 1262
CONECT 1260 1259 1261 1267
CONECT 1261 1260
CONECT 1262 1259 1263
CONECT 1263 1262 1264
CONECT 1264 1263 1265
CONECT 1265 1264 1266
CONECT 1266 1265
CONECT 1267 1260 1268
CONECT 1268 1267 1269
CONECT 1269 1268 1270 1271
CONECT 1270 1269
CONECT 1271 1269 1272
CONECT 1272 1271 1273 1275
CONECT 1273 1272 1274 1285
CONECT 1274 1273
CONECT 1275 1272 1276
CONECT 1276 1275 1277 1278
CONECT 1277 1276 1281
CONECT 1278 1276 1279 1280
CONECT 1279 1278 1281 1282
CONECT 1280 1278 1283
CONECT 1281 1277 1279
CONECT 1282 1279 1284
CONECT 1283 1280 1284
CONECT 1284 1282 1283
CONECT 1285 1273 1286
CONECT 1286 1285 1287 1289
CONECT 1287 1286 1288 1293
CONECT 1288 1287
CONECT 1289 1286 1290
CONECT 1290 1289 1291 1292
CONECT 1291 1290
CONECT 1292 1290
CONECT 1293 1287 1294
CONECT 1294 1293 1295 1297
CONECT 1295 1294 1296 1307
CONECT 1296 1295
CONECT 1297 1294 1298
CONECT 1298 1297 1299 1300
CONECT 1299 1298 1303
CONECT 1300 1298 1301 1302
CONECT 1301 1300 1303 1304
CONECT 1302 1300 1305
CONECT 1303 1299 1301
CONECT 1304 1301 1306
CONECT 1305 1302 1306
CONECT 1306 1304 1305
CONECT 1307 1295 1308
CONECT 1308 1307 1309 1311
CONECT 1309 1308 1310 1314
CONECT 1310 1309
CONECT 1311 1308 1312 1313
CONECT 1312 1311
CONECT 1313 1311
CONECT 1314 1309 1315
CONECT 1315 1314 1316 1318
CONECT 1316 1315 1317 1320
CONECT 1317 1316
CONECT 1318 1315 1319
CONECT 1319 1318
CONECT 1320 1316 1321
CONECT 1321 1320 1322
CONECT 1322 1321 1323 1324
CONECT 1323 1322
CONECT 1324 1322 1325
CONECT 1325 1324 1326 1328
CONECT 1326 1325 1327 1335
CONECT 1327 1326
CONECT 1328 1325 1329
CONECT 1329 1328 1330 1331
CONECT 1330 1329 1332
CONECT 1331 1329 1333
CONECT 1332 1330 1334
CONECT 1333 1331 1334
CONECT 1334 1332 1333
CONECT 1335 1326 1336
CONECT 1336 1335 1337 1339
CONECT 1337 1336 1338 1345
CONECT 1338 1337
CONECT 1339 1336 1340
CONECT 1340 1339 1341 1342
CONECT 1341 1340
CONECT 1342 1340 1343 1344
CONECT 1343 1342
CONECT 1344 1342
CONECT 1345 1337 1346
CONECT 1346 1345 1347 1349
CONECT 1347 1346 1348 1354
CONECT 1348 1347
CONECT 1349 1346 1350
CONECT 1350 1349 1351
CONECT 1351 1350 1352
CONECT 1352 1351 1353
CONECT 1353 1352
CONECT 1354 1347 1355
CONECT 1355 1354 1356 1358
CONECT 1356 1355 1357 1362
CONECT 1357 1356
CONECT 1358 1355 1359
CONECT 1359 1200 1201 1358 1360
CONECT 1359 1361
CONECT 1360 1200 1201 1359
CONECT 1361 1359
CONECT 1362 1356 1363
CONECT 1363 1362 1364 1366
CONECT 1364 1363 1365 1367
CONECT 1365 1364
CONECT 1366 1363
CONECT 1367 1364 1368
CONECT 1368 1367 1369 1371
CONECT 1369 1368 1370 1374
CONECT 1370 1369
CONECT 1371 1368 1372 1373
CONECT 1372 1371
CONECT 1373 1371
CONECT 1374 1369 1375
CONECT 1375 1374 1376
CONECT 1376 1375 1377 1378
CONECT 1377 1376
CONECT 1378 1376 1379
CONECT 1379 1378 1380 1382
CONECT 1380 1379 1381 1383
CONECT 1381 1380
CONECT 1382 1379
CONECT 1383 1380 1384
CONECT 1384 1383 1385 1387
CONECT 1385 1384 1386 1388
CONECT 1386 1385
CONECT 1387 1384
CONECT 1388 1385 1389
CONECT 1389 1388 1390 1392
CONECT 1390 1389 1391 1396
CONECT 1391 1390
CONECT 1392 1389 1393
CONECT 1393  637  638 1392 1394
CONECT 1393 1395
CONECT 1394  637  638 1393
CONECT 1395 1393
CONECT 1396 1390 1397
CONECT 1397 1396 1398 1400
CONECT 1398 1397 1399 1405
CONECT 1399 1398
CONECT 1400 1397 1401
CONECT 1401 1400 1402
CONECT 1402 1401 1403 1404
CONECT 1403 1402
CONECT 1404 1402
CONECT 1405 1398 1406 1411
CONECT 1406 1405 1407 1409
CONECT 1407 1406 1408 1412
CONECT 1408 1407
CONECT 1409 1406 1410
CONECT 1410 1409 1411
CONECT 1411 1405 1410
CONECT 1412 1407 1413
CONECT 1413 1412 1414 1416
CONECT 1414 1413 1415 1423
CONECT 1415 1414
CONECT 1416 1413 1417
CONECT 1417 1416 1418 1419
CONECT 1418 1417 1420
CONECT 1419 1417 1421
CONECT 1420 1418 1422
CONECT 1421 1419 1422
CONECT 1422 1420 1421
CONECT 1423 1414 1424
CONECT 1424 1423 1425 1427
CONECT 1425 1424 1426 1433
CONECT 1426 1425
CONECT 1427 1424 1428
CONECT 1428 1427 1429 1430
CONECT 1429 1428 1432
CONECT 1430 1428 1431
CONECT 1431 1430 1432
CONECT 1432 1429 1431
CONECT 1433 1425 1434
CONECT 1434 1433 1435 1437
CONECT 1435 1434 1436 1444
CONECT 1436 1435
CONECT 1437 1434 1438
CONECT 1438 1437 1439 1440
CONECT 1439 1438 1441
CONECT 1440 1438 1442
CONECT 1441 1439 1443
CONECT 1442 1440 1443
CONECT 1443 1441 1442
CONECT 1444 1435 1445
CONECT 1445 1444 1446 1448
CONECT 1446 1445 1447 1456
CONECT 1447 1446
CONECT 1448 1445 1449
CONECT 1449 1448 1450 1451
CONECT 1450 1449 1452
CONECT 1451 1449 1453
CONECT 1452 1450 1454
CONECT 1453 1451 1454
CONECT 1454 1452 1453 1455
CONECT 1455 1454
CONECT 1456 1446 1457
CONECT 1457 1456 1458 1460
CONECT 1458 1457 1459 1467
CONECT 1459 1458
CONECT 1460 1457 1461
CONECT 1461 1460 1462 1463
CONECT 1462 1461 1464
CONECT 1463 1461 1465
CONECT 1464 1462 1466
CONECT 1465 1463 1466
CONECT 1466 1464 1465
CONECT 1467 1458 1468 1473
CONECT 1468 1467 1469 1471
CONECT 1469 1468 1470 1474
CONECT 1470 1469
CONECT 1471 1468 1472
CONECT 1472 1471 1473
CONECT 1473 1467 1472
CONECT 1474 1469 1475
CONECT 1475 1474 1476 1478
CONECT 1476 1475 1477 1481
CONECT 1477 1476
CONECT 1478 1475 1479 1480
CONECT 1479 1478
CONECT 1480 1478
CONECT 1481 1476 1482 1487
CONECT 1482 1481 1483 1485
CONECT 1483 1482 1484 1488
CONECT 1484 1483
CONECT 1485 1482 1486
CONECT 1486 1485 1487
CONECT 1487 1481 1486
CONECT 1488 1483 1489
CONECT 1489 1488 1490 1492
CONECT 1490 1489 1491 1495
CONECT 1491 1490
CONECT 1492 1489 1493 1494
CONECT 1493 1492
CONECT 1494 1492
CONECT 1495 1490 1496
CONECT 1496 1495 1497 1499
CONECT 1497 1496 1498 1502
CONECT 1498 1497
CONECT 1499 1496 1500 1501
CONECT 1500 1499
CONECT 1501 1499
CONECT 1502 1497 1503
CONECT 1503 1502 1504 1506
CONECT 1504 1503 1505 1510
CONECT 1505 1504
CONECT 1506 1503 1507
CONECT 1507 1506 1508 1509
CONECT 1508 1507
CONECT 1509 1507
CONECT 1510 1504 1511
CONECT 1511 1510 1512 1514
CONECT 1512 1511 1513 1518
CONECT 1513 1512
CONECT 1514 1511 1515
CONECT 1515 1078 1079 1514 1516
CONECT 1515 1517
CONECT 1516 1515
CONECT 1517 1078 1515
CONECT 1518 1512 1519
CONECT 1519 1518 1520 1522
CONECT 1520 1519 1521 1526
CONECT 1521 1520
CONECT 1522 1519 1523
CONECT 1523 1522 1524 1525
CONECT 1524 1523
CONECT 1525 1523
CONECT 1526 1520 1527
CONECT 1527 1526 1528 1530
CONECT 1528 1527 1529 1539
CONECT 1529 1528 1537 1538
CONECT 1530 1527 1531
CONECT 1531 1530 1532
CONECT 1532 1531 1533 1534
CONECT 1533 1532 1535 1536
CONECT 1534 1532
CONECT 1535 1533
CONECT 1536 1533
CONECT 1537 1529
CONECT 1538 1529
CONECT 1539 1528 1540
CONECT 1540 1539 1541 1543
CONECT 1541 1540 1542 1547
CONECT 1542 1541
CONECT 1543 1540 1544 1545
CONECT 1544 1543 1546
CONECT 1545 1543
CONECT 1546 1544
CONECT 1547 1541 1548
CONECT 1548 1547 1549 1551
CONECT 1549 1548 1550 1561
CONECT 1550 1549
CONECT 1551 1548 1552
CONECT 1552 1551 1553 1554
CONECT 1553 1552 1557
CONECT 1554 1552 1555 1556
CONECT 1555 1554 1557 1558
CONECT 1556 1554 1559
CONECT 1557 1553 1555
CONECT 1558 1555 1560
CONECT 1559 1556 1560
CONECT 1560 1558 1559
CONECT 1561 1549 1562
CONECT 1562 1561 1563 1565
CONECT 1563 1562 1564 1568
CONECT 1564 1563
CONECT 1565 1562 1566 1567
CONECT 1566 1565
CONECT 1567 1565
CONECT 1568 1563 1569
CONECT 1569 1568 1570 1572
CONECT 1570 1569 1571 1579
CONECT 1571 1570
CONECT 1572 1569 1573
CONECT 1573 1572 1574 1575
CONECT 1574 1573 1577
CONECT 1575 1573 1576
CONECT 1576 1575 1577
CONECT 1577 1574 1576 1578
CONECT 1578 1577
CONECT 1579 1570 1580
CONECT 1580 1579 1581 1583
CONECT 1581 1580 1582 1587
CONECT 1582 1581
CONECT 1583 1580 1584
CONECT 1584 1583 1585 1586
CONECT 1585 1584
CONECT 1586 1584
CONECT 1587 1581 1588
CONECT 1588 1587 1589 1591
CONECT 1589 1588 1590 1603
CONECT 1590 1589 1601 1602
CONECT 1591 1588 1592
CONECT 1592 1591 1593 1594
CONECT 1593 1592 1595
CONECT 1594 1592 1596
CONECT 1595 1593 1597
CONECT 1596 1594 1597
CONECT 1597 1595 1596 1598
CONECT 1598 1597 1599 1600
CONECT 1599 1598
CONECT 1600 1598
CONECT 1601 1590
CONECT 1602 1590
CONECT 1603 1589 1604
CONECT 1604 1603 1605 1607
CONECT 1605 1604 1606 1612
CONECT 1606 1605
CONECT 1607 1604 1608
CONECT 1608 1607 1609
CONECT 1609 1608 1610
CONECT 1610 1609 1611
CONECT 1611 1610
CONECT 1612 1605 1613
CONECT 1613 1612 1614 1616
CONECT 1614 1613 1615 1619
CONECT 1615 1614
CONECT 1616 1613 1617 1618
CONECT 1617 1616
CONECT 1618 1616
CONECT 1619 1614 1620
CONECT 1620 1619 1621 1623
CONECT 1621 1620 1622 1625
CONECT 1622 1621
CONECT 1623 1620 1624
CONECT 1624 1623
CONECT 1625 1621 1626
CONECT 1626 1625 1627 1629
CONECT 1627 1626 1628 1633
CONECT 1628 1627
CONECT 1629 1626 1630
CONECT 1630 1629 1631 1632
CONECT 1631 1630
CONECT 1632 1630
CONECT 1633 1627 1634
CONECT 1634 1633 1635 1637
CONECT 1635 1634 1636 1645
CONECT 1636 1635
CONECT 1637 1634 1638
CONECT 1638 1637 1639 1640
CONECT 1639 1638 1641
CONECT 1640 1638 1642
CONECT 1641 1639 1643
CONECT 1642 1640 1643
CONECT 1643 1641 1642 1644
CONECT 1644 1643
CONECT 1645 1635 1646
CONECT 1646 1645 1647 1649
CONECT 1647 1646 1648 1651
CONECT 1648 1647
CONECT 1649 1646 1650
CONECT 1650 1649
CONECT 1651 1647 1652
CONECT 1652 1651 1653 1655
CONECT 1653 1652 1654 1662
CONECT 1654 1653
CONECT 1655 1652 1656
CONECT 1656 1655 1657
CONECT 1657 1656 1658
CONECT 1658 1657 1659
CONECT 1659 1658 1660 1661
CONECT 1660 1659
CONECT 1661 1659
CONECT 1662 1653 1663
CONECT 1663 1662 1664
CONECT 1664 1663 1665 1666
CONECT 1665 1664
CONECT 1666 1664 1667
CONECT 1667 1666 1668 1670
CONECT 1668 1667 1669 1672
CONECT 1669 1668
CONECT 1670 1667 1671
CONECT 1671 1670
CONECT 1672 1668 1673
CONECT 1673 1672 1674
CONECT 1674 1673 1675 1676
CONECT 1675 1674
CONECT 1676 1674 1677
CONECT 1677 1676 1678 1680
CONECT 1678 1677 1679 1687
CONECT 1679 1678
CONECT 1680 1677 1681
CONECT 1681 1680 1682
CONECT 1682 1681 1683
CONECT 1683 1682 1684
CONECT 1684 1683 1685 1686
CONECT 1685 1684
CONECT 1686 1684
CONECT 1687 1678 1688
CONECT 1688 1687 1689 1691
CONECT 1689 1688 1690 1695
CONECT 1690 1689
CONECT 1691 1688 1692
CONECT 1692 1044 1045 1691 1693
CONECT 1692 1694
CONECT 1693 1692
CONECT 1694 1044 1045 1692
CONECT 1695 1689 1696
CONECT 1696 1695 1697 1699
CONECT 1697 1696 1698 1703
CONECT 1698 1697
CONECT 1699 1696 1700 1701
CONECT 1700 1699 1702
CONECT 1701 1699
CONECT 1702 1700
CONECT 1703 1697 1704
CONECT 1704 1703 1705 1707
CONECT 1705 1704 1706 1712
CONECT 1706 1705
CONECT 1707 1704 1708
CONECT 1708 1707 1709
CONECT 1709 1708 1710 1711
CONECT 1710 1709
CONECT 1711 1709
CONECT 1712 1705 1713
CONECT 1713 1712 1714 1716
CONECT 1714 1713 1715 1722
CONECT 1715 1714
CONECT 1716 1713 1717
CONECT 1717 1716 1718
CONECT 1718 1717 1719 1720 1721
CONECT 1719 1718
CONECT 1720 1718
CONECT 1721 1718
CONECT 1722 1714 1723
CONECT 1723 1722 1724 1726
CONECT 1724 1723 1725 1736
CONECT 1725 1724
CONECT 1726 1723 1727
CONECT 1727 1726 1728 1729
CONECT 1728 1727 1732
CONECT 1729 1727 1730 1731
CONECT 1730 1729 1732 1733
CONECT 1731 1729 1734
CONECT 1732 1728 1730
CONECT 1733 1730 1735
CONECT 1734 1731 1735
CONECT 1735 1733 1734
CONECT 1736 1724 1737
CONECT 1737 1736 1738 1740
CONECT 1738 1737 1739 1747
CONECT 1739 1738
CONECT 1740 1737 1741
CONECT 1741 1740 1742 1743
CONECT 1742 1741 1744
CONECT 1743 1741 1745
CONECT 1744 1742 1746
CONECT 1745 1743 1746
CONECT 1746 1744 1745
CONECT 1747 1738 1748
CONECT 1748 1747 1749 1751
CONECT 1749 1748 1750 1755
CONECT 1750 1749
CONECT 1751 1748 1752
CONECT 1752 1751 1753 1754
CONECT 1753 1752
CONECT 1754 1752
CONECT 1755 1749 1756 1761
CONECT 1756 1755 1757 1759
CONECT 1757 1756 1758 1762
CONECT 1758 1757
CONECT 1759 1756 1760
CONECT 1760 1759 1761
CONECT 1761 1755 1760
CONECT 1762 1757 1763
CONECT 1763 1762 1764 1766
CONECT 1764 1763 1765 1767
CONECT 1765 1764
CONECT 1766 1763
CONECT 1767 1764 1768
CONECT 1768 1767 1769 1771
CONECT 1769 1768 1770 1776
CONECT 1770 1769
CONECT 1771 1768 1772
CONECT 1772 1771 1773
CONECT 1773 1772 1774 1775
CONECT 1774 1773
CONECT 1775 1773
CONECT 1776 1769 1777
CONECT 1777 1776 1778
CONECT 1778 1777 1779 1780
CONECT 1779 1778
CONECT 1780 1778 1781
CONECT 1781 1780 1782 1784
CONECT 1782 1781 1783 1788
CONECT 1783 1782
CONECT 1784 1781 1785
CONECT 1785 1784 1786 1787
CONECT 1786 1785
CONECT 1787 1785
CONECT 1788 1782 1789 1794
CONECT 1789 1788 1790 1792
CONECT 1790 1789 1791 1795
CONECT 1791 1790
CONECT 1792 1789 1793
CONECT 1793 1792 1794
CONECT 1794 1788 1793
CONECT 1795 1790 1796
CONECT 1796 1795 1797 1799
CONECT 1797 1796 1798 1803
CONECT 1798 1797
CONECT 1799 1796 1800
CONECT 1800 1799 1801 1802
CONECT 1801 1800
CONECT 1802 1800
CONECT 1803 1797 1804
CONECT 1804 1803 1805 1807
CONECT 1805 1804 1806 1812
CONECT 1806 1805
CONECT 1807 1804 1808
CONECT 1808 1807 1809
CONECT 1809 1808 1810 1811
CONECT 1810 1809
CONECT 1811 1809
CONECT 1812 1805 1813
CONECT 1813 1812 1814 1816
CONECT 1814 1813 1815 1821
CONECT 1815 1814
CONECT 1816 1813 1817
CONECT 1817 1816 1818
CONECT 1818 1817 1819 1820
CONECT 1819 1818
CONECT 1820 1818
CONECT 1821 1814 1822
CONECT 1822 1821 1823 1825
CONECT 1823 1822 1824 1828
CONECT 1824 1823
CONECT 1825 1822 1826 1827
CONECT 1826 1825
CONECT 1827 1825
CONECT 1828 1823 1829
CONECT 1829 1828 1830 1832
CONECT 1830 1829 1831 1833
CONECT 1831 1830
CONECT 1832 1829
CONECT 1833 1830 1834
CONECT 1834 1833 1835 1837
CONECT 1835 1834 1836 1844
CONECT 1836 1835
CONECT 1837 1834 1838
CONECT 1838 1837 1839
CONECT 1839 1838 1840
CONECT 1840 1839 1841
CONECT 1841 1840 1842 1843
CONECT 1842 1841
CONECT 1843 1841
CONECT 1844 1835 1845
CONECT 1845 1844 1846 1848
CONECT 1846 1845 1847 1855
CONECT 1847 1846
CONECT 1848 1845 1849
CONECT 1849 1848 1850 1851
CONECT 1850 1849 1852
CONECT 1851 1849 1853
CONECT 1852 1850 1854
CONECT 1853 1851 1854
CONECT 1854 1852 1853
CONECT 1855 1846 1856
CONECT 1856 1855 1857 1859
CONECT 1857 1856 1858 1867
CONECT 1858 1857
CONECT 1859 1856 1860
CONECT 1860 1859 1861 1862
CONECT 1861 1860 1863
CONECT 1862 1860 1864
CONECT 1863 1861 1865
CONECT 1864 1862 1865
CONECT 1865 1863 1864 1866
CONECT 1866 1865
CONECT 1867 1857 1868
CONECT 1868 1867 1869 1871
CONECT 1869 1868 1870 1872
CONECT 1870 1869
CONECT 1871 1868
CONECT 1872 1869 1873
CONECT 1873 1872 1874 1876
CONECT 1874 1873 1875 1877
CONECT 1875 1874
CONECT 1876 1873
CONECT 1877 1874 1878
CONECT 1878 1877 1879 1881
CONECT 1879 1878 1880 1882
CONECT 1880 1879
CONECT 1881 1878
CONECT 1882 1879 1883
CONECT 1883 1882 1884 1886
CONECT 1884 1883 1885 1892
CONECT 1885 1884
CONECT 1886 1883 1887
CONECT 1887 1886 1888
CONECT 1888 1887 1889 1890 1891
CONECT 1889 1888
CONECT 1890 1888
CONECT 1891 1888
CONECT 1892 1884 1893
CONECT 1893 1892 1894 1896
CONECT 1894 1893 1895 1898
CONECT 1895 1894
CONECT 1896 1893 1897
CONECT 1897 1896
CONECT 1898 1894 1899
CONECT 1899 1898 1900
CONECT 1900 1899 1901 1902
CONECT 1901 1900
CONECT 1902 1900 1903
CONECT 1903 1902 1904 1906
CONECT 1904 1903 1905
CONECT 1905 1904
CONECT 1906 1903 1907 1908
CONECT 1907 1906
CONECT 1908 1906
END
