# Supplementary material for: Folic Acid–Peptide Conjugates Combine Selective Cancer Cell Internalization with Thymidylate Synthase Dimer Interface Targeting
Source: J Med Chem. 2021 Mar 12;64(6):3204–21. doi: 10.1021/acs.jmedchem.0c02107 (PMC8041318; doi:10.1021/acs.jmedchem.0c02107)
Supplement: Supplementary file 9 — jm0c02107_si_009.pdb [file jm0c02107_si_009.pdb]

HETATM    1  N   ARG8A   8      71.535   0.994  26.327  0.00  0.00           N  
HETATM    2  CA  ARG8A   8      72.917   1.310  25.905  0.00  0.00           C  
HETATM    3  C   ARG8A   8      73.864   0.360  26.706  0.00  0.00           C  
HETATM    4  CB  ARG8A   8      73.315   2.725  26.294  0.00  0.00           C  
HETATM    5  CG  ARG8A   8      73.418   3.658  25.126  0.00  0.00           C  
HETATM    6  CD  ARG8A   8      74.553   3.400  24.158  0.00  0.00           C  
HETATM    7  NE  ARG8A   8      74.217   2.528  23.033  0.00  0.00           N  
HETATM    8  CZ  ARG8A   8      73.595   2.828  21.876  0.00  0.00           C  
HETATM    9  NH1 ARG8A   8      73.026   4.038  21.704  0.00  0.00           N  
HETATM   10  NH2 ARG8A   8      73.369   1.895  20.984  0.00  0.00           N  
HETATM   11  O1  ARG8A   8      74.167  -0.685  26.184  0.00  0.00           O  
HETATM   12  O2  ARG8A   8      74.099   0.620  27.879  0.00  0.00           O  
HETATM   13  N   CYS3C   3      59.767  -4.038  21.480  0.00  0.00           N  
HETATM   14  CA  CYS3C   3      59.207  -2.677  21.822  0.00  0.00           C  
HETATM   15  C   CYS3C   3      59.235  -2.562  23.322  0.00  0.00           C  
HETATM   16  O   CYS3C   3      59.288  -3.603  23.902  0.00  0.00           O  
HETATM   17  CB  CYS3C   3      57.828  -2.437  21.227  0.00  0.00           C  
HETATM   18  SG  CYS3C   3      56.841  -1.275  22.292  0.00  0.00           S  
TER   
HETATM   19  N   GLN7G   7      67.939   0.698  25.507  0.00  0.00           N  
HETATM   20  CA  GLN7G   7      69.289   0.280  26.061  0.00  0.00           C  
HETATM   21  C   GLN7G   7      70.554   0.955  25.476  0.00  0.00           C  
HETATM   22  O   GLN7G   7      70.575   1.428  24.314  0.00  0.00           O  
HETATM   23  CB  GLN7G   7      69.521  -1.227  25.968  0.00  0.00           C  
HETATM   24  CG  GLN7G   7      69.247  -1.591  24.497  0.00  0.00           C  
HETATM   25  CD  GLN7G   7      69.797  -2.968  24.124  0.00  0.00           C  
HETATM   26  NE2 GLN7G   7      70.342  -3.007  22.931  0.00  0.00           N  
HETATM   27  OE1 GLN7G   7      69.696  -3.964  24.807  0.00  0.00           O  
TER   
HETATM   28  N   LEU1L   1      60.328  -7.829  17.473  0.00  0.00           N1+
HETATM   29  CA  LEU1L   1      59.217  -7.096  18.205  0.00  0.00           C  
HETATM   30  C   LEU1L   1      59.839  -6.614  19.496  0.00  0.00           C  
HETATM   31  O   LEU1L   1      59.336  -6.851  20.628  0.00  0.00           O  
HETATM   32  CB  LEU1L   1      58.059  -8.128  18.422  0.00  0.00           C  
HETATM   33  CG  LEU1L   1      56.685  -7.906  17.722  0.00  0.00           C  
HETATM   34  CD1 LEU1L   1      55.748  -8.968  18.292  0.00  0.00           C  
HETATM   35  CD2 LEU1L   1      56.204  -6.451  17.761  0.00  0.00           C  
HETATM   36  N   LEU5L   5      61.414  -1.276  26.562  0.00  0.00           N  
HETATM   37  CA  LEU5L   5      62.783  -1.070  27.080  0.00  0.00           C  
HETATM   38  C   LEU5L   5      63.945  -0.712  26.145  0.00  0.00           C  
HETATM   39  O   LEU5L   5      64.173  -1.515  25.222  0.00  0.00           O  
HETATM   40  CB  LEU5L   5      63.074  -2.189  28.068  0.00  0.00           C  
HETATM   41  CG  LEU5L   5      63.125  -3.583  27.625  0.00  0.00           C  
HETATM   42  CD1 LEU5L   5      64.599  -4.003  27.453  0.00  0.00           C  
HETATM   43  CD2 LEU5L   5      62.392  -4.399  28.701  0.00  0.00           C  
TER   
HETATM   44  N   PEP4P   4      59.170  -1.359  23.839  0.00  0.00           N  
HETATM   45  CA  PEP4P   4      59.323  -1.034  25.267  0.00  0.00           C  
HETATM   46  C   PEP4P   4      60.674  -0.541  25.713  0.00  0.00           C  
HETATM   47  O   PEP4P   4      61.120   0.427  25.097  0.00  0.00           O  
HETATM   48  CB  PEP4P   4      58.145  -0.234  25.779  0.00  0.00           C  
HETATM   49  CG  PEP4P   4      57.719  -0.296  27.234  0.00  0.00           C  
HETATM   50  CD  PEP4P   4      56.980  -1.550  27.416  0.00  0.00           C  
HETATM   51  NE2 PEP4P   4      55.680  -1.487  27.523  0.00  0.00           N  
HETATM   52  OE1 PEP4P   4      57.514  -2.644  27.553  0.00  0.00           O  
TER   
HETATM   53  N   SER2S   2      61.017  -5.894  19.386  0.00  0.00           N  
HETATM   54  CA  SER2S   2      61.713  -5.430  20.565  0.00  0.00           C  
HETATM   55  C   SER2S   2      61.119  -4.184  21.217  0.00  0.00           C  
HETATM   56  O   SER2S   2      61.861  -3.335  21.733  0.00  0.00           O  
HETATM   57  CB  SER2S   2      63.179  -5.350  20.374  0.00  0.00           C  
HETATM   58  OG  SER2S   2      63.714  -6.504  19.747  0.00  0.00           O  
TER   
HETATM   59  N   TYR6T   6      64.436   0.477  26.352  0.00  0.00           N  
HETATM   60  CA  TYR6T   6      65.619   1.066  25.705  0.00  0.00           C  
HETATM   61  C   TYR6T   6      66.928   0.459  26.280  0.00  0.00           C  
HETATM   62  O   TYR6T   6      66.962  -0.267  27.321  0.00  0.00           O  
HETATM   63  CB  TYR6T   6      65.660   2.658  25.776  0.00  0.00           C  
HETATM   64  CG  TYR6T   6      66.450   3.063  26.984  0.00  0.00           C  
HETATM   65  CD1 TYR6T   6      67.651   3.765  26.726  0.00  0.00           C  
HETATM   66  CD2 TYR6T   6      65.900   2.776  28.240  0.00  0.00           C  
HETATM   67  CE1 TYR6T   6      68.395   4.168  27.793  0.00  0.00           C  
HETATM   68  CE2 TYR6T   6      66.688   3.211  29.291  0.00  0.00           C  
HETATM   69  CZ  TYR6T   6      67.914   3.816  29.091  0.00  0.00           C  
HETATM   70  OH  TYR6T   6      68.637   4.073  30.184  0.00  0.00           O  
TER   
HETATM   71  C1  UNK1U   9      63.465 -18.674  22.171  0.00  0.00           C  
HETATM   72  C2  UNK1U   9      63.625 -18.679  23.552  0.00  0.00           C  
HETATM   73  N3  UNK1U   9      62.823 -19.523  24.341  0.00  0.00           N  
HETATM   74  C4  UNK1U   9      61.942 -20.298  23.823  0.00  0.00           C  
HETATM   75  N5  UNK1U   9      61.745 -20.330  22.405  0.00  0.00           N  
HETATM   76  C6  UNK1U   9      62.471 -19.551  21.592  0.00  0.00           C  
HETATM   77  N7  UNK1U   9      64.531 -17.892  24.120  0.00  0.00           N  
HETATM   78  C8  UNK1U   9      65.282 -17.103  23.361  0.00  0.00           C  
HETATM   79  C9  UNK1U   9      65.116 -17.100  21.980  0.00  0.00           C  
HETATM   80  N10 UNK1U   9      64.213 -17.883  21.409  0.00  0.00           N  
HETATM   81  C11 UNK1U   9      65.949 -16.223  21.127  0.00  0.00           C  
HETATM   82  N12 UNK1U   9      65.569 -16.431  19.758  0.00  0.00           N  
HETATM   83  C13 UNK1U   9      64.931 -15.466  19.057  0.00  0.00           C  
HETATM   84  C14 UNK1U   9      65.459 -14.182  19.005  0.00  0.00           C  
HETATM   85  C15 UNK1U   9      64.798 -13.199  18.286  0.00  0.00           C  
HETATM   86  C16 UNK1U   9      63.613 -13.513  17.636  0.00  0.00           C  
HETATM   87  C17 UNK1U   9      63.083 -14.795  17.689  0.00  0.00           C  
HETATM   88  C18 UNK1U   9      63.749 -15.780  18.402  0.00  0.00           C  
HETATM   89  N19 UNK1U   9      61.149 -21.141  24.678  0.00  0.00           N  
HETATM   90  O20 UNK1U   9      62.305 -19.579  20.362  0.00  0.00           O  
HETATM   91  C21 UNK1U   9      62.933 -12.516  16.908  0.00  0.00           C  
HETATM   92  N22 UNK1U   9      61.590 -12.490  16.931  0.00  0.00           N  
HETATM   93  C23 UNK1U   9      60.784 -11.515  16.241  0.00  0.00           C  
HETATM   94  C24 UNK1U   9      59.898 -12.196  15.189  0.00  0.00           C  
HETATM   95  O25 UNK1U   9      60.427 -12.802  14.093  0.00  0.00           O  
HETATM   96  O26 UNK1U   9      63.600 -11.700  16.261  0.00  0.00           O  
HETATM   97  O27 UNK1U   9      58.569 -12.022  15.212  0.00  0.00           O  
HETATM   98  C28 UNK1U   9      61.509 -10.141  15.903  0.00  0.00           C  
HETATM   99  C29 UNK1U   9      62.154  -9.477  17.111  0.00  0.00           C  
HETATM  100  C30 UNK1U   9      61.036  -8.878  17.908  0.00  0.00           C  
HETATM  101  O31 UNK1U   9      60.843  -9.304  19.059  0.00  0.00           O  
HETATM  102  N   PRO A   1      22.998   1.047  42.573  0.00  0.00      A    N1+
HETATM  103  CA  PRO A   1      23.861   0.847  41.396  0.00  0.00      A    C  
HETATM  104  C   PRO A   1      24.209  -0.637  41.164  0.00  0.00      A    C  
HETATM  105  O   PRO A   1      24.285  -1.407  42.136  0.00  0.00      A    O  
HETATM  106  CB  PRO A   1      25.125   1.655  41.747  0.00  0.00      A    C  
HETATM  107  CG  PRO A   1      25.143   1.734  43.298  0.00  0.00      A    C  
HETATM  108  CD  PRO A   1      23.776   1.296  43.810  0.00  0.00      A    C  
HETATM  109  N   PRO A   2      24.420  -1.045  39.889  0.00  0.00      A    N  
HETATM  110  CA  PRO A   2      24.707  -2.463  39.633  0.00  0.00      A    C  
HETATM  111  C   PRO A   2      26.043  -2.937  40.243  0.00  0.00      A    C  
HETATM  112  O   PRO A   2      26.978  -2.140  40.417  0.00  0.00      A    O  
HETATM  113  CB  PRO A   2      24.721  -2.554  38.100  0.00  0.00      A    C  
HETATM  114  CG  PRO A   2      25.024  -1.194  37.629  0.00  0.00      A    C  
HETATM  115  CD  PRO A   2      24.416  -0.253  38.643  0.00  0.00      A    C  
HETATM  116  N   HIS A   3      26.097  -4.225  40.590  0.00  0.00      A    N  
HETATM  117  CA  HIS A   3      27.274  -4.863  41.184  0.00  0.00      A    C  
HETATM  118  C   HIS A   3      28.432  -4.902  40.183  0.00  0.00      A    C  
HETATM  119  O   HIS A   3      28.241  -5.288  39.029  0.00  0.00      A    O  
HETATM  120  CB  HIS A   3      26.907  -6.288  41.615  0.00  0.00      A    C  
HETATM  121  CG  HIS A   3      27.914  -6.928  42.520  0.00  0.00      A    C  
HETATM  122  CD2 HIS A   3      27.833  -7.303  43.816  0.00  0.00      A    C  
HETATM  123  ND1 HIS A   3      29.187  -7.258  42.108  0.00  0.00      A    N  
HETATM  124  CE1 HIS A   3      29.849  -7.810  43.109  0.00  0.00      A    C  
HETATM  125  NE2 HIS A   3      29.052  -7.848  44.158  0.00  0.00      A    N  
HETATM  126  N   GLY A   4      29.623  -4.496  40.616  0.00  0.00      A    N  
HETATM  127  CA  GLY A   4      30.795  -4.474  39.728  0.00  0.00      A    C  
HETATM  128  C   GLY A   4      31.196  -5.777  39.046  0.00  0.00      A    C  
HETATM  129  O   GLY A   4      31.733  -5.771  37.949  0.00  0.00      A    O  
HETATM  130  N   GLU A   5      30.949  -6.910  39.703  0.00  0.00      A    N  
HETATM  131  CA  GLU A   5      31.255  -8.227  39.114  0.00  0.00      A    C  
HETATM  132  C   GLU A   5      30.416  -8.515  37.871  0.00  0.00      A    C  
HETATM  133  O   GLU A   5      30.817  -9.310  37.020  0.00  0.00      A    O  
HETATM  134  CB  GLU A   5      31.069  -9.316  40.178  0.00  0.00      A    C  
HETATM  135  CG  GLU A   5      31.374 -10.757  39.720  0.00  0.00      A    C  
HETATM  136  CD  GLU A   5      31.572 -11.669  40.915  0.00  0.00      A    C  
HETATM  137  OE1 GLU A   5      31.352 -11.220  42.065  0.00  0.00      A    O  
HETATM  138  OE2 GLU A   5      31.995 -12.819  40.708  0.00  0.00      A    O1-
HETATM  139  N   LEU A   6      29.271  -7.842  37.732  0.00  0.00      A    N  
HETATM  140  CA  LEU A   6      28.488  -7.964  36.497  0.00  0.00      A    C  
HETATM  141  C   LEU A   6      29.255  -7.641  35.223  0.00  0.00      A    C  
HETATM  142  O   LEU A   6      28.961  -8.177  34.146  0.00  0.00      A    O  
HETATM  143  CB  LEU A   6      27.196  -7.148  36.570  0.00  0.00      A    C  
HETATM  144  CG  LEU A   6      26.106  -7.668  37.519  0.00  0.00      A    C  
HETATM  145  CD1 LEU A   6      24.860  -6.800  37.416  0.00  0.00      A    C  
HETATM  146  CD2 LEU A   6      25.722  -9.116  37.233  0.00  0.00      A    C  
HETATM  147  N   GLN A   7      30.270  -6.791  35.328  0.00  0.00      A    N  
HETATM  148  CA  GLN A   7      31.106  -6.526  34.159  0.00  0.00      A    C  
HETATM  149  C   GLN A   7      31.981  -7.698  33.811  0.00  0.00      A    C  
HETATM  150  O   GLN A   7      32.101  -8.020  32.648  0.00  0.00      A    O  
HETATM  151  CB  GLN A   7      31.995  -5.320  34.382  0.00  0.00      A    C  
HETATM  152  CG  GLN A   7      31.237  -4.018  34.560  0.00  0.00      A    C  
HETATM  153  CD  GLN A   7      32.199  -2.989  35.008  0.00  0.00      A    C  
HETATM  154  NE2 GLN A   7      32.634  -3.106  36.275  0.00  0.00      A    N  
HETATM  155  OE1 GLN A   7      32.659  -2.160  34.190  0.00  0.00      A    O  
HETATM  156  N   TYR A   8      32.580  -8.330  34.812  0.00  0.00      A    N  
HETATM  157  CA  TYR A   8      33.389  -9.541  34.582  0.00  0.00      A    C  
HETATM  158  C   TYR A   8      32.511 -10.661  33.990  0.00  0.00      A    C  
HETATM  159  O   TYR A   8      32.862 -11.295  33.002  0.00  0.00      A    O  
HETATM  160  CB  TYR A   8      34.104  -9.994  35.876  0.00  0.00      A    C  
HETATM  161  CG  TYR A   8      34.699 -11.386  35.760  0.00  0.00      A    C  
HETATM  162  CD1 TYR A   8      35.904 -11.592  35.074  0.00  0.00      A    C  
HETATM  163  CD2 TYR A   8      34.008 -12.523  36.272  0.00  0.00      A    C  
HETATM  164  CE1 TYR A   8      36.432 -12.870  34.913  0.00  0.00      A    C  
HETATM  165  CE2 TYR A   8      34.545 -13.817  36.130  0.00  0.00      A    C  
HETATM  166  CZ  TYR A   8      35.752 -13.974  35.450  0.00  0.00      A    C  
HETATM  167  OH  TYR A   8      36.298 -15.219  35.296  0.00  0.00      A    O  
HETATM  168  N   LEU A   9      31.334 -10.855  34.579  0.00  0.00      A    N  
HETATM  169  CA  LEU A   9      30.353 -11.819  34.038  0.00  0.00      A    C  
HETATM  170  C   LEU A   9      29.946 -11.529  32.586  0.00  0.00      A    C  
HETATM  171  O   LEU A   9      29.965 -12.428  31.754  0.00  0.00      A    O  
HETATM  172  CB  LEU A   9      29.156 -11.931  35.005  0.00  0.00      A    C  
HETATM  173  CG  LEU A   9      29.503 -12.415  36.428  0.00  0.00      A    C  
HETATM  174  CD1 LEU A   9      28.301 -12.345  37.349  0.00  0.00      A    C  
HETATM  175  CD2 LEU A   9      30.079 -13.827  36.460  0.00  0.00      A    C  
HETATM  176  N   GLY A  10      29.650 -10.265  32.245  0.00  0.00      A    N  
HETATM  177  CA  GLY A  10      29.300  -9.906  30.848  0.00  0.00      A    C  
HETATM  178  C   GLY A  10      30.426 -10.086  29.845  0.00  0.00      A    C  
HETATM  179  O   GLY A  10      30.225 -10.395  28.660  0.00  0.00      A    O  
HETATM  180  N   GLN A  11      31.641  -9.886  30.318  0.00  0.00      A    N  
HETATM  181  CA  GLN A  11      32.811 -10.144  29.495  0.00  0.00      A    C  
HETATM  182  C   GLN A  11      32.979 -11.638  29.183  0.00  0.00      A    C  
HETATM  183  O   GLN A  11      33.263 -12.000  28.050  0.00  0.00      A    O  
HETATM  184  CB  GLN A  11      34.046  -9.595  30.202  0.00  0.00      A    C  
HETATM  185  CG  GLN A  11      34.112  -8.066  30.229  0.00  0.00      A    C  
HETATM  186  CD  GLN A  11      35.403  -7.600  30.850  0.00  0.00      A    C  
HETATM  187  NE2 GLN A  11      35.956  -6.457  30.382  0.00  0.00      A    N  
HETATM  188  OE1 GLN A  11      35.915  -8.272  31.733  0.00  0.00      A    O  
HETATM  189  N   ILE A  12      32.811 -12.497  30.195  0.00  0.00      A    N  
HETATM  190  CA  ILE A  12      32.747 -13.960  29.976  0.00  0.00      A    C  
HETATM  191  C   ILE A  12      31.659 -14.310  28.940  0.00  0.00      A    C  
HETATM  192  O   ILE A  12      31.911 -14.938  27.905  0.00  0.00      A    O  
HETATM  193  CB  ILE A  12      32.448 -14.727  31.311  0.00  0.00      A    C  
HETATM  194  CG1 ILE A  12      33.581 -14.539  32.333  0.00  0.00      A    C  
HETATM  195  CG2 ILE A  12      32.174 -16.222  31.019  0.00  0.00      A    C  
HETATM  196  CD1 ILE A  12      34.959 -14.941  31.818  0.00  0.00      A    C  
HETATM  197  N   GLN A  13      30.453 -13.841  29.232  0.00  0.00      A    N  
HETATM  198  CA  GLN A  13      29.289 -14.009  28.371  0.00  0.00      A    C  
HETATM  199  C   GLN A  13      29.558 -13.587  26.923  0.00  0.00      A    C  
HETATM  200  O   GLN A  13      29.302 -14.366  25.989  0.00  0.00      A    O  
HETATM  201  CB  GLN A  13      28.172 -13.187  29.000  0.00  0.00      A    C  
HETATM  202  CG  GLN A  13      26.790 -13.381  28.450  0.00  0.00      A    C  
HETATM  203  CD  GLN A  13      25.758 -13.020  29.504  0.00  0.00      A    C  
HETATM  204  NE2 GLN A  13      24.531 -13.522  29.317  0.00  0.00      A    N  
HETATM  205  OE1 GLN A  13      26.061 -12.314  30.501  0.00  0.00      A    O  
HETATM  206  N   HIS A  14      30.105 -12.378  26.725  0.00  0.00      A    N  
HETATM  207  CA  HIS A  14      30.482 -11.870  25.380  0.00  0.00      A    C  
HETATM  208  C   HIS A  14      31.563 -12.714  24.662  0.00  0.00      A    C  
HETATM  209  O   HIS A  14      31.517 -12.907  23.435  0.00  0.00      A    O  
HETATM  210  CB  HIS A  14      30.919 -10.384  25.497  0.00  0.00      A    C  
HETATM  211  CG  HIS A  14      31.416  -9.784  24.214  0.00  0.00      A    C  
HETATM  212  CD2 HIS A  14      32.670  -9.509  23.782  0.00  0.00      A    C  
HETATM  213  ND1 HIS A  14      30.568  -9.395  23.197  0.00  0.00      A    N  
HETATM  214  CE1 HIS A  14      31.279  -8.922  22.186  0.00  0.00      A    C  
HETATM  215  NE2 HIS A  14      32.557  -8.980  22.516  0.00  0.00      A    N  
HETATM  216  N   ILE A  15      32.557 -13.205  25.406  0.00  0.00      A    N  
HETATM  217  CA  ILE A  15      33.576 -14.093  24.792  0.00  0.00      A    C  
HETATM  218  C   ILE A  15      32.972 -15.465  24.393  0.00  0.00      A    C  
HETATM  219  O   ILE A  15      33.315 -16.031  23.350  0.00  0.00      A    O  
HETATM  220  CB  ILE A  15      34.855 -14.282  25.675  0.00  0.00      A    C  
HETATM  221  CG1 ILE A  15      35.479 -12.920  25.995  0.00  0.00      A    C  
HETATM  222  CG2 ILE A  15      35.892 -15.153  24.932  0.00  0.00      A    C  
HETATM  223  CD1 ILE A  15      36.334 -12.883  27.218  0.00  0.00      A    C  
HETATM  224  N   LEU A  16      32.074 -15.990  25.210  0.00  0.00      A    N  
HETATM  225  CA  LEU A  16      31.445 -17.273  24.852  0.00  0.00      A    C  
HETATM  226  C   LEU A  16      30.657 -17.128  23.545  0.00  0.00      A    C  
HETATM  227  O   LEU A  16      30.867 -17.878  22.584  0.00  0.00      A    O  
HETATM  228  CB  LEU A  16      30.587 -17.802  26.010  0.00  0.00      A    C  
HETATM  229  CG  LEU A  16      31.427 -18.222  27.226  0.00  0.00      A    C  
HETATM  230  CD1 LEU A  16      30.583 -18.609  28.431  0.00  0.00      A    C  
HETATM  231  CD2 LEU A  16      32.418 -19.310  26.856  0.00  0.00      A    C  
HETATM  232  N   ARG A  17      29.822 -16.089  23.500  0.00  0.00      A    N  
HETATM  233  CA  ARG A  17      28.996 -15.760  22.337  0.00  0.00      A    C  
HETATM  234  C   ARG A  17      29.792 -15.274  21.133  0.00  0.00      A    C  
HETATM  235  O   ARG A  17      29.593 -15.754  20.028  0.00  0.00      A    O  
HETATM  236  CB  ARG A  17      27.942 -14.712  22.727  0.00  0.00      A    C  
HETATM  237  CG  ARG A  17      26.831 -14.604  21.679  0.00  0.00      A    C  
HETATM  238  CD  ARG A  17      25.954 -13.328  21.735  0.00  0.00      A    C  
HETATM  239  NE  ARG A  17      25.097 -13.341  20.541  0.00  0.00      A    N  
HETATM  240  CZ  ARG A  17      23.989 -14.086  20.405  0.00  0.00      A    C  
HETATM  241  NH1 ARG A  17      23.560 -14.859  21.405  0.00  0.00      A    N  
HETATM  242  NH2 ARG A  17      23.294 -14.059  19.263  0.00  0.00      A    N  
HETATM  243  N   CYS A  18      30.699 -14.320  21.333  0.00  0.00      A    N  
HETATM  244  CA  CYS A  18      31.369 -13.698  20.189  0.00  0.00      A    C  
HETATM  245  C   CYS A  18      32.835 -14.039  19.964  0.00  0.00      A    C  
HETATM  246  O   CYS A  18      33.362 -13.718  18.904  0.00  0.00      A    O  
HETATM  247  CB  CYS A  18      31.204 -12.184  20.235  0.00  0.00      A    C  
HETATM  248  SG  CYS A  18      29.490 -11.683  20.299  0.00  0.00      A    S  
HETATM  249 LPG1 CYS A  18      29.143 -11.892  19.754  0.00  0.00      A   LP  
HETATM  250 LPG2 CYS A  18      29.181 -11.902  20.863  0.00  0.00      A   LP  
HETATM  251  N   GLY A  19      33.477 -14.685  20.936  0.00  0.00      A    N  
HETATM  252  CA  GLY A  19      34.865 -15.101  20.803  0.00  0.00      A    C  
HETATM  253  C   GLY A  19      35.161 -15.927  19.563  0.00  0.00      A    C  
HETATM  254  O   GLY A  19      34.384 -16.776  19.152  0.00  0.00      A    O  
HETATM  255  N   VAL A  20      36.309 -15.669  18.974  0.00  0.00      A    N  
HETATM  256  CA  VAL A  20      36.792 -16.388  17.825  0.00  0.00      A    C  
HETATM  257  C   VAL A  20      37.835 -17.392  18.341  0.00  0.00      A    C  
HETATM  258  O   VAL A  20      38.519 -17.126  19.355  0.00  0.00      A    O  
HETATM  259  CB  VAL A  20      37.419 -15.371  16.821  0.00  0.00      A    C  
HETATM  260  CG1 VAL A  20      38.154 -16.055  15.707  0.00  0.00      A    C  
HETATM  261  CG2 VAL A  20      36.318 -14.444  16.229  0.00  0.00      A    C  
HETATM  262  N   ARG A  21      37.957 -18.528  17.651  0.00  0.00      A    N  
HETATM  263  CA  ARG A  21      38.987 -19.527  17.970  0.00  0.00      A    C  
HETATM  264  C   ARG A  21      40.410 -19.061  17.647  0.00  0.00      A    C  
HETATM  265  O   ARG A  21      40.717 -18.712  16.513  0.00  0.00      A    O  
HETATM  266  CB  ARG A  21      38.710 -20.855  17.235  0.00  0.00      A    C  
HETATM  267  CG  ARG A  21      37.675 -21.764  17.909  0.00  0.00      A    C  
HETATM  268  CD  ARG A  21      38.205 -22.360  19.228  0.00  0.00      A    C  
HETATM  269  NE  ARG A  21      39.418 -23.171  19.059  0.00  0.00      A    N  
HETATM  270  CZ  ARG A  21      39.417 -24.460  18.694  0.00  0.00      A    C  
HETATM  271  NH1 ARG A  21      38.269 -25.089  18.452  0.00  0.00      A    N  
HETATM  272  NH2 ARG A  21      40.565 -25.123  18.574  0.00  0.00      A    N  
HETATM  273  N   LYS A  22      41.292 -19.122  18.636  0.00  0.00      A    N  
HETATM  274  CA  LYS A  22      42.671 -18.647  18.470  0.00  0.00      A    C  
HETATM  275  C   LYS A  22      43.549 -19.510  19.363  0.00  0.00      A    C  
HETATM  276  O   LYS A  22      43.169 -19.774  20.491  0.00  0.00      A    O  
HETATM  277  CB  LYS A  22      42.772 -17.136  18.851  0.00  0.00      A    C  
HETATM  278  CG  LYS A  22      44.119 -16.420  18.530  0.00  0.00      A    C  
HETATM  279  CD  LYS A  22      44.007 -14.875  18.608  0.00  0.00      A    C  
HETATM  280  CE  LYS A  22      45.317 -14.187  18.260  0.00  0.00      A    C  
HETATM  281  NZ  LYS A  22      46.123 -13.851  19.520  0.00  0.00      A    N1+
HETATM  282  N   ASP A  23      44.697 -19.977  18.869  0.00  0.00      A    N  
HETATM  283  CA  ASP A  23      45.633 -20.755  19.724  0.00  0.00      A    C  
HETATM  284  C   ASP A  23      46.582 -19.872  20.510  0.00  0.00      A    C  
HETATM  285  O   ASP A  23      47.033 -18.843  20.003  0.00  0.00      A    O  
HETATM  286  CB  ASP A  23      46.526 -21.692  18.902  0.00  0.00      A    C  
HETATM  287  CG  ASP A  23      45.758 -22.814  18.217  0.00  0.00      A    C  
HETATM  288  OD1 ASP A  23      44.616 -23.142  18.632  0.00  0.00      A    O  
HETATM  289  OD2 ASP A  23      46.334 -23.369  17.251  0.00  0.00      A    O1-
HETATM  290 **** ASP A  23      46.773 -18.589  19.071  0.00  0.00      A   LP  
HETATM  291 **** ASP A  23      47.659 -18.262  20.523  0.00  0.00      A   LP  
HETATM  292  N   ASP A  24      46.911 -20.289  21.730  0.00  0.00      A    N  
HETATM  293  CA  ASP A  24      48.002 -19.658  22.477  0.00  0.00      A    C  
HETATM  294  C   ASP A  24      49.311 -20.246  21.948  0.00  0.00      A    C  
HETATM  295  O   ASP A  24      49.269 -21.053  21.020  0.00  0.00      A    O  
HETATM  296  CB  ASP A  24      47.830 -19.801  24.000  0.00  0.00      A    C  
HETATM  297  CG  ASP A  24      48.144 -21.210  24.517  0.00  0.00      A    C  
HETATM  298  OD1 ASP A  24      48.519 -22.074  23.719  0.00  0.00      A    O  
HETATM  299  OD2 ASP A  24      48.015 -21.443  25.739  0.00  0.00      A    O1-
HETATM  300 **** ASP A  24      48.389 -21.314  20.624  0.00  0.00      A   LP  
HETATM  301 **** ASP A  24      50.115 -21.447  20.662  0.00  0.00      A   LP  
HETATM  302 **** ASP A  24      48.218 -22.354  26.098  0.00  0.00      A   LP  
HETATM  303 **** ASP A  24      47.709 -20.719  26.357  0.00  0.00      A   LP  
HETATM  304  N   ARG A  25      50.453 -19.852  22.511  0.00  0.00      A    N  
HETATM  305  CA  ARG A  25      51.757 -20.215  21.930  0.00  0.00      A    C  
HETATM  306  C   ARG A  25      52.081 -21.720  21.944  0.00  0.00      A    C  
HETATM  307  O   ARG A  25      52.918 -22.176  21.166  0.00  0.00      A    O  
HETATM  308  CB  ARG A  25      52.899 -19.441  22.589  0.00  0.00      A    C  
HETATM  309  CG  ARG A  25      53.131 -19.817  24.017  0.00  0.00      A    C  
HETATM  310  CD  ARG A  25      54.292 -19.083  24.599  0.00  0.00      A    C  
HETATM  311  NE  ARG A  25      54.368 -19.352  26.031  0.00  0.00      A    N  
HETATM  312  CZ  ARG A  25      54.984 -20.410  26.571  0.00  0.00      A    C  
HETATM  313  NH1 ARG A  25      55.594 -21.306  25.786  0.00  0.00      A    N  
HETATM  314  NH2 ARG A  25      54.996 -20.569  27.895  0.00  0.00      A    N  
HETATM  315  N   THR A  26      51.416 -22.466  22.831  0.00  0.00      A    N  
HETATM  316  CA  THR A  26      51.600 -23.913  22.942  0.00  0.00      A    C  
HETATM  317  C   THR A  26      50.585 -24.661  22.078  0.00  0.00      A    C  
HETATM  318  O   THR A  26      50.462 -25.884  22.194  0.00  0.00      A    O  
HETATM  319  CB  THR A  26      51.451 -24.405  24.396  0.00  0.00      A    C  
HETATM  320  CG2 THR A  26      52.360 -23.615  25.349  0.00  0.00      A    C  
HETATM  321  OG1 THR A  26      50.082 -24.281  24.804  0.00  0.00      A    O  
HETATM  322 **** THR A  26      49.518 -24.834  24.191  0.00  0.00      A   LP  
HETATM  323 **** THR A  26      49.815 -23.320  24.727  0.00  0.00      A   LP  
HETATM  324  N   GLY A  27      49.858 -23.926  21.232  0.00  0.00      A    N  
HETATM  325  CA  GLY A  27      48.877 -24.511  20.335  0.00  0.00      A    C  
HETATM  326  C   GLY A  27      47.611 -24.947  21.052  0.00  0.00      A    C  
HETATM  327  O   GLY A  27      46.808 -25.685  20.489  0.00  0.00      A    O  
HETATM  328  N   THR A  28      47.422 -24.506  22.296  0.00  0.00      A    N  
HETATM  329  CA  THR A  28      46.190 -24.792  23.052  0.00  0.00      A    C  
HETATM  330  C   THR A  28      45.119 -23.759  22.688  0.00  0.00      A    C  
HETATM  331  O   THR A  28      45.431 -22.576  22.518  0.00  0.00      A    O  
HETATM  332  CB  THR A  28      46.451 -24.730  24.539  0.00  0.00      A    C  
HETATM  333  CG2 THR A  28      45.248 -25.237  25.333  0.00  0.00      A    C  
HETATM  334  OG1 THR A  28      47.646 -25.473  24.846  0.00  0.00      A    O  
HETATM  335  N   GLY A  29      43.869 -24.210  22.578  0.00  0.00      A    N  
HETATM  336  CA  GLY A  29      42.786 -23.422  21.994  0.00  0.00      A    C  
HETATM  337  C   GLY A  29      42.062 -22.497  22.961  0.00  0.00      A    C  
HETATM  338  O   GLY A  29      41.806 -22.833  24.121  0.00  0.00      A    O  
HETATM  339  N   THR A  30      41.717 -21.313  22.476  0.00  0.00      A    N  
HETATM  340  CA  THR A  30      40.930 -20.381  23.291  0.00  0.00      A    C  
HETATM  341  C   THR A  30      39.784 -19.851  22.467  0.00  0.00      A    C  
HETATM  342  O   THR A  30      39.807 -19.912  21.245  0.00  0.00      A    O  
HETATM  343  CB  THR A  30      41.794 -19.139  23.744  0.00  0.00      A    C  
HETATM  344  CG2 THR A  30      43.106 -19.567  24.445  0.00  0.00      A    C  
HETATM  345  OG1 THR A  30      42.090 -18.346  22.583  0.00  0.00      A    O  
HETATM  346  N   LEU A  31      38.779 -19.322  23.145  0.00  0.00      A    N  
HETATM  347  CA  LEU A  31      37.880 -18.344  22.507  0.00  0.00      A    C  
HETATM  348  C   LEU A  31      38.389 -16.922  22.837  0.00  0.00      A    C  
HETATM  349  O   LEU A  31      38.569 -16.577  24.000  0.00  0.00      A    O  
HETATM  350  CB  LEU A  31      36.426 -18.555  22.960  0.00  0.00      A    C  
HETATM  351  CG  LEU A  31      35.735 -19.813  22.404  0.00  0.00      A    C  
HETATM  352  CD1 LEU A  31      34.294 -19.831  22.871  0.00  0.00      A    C  
HETATM  353  CD2 LEU A  31      35.787 -19.868  20.882  0.00  0.00      A    C  
HETATM  354  N   SER A  32      38.643 -16.125  21.806  0.00  0.00      A    N  
HETATM  355  CA  SER A  32      39.363 -14.835  21.944  0.00  0.00      A    C  
HETATM  356  C   SER A  32      38.573 -13.612  21.474  0.00  0.00      A    C  
HETATM  357  O   SER A  32      37.936 -13.651  20.425  0.00  0.00      A    O  
HETATM  358  CB  SER A  32      40.659 -14.888  21.148  0.00  0.00      A    C  
HETATM  359  OG  SER A  32      41.465 -13.753  21.378  0.00  0.00      A    O  
HETATM  360  N   VAL A  33      38.646 -12.538  22.257  0.00  0.00      A    N  
HETATM  361  CA  VAL A  33      38.148 -11.200  21.863  0.00  0.00      A    C  
HETATM  362  C   VAL A  33      39.286 -10.207  22.098  0.00  0.00      A    C  
HETATM  363  O   VAL A  33      39.925 -10.271  23.145  0.00  0.00      A    O  
HETATM  364  CB  VAL A  33      36.869 -10.799  22.653  0.00  0.00      A    C  
HETATM  365  CG1 VAL A  33      36.555  -9.294  22.536  0.00  0.00      A    C  
HETATM  366  CG2 VAL A  33      35.664 -11.586  22.146  0.00  0.00      A    C  
HETATM  367  N   PHE A  34      39.562  -9.340  21.116  0.00  0.00      A    N  
HETATM  368  CA  PHE A  34      40.557  -8.244  21.253  0.00  0.00      A    C  
HETATM  369  C   PHE A  34      39.977  -6.888  21.738  0.00  0.00      A    C  
HETATM  370  O   PHE A  34      39.140  -6.295  21.062  0.00  0.00      A    O  
HETATM  371  CB  PHE A  34      41.331  -8.041  19.944  0.00  0.00      A    C  
HETATM  372  CG  PHE A  34      42.576  -7.190  20.087  0.00  0.00      A    C  
HETATM  373  CD1 PHE A  34      43.580  -7.533  20.990  0.00  0.00      A    C  
HETATM  374  CD2 PHE A  34      42.755  -6.044  19.295  0.00  0.00      A    C  
HETATM  375  CE1 PHE A  34      44.758  -6.755  21.101  0.00  0.00      A    C  
HETATM  376  CE2 PHE A  34      43.917  -5.259  19.407  0.00  0.00      A    C  
HETATM  377  CZ  PHE A  34      44.917  -5.615  20.305  0.00  0.00      A    C  
HETATM  378  N   GLY A  35      40.416  -6.426  22.914  0.00  0.00      A    N  
HETATM  379  CA  GLY A  35      40.009  -5.106  23.440  0.00  0.00      A    C  
HETATM  380  C   GLY A  35      38.802  -5.096  24.347  0.00  0.00      A    C  
HETATM  381  O   GLY A  35      37.660  -5.193  23.895  0.00  0.00      A    O  
HETATM  382  N   MET A  36      39.035  -4.981  25.648  0.00  0.00      A    N  
HETATM  383  CA  MET A  36      37.933  -5.005  26.585  0.00  0.00      A    C  
HETATM  384  C   MET A  36      38.317  -4.090  27.713  0.00  0.00      A    C  
HETATM  385  O   MET A  36      39.472  -3.804  27.888  0.00  0.00      A    O  
HETATM  386  CB  MET A  36      37.704  -6.438  27.156  0.00  0.00      A    C  
HETATM  387  CG  MET A  36      37.276  -7.540  26.137  0.00  0.00      A    C  
HETATM  388  SD  MET A  36      36.555  -8.989  26.996  0.00  0.00      A    S  
HETATM  389  CE  MET A  36      34.855  -8.942  26.418  0.00  0.00      A    C  
HETATM  390 LPD1 MET A  36      36.863  -9.565  26.812  0.00  0.00      A   LP  
HETATM  391 LPD2 MET A  36      36.589  -8.920  27.671  0.00  0.00      A   LP  
HETATM  392  N   GLN A  37      37.344  -3.651  28.496  0.00  0.00      A    N  
HETATM  393  CA  GLN A  37      37.636  -2.841  29.656  0.00  0.00      A    C  
HETATM  394  C   GLN A  37      36.524  -2.977  30.637  0.00  0.00      A    C  
HETATM  395  O   GLN A  37      35.391  -3.021  30.238  0.00  0.00      A    O  
HETATM  396  CB  GLN A  37      37.783  -1.344  29.246  0.00  0.00      A    C  
HETATM  397  CG  GLN A  37      38.156  -0.413  30.362  0.00  0.00      A    C  
HETATM  398  CD  GLN A  37      38.446   1.039  29.811  0.00  0.00      A    C  
HETATM  399  NE2 GLN A  37      39.678   1.308  29.417  0.00  0.00      A    N  
HETATM  400  OE1 GLN A  37      37.542   1.835  29.707  0.00  0.00      A    O  
HETATM  401  N   ALA A  38      36.868  -2.982  31.919  0.00  0.00      A    N  
HETATM  402  CA  ALA A  38      35.926  -2.976  33.034  0.00  0.00      A    C  
HETATM  403  C   ALA A  38      36.420  -1.971  34.090  0.00  0.00      A    C  
HETATM  404  O   ALA A  38      37.619  -1.845  34.287  0.00  0.00      A    O  
HETATM  405  CB  ALA A  38      35.846  -4.420  33.693  0.00  0.00      A    C  
HETATM  406  N   ARG A  39      35.479  -1.313  34.764  0.00  0.00      A    N  
HETATM  407  CA  ARG A  39      35.710  -0.415  35.897  0.00  0.00      A    C  
HETATM  408  C   ARG A  39      35.189  -1.029  37.216  0.00  0.00      A    C  
HETATM  409  O   ARG A  39      34.042  -1.417  37.305  0.00  0.00      A    O  
HETATM  410  CB  ARG A  39      35.038   0.990  35.653  0.00  0.00      A    C  
HETATM  411  CG  ARG A  39      35.369   2.076  36.750  0.00  0.00      A    C  
HETATM  412  CD  ARG A  39      34.809   3.567  36.474  0.00  0.00      A    C  
HETATM  413  NE  ARG A  39      35.307   4.019  35.193  0.00  0.00      A    N  
HETATM  414  CZ  ARG A  39      36.370   4.792  34.973  0.00  0.00      A    C  
HETATM  415  NH1 ARG A  39      37.043   5.377  35.947  0.00  0.00      A    N  
HETATM  416  NH2 ARG A  39      36.731   5.001  33.720  0.00  0.00      A    N  
HETATM  417  N   TYR A  40      36.024  -1.089  38.234  0.00  0.00      A    N  
HETATM  418  CA  TYR A  40      35.612  -1.577  39.542  0.00  0.00      A    C  
HETATM  419  C   TYR A  40      35.896  -0.457  40.526  0.00  0.00      A    C  
HETATM  420  O   TYR A  40      37.058  -0.027  40.660  0.00  0.00      A    O  
HETATM  421  CB  TYR A  40      36.404  -2.864  39.953  0.00  0.00      A    C  
HETATM  422  CG  TYR A  40      36.267  -3.992  38.947  0.00  0.00      A    C  
HETATM  423  CD1 TYR A  40      35.208  -4.925  39.052  0.00  0.00      A    C  
HETATM  424  CD2 TYR A  40      37.160  -4.124  37.892  0.00  0.00      A    C  
HETATM  425  CE1 TYR A  40      35.029  -5.957  38.099  0.00  0.00      A    C  
HETATM  426  CE2 TYR A  40      36.998  -5.160  36.931  0.00  0.00      A    C  
HETATM  427  CZ  TYR A  40      35.912  -6.083  37.061  0.00  0.00      A    C  
HETATM  428  OH  TYR A  40      35.725  -7.112  36.136  0.00  0.00      A    O  
HETATM  429  N   SER A  41      34.848   0.014  41.210  0.00  0.00      A    N  
HETATM  430  CA  SER A  41      35.015   0.977  42.283  0.00  0.00      A    C  
HETATM  431  C   SER A  41      35.740   0.382  43.479  0.00  0.00      A    C  
HETATM  432  O   SER A  41      35.487  -0.761  43.865  0.00  0.00      A    O  
HETATM  433  CB  SER A  41      33.663   1.551  42.722  0.00  0.00      A    C  
HETATM  434  OG  SER A  41      33.831   2.270  43.926  0.00  0.00      A    O  
HETATM  435  N   LEU A  42      36.647   1.154  44.067  0.00  0.00      A    N  
HETATM  436  CA  LEU A  42      37.385   0.716  45.244  0.00  0.00      A    C  
HETATM  437  C   LEU A  42      36.910   1.514  46.452  0.00  0.00      A    C  
HETATM  438  O   LEU A  42      37.548   1.517  47.489  0.00  0.00      A    O  
HETATM  439  CB  LEU A  42      38.895   0.936  45.047  0.00  0.00      A    C  
HETATM  440  CG  LEU A  42      39.628   0.307  43.855  0.00  0.00      A    C  
HETATM  441  CD1 LEU A  42      41.123   0.650  43.840  0.00  0.00      A    C  
HETATM  442  CD2 LEU A  42      39.443  -1.208  43.853  0.00  0.00      A    C  
HETATM  443  N   ARG A  43      35.786   2.204  46.305  0.00  0.00      A    N  
HETATM  444  CA  ARG A  43      35.300   3.101  47.347  0.00  0.00      A    C  
HETATM  445  C   ARG A  43      34.415   2.359  48.329  0.00  0.00      A    C  
HETATM  446  O   ARG A  43      33.274   2.015  48.000  0.00  0.00      A    O  
HETATM  447  CB  ARG A  43      34.547   4.280  46.720  0.00  0.00      A    C  
HETATM  448  CG  ARG A  43      35.411   5.025  45.692  0.00  0.00      A    C  
HETATM  449  CD  ARG A  43      34.747   6.287  45.141  0.00  0.00      A    C  
HETATM  450  NE  ARG A  43      35.561   6.857  44.075  0.00  0.00      A    N  
HETATM  451  CZ  ARG A  43      35.557   6.430  42.816  0.00  0.00      A    C  
HETATM  452  NH1 ARG A  43      34.760   5.432  42.443  0.00  0.00      A    N  
HETATM  453  NH2 ARG A  43      36.362   7.008  41.927  0.00  0.00      A    N  
HETATM  454  N   ASP A  44      34.947   2.108  49.524  0.00  0.00      A    N  
HETATM  455  CA  ASP A  44      34.215   1.396  50.574  0.00  0.00      A    C  
HETATM  456  C   ASP A  44      33.815  -0.052  50.203  0.00  0.00      A    C  
HETATM  457  O   ASP A  44      32.952  -0.628  50.852  0.00  0.00      A    O  
HETATM  458  CB  ASP A  44      32.969   2.196  51.015  0.00  0.00      A    C  
HETATM  459  CG  ASP A  44      33.314   3.584  51.547  0.00  0.00      A    C  
HETATM  460  OD1 ASP A  44      34.275   3.695  52.350  0.00  0.00      A    O  
HETATM  461  OD2 ASP A  44      32.614   4.559  51.160  0.00  0.00      A    O1-
HETATM  462  N   GLU A  45      34.434  -0.611  49.162  0.00  0.00      A    N  
HETATM  463  CA  GLU A  45      34.286  -2.016  48.751  0.00  0.00      A    C  
HETATM  464  C   GLU A  45      35.615  -2.474  48.146  0.00  0.00      A    C  
HETATM  465  O   GLU A  45      36.460  -1.644  47.766  0.00  0.00      A    O  
HETATM  466  CB  GLU A  45      33.140  -2.203  47.732  0.00  0.00      A    C  
HETATM  467  CG  GLU A  45      33.212  -1.298  46.485  0.00  0.00      A    C  
HETATM  468  CD  GLU A  45      32.374  -1.808  45.300  0.00  0.00      A    C  
HETATM  469  OE1 GLU A  45      31.141  -1.794  45.417  0.00  0.00      A    O  
HETATM  470  OE2 GLU A  45      32.942  -2.198  44.232  0.00  0.00      A    O1-
HETATM  471  N   PHE A  46      35.800  -3.791  48.065  0.00  0.00      A    N  
HETATM  472  CA  PHE A  46      36.992  -4.373  47.472  0.00  0.00      A    C  
HETATM  473  C   PHE A  46      36.588  -5.462  46.494  0.00  0.00      A    C  
HETATM  474  O   PHE A  46      35.873  -6.394  46.880  0.00  0.00      A    O  
HETATM  475  CB  PHE A  46      37.915  -4.938  48.548  0.00  0.00      A    C  
HETATM  476  CG  PHE A  46      39.229  -5.416  48.012  0.00  0.00      A    C  
HETATM  477  CD1 PHE A  46      39.369  -6.717  47.536  0.00  0.00      A    C  
HETATM  478  CD2 PHE A  46      40.328  -4.553  47.946  0.00  0.00      A    C  
HETATM  479  CE1 PHE A  46      40.583  -7.161  47.019  0.00  0.00      A    C  
HETATM  480  CE2 PHE A  46      41.540  -4.994  47.443  0.00  0.00      A    C  
HETATM  481  CZ  PHE A  46      41.685  -6.280  46.981  0.00  0.00      A    C  
HETATM  482  N   PRO A  47      37.075  -5.377  45.237  0.00  0.00      A    N  
HETATM  483  CA  PRO A  47      36.567  -6.233  44.171  0.00  0.00      A    C  
HETATM  484  C   PRO A  47      37.151  -7.666  44.184  0.00  0.00      A    C  
HETATM  485  O   PRO A  47      37.693  -8.133  43.167  0.00  0.00      A    O  
HETATM  486  CB  PRO A  47      36.933  -5.450  42.894  0.00  0.00      A    C  
HETATM  487  CG  PRO A  47      38.192  -4.691  43.263  0.00  0.00      A    C  
HETATM  488  CD  PRO A  47      38.168  -4.498  44.763  0.00  0.00      A    C  
HETATM  489  N   LEU A  48      37.035  -8.345  45.331  0.00  0.00      A    N  
HETATM  490  CA  LEU A  48      37.325  -9.804  45.416  0.00  0.00      A    C  
HETATM  491  C   LEU A  48      36.097 -10.572  44.896  0.00  0.00      A    C  
HETATM  492  O   LEU A  48      35.056 -10.543  45.523  0.00  0.00      A    O  
HETATM  493  CB  LEU A  48      37.665 -10.217  46.864  0.00  0.00      A    C  
HETATM  494  CG  LEU A  48      38.323 -11.607  47.101  0.00  0.00      A    C  
HETATM  495  CD1 LEU A  48      39.587 -11.820  46.276  0.00  0.00      A    C  
HETATM  496  CD2 LEU A  48      38.612 -11.886  48.611  0.00  0.00      A    C  
HETATM  497  N   LEU A  49      36.196 -11.190  43.733  0.00  0.00      A    N  
HETATM  498  CA  LEU A  49      35.014 -11.765  43.075  0.00  0.00      A    C  
HETATM  499  C   LEU A  49      34.258 -12.781  43.954  0.00  0.00      A    C  
HETATM  500  O   LEU A  49      34.860 -13.512  44.760  0.00  0.00      A    O  
HETATM  501  CB  LEU A  49      35.365 -12.376  41.697  0.00  0.00      A    C  
HETATM  502  CG  LEU A  49      35.822 -11.436  40.564  0.00  0.00      A    C  
HETATM  503  CD1 LEU A  49      35.858 -12.143  39.249  0.00  0.00      A    C  
HETATM  504  CD2 LEU A  49      34.967 -10.201  40.432  0.00  0.00      A    C  
HETATM  505  N   THR A  50      32.931 -12.795  43.805  0.00  0.00      A    N  
HETATM  506  CA  THR A  50      32.048 -13.612  44.667  0.00  0.00      A    C  
HETATM  507  C   THR A  50      31.378 -14.816  43.972  0.00  0.00      A    C  
HETATM  508  O   THR A  50      30.788 -15.659  44.647  0.00  0.00      A    O  
HETATM  509  CB  THR A  50      30.927 -12.775  45.327  0.00  0.00      A    C  
HETATM  510  CG2 THR A  50      31.509 -11.677  46.211  0.00  0.00      A    C  
HETATM  511  OG1 THR A  50      30.090 -12.209  44.309  0.00  0.00      A    O  
HETATM  512  N   THR A  51      31.469 -14.916  42.648  0.00  0.00      A    N  
HETATM  513  CA  THR A  51      30.765 -15.985  41.960  0.00  0.00      A    C  
HETATM  514  C   THR A  51      31.556 -17.282  42.003  0.00  0.00      A    C  
HETATM  515  O   THR A  51      31.109 -18.323  41.508  0.00  0.00      A    O  
HETATM  516  CB  THR A  51      30.368 -15.623  40.518  0.00  0.00      A    C  
HETATM  517  CG2 THR A  51      29.396 -14.452  40.498  0.00  0.00      A    C  
HETATM  518  OG1 THR A  51      31.533 -15.349  39.738  0.00  0.00      A    O  
HETATM  519  N   LYS A  52      32.747 -17.184  42.587  0.00  0.00      A    N  
HETATM  520  CA  LYS A  52      33.607 -18.313  42.877  0.00  0.00      A    C  
HETATM  521  C   LYS A  52      34.496 -17.828  44.006  0.00  0.00      A    C  
HETATM  522  O   LYS A  52      34.653 -16.612  44.189  0.00  0.00      A    O  
HETATM  523  CB  LYS A  52      34.409 -18.726  41.652  0.00  0.00      A    C  
HETATM  524  CG  LYS A  52      35.704 -17.999  41.458  0.00  0.00      A    C  
HETATM  525  CD  LYS A  52      36.414 -18.557  40.255  0.00  0.00      A    C  
HETATM  526  CE  LYS A  52      37.715 -17.838  40.035  0.00  0.00      A    C  
HETATM  527  NZ  LYS A  52      38.312 -18.274  38.747  0.00  0.00      A    N1+
HETATM  528  N   ARG A  53      35.018 -18.749  44.815  0.00  0.00      A    N  
HETATM  529  CA  ARG A  53      35.875 -18.327  45.907  0.00  0.00      A    C  
HETATM  530  C   ARG A  53      37.280 -18.077  45.355  0.00  0.00      A    C  
HETATM  531  O   ARG A  53      37.855 -18.946  44.669  0.00  0.00      A    O  
HETATM  532  CB  ARG A  53      35.888 -19.319  47.063  0.00  0.00      A    C  
HETATM  533  CG  ARG A  53      36.929 -18.965  48.141  0.00  0.00      A    C  
HETATM  534  CD  ARG A  53      37.037 -20.014  49.268  0.00  0.00      A    C  
HETATM  535  NE  ARG A  53      35.826 -20.069  50.086  0.00  0.00      A    N  
HETATM  536  CZ  ARG A  53      35.520 -19.204  51.046  0.00  0.00      A    C  
HETATM  537  NH1 ARG A  53      36.323 -18.167  51.327  0.00  0.00      A    N  
HETATM  538  NH2 ARG A  53      34.393 -19.358  51.712  0.00  0.00      A    N  
HETATM  539  N   VAL A  54      37.795 -16.868  45.613  0.00  0.00      A    N  
HETATM  540  CA  VAL A  54      39.138 -16.500  45.170  0.00  0.00      A    C  
HETATM  541  C   VAL A  54      40.119 -16.657  46.329  0.00  0.00      A    C  
HETATM  542  O   VAL A  54      39.824 -16.285  47.449  0.00  0.00      A    O  
HETATM  543  CB  VAL A  54      39.144 -15.078  44.495  0.00  0.00      A    C  
HETATM  544  CG1 VAL A  54      40.570 -14.561  44.210  0.00  0.00      A    C  
HETATM  545  CG2 VAL A  54      38.339 -15.125  43.200  0.00  0.00      A    C  
HETATM  546  N   PHE A  55      41.273 -17.257  46.054  0.00  0.00      A    N  
HETATM  547  CA  PHE A  55      42.291 -17.530  47.076  0.00  0.00      A    C  
HETATM  548  C   PHE A  55      42.979 -16.197  47.508  0.00  0.00      A    C  
HETATM  549  O   PHE A  55      44.086 -15.878  47.066  0.00  0.00      A    O  
HETATM  550  CB  PHE A  55      43.299 -18.605  46.569  0.00  0.00      A    C  
HETATM  551  CG  PHE A  55      44.305 -19.070  47.617  0.00  0.00      A    C  
HETATM  552  CD1 PHE A  55      43.962 -19.142  48.969  0.00  0.00      A    C  
HETATM  553  CD2 PHE A  55      45.600 -19.441  47.239  0.00  0.00      A    C  
HETATM  554  CE1 PHE A  55      44.897 -19.580  49.935  0.00  0.00      A    C  
HETATM  555  CE2 PHE A  55      46.537 -19.874  48.181  0.00  0.00      A    C  
HETATM  556  CZ  PHE A  55      46.189 -19.945  49.528  0.00  0.00      A    C  
HETATM  557  N   TRP A  56      42.285 -15.446  48.366  0.00  0.00      A    N  
HETATM  558  CA  TRP A  56      42.722 -14.151  48.833  0.00  0.00      A    C  
HETATM  559  C   TRP A  56      44.086 -14.203  49.501  0.00  0.00      A    C  
HETATM  560  O   TRP A  56      44.918 -13.339  49.235  0.00  0.00      A    O  
HETATM  561  CB  TRP A  56      41.712 -13.539  49.807  0.00  0.00      A    C  
HETATM  562  CG  TRP A  56      42.284 -12.358  50.554  0.00  0.00      A    C  
HETATM  563  CD1 TRP A  56      42.622 -12.303  51.887  0.00  0.00      A    C  
HETATM  564  CD2 TRP A  56      42.623 -11.071  50.005  0.00  0.00      A    C  
HETATM  565  CE2 TRP A  56      43.144 -10.285  51.067  0.00  0.00      A    C  
HETATM  566  CE3 TRP A  56      42.531 -10.504  48.720  0.00  0.00      A    C  
HETATM  567  NE1 TRP A  56      43.130 -11.059  52.200  0.00  0.00      A    N  
HETATM  568  CZ2 TRP A  56      43.570  -8.956  50.880  0.00  0.00      A    C  
HETATM  569  CZ3 TRP A  56      42.953  -9.185  48.538  0.00  0.00      A    C  
HETATM  570  CH2 TRP A  56      43.468  -8.426  49.614  0.00  0.00      A    C  
HETATM  571  N   LYS A  57      44.309 -15.204  50.362  0.00  0.00      A    N  
HETATM  572  CA  LYS A  57      45.616 -15.402  51.033  0.00  0.00      A    C  
HETATM  573  C   LYS A  57      46.796 -15.418  50.071  0.00  0.00      A    C  
HETATM  574  O   LYS A  57      47.813 -14.797  50.354  0.00  0.00      A    O  
HETATM  575  CB  LYS A  57      45.612 -16.658  51.922  0.00  0.00      A    C  
HETATM  576  CG  LYS A  57      47.005 -17.242  52.274  0.00  0.00      A    C  
HETATM  577  CD  LYS A  57      47.058 -17.707  53.741  0.00  0.00      A    C  
HETATM  578  CE  LYS A  57      47.994 -18.912  53.939  0.00  0.00      A    C  
HETATM  579  NZ  LYS A  57      49.428 -18.620  53.591  0.00  0.00      A    N1+
HETATM  580  N   GLY A  58      46.655 -16.108  48.940  0.00  0.00      A    N  
HETATM  581  CA  GLY A  58      47.715 -16.174  47.931  0.00  0.00      A    C  
HETATM  582  C   GLY A  58      47.863 -14.909  47.077  0.00  0.00      A    C  
HETATM  583  O   GLY A  58      48.930 -14.653  46.507  0.00  0.00      A    O  
HETATM  584  N   VAL A  59      46.774 -14.141  46.960  0.00  0.00      A    N  
HETATM  585  CA  VAL A  59      46.819 -12.834  46.284  0.00  0.00      A    C  
HETATM  586  C   VAL A  59      47.786 -11.941  47.082  0.00  0.00      A    C  
HETATM  587  O   VAL A  59      48.761 -11.443  46.531  0.00  0.00      A    O  
HETATM  588  CB  VAL A  59      45.399 -12.188  46.174  0.00  0.00      A    C  
HETATM  589  CG1 VAL A  59      45.484 -10.725  45.730  0.00  0.00      A    C  
HETATM  590  CG2 VAL A  59      44.504 -13.018  45.238  0.00  0.00      A    C  
HETATM  591  N   LEU A  60      47.515 -11.824  48.382  0.00  0.00      A    N  
HETATM  592  CA  LEU A  60      48.287 -11.040  49.338  0.00  0.00      A    C  
HETATM  593  C   LEU A  60      49.737 -11.467  49.410  0.00  0.00      A    C  
HETATM  594  O   LEU A  60      50.649 -10.655  49.256  0.00  0.00      A    O  
HETATM  595  CB  LEU A  60      47.655 -11.173  50.729  0.00  0.00      A    C  
HETATM  596  CG  LEU A  60      48.177 -10.341  51.911  0.00  0.00      A    C  
HETATM  597  CD1 LEU A  60      48.271  -8.829  51.574  0.00  0.00      A    C  
HETATM  598  CD2 LEU A  60      47.295 -10.560  53.117  0.00  0.00      A    C  
HETATM  599  N   GLU A  61      49.928 -12.758  49.624  0.00  0.00      A    N  
HETATM  600  CA  GLU A  61      51.232 -13.349  49.804  0.00  0.00      A    C  
HETATM  601  C   GLU A  61      52.120 -13.105  48.600  0.00  0.00      A    C  
HETATM  602  O   GLU A  61      53.270 -12.716  48.755  0.00  0.00      A    O  
HETATM  603  CB  GLU A  61      51.083 -14.860  50.038  0.00  0.00      A    C  
HETATM  604  CG  GLU A  61      51.811 -15.379  51.250  0.00  0.00      A    C  
HETATM  605  CD  GLU A  61      51.175 -14.919  52.573  0.00  0.00      A    C  
HETATM  606  OE1 GLU A  61      49.925 -15.023  52.725  0.00  0.00      A    O  
HETATM  607  OE2 GLU A  61      51.938 -14.457  53.463  0.00  0.00      A    O1-
HETATM  608  N   GLU A  62      51.594 -13.348  47.405  0.00  0.00      A    N  
HETATM  609  CA  GLU A  62      52.380 -13.209  46.176  0.00  0.00      A    C  
HETATM  610  C   GLU A  62      52.711 -11.736  45.869  0.00  0.00      A    C  
HETATM  611  O   GLU A  62      53.799 -11.440  45.371  0.00  0.00      A    O  
HETATM  612  CB  GLU A  62      51.630 -13.829  44.988  0.00  0.00      A    C  
HETATM  613  CG  GLU A  62      52.436 -13.926  43.690  0.00  0.00      A    C  
HETATM  614  CD  GLU A  62      51.583 -13.756  42.421  0.00  0.00      A    C  
HETATM  615  OE1 GLU A  62      50.562 -13.019  42.453  0.00  0.00      A    O  
HETATM  616  OE2 GLU A  62      51.958 -14.333  41.369  0.00  0.00      A    O1-
HETATM  617 **** GLU A  62      50.021 -12.878  41.624  0.00  0.00      A   LP  
HETATM  618 **** GLU A  62      50.292 -12.575  43.308  0.00  0.00      A   LP  
HETATM  619 **** GLU A  62      51.440 -14.214  40.522  0.00  0.00      A   LP  
HETATM  620 **** GLU A  62      52.774 -14.911  41.380  0.00  0.00      A   LP  
HETATM  621  N   LEU A  63      51.758 -10.839  46.125  0.00  0.00      A    N  
HETATM  622  CA  LEU A  63      51.990  -9.410  45.947  0.00  0.00      A    C  
HETATM  623  C   LEU A  63      53.130  -8.893  46.879  0.00  0.00      A    C  
HETATM  624  O   LEU A  63      54.016  -8.208  46.432  0.00  0.00      A    O  
HETATM  625  CB  LEU A  63      50.701  -8.599  46.160  0.00  0.00      A    C  
HETATM  626  CG  LEU A  63      50.855  -7.103  45.799  0.00  0.00      A    C  
HETATM  627  CD1 LEU A  63      51.142  -6.908  44.337  0.00  0.00      A    C  
HETATM  628  CD2 LEU A  63      49.682  -6.260  46.226  0.00  0.00      A    C  
HETATM  629  N   LEU A  64      53.074  -9.251  48.160  0.00  0.00      A    N  
HETATM  630  CA  LEU A  64      54.055  -8.847  49.149  0.00  0.00      A    C  
HETATM  631  C   LEU A  64      55.436  -9.324  48.757  0.00  0.00      A    C  
HETATM  632  O   LEU A  64      56.420  -8.592  48.907  0.00  0.00      A    O  
HETATM  633  CB  LEU A  64      53.668  -9.372  50.522  0.00  0.00      A    C  
HETATM  634  CG  LEU A  64      52.516  -8.598  51.151  0.00  0.00      A    C  
HETATM  635  CD1 LEU A  64      52.114  -9.242  52.456  0.00  0.00      A    C  
HETATM  636  CD2 LEU A  64      52.897  -7.137  51.359  0.00  0.00      A    C  
HETATM  637  N   TRP A  65      55.477 -10.542  48.221  0.00  0.00      A    N  
HETATM  638  CA  TRP A  65      56.647 -11.137  47.601  0.00  0.00      A    C  
HETATM  639  C   TRP A  65      57.171 -10.283  46.454  0.00  0.00      A    C  
HETATM  640  O   TRP A  65      58.373 -10.033  46.377  0.00  0.00      A    O  
HETATM  641  CB  TRP A  65      56.306 -12.557  47.109  0.00  0.00      A    C  
HETATM  642  CG  TRP A  65      57.480 -13.357  46.588  0.00  0.00      A    C  
HETATM  643  CD1 TRP A  65      58.532 -13.832  47.319  0.00  0.00      A    C  
HETATM  644  CD2 TRP A  65      57.702 -13.793  45.240  0.00  0.00      A    C  
HETATM  645  CE2 TRP A  65      58.923 -14.514  45.226  0.00  0.00      A    C  
HETATM  646  CE3 TRP A  65      56.986 -13.651  44.038  0.00  0.00      A    C  
HETATM  647  NE1 TRP A  65      59.408 -14.520  46.504  0.00  0.00      A    N  
HETATM  648  CZ2 TRP A  65      59.449 -15.084  44.063  0.00  0.00      A    C  
HETATM  649  CZ3 TRP A  65      57.509 -14.222  42.875  0.00  0.00      A    C  
HETATM  650  CH2 TRP A  65      58.726 -14.931  42.897  0.00  0.00      A    C  
HETATM  651  N   PHE A  66      56.276  -9.861  45.556  0.00  0.00      A    N  
HETATM  652  CA  PHE A  66      56.644  -8.973  44.448  0.00  0.00      A    C  
HETATM  653  C   PHE A  66      57.207  -7.637  44.938  0.00  0.00      A    C  
HETATM  654  O   PHE A  66      58.190  -7.149  44.392  0.00  0.00      A    O  
HETATM  655  CB  PHE A  66      55.449  -8.708  43.528  0.00  0.00      A    C  
HETATM  656  CG  PHE A  66      55.167  -9.823  42.552  0.00  0.00      A    C  
HETATM  657  CD1 PHE A  66      56.155 -10.298  41.713  0.00  0.00      A    C  
HETATM  658  CD2 PHE A  66      53.898 -10.387  42.470  0.00  0.00      A    C  
HETATM  659  CE1 PHE A  66      55.897 -11.339  40.802  0.00  0.00      A    C  
HETATM  660  CE2 PHE A  66      53.626 -11.418  41.565  0.00  0.00      A    C  
HETATM  661  CZ  PHE A  66      54.635 -11.895  40.733  0.00  0.00      A    C  
HETATM  662  N   ILE A  67      56.582  -7.068  45.967  0.00  0.00      A    N  
HETATM  663  CA  ILE A  67      57.014  -5.806  46.574  0.00  0.00      A    C  
HETATM  664  C   ILE A  67      58.427  -5.854  47.241  0.00  0.00      A    C  
HETATM  665  O   ILE A  67      59.067  -4.825  47.379  0.00  0.00      A    O  
HETATM  666  CB  ILE A  67      55.938  -5.247  47.548  0.00  0.00      A    C  
HETATM  667  CG1 ILE A  67      54.702  -4.763  46.784  0.00  0.00      A    C  
HETATM  668  CG2 ILE A  67      56.485  -4.108  48.392  0.00  0.00      A    C  
HETATM  669  CD1 ILE A  67      53.491  -4.589  47.670  0.00  0.00      A    C  
HETATM  670  N   LYS A  68      58.920  -7.029  47.635  0.00  0.00      A    N  
HETATM  671  CA  LYS A  68      60.298  -7.113  48.149  0.00  0.00      A    C  
HETATM  672  C   LYS A  68      61.346  -7.526  47.100  0.00  0.00      A    C  
HETATM  673  O   LYS A  68      62.496  -7.820  47.440  0.00  0.00      A    O  
HETATM  674  CB  LYS A  68      60.397  -7.924  49.456  0.00  0.00      A    C  
HETATM  675  CG  LYS A  68      60.157  -9.415  49.358  0.00  0.00      A    C  
HETATM  676  CD  LYS A  68      59.671  -9.927  50.727  0.00  0.00      A    C  
HETATM  677  CE  LYS A  68      58.855 -11.238  50.635  0.00  0.00      A    C  
HETATM  678  NZ  LYS A  68      57.677 -11.257  51.575  0.00  0.00      A    N1+
HETATM  679  N   GLY A  69      60.953  -7.519  45.831  0.00  0.00      A    N  
HETATM  680  CA  GLY A  69      61.886  -7.714  44.724  0.00  0.00      A    C  
HETATM  681  C   GLY A  69      62.447  -9.117  44.602  0.00  0.00      A    C  
HETATM  682  O   GLY A  69      63.454  -9.340  43.918  0.00  0.00      A    O  
HETATM  683 **** GLY A  69      63.908  -8.590  43.437  0.00  0.00      A   LP  
HETATM  684 **** GLY A  69      63.814 -10.270  43.846  0.00  0.00      A   LP  
HETATM  685  N   SER A  70      61.776 -10.069  45.248  0.00  0.00      A    N  
HETATM  686  CA  SER A  70      62.279 -11.433  45.370  0.00  0.00      A    C  
HETATM  687  C   SER A  70      62.318 -12.216  44.053  0.00  0.00      A    C  
HETATM  688  O   SER A  70      61.369 -12.183  43.254  0.00  0.00      A    O  
HETATM  689  CB  SER A  70      61.479 -12.195  46.427  0.00  0.00      A    C  
HETATM  690  OG  SER A  70      62.071 -13.452  46.709  0.00  0.00      A    O  
HETATM  691  N   THR A  71      63.450 -12.888  43.842  0.00  0.00      A    N  
HETATM  692  CA  THR A  71      63.603 -13.908  42.805  0.00  0.00      A    C  
HETATM  693  C   THR A  71      63.844 -15.276  43.478  0.00  0.00      A    C  
HETATM  694  O   THR A  71      64.491 -16.170  42.911  0.00  0.00      A    O  
HETATM  695  CB  THR A  71      64.733 -13.557  41.799  0.00  0.00      A    C  
HETATM  696  CG2 THR A  71      64.380 -12.304  41.008  0.00  0.00      A    C  
HETATM  697  OG1 THR A  71      65.964 -13.341  42.503  0.00  0.00      A    O  
HETATM  698 **** THR A  71      66.263 -12.402  42.334  0.00  0.00      A   LP  
HETATM  699 **** THR A  71      66.647 -13.978  42.146  0.00  0.00      A   LP  
HETATM  700  N   ASN A  72      63.295 -15.423  44.688  0.00  0.00      A    N  
HETATM  701  CA  ASN A  72      63.455 -16.633  45.508  0.00  0.00      A    C  
HETATM  702  C   ASN A  72      62.148 -17.435  45.684  0.00  0.00      A    C  
HETATM  703  O   ASN A  72      61.282 -17.073  46.493  0.00  0.00      A    O  
HETATM  704  CB  ASN A  72      64.060 -16.267  46.870  0.00  0.00      A    C  
HETATM  705  CG  ASN A  72      64.969 -17.351  47.419  0.00  0.00      A    C  
HETATM  706  ND2 ASN A  72      64.606 -17.897  48.578  0.00  0.00      A    N  
HETATM  707  OD1 ASN A  72      65.994 -17.684  46.819  0.00  0.00      A    O  
HETATM  708  N   ALA A  73      62.030 -18.523  44.920  0.00  0.00      A    N  
HETATM  709  CA  ALA A  73      60.820 -19.363  44.874  0.00  0.00      A    C  
HETATM  710  C   ALA A  73      60.348 -19.873  46.239  0.00  0.00      A    C  
HETATM  711  O   ALA A  73      59.147 -20.065  46.459  0.00  0.00      A    O  
HETATM  712  CB  ALA A  73      61.038 -20.541  43.919  0.00  0.00      A    C  
HETATM  713  N   LYS A  74      61.306 -20.076  47.145  0.00  0.00      A    N  
HETATM  714  CA  LYS A  74      61.072 -20.710  48.447  0.00  0.00      A    C  
HETATM  715  C   LYS A  74      60.347 -19.804  49.455  0.00  0.00      A    C  
HETATM  716  O   LYS A  74      59.762 -20.294  50.427  0.00  0.00      A    O  
HETATM  717  CB  LYS A  74      62.394 -21.240  49.021  0.00  0.00      A    C  
HETATM  718  CG  LYS A  74      63.380 -21.684  47.939  0.00  0.00      A    C  
HETATM  719  CD  LYS A  74      64.139 -22.939  48.322  0.00  0.00      A    C  
HETATM  720  CE  LYS A  74      64.857 -23.515  47.109  0.00  0.00      A    C  
HETATM  721  NZ  LYS A  74      65.443 -24.862  47.377  0.00  0.00      A    N1+
HETATM  722  N   GLU A  75      60.383 -18.493  49.209  0.00  0.00      A    N  
HETATM  723  CA  GLU A  75      59.615 -17.511  49.986  0.00  0.00      A    C  
HETATM  724  C   GLU A  75      58.129 -17.563  49.615  0.00  0.00      A    C  
HETATM  725  O   GLU A  75      57.278 -16.991  50.309  0.00  0.00      A    O  
HETATM  726  CB  GLU A  75      60.161 -16.094  49.767  0.00  0.00      A    C  
HETATM  727  CG  GLU A  75      61.625 -15.896  50.170  0.00  0.00      A    C  
HETATM  728  CD  GLU A  75      62.117 -14.470  49.942  0.00  0.00      A    C  
HETATM  729  OE1 GLU A  75      61.442 -13.516  50.395  0.00  0.00      A    O  
HETATM  730  OE2 GLU A  75      63.183 -14.303  49.308  0.00  0.00      A    O1-
HETATM  731  N   LEU A  76      57.831 -18.249  48.516  0.00  0.00      A    N  
HETATM  732  CA  LEU A  76      56.467 -18.440  48.048  0.00  0.00      A    C  
HETATM  733  C   LEU A  76      56.136 -19.946  47.986  0.00  0.00      A    C  
HETATM  734  O   LEU A  76      55.387 -20.403  47.112  0.00  0.00      A    O  
HETATM  735  CB  LEU A  76      56.302 -17.762  46.681  0.00  0.00      A    C  
HETATM  736  CG  LEU A  76      54.942 -17.183  46.288  0.00  0.00      A    C  
HETATM  737  CD1 LEU A  76      54.521 -16.074  47.238  0.00  0.00      A    C  
HETATM  738  CD2 LEU A  76      54.982 -16.685  44.857  0.00  0.00      A    C  
HETATM  739  N   SER A  77      56.699 -20.706  48.925  0.00  0.00      A    N  
HETATM  740  CA  SER A  77      56.550 -22.166  48.943  0.00  0.00      A    C  
HETATM  741  C   SER A  77      55.643 -22.665  50.070  0.00  0.00      A    C  
HETATM  742  O   SER A  77      54.562 -23.205  49.806  0.00  0.00      A    O  
HETATM  743  CB  SER A  77      57.919 -22.852  49.003  0.00  0.00      A    C  
HETATM  744  OG  SER A  77      58.536 -22.864  47.726  0.00  0.00      A    O  
HETATM  745  N   SER A  78      56.086 -22.483  51.316  0.00  0.00      A    N  
HETATM  746  CA  SER A  78      55.313 -22.906  52.495  0.00  0.00      A    C  
HETATM  747  C   SER A  78      54.205 -21.894  52.851  0.00  0.00      A    C  
HETATM  748  O   SER A  78      54.124 -21.395  53.984  0.00  0.00      A    O  
HETATM  749  CB  SER A  78      56.236 -23.203  53.696  0.00  0.00      A    C  
HETATM  750  OG  SER A  78      56.820 -22.024  54.232  0.00  0.00      A    O  
HETATM  751  N   LYS A  79      53.359 -21.608  51.861  0.00  0.00      A    N  
HETATM  752  CA  LYS A  79      52.260 -20.651  51.987  0.00  0.00      A    C  
HETATM  753  C   LYS A  79      50.943 -21.287  51.516  0.00  0.00      A    C  
HETATM  754  O   LYS A  79      49.853 -20.748  51.756  0.00  0.00      A    O  
HETATM  755  CB  LYS A  79      52.561 -19.383  51.167  0.00  0.00      A    C  
HETATM  756  CG  LYS A  79      53.982 -18.811  51.331  0.00  0.00      A    C  
HETATM  757  CD  LYS A  79      54.053 -17.596  52.262  0.00  0.00      A    C  
HETATM  758  CE  LYS A  79      53.626 -17.890  53.702  0.00  0.00      A    C  
HETATM  759  NZ  LYS A  79      54.617 -18.719  54.436  0.00  0.00      A    N1+
HETATM  760  N   GLY A  80      51.058 -22.443  50.856  0.00  0.00      A    N  
HETATM  761  CA  GLY A  80      49.926 -23.116  50.213  0.00  0.00      A    C  
HETATM  762  C   GLY A  80      49.785 -22.701  48.755  0.00  0.00      A    C  
HETATM  763  O   GLY A  80      48.863 -23.143  48.059  0.00  0.00      A    O  
HETATM  764  N   VAL A  81      50.721 -21.862  48.304  0.00  0.00      A    N  
HETATM  765  CA  VAL A  81      50.681 -21.227  46.977  0.00  0.00      A    C  
HETATM  766  C   VAL A  81      51.589 -21.919  45.942  0.00  0.00      A    C  
HETATM  767  O   VAL A  81      51.482 -21.653  44.738  0.00  0.00      A    O  
HETATM  768  CB  VAL A  81      51.018 -19.697  47.061  0.00  0.00      A    C  
HETATM  769  CG1 VAL A  81      50.069 -18.978  48.019  0.00  0.00      A    C  
HETATM  770  CG2 VAL A  81      52.458 -19.470  47.490  0.00  0.00      A    C  
HETATM  771  N   LYS A  82      52.644 -22.633  46.446  0.00  0.00      A    N  
HETATM  772  CA  LYS A  82      53.872 -23.248  45.911  0.00  0.00      A    C  
HETATM  773  C   LYS A  82      54.192 -23.196  44.431  0.00  0.00      A    C  
HETATM  774  O   LYS A  82      54.974 -24.019  43.968  0.00  0.00      A    O  
HETATM  775  CB  LYS A  82      54.023 -24.731  46.283  0.00  0.00      A    C  
HETATM  776  CG  LYS A  82      54.464 -24.974  47.722  0.00  0.00      A    C  
HETATM  777  CD  LYS A  82      54.450 -26.449  48.130  0.00  0.00      A    C  
HETATM  778  CE  LYS A  82      54.991 -26.678  49.542  0.00  0.00      A    C  
HETATM  779  NZ  LYS A  82      54.957 -28.116  49.892  0.00  0.00      A    N1+
HETATM  780  N   ILE A  83      53.754 -22.172  43.685  0.00  0.00      A    N  
HETATM  781  CA  ILE A  83      53.824 -22.102  42.251  0.00  0.00      A    C  
HETATM  782  C   ILE A  83      55.190 -21.948  41.645  0.00  0.00      A    C  
HETATM  783  O   ILE A  83      55.489 -22.628  40.666  0.00  0.00      A    O  
HETATM  784  CB  ILE A  83      52.956 -21.001  41.717  0.00  0.00      A    C  
HETATM  785  CG1 ILE A  83      53.397 -19.643  42.286  0.00  0.00      A    C  
HETATM  786  CG2 ILE A  83      51.489 -21.364  42.003  0.00  0.00      A    C  
HETATM  787  CD1 ILE A  83      52.644 -18.464  41.672  0.00  0.00      A    C  
HETATM  788  N   TRP A  84      56.036 -21.048  42.180  0.00  0.00      A    N  
HETATM  789  CA  TRP A  84      57.293 -20.670  41.580  0.00  0.00      A    C  
HETATM  790  C   TRP A  84      58.371 -21.712  41.615  0.00  0.00      A    C  
HETATM  791  O   TRP A  84      59.251 -21.704  40.756  0.00  0.00      A    O  
HETATM  792  CB  TRP A  84      57.874 -19.355  42.125  0.00  0.00      A    C  
HETATM  793  CG  TRP A  84      57.116 -18.134  41.656  0.00  0.00      A    C  
HETATM  794  CD1 TRP A  84      56.492 -17.163  42.384  0.00  0.00      A    C  
HETATM  795  CD2 TRP A  84      56.867 -17.823  40.277  0.00  0.00      A    C  
HETATM  796  CE2 TRP A  84      56.093 -16.665  40.244  0.00  0.00      A    C  
HETATM  797  CE3 TRP A  84      57.245 -18.460  39.125  0.00  0.00      A    C  
HETATM  798  NE1 TRP A  84      55.872 -16.268  41.546  0.00  0.00      A    N  
HETATM  799  CZ2 TRP A  84      55.683 -16.121  39.063  0.00  0.00      A    C  
HETATM  800  CZ3 TRP A  84      56.838 -17.901  37.932  0.00  0.00      A    C  
HETATM  801  CH2 TRP A  84      56.070 -16.754  37.903  0.00  0.00      A    C  
HETATM  802 **** TRP A  84      53.075 -19.480  41.327  0.00  0.00      A   Du  
HETATM  803  N   ASP A  85      58.339 -22.642  42.581  0.00  0.00      A    N  
HETATM  804  CA  ASP A  85      59.432 -23.541  42.845  0.00  0.00      A    C  
HETATM  805  C   ASP A  85      59.875 -24.292  41.615  0.00  0.00      A    C  
HETATM  806  O   ASP A  85      61.076 -24.465  41.399  0.00  0.00      A    O  
HETATM  807  CB  ASP A  85      59.040 -24.569  43.924  0.00  0.00      A    C  
HETATM  808  CG  ASP A  85      60.287 -25.216  44.509  0.00  0.00      A    C  
HETATM  809  OD1 ASP A  85      61.323 -25.268  43.795  0.00  0.00      A    O  
HETATM  810  OD2 ASP A  85      60.218 -25.664  45.684  0.00  0.00      A    O1-
HETATM  811  N   ALA A  86      58.942 -24.747  40.761  0.00  0.00      A    N  
HETATM  812  CA  ALA A  86      59.335 -25.545  39.633  0.00  0.00      A    C  
HETATM  813  C   ALA A  86      60.255 -24.754  38.758  0.00  0.00      A    C  
HETATM  814  O   ALA A  86      61.263 -25.268  38.275  0.00  0.00      A    O  
HETATM  815  CB  ALA A  86      58.141 -25.983  38.762  0.00  0.00      A    C  
HETATM  816  N   ASN A  87      59.941 -23.466  38.555  0.00  0.00      A    N  
HETATM  817  CA  ASN A  87      60.694 -22.628  37.671  0.00  0.00      A    C  
HETATM  818  C   ASN A  87      62.093 -22.464  38.183  0.00  0.00      A    C  
HETATM  819  O   ASN A  87      63.010 -22.235  37.401  0.00  0.00      A    O  
HETATM  820  CB  ASN A  87      60.085 -21.223  37.524  0.00  0.00      A    C  
HETATM  821  CG  ASN A  87      58.773 -21.353  36.765  0.00  0.00      A    C  
HETATM  822  ND2 ASN A  87      58.785 -20.969  35.459  0.00  0.00      A    N  
HETATM  823  OD1 ASN A  87      57.762 -21.781  37.320  0.00  0.00      A    O  
HETATM  824 **** ASN A  87      57.796 -22.049  38.283  0.00  0.00      A   LP  
HETATM  825 **** ASN A  87      56.907 -21.861  36.808  0.00  0.00      A   LP  
HETATM  826 **** ASN A  87      62.824 -22.158  36.422  0.00  0.00      A   LP  
HETATM  827 **** ASN A  87      63.943 -22.126  37.743  0.00  0.00      A   LP  
HETATM  828  N   GLY A  88      62.265 -22.471  39.515  0.00  0.00      A    N  
HETATM  829  CA  GLY A  88      63.504 -22.296  40.231  0.00  0.00      A    C  
HETATM  830  C   GLY A  88      64.422 -23.475  40.154  0.00  0.00      A    C  
HETATM  831  O   GLY A  88      65.629 -23.320  40.336  0.00  0.00      A    O  
HETATM  832  N   SER A  89      63.862 -24.684  39.961  0.00  0.00      A    N  
HETATM  833  CA  SER A  89      64.562 -25.937  40.045  0.00  0.00      A    C  
HETATM  834  C   SER A  89      65.758 -25.972  39.138  0.00  0.00      A    C  
HETATM  835  O   SER A  89      65.763 -25.387  38.056  0.00  0.00      A    O  
HETATM  836  CB  SER A  89      63.633 -27.112  39.685  0.00  0.00      A    C  
HETATM  837  OG  SER A  89      64.317 -28.350  39.779  0.00  0.00      A    O  
HETATM  838  N   ARG A  90      66.822 -26.669  39.601  0.00  0.00      A    N  
HETATM  839  CA  ARG A  90      68.063 -26.809  38.892  0.00  0.00      A    C  
HETATM  840  C   ARG A  90      67.818 -27.543  37.614  0.00  0.00      A    C  
HETATM  841  O   ARG A  90      68.249 -27.111  36.546  0.00  0.00      A    O  
HETATM  842  CB  ARG A  90      69.083 -27.634  39.696  0.00  0.00      A    C  
HETATM  843  CG  ARG A  90      70.443 -27.839  39.020  0.00  0.00      A    C  
HETATM  844  CD  ARG A  90      71.311 -26.581  38.946  0.00  0.00      A    C  
HETATM  845  NE  ARG A  90      70.927 -25.816  37.726  0.00  0.00      A    N  
HETATM  846  CZ  ARG A  90      70.726 -24.469  37.802  0.00  0.00      A    C  
HETATM  847  NH1 ARG A  90      70.655 -23.855  39.019  0.00  0.00      A    N  
HETATM  848  NH2 ARG A  90      70.616 -23.734  36.658  0.00  0.00      A    N  
HETATM  849  N   ASP A  91      67.080 -28.664  37.697  0.00  0.00      A    N  
HETATM  850  CA  ASP A  91      66.859 -29.486  36.546  0.00  0.00      A    C  
HETATM  851  C   ASP A  91      66.081 -28.694  35.546  0.00  0.00      A    C  
HETATM  852  O   ASP A  91      66.368 -28.728  34.351  0.00  0.00      A    O  
HETATM  853  CB  ASP A  91      66.058 -30.755  36.874  0.00  0.00      A    C  
HETATM  854  CG  ASP A  91      66.303 -31.747  35.750  0.00  0.00      A    C  
HETATM  855  OD1 ASP A  91      67.087 -31.398  34.828  0.00  0.00      A    O  
HETATM  856  OD2 ASP A  91      65.726 -32.866  35.806  0.00  0.00      A    O1-
HETATM  857  N   PHE A  92      65.077 -27.940  36.022  0.00  0.00      A    N  
HETATM  858  CA  PHE A  92      64.265 -27.155  35.143  0.00  0.00      A    C  
HETATM  859  C   PHE A  92      65.136 -26.139  34.486  0.00  0.00      A    C  
HETATM  860  O   PHE A  92      65.055 -25.929  33.279  0.00  0.00      A    O  
HETATM  861  CB  PHE A  92      63.133 -26.425  35.890  0.00  0.00      A    C  
HETATM  862  CG  PHE A  92      62.362 -25.574  34.935  0.00  0.00      A    C  
HETATM  863  CD1 PHE A  92      61.525 -26.126  33.994  0.00  0.00      A    C  
HETATM  864  CD2 PHE A  92      62.454 -24.202  35.009  0.00  0.00      A    C  
HETATM  865  CE1 PHE A  92      60.812 -25.325  33.128  0.00  0.00      A    C  
HETATM  866  CE2 PHE A  92      61.746 -23.394  34.149  0.00  0.00      A    C  
HETATM  867  CZ  PHE A  92      60.922 -23.956  33.202  0.00  0.00      A    C  
HETATM  868  N   LEU A  93      66.013 -25.489  35.269  0.00  0.00      A    N  
HETATM  869  CA  LEU A  93      66.840 -24.445  34.745  0.00  0.00      A    C  
HETATM  870  C   LEU A  93      67.780 -25.011  33.723  0.00  0.00      A    C  
HETATM  871  O   LEU A  93      67.969 -24.424  32.659  0.00  0.00      A    O  
HETATM  872  CB  LEU A  93      67.691 -23.780  35.834  0.00  0.00      A    C  
HETATM  873  CG  LEU A  93      66.858 -23.100  36.936  0.00  0.00      A    C  
HETATM  874  CD1 LEU A  93      67.771 -22.394  37.953  0.00  0.00      A    C  
HETATM  875  CD2 LEU A  93      65.775 -22.181  36.346  0.00  0.00      A    C  
HETATM  876  N   ASP A  94      68.380 -26.182  34.010  0.00  0.00      A    N  
HETATM  877  CA  ASP A  94      69.362 -26.767  33.137  0.00  0.00      A    C  
HETATM  878  C   ASP A  94      68.723 -27.101  31.825  0.00  0.00      A    C  
HETATM  879  O   ASP A  94      69.335 -26.962  30.766  0.00  0.00      A    O  
HETATM  880  CB  ASP A  94      69.970 -28.065  33.705  0.00  0.00      A    C  
HETATM  881  CG  ASP A  94      70.822 -27.706  34.917  0.00  0.00      A    C  
HETATM  882  OD1 ASP A  94      71.046 -26.486  35.138  0.00  0.00      A    O  
HETATM  883  OD2 ASP A  94      71.263 -28.645  35.635  0.00  0.00      A    O1-
HETATM  884  N   SER A  95      67.456 -27.536  31.869  0.00  0.00      A    N  
HETATM  885  CA  SER A  95      66.744 -27.958  30.700  0.00  0.00      A    C  
HETATM  886  C   SER A  95      66.732 -26.839  29.707  0.00  0.00      A    C  
HETATM  887  O   SER A  95      66.886 -27.049  28.503  0.00  0.00      A    O  
HETATM  888  CB  SER A  95      65.291 -28.298  31.058  0.00  0.00      A    C  
HETATM  889  OG  SER A  95      64.548 -28.580  29.888  0.00  0.00      A    O  
HETATM  890  N   LEU A  96      66.516 -25.615  30.210  0.00  0.00      A    N  
HETATM  891  CA  LEU A  96      66.474 -24.406  29.445  0.00  0.00      A    C  
HETATM  892  C   LEU A  96      67.842 -24.023  28.962  0.00  0.00      A    C  
HETATM  893  O   LEU A  96      67.958 -23.315  27.964  0.00  0.00      A    O  
HETATM  894  CB  LEU A  96      65.860 -23.245  30.228  0.00  0.00      A    C  
HETATM  895  CG  LEU A  96      64.338 -23.388  30.417  0.00  0.00      A    C  
HETATM  896  CD1 LEU A  96      63.968 -24.732  31.060  0.00  0.00      A    C  
HETATM  897  CD2 LEU A  96      63.778 -22.196  31.202  0.00  0.00      A    C  
HETATM  898 **** LEU A  96      67.143 -22.997  27.479  0.00  0.00      A   LP  
HETATM  899 **** LEU A  96      68.867 -23.056  27.637  0.00  0.00      A   LP  
HETATM  900  N   GLY A  97      68.922 -24.448  29.652  0.00  0.00      A    N  
HETATM  901  CA  GLY A  97      70.241 -24.039  29.234  0.00  0.00      A    C  
HETATM  902  C   GLY A  97      70.735 -22.967  30.165  0.00  0.00      A    C  
HETATM  903  O   GLY A  97      71.695 -22.254  29.874  0.00  0.00      A    O  
HETATM  904 **** GLY A  97      72.166 -22.381  29.001  0.00  0.00      A   LP  
HETATM  905 **** GLY A  97      72.004 -21.548  30.511  0.00  0.00      A   LP  
HETATM  906  N   PHE A  98      70.032 -22.835  31.302  0.00  0.00      A    N  
HETATM  907  CA  PHE A  98      70.226 -21.951  32.421  0.00  0.00      A    C  
HETATM  908  C   PHE A  98      71.275 -22.433  33.392  0.00  0.00      A    C  
HETATM  909  O   PHE A  98      71.392 -21.847  34.465  0.00  0.00      A    O  
HETATM  910  CB  PHE A  98      68.954 -21.588  33.204  0.00  0.00      A    C  
HETATM  911  CG  PHE A  98      68.141 -20.774  32.259  0.00  0.00      A    C  
HETATM  912  CD1 PHE A  98      68.679 -19.651  31.677  0.00  0.00      A    C  
HETATM  913  CD2 PHE A  98      66.838 -21.103  31.986  0.00  0.00      A    C  
HETATM  914  CE1 PHE A  98      67.944 -18.889  30.801  0.00  0.00      A    C  
HETATM  915  CE2 PHE A  98      66.094 -20.344  31.112  0.00  0.00      A    C  
HETATM  916  CZ  PHE A  98      66.646 -19.234  30.515  0.00  0.00      A    C  
HETATM  917  N   SER A  99      71.974 -23.556  33.127  0.00  0.00      A    N  
HETATM  918  CA  SER A  99      72.887 -24.164  34.073  0.00  0.00      A    C  
HETATM  919  C   SER A  99      73.796 -23.148  34.714  0.00  0.00      A    C  
HETATM  920  O   SER A  99      74.183 -23.314  35.871  0.00  0.00      A    O  
HETATM  921  CB  SER A  99      73.813 -25.210  33.421  0.00  0.00      A    C  
HETATM  922  OG  SER A  99      73.059 -26.309  32.934  0.00  0.00      A    O  
HETATM  923  N   THR A 100      74.178 -22.072  34.006  0.00  0.00      A    N  
HETATM  924  CA  THR A 100      75.068 -21.116  34.607  0.00  0.00      A    C  
HETATM  925  C   THR A 100      74.395 -20.482  35.794  0.00  0.00      A    C  
HETATM  926  O   THR A 100      75.039 -20.176  36.797  0.00  0.00      A    O  
HETATM  927  CB  THR A 100      75.512 -20.033  33.656  0.00  0.00      A    C  
HETATM  928  CG2 THR A 100      76.292 -20.678  32.494  0.00  0.00      A    C  
HETATM  929  OG1 THR A 100      74.396 -19.307  33.165  0.00  0.00      A    O  
HETATM  930 **** THR A 100      73.810 -19.066  33.938  0.00  0.00      A   LP  
HETATM  931 **** THR A 100      73.890 -19.893  32.533  0.00  0.00      A   LP  
HETATM  932 **** THR A 100      76.023 -20.348  36.831  0.00  0.00      A   LP  
HETATM  933 **** THR A 100      74.578 -19.755  37.578  0.00  0.00      A   LP  
HETATM  934  N   ARG A 101      73.069 -20.280  35.704  0.00  0.00      A    N  
HETATM  935  CA  ARG A 101      72.257 -19.635  36.701  0.00  0.00      A    C  
HETATM  936  C   ARG A 101      72.131 -20.483  37.939  0.00  0.00      A    C  
HETATM  937  O   ARG A 101      72.018 -21.706  37.868  0.00  0.00      A    O  
HETATM  938  CB  ARG A 101      70.845 -19.388  36.157  0.00  0.00      A    C  
HETATM  939  CG  ARG A 101      69.978 -18.502  37.042  0.00  0.00      A    C  
HETATM  940  CD  ARG A 101      68.568 -18.315  36.485  0.00  0.00      A    C  
HETATM  941  NE  ARG A 101      68.707 -17.657  35.156  0.00  0.00      A    N  
HETATM  942  CZ  ARG A 101      67.643 -17.020  34.589  0.00  0.00      A    C  
HETATM  943  NH1 ARG A 101      66.446 -16.957  35.241  0.00  0.00      A    N  
HETATM  944  NH2 ARG A 101      67.785 -16.446  33.358  0.00  0.00      A    N  
HETATM  945  N   GLU A 102      72.129 -19.832  39.129  0.00  0.00      A    N  
HETATM  946  CA  GLU A 102      72.003 -20.535  40.382  0.00  0.00      A    C  
HETATM  947  C   GLU A 102      70.587 -20.981  40.552  0.00  0.00      A    C  
HETATM  948  O   GLU A 102      69.650 -20.355  40.056  0.00  0.00      A    O  
HETATM  949  CB  GLU A 102      72.370 -19.707  41.633  0.00  0.00      A    C  
HETATM  950  CG  GLU A 102      73.873 -19.466  41.818  0.00  0.00      A    C  
HETATM  951  CD  GLU A 102      74.279 -18.219  41.043  0.00  0.00      A    C  
HETATM  952  OE1 GLU A 102      73.381 -17.577  40.436  0.00  0.00      A    O  
HETATM  953  OE2 GLU A 102      75.495 -17.887  41.054  0.00  0.00      A    O1-
HETATM  954 **** GLU A 102      73.616 -16.751  39.924  0.00  0.00      A   LP  
HETATM  955 **** GLU A 102      72.433 -17.893  40.466  0.00  0.00      A   LP  
HETATM  956  N   GLU A 103      70.396 -22.104  41.271  0.00  0.00      A    N  
HETATM  957  CA  GLU A 103      69.059 -22.576  41.457  0.00  0.00      A    C  
HETATM  958  C   GLU A 103      68.378 -21.623  42.365  0.00  0.00      A    C  
HETATM  959  O   GLU A 103      68.970 -21.079  43.296  0.00  0.00      A    O  
HETATM  960  CB  GLU A 103      68.953 -23.986  42.057  0.00  0.00      A    C  
HETATM  961  CG  GLU A 103      69.584 -24.139  43.437  0.00  0.00      A    C  
HETATM  962  CD  GLU A 103      69.372 -25.584  43.864  0.00  0.00      A    C  
HETATM  963  OE1 GLU A 103      68.208 -26.062  43.760  0.00  0.00      A    O  
HETATM  964  OE2 GLU A 103      70.364 -26.230  44.287  0.00  0.00      A    O1-
HETATM  965  N   GLY A 104      67.089 -21.383  42.098  0.00  0.00      A    N  
HETATM  966  CA  GLY A 104      66.382 -20.465  42.926  0.00  0.00      A    C  
HETATM  967  C   GLY A 104      66.271 -19.192  42.156  0.00  0.00      A    C  
HETATM  968  O   GLY A 104      65.305 -18.467  42.344  0.00  0.00      A    O  
HETATM  969  N   ASP A 105      67.261 -18.905  41.276  0.00  0.00      A    N  
HETATM  970  CA  ASP A 105      67.249 -17.806  40.360  0.00  0.00      A    C  
HETATM  971  C   ASP A 105      66.110 -18.136  39.459  0.00  0.00      A    C  
HETATM  972  O   ASP A 105      66.233 -18.817  38.442  0.00  0.00      A    O  
HETATM  973  CB  ASP A 105      68.506 -17.729  39.474  0.00  0.00      A    C  
HETATM  974  CG  ASP A 105      69.745 -17.559  40.343  0.00  0.00      A    C  
HETATM  975  OD1 ASP A 105      69.654 -17.894  41.552  0.00  0.00      A    O  
HETATM  976  OD2 ASP A 105      70.799 -17.104  39.817  0.00  0.00      A    O1-
HETATM  977 **** ASP A 105      67.130 -19.177  38.187  0.00  0.00      A   LP  
HETATM  978 **** ASP A 105      65.436 -19.010  37.870  0.00  0.00      A   LP  
HETATM  979 **** ASP A 105      71.625 -16.992  40.369  0.00  0.00      A   LP  
HETATM  980 **** ASP A 105      70.807 -16.855  38.848  0.00  0.00      A   LP  
HETATM  981  N   LEU A 106      64.952 -17.651  39.897  0.00  0.00      A    N  
HETATM  982  CA  LEU A 106      63.599 -17.943  39.396  0.00  0.00      A    C  
HETATM  983  C   LEU A 106      63.236 -17.221  38.094  0.00  0.00      A    C  
HETATM  984  O   LEU A 106      62.158 -17.450  37.530  0.00  0.00      A    O  
HETATM  985  CB  LEU A 106      62.554 -17.587  40.469  0.00  0.00      A    C  
HETATM  986  CG  LEU A 106      61.420 -18.555  40.860  0.00  0.00      A    C  
HETATM  987  CD1 LEU A 106      60.290 -17.783  41.525  0.00  0.00      A    C  
HETATM  988  CD2 LEU A 106      60.872 -19.404  39.703  0.00  0.00      A    C  
HETATM  989 **** LEU A 106      61.518 -18.110  37.924  0.00  0.00      A   LP  
HETATM  990 **** LEU A 106      61.927 -16.975  36.681  0.00  0.00      A   LP  
HETATM  991  N   GLY A 107      64.127 -16.357  37.609  0.00  0.00      A    N  
HETATM  992  CA  GLY A 107      63.781 -15.432  36.519  0.00  0.00      A    C  
HETATM  993  C   GLY A 107      63.201 -14.142  37.096  0.00  0.00      A    C  
HETATM  994  O   GLY A 107      62.425 -14.189  38.066  0.00  0.00      A    O  
HETATM  995  N   PRO A 108      63.583 -12.977  36.523  0.00  0.00      A    N  
HETATM  996  CA  PRO A 108      63.162 -11.702  37.108  0.00  0.00      A    C  
HETATM  997  C   PRO A 108      61.654 -11.504  36.970  0.00  0.00      A    C  
HETATM  998  O   PRO A 108      61.176 -11.116  35.900  0.00  0.00      A    O  
HETATM  999  CB  PRO A 108      63.938 -10.654  36.279  0.00  0.00      A    C  
HETATM 1000  CG  PRO A 108      65.018 -11.417  35.554  0.00  0.00      A    C  
HETATM 1001  CD  PRO A 108      64.411 -12.776  35.317  0.00  0.00      A    C  
HETATM 1002  N   VAL A 109      60.905 -11.800  38.031  0.00  0.00      A    N  
HETATM 1003  CA  VAL A 109      59.447 -11.625  37.983  0.00  0.00      A    C  
HETATM 1004  C   VAL A 109      59.032 -10.224  38.401  0.00  0.00      A    C  
HETATM 1005  O   VAL A 109      59.866  -9.377  38.731  0.00  0.00      A    O  
HETATM 1006  CB  VAL A 109      58.628 -12.719  38.759  0.00  0.00      A    C  
HETATM 1007  CG1 VAL A 109      57.694 -13.462  37.812  0.00  0.00      A    C  
HETATM 1008  CG2 VAL A 109      59.523 -13.690  39.521  0.00  0.00      A    C  
HETATM 1009  N   TYR A 110      57.725  -9.997  38.366  0.00  0.00      A    N  
HETATM 1010  CA  TYR A 110      57.111  -8.692  38.598  0.00  0.00      A    C  
HETATM 1011  C   TYR A 110      57.520  -8.154  39.960  0.00  0.00      A    C  
HETATM 1012  O   TYR A 110      56.743  -7.480  40.637  0.00  0.00      A    O  
HETATM 1013  CB  TYR A 110      55.578  -8.802  38.473  0.00  0.00      A    C  
HETATM 1014  CG  TYR A 110      55.113  -9.819  37.437  0.00  0.00      A    C  
HETATM 1015  CD1 TYR A 110      55.743  -9.915  36.191  0.00  0.00      A    C  
HETATM 1016  CD2 TYR A 110      54.060 -10.700  37.707  0.00  0.00      A    C  
HETATM 1017  CE1 TYR A 110      55.331 -10.849  35.240  0.00  0.00      A    C  
HETATM 1018  CE2 TYR A 110      53.643 -11.644  36.755  0.00  0.00      A    C  
HETATM 1019  CZ  TYR A 110      54.287 -11.712  35.521  0.00  0.00      A    C  
HETATM 1020  OH  TYR A 110      53.906 -12.626  34.555  0.00  0.00      A    O  
HETATM 1021 **** TYR A 110      54.696 -12.852  33.985  0.00  0.00      A   LP  
HETATM 1022 **** TYR A 110      53.188 -12.225  33.986  0.00  0.00      A   LP  
HETATM 1023  N   GLY A 111      58.744  -8.488  40.354  0.00  0.00      A    N  
HETATM 1024  CA  GLY A 111      59.324  -8.085  41.630  0.00  0.00      A    C  
HETATM 1025  C   GLY A 111      60.702  -7.514  41.361  0.00  0.00      A    C  
HETATM 1026  O   GLY A 111      61.000  -6.388  41.766  0.00  0.00      A    O  
HETATM 1027  N   PHE A 112      61.540  -8.288  40.666  0.00  0.00      A    N  
HETATM 1028  CA  PHE A 112      62.857  -7.800  40.276  0.00  0.00      A    C  
HETATM 1029  C   PHE A 112      62.727  -6.591  39.353  0.00  0.00      A    C  
HETATM 1030  O   PHE A 112      63.537  -5.662  39.444  0.00  0.00      A    O  
HETATM 1031  CB  PHE A 112      63.735  -8.891  39.627  0.00  0.00      A    C  
HETATM 1032  CG  PHE A 112      65.146  -8.419  39.294  0.00  0.00      A    C  
HETATM 1033  CD1 PHE A 112      65.429  -7.818  38.060  0.00  0.00      A    C  
HETATM 1034  CD2 PHE A 112      66.181  -8.550  40.226  0.00  0.00      A    C  
HETATM 1035  CE1 PHE A 112      66.708  -7.362  37.756  0.00  0.00      A    C  
HETATM 1036  CE2 PHE A 112      67.473  -8.099  39.930  0.00  0.00      A    C  
HETATM 1037  CZ  PHE A 112      67.734  -7.503  38.691  0.00  0.00      A    C  
HETATM 1038  N   GLN A 113      61.714  -6.599  38.480  0.00  0.00      A    N  
HETATM 1039  CA  GLN A 113      61.524  -5.501  37.524  0.00  0.00      A    C  
HETATM 1040  C   GLN A 113      60.825  -4.296  38.157  0.00  0.00      A    C  
HETATM 1041  O   GLN A 113      61.095  -3.167  37.777  0.00  0.00      A    O  
HETATM 1042  CB  GLN A 113      60.765  -5.955  36.282  0.00  0.00      A    C  
HETATM 1043  CG  GLN A 113      61.225  -7.275  35.668  0.00  0.00      A    C  
HETATM 1044  CD  GLN A 113      60.044  -8.142  35.202  0.00  0.00      A    C  
HETATM 1045  NE2 GLN A 113      60.355  -9.154  34.386  0.00  0.00      A    N  
HETATM 1046  OE1 GLN A 113      58.871  -7.907  35.571  0.00  0.00      A    O  
HETATM 1047  N   TRP A 114      59.925  -4.550  39.105  0.00  0.00      A    N  
HETATM 1048  CA  TRP A 114      59.247  -3.503  39.881  0.00  0.00      A    C  
HETATM 1049  C   TRP A 114      60.202  -2.710  40.801  0.00  0.00      A    C  
HETATM 1050  O   TRP A 114      59.944  -1.540  41.108  0.00  0.00      A    O  
HETATM 1051  CB  TRP A 114      58.171  -4.124  40.772  0.00  0.00      A    C  
HETATM 1052  CG  TRP A 114      56.819  -4.336  40.160  0.00  0.00      A    C  
HETATM 1053  CD1 TRP A 114      56.473  -4.257  38.828  0.00  0.00      A    C  
HETATM 1054  CD2 TRP A 114      55.629  -4.705  40.863  0.00  0.00      A    C  
HETATM 1055  CE2 TRP A 114      54.596  -4.815  39.908  0.00  0.00      A    C  
HETATM 1056  CE3 TRP A 114      55.334  -4.946  42.208  0.00  0.00      A    C  
HETATM 1057  NE1 TRP A 114      55.137  -4.531  38.677  0.00  0.00      A    N  
HETATM 1058  CZ2 TRP A 114      53.282  -5.172  40.259  0.00  0.00      A    C  
HETATM 1059  CZ3 TRP A 114      54.036  -5.287  42.558  0.00  0.00      A    C  
HETATM 1060  CH2 TRP A 114      53.020  -5.399  41.582  0.00  0.00      A    C  
HETATM 1061  N   ARG A 115      61.270  -3.367  41.264  0.00  0.00      A    N  
HETATM 1062  CA  ARG A 115      62.184  -2.795  42.258  0.00  0.00      A    C  
HETATM 1063  C   ARG A 115      63.598  -2.565  41.733  0.00  0.00      A    C  
HETATM 1064  O   ARG A 115      64.271  -1.640  42.195  0.00  0.00      A    O  
HETATM 1065  CB  ARG A 115      62.237  -3.640  43.536  0.00  0.00      A    C  
HETATM 1066  CG  ARG A 115      60.891  -4.067  44.133  0.00  0.00      A    C  
HETATM 1067  CD  ARG A 115      59.906  -2.913  44.444  0.00  0.00      A    C  
HETATM 1068  NE  ARG A 115      60.491  -1.810  45.214  0.00  0.00      A    N  
HETATM 1069  CZ  ARG A 115      60.254  -1.533  46.496  0.00  0.00      A    C  
HETATM 1070  NH1 ARG A 115      59.431  -2.267  47.228  0.00  0.00      A    N  
HETATM 1071  NH2 ARG A 115      60.854  -0.495  47.058  0.00  0.00      A    N  
HETATM 1072 **** ARG A 115      63.889  -1.050  42.906  0.00  0.00      A   LP  
HETATM 1073 **** ARG A 115      65.199  -1.480  41.858  0.00  0.00      A   LP  
HETATM 1074  N   HIS A 116      64.059  -3.380  40.785  0.00  0.00      A    N  
HETATM 1075  CA  HIS A 116      65.453  -3.266  40.302  0.00  0.00      A    C  
HETATM 1076  C   HIS A 116      65.582  -3.382  38.769  0.00  0.00      A    C  
HETATM 1077  O   HIS A 116      66.398  -4.164  38.263  0.00  0.00      A    O  
HETATM 1078  CB  HIS A 116      66.392  -4.294  40.997  0.00  0.00      A    C  
HETATM 1079  CG  HIS A 116      66.205  -4.405  42.483  0.00  0.00      A    C  
HETATM 1080  CD2 HIS A 116      65.680  -5.395  43.243  0.00  0.00      A    C  
HETATM 1081  ND1 HIS A 116      66.599  -3.418  43.363  0.00  0.00      A    N  
HETATM 1082  CE1 HIS A 116      66.310  -3.786  44.600  0.00  0.00      A    C  
HETATM 1083  NE2 HIS A 116      65.749  -4.984  44.556  0.00  0.00      A    N  
HETATM 1084 **** HIS A 116      65.428  -5.505  45.347  0.00  0.00      A   LP  
HETATM 1085  N   PHE A 117      64.793  -2.598  38.034  0.00  0.00      A    N  
HETATM 1086  CA  PHE A 117      64.748  -2.741  36.578  0.00  0.00      A    C  
HETATM 1087  C   PHE A 117      66.058  -2.449  35.844  0.00  0.00      A    C  
HETATM 1088  O   PHE A 117      66.611  -1.352  35.942  0.00  0.00      A    O  
HETATM 1089  CB  PHE A 117      63.628  -1.922  35.932  0.00  0.00      A    C  
HETATM 1090  CG  PHE A 117      63.565  -2.119  34.453  0.00  0.00      A    C  
HETATM 1091  CD1 PHE A 117      62.774  -3.117  33.908  0.00  0.00      A    C  
HETATM 1092  CD2 PHE A 117      64.376  -1.372  33.600  0.00  0.00      A    C  
HETATM 1093  CE1 PHE A 117      62.746  -3.337  32.533  0.00  0.00      A    C  
HETATM 1094  CE2 PHE A 117      64.361  -1.594  32.220  0.00  0.00      A    C  
HETATM 1095  CZ  PHE A 117      63.532  -2.574  31.690  0.00  0.00      A    C  
HETATM 1096 **** PHE A 117      66.204  -0.636  36.508  0.00  0.00      A   LP  
HETATM 1097 **** PHE A 117      67.467  -1.178  35.455  0.00  0.00      A   LP  
HETATM 1098  N   GLY A 118      66.519  -3.433  35.074  0.00  0.00      A    N  
HETATM 1099  CA  GLY A 118      67.677  -3.270  34.193  0.00  0.00      A    C  
HETATM 1100  C   GLY A 118      69.024  -3.363  34.894  0.00  0.00      A    C  
HETATM 1101  O   GLY A 118      70.061  -3.038  34.300  0.00  0.00      A    O  
HETATM 1102 **** GLY A 118      70.015  -2.713  33.355  0.00  0.00      A   LP  
HETATM 1103 **** GLY A 118      70.944  -3.101  34.765  0.00  0.00      A   LP  
HETATM 1104  N   ALA A 119      69.002  -3.817  36.152  0.00  0.00      A    N  
HETATM 1105  CA  ALA A 119      70.207  -3.958  36.969  0.00  0.00      A    C  
HETATM 1106  C   ALA A 119      71.039  -5.173  36.546  0.00  0.00      A    C  
HETATM 1107  O   ALA A 119      71.054  -5.558  35.373  0.00  0.00      A    O  
HETATM 1108  CB  ALA A 119      69.838  -4.041  38.453  0.00  0.00      A    C  
HETATM 1109 **** ALA A 119      70.517  -5.075  34.681  0.00  0.00      A   LP  
HETATM 1110 **** ALA A 119      71.603  -6.353  35.115  0.00  0.00      A   LP  
HETATM 1111  N   GLU A 120      71.739  -5.768  37.506  0.00  0.00      A    N  
HETATM 1112  CA  GLU A 120      72.547  -6.946  37.240  0.00  0.00      A    C  
HETATM 1113  C   GLU A 120      71.873  -8.177  37.830  0.00  0.00      A    C  
HETATM 1114  O   GLU A 120      71.988  -8.436  39.033  0.00  0.00      A    O  
HETATM 1115  CB  GLU A 120      73.949  -6.760  37.820  0.00  0.00      A    C  
HETATM 1116  CG  GLU A 120      74.771  -5.688  37.113  0.00  0.00      A    C  
HETATM 1117  CD  GLU A 120      75.118  -6.067  35.682  0.00  0.00      A    C  
HETATM 1118  OE1 GLU A 120      75.744  -7.134  35.481  0.00  0.00      A    O  
HETATM 1119  OE2 GLU A 120      74.760  -5.302  34.760  0.00  0.00      A    O1-
HETATM 1120 **** GLU A 120      74.972  -5.531  33.810  0.00  0.00      A   LP  
HETATM 1121 **** GLU A 120      74.262  -4.461  34.973  0.00  0.00      A   LP  
HETATM 1122 **** GLU A 120      75.979  -7.407  34.548  0.00  0.00      A   LP  
HETATM 1123 **** GLU A 120      76.008  -7.712  36.253  0.00  0.00      A   LP  
HETATM 1124  N   TYR A 121      71.163  -8.927  36.983  0.00  0.00      A    N  
HETATM 1125  CA  TYR A 121      70.454 -10.140  37.425  0.00  0.00      A    C  
HETATM 1126  C   TYR A 121      71.456 -11.273  37.739  0.00  0.00      A    C  
HETATM 1127  O   TYR A 121      71.375 -12.379  37.190  0.00  0.00      A    O  
HETATM 1128  CB  TYR A 121      69.349 -10.555  36.414  0.00  0.00      A    C  
HETATM 1129  CG  TYR A 121      68.420 -11.643  36.937  0.00  0.00      A    C  
HETATM 1130  CD1 TYR A 121      67.647 -11.438  38.082  0.00  0.00      A    C  
HETATM 1131  CD2 TYR A 121      68.335 -12.886  36.298  0.00  0.00      A    C  
HETATM 1132  CE1 TYR A 121      66.815 -12.441  38.582  0.00  0.00      A    C  
HETATM 1133  CE2 TYR A 121      67.502 -13.899  36.792  0.00  0.00      A    C  
HETATM 1134  CZ  TYR A 121      66.746 -13.665  37.931  0.00  0.00      A    C  
HETATM 1135  OH  TYR A 121      65.931 -14.649  38.432  0.00  0.00      A    O  
HETATM 1136 **** TYR A 121      66.137 -15.513  37.973  0.00  0.00      A   LP  
HETATM 1137 **** TYR A 121      64.976 -14.403  38.265  0.00  0.00      A   LP  
HETATM 1138 **** TYR A 121      70.648 -12.556  36.526  0.00  0.00      A   LP  
HETATM 1139 **** TYR A 121      72.036 -13.096  37.410  0.00  0.00      A   LP  
HETATM 1140  N   ARG A 122      72.386 -10.974  38.655  0.00  0.00      A    N  
HETATM 1141  CA  ARG A 122      73.564 -11.811  38.938  0.00  0.00      A    C  
HETATM 1142  C   ARG A 122      73.294 -13.101  39.729  0.00  0.00      A    C  
HETATM 1143  O   ARG A 122      73.346 -14.198  39.159  0.00  0.00      A    O  
HETATM 1144  CB  ARG A 122      74.649 -10.993  39.650  0.00  0.00      A    C  
HETATM 1145  CG  ARG A 122      75.452 -10.049  38.759  0.00  0.00      A    C  
HETATM 1146  CD  ARG A 122      76.559  -9.346  39.550  0.00  0.00      A    C  
HETATM 1147  NE  ARG A 122      76.040  -8.611  40.709  0.00  0.00      A    N  
HETATM 1148  CZ  ARG A 122      76.018  -9.074  41.962  0.00  0.00      A    C  
HETATM 1149  NH1 ARG A 122      76.491 -10.282  42.248  0.00  0.00      A    N  
HETATM 1150  NH2 ARG A 122      75.519  -8.324  42.936  0.00  0.00      A    N  
HETATM 1151 **** ARG A 122      73.564 -14.245  38.184  0.00  0.00      A   LP  
HETATM 1152 **** ARG A 122      73.170 -15.038  39.673  0.00  0.00      A   LP  
HETATM 1153  N   ASP A 123      73.033 -12.969  41.035  0.00  0.00      A    N  
HETATM 1154  CA  ASP A 123      72.842 -14.132  41.913  0.00  0.00      A    C  
HETATM 1155  C   ASP A 123      71.362 -14.429  42.224  0.00  0.00      A    C  
HETATM 1156  O   ASP A 123      70.709 -15.178  41.486  0.00  0.00      A    O  
HETATM 1157  CB  ASP A 123      73.668 -13.986  43.208  0.00  0.00      A    C  
HETATM 1158  CG  ASP A 123      73.522 -15.191  44.147  0.00  0.00      A    C  
HETATM 1159  OD1 ASP A 123      73.575 -16.345  43.667  0.00  0.00      A    O  
HETATM 1160  OD2 ASP A 123      73.354 -14.982  45.369  0.00  0.00      A    O1-
HETATM 1161 **** ASP A 123      71.142 -15.592  40.685  0.00  0.00      A   LP  
HETATM 1162 **** ASP A 123      69.749 -15.369  41.690  0.00  0.00      A   LP  
HETATM 1163  N   MET A 124      70.866 -13.833  43.314  0.00  0.00      A    N  
HETATM 1164  CA  MET A 124      69.511 -14.015  43.888  0.00  0.00      A    C  
HETATM 1165  C   MET A 124      69.600 -13.882  45.418  0.00  0.00      A    C  
HETATM 1166  O   MET A 124      68.740 -14.372  46.159  0.00  0.00      A    O  
HETATM 1167  CB  MET A 124      68.813 -15.326  43.440  0.00  0.00      A    C  
HETATM 1168  CG  MET A 124      69.383 -16.656  43.980  0.00  0.00      A    C  
HETATM 1169  SD  MET A 124      68.257 -17.590  45.052  0.00  0.00      A    S  
HETATM 1170  CE  MET A 124      69.339 -18.912  45.608  0.00  0.00      A    C  
HETATM 1171 LPD1 MET A 124      68.036 -17.213  45.572  0.00  0.00      A   LP  
HETATM 1172 LPD2 MET A 124      67.725 -17.831  44.706  0.00  0.00      A   LP  
HETATM 1173  N   GLU A 125      70.656 -13.198  45.867  0.00  0.00      A    N  
HETATM 1174  CA  GLU A 125      70.958 -12.991  47.289  0.00  0.00      A    C  
HETATM 1175  C   GLU A 125      71.870 -11.749  47.469  0.00  0.00      A    C  
HETATM 1176  O   GLU A 125      72.332 -11.451  48.575  0.00  0.00      A    O  
HETATM 1177  CB  GLU A 125      71.562 -14.286  47.881  0.00  0.00      A    C  
HETATM 1178  CG  GLU A 125      72.143 -14.209  49.304  0.00  0.00      A    C  
HETATM 1179  CD  GLU A 125      73.668 -14.002  49.331  0.00  0.00      A    C  
HETATM 1180  OE1 GLU A 125      74.272 -13.772  48.257  0.00  0.00      A    O  
HETATM 1181  OE2 GLU A 125      74.259 -14.069  50.434  0.00  0.00      A    O1-
HETATM 1182  N   SER A 126      72.068 -11.004  46.376  0.00  0.00      A    N  
HETATM 1183  CA  SER A 126      73.043  -9.894  46.292  0.00  0.00      A    C  
HETATM 1184  C   SER A 126      72.785  -8.629  47.159  0.00  0.00      A    C  
HETATM 1185  O   SER A 126      72.102  -8.685  48.190  0.00  0.00      A    O  
HETATM 1186  CB  SER A 126      73.246  -9.500  44.821  0.00  0.00      A    C  
HETATM 1187  OG  SER A 126      73.703 -10.600  44.047  0.00  0.00      A    O  
HETATM 1188  N   ASP A 127      73.361  -7.501  46.725  0.00  0.00      A    N  
HETATM 1189  CA  ASP A 127      73.310  -6.219  47.445  0.00  0.00      A    C  
HETATM 1190  C   ASP A 127      72.409  -5.194  46.740  0.00  0.00      A    C  
HETATM 1191  O   ASP A 127      72.590  -3.985  46.921  0.00  0.00      A    O  
HETATM 1192  CB  ASP A 127      74.728  -5.616  47.535  0.00  0.00      A    C  
HETATM 1193  CG  ASP A 127      75.605  -6.292  48.574  0.00  0.00      A    C  
HETATM 1194  OD1 ASP A 127      75.290  -6.180  49.780  0.00  0.00      A    O  
HETATM 1195  OD2 ASP A 127      76.633  -6.904  48.185  0.00  0.00      A    O1-
HETATM 1196  N   TYR A 128      71.435  -5.682  45.963  0.00  0.00      A    N  
HETATM 1197  CA  TYR A 128      70.713  -4.892  44.931  0.00  0.00      A    C  
HETATM 1198  C   TYR A 128      70.236  -3.458  45.262  0.00  0.00      A    C  
HETATM 1199  O   TYR A 128      69.752  -2.763  44.365  0.00  0.00      A    O  
HETATM 1200  CB  TYR A 128      69.537  -5.704  44.341  0.00  0.00      A    C  
HETATM 1201  CG  TYR A 128      69.909  -7.015  43.667  0.00  0.00      A    C  
HETATM 1202  CD1 TYR A 128      70.719  -7.038  42.528  0.00  0.00      A    C  
HETATM 1203  CD2 TYR A 128      69.437  -8.235  44.163  0.00  0.00      A    C  
HETATM 1204  CE1 TYR A 128      71.062  -8.249  41.904  0.00  0.00      A    C  
HETATM 1205  CE2 TYR A 128      69.770  -9.452  43.544  0.00  0.00      A    C  
HETATM 1206  CZ  TYR A 128      70.584  -9.449  42.415  0.00  0.00      A    C  
HETATM 1207  OH  TYR A 128      70.918 -10.641  41.802  0.00  0.00      A    O  
HETATM 1208 **** TYR A 128      70.317 -11.365  42.141  0.00  0.00      A   LP  
HETATM 1209 **** TYR A 128      71.868 -10.868  42.019  0.00  0.00      A   LP  
HETATM 1210  N   SER A 129      70.372  -3.021  46.520  0.00  0.00      A    N  
HETATM 1211  CA  SER A 129      69.987  -1.658  46.964  0.00  0.00      A    C  
HETATM 1212  C   SER A 129      70.552  -0.524  46.087  0.00  0.00      A    C  
HETATM 1213  O   SER A 129      71.770  -0.373  45.965  0.00  0.00      A    O  
HETATM 1214  CB  SER A 129      70.396  -1.425  48.429  0.00  0.00      A    C  
HETATM 1215  OG  SER A 129      69.886  -2.438  49.283  0.00  0.00      A    O  
HETATM 1216  N   GLY A 130      69.656   0.263  45.483  0.00  0.00      A    N  
HETATM 1217  CA  GLY A 130      70.039   1.382  44.610  0.00  0.00      A    C  
HETATM 1218  C   GLY A 130      70.596   0.998  43.241  0.00  0.00      A    C  
HETATM 1219  O   GLY A 130      71.322   1.787  42.616  0.00  0.00      A    O  
HETATM 1220 **** GLY A 130      71.545   2.679  43.008  0.00  0.00      A   LP  
HETATM 1221 **** GLY A 130      71.684   1.530  41.720  0.00  0.00      A   LP  
HETATM 1222  N   GLN A 131      70.262  -0.209  42.773  0.00  0.00      A    N  
HETATM 1223  CA  GLN A 131      70.693  -0.720  41.457  0.00  0.00      A    C  
HETATM 1224  C   GLN A 131      69.507  -0.908  40.519  0.00  0.00      A    C  
HETATM 1225  O   GLN A 131      68.543  -1.601  40.860  0.00  0.00      A    O  
HETATM 1226  CB  GLN A 131      71.424  -2.060  41.590  0.00  0.00      A    C  
HETATM 1227  CG  GLN A 131      72.700  -2.035  42.405  0.00  0.00      A    C  
HETATM 1228  CD  GLN A 131      73.336  -3.402  42.491  0.00  0.00      A    C  
HETATM 1229  NE2 GLN A 131      73.664  -3.824  43.709  0.00  0.00      A    N  
HETATM 1230  OE1 GLN A 131      73.537  -4.076  41.472  0.00  0.00      A    O  
HETATM 1231 **** GLN A 131      68.537  -2.043  41.757  0.00  0.00      A   LP  
HETATM 1232 **** GLN A 131      67.768  -1.720  40.239  0.00  0.00      A   LP  
HETATM 1233 **** GLN A 131      73.277  -3.717  40.576  0.00  0.00      A   LP  
HETATM 1234 **** GLN A 131      73.959  -4.980  41.545  0.00  0.00      A   LP  
HETATM 1235  N   GLY A 132      69.601  -0.312  39.331  0.00  0.00      A    N  
HETATM 1236  CA  GLY A 132      68.483  -0.225  38.386  0.00  0.00      A    C  
HETATM 1237  C   GLY A 132      67.407   0.754  38.840  0.00  0.00      A    C  
HETATM 1238  O   GLY A 132      67.525   1.376  39.902  0.00  0.00      A    O  
HETATM 1239 **** GLY A 132      68.334   1.240  40.474  0.00  0.00      A   LP  
HETATM 1240 **** GLY A 132      66.812   2.016  40.189  0.00  0.00      A   LP  
HETATM 1241  N   VAL A 133      66.351   0.880  38.041  0.00  0.00      A    N  
HETATM 1242  CA  VAL A 133      65.215   1.742  38.380  0.00  0.00      A    C  
HETATM 1243  C   VAL A 133      64.215   1.051  39.321  0.00  0.00      A    C  
HETATM 1244  O   VAL A 133      63.712  -0.050  39.042  0.00  0.00      A    O  
HETATM 1245  CB  VAL A 133      64.478   2.275  37.099  0.00  0.00      A    C  
HETATM 1246  CG1 VAL A 133      63.326   3.215  37.471  0.00  0.00      A    C  
HETATM 1247  CG2 VAL A 133      65.465   2.964  36.137  0.00  0.00      A    C  
HETATM 1248  N   ASP A 134      63.923   1.717  40.431  0.00  0.00      A    N  
HETATM 1249  CA  ASP A 134      62.834   1.301  41.301  0.00  0.00      A    C  
HETATM 1250  C   ASP A 134      61.483   1.921  40.876  0.00  0.00      A    C  
HETATM 1251  O   ASP A 134      61.035   2.920  41.440  0.00  0.00      A    O  
HETATM 1252  CB  ASP A 134      63.177   1.593  42.763  0.00  0.00      A    C  
HETATM 1253  CG  ASP A 134      62.220   0.930  43.736  0.00  0.00      A    C  
HETATM 1254  OD1 ASP A 134      61.065   0.619  43.365  0.00  0.00      A    O  
HETATM 1255  OD2 ASP A 134      62.613   0.747  44.899  0.00  0.00      A    O1-
HETATM 1256 **** ASP A 134      62.000   0.339  45.576  0.00  0.00      A   LP  
HETATM 1257 **** ASP A 134      63.542   1.008  45.160  0.00  0.00      A   LP  
HETATM 1258  N   GLN A 135      60.847   1.296  39.880  0.00  0.00      A    N  
HETATM 1259  CA  GLN A 135      59.543   1.716  39.351  0.00  0.00      A    C  
HETATM 1260  C   GLN A 135      58.494   1.960  40.412  0.00  0.00      A    C  
HETATM 1261  O   GLN A 135      57.731   2.920  40.325  0.00  0.00      A    O  
HETATM 1262  CB  GLN A 135      58.961   0.663  38.424  0.00  0.00      A    C  
HETATM 1263  CG  GLN A 135      59.776   0.278  37.245  0.00  0.00      A    C  
HETATM 1264  CD  GLN A 135      58.957  -0.601  36.313  0.00  0.00      A    C  
HETATM 1265  NE2 GLN A 135      59.114  -1.918  36.431  0.00  0.00      A    N  
HETATM 1266  OE1 GLN A 135      58.192  -0.101  35.508  0.00  0.00      A    O  
HETATM 1267 **** GLN A 135      58.099   0.893  35.457  0.00  0.00      A   LP  
HETATM 1268 **** GLN A 135      57.656  -0.685  34.898  0.00  0.00      A   LP  
HETATM 1269  N   LEU A 136      58.436   1.077  41.398  0.00  0.00      A    N  
HETATM 1270  CA  LEU A 136      57.428   1.175  42.432  0.00  0.00      A    C  
HETATM 1271  C   LEU A 136      57.633   2.381  43.363  0.00  0.00      A    C  
HETATM 1272  O   LEU A 136      56.686   3.128  43.648  0.00  0.00      A    O  
HETATM 1273  CB  LEU A 136      57.340  -0.153  43.218  0.00  0.00      A    C  
HETATM 1274  CG  LEU A 136      56.455  -0.216  44.458  0.00  0.00      A    C  
HETATM 1275  CD1 LEU A 136      54.942   0.071  44.201  0.00  0.00      A    C  
HETATM 1276  CD2 LEU A 136      56.650  -1.568  45.146  0.00  0.00      A    C  
HETATM 1277  N   GLN A 137      58.862   2.545  43.863  0.00  0.00      A    N  
HETATM 1278  CA  GLN A 137      59.211   3.693  44.720  0.00  0.00      A    C  
HETATM 1279  C   GLN A 137      59.056   5.003  43.895  0.00  0.00      A    C  
HETATM 1280  O   GLN A 137      58.503   5.998  44.368  0.00  0.00      A    O  
HETATM 1281  CB  GLN A 137      60.627   3.487  45.309  0.00  0.00      A    C  
HETATM 1282  CG  GLN A 137      61.044   4.337  46.544  0.00  0.00      A    C  
HETATM 1283  CD  GLN A 137      59.923   4.667  47.509  0.00  0.00      A    C  
HETATM 1284  NE2 GLN A 137      59.531   5.928  47.533  0.00  0.00      A    N  
HETATM 1285  OE1 GLN A 137      59.436   3.812  48.249  0.00  0.00      A    O  
HETATM 1286  N   ARG A 138      59.484   4.967  42.639  0.00  0.00      A    N  
HETATM 1287  CA  ARG A 138      59.234   6.071  41.704  0.00  0.00      A    C  
HETATM 1288  C   ARG A 138      57.742   6.476  41.550  0.00  0.00      A    C  
HETATM 1289  O   ARG A 138      57.420   7.686  41.442  0.00  0.00      A    O  
HETATM 1290  CB  ARG A 138      59.854   5.746  40.352  0.00  0.00      A    C  
HETATM 1291  CG  ARG A 138      59.646   6.798  39.332  0.00  0.00      A    C  
HETATM 1292  CD  ARG A 138      60.662   6.724  38.224  0.00  0.00      A    C  
HETATM 1293  NE  ARG A 138      60.211   5.868  37.138  0.00  0.00      A    N  
HETATM 1294  CZ  ARG A 138      60.964   5.530  36.093  0.00  0.00      A    C  
HETATM 1295  NH1 ARG A 138      62.214   5.980  35.987  0.00  0.00      A    N  
HETATM 1296  NH2 ARG A 138      60.463   4.739  35.153  0.00  0.00      A    N  
HETATM 1297 **** ARG A 138      58.126   8.394  41.455  0.00  0.00      A   LP  
HETATM 1298 **** ARG A 138      56.458   7.940  41.343  0.00  0.00      A   LP  
HETATM 1299  N   VAL A 139      56.837   5.485  41.544  0.00  0.00      A    N  
HETATM 1300  CA  VAL A 139      55.404   5.758  41.523  0.00  0.00      A    C  
HETATM 1301  C   VAL A 139      54.933   6.438  42.821  0.00  0.00      A    C  
HETATM 1302  O   VAL A 139      54.201   7.413  42.807  0.00  0.00      A    O  
HETATM 1303  CB  VAL A 139      54.586   4.422  41.258  0.00  0.00      A    C  
HETATM 1304  CG1 VAL A 139      53.136   4.511  41.749  0.00  0.00      A    C  
HETATM 1305  CG2 VAL A 139      54.690   4.016  39.793  0.00  0.00      A    C  
HETATM 1306  N   ILE A 140      55.320   5.881  43.951  0.00  0.00      A    N  
HETATM 1307  CA  ILE A 140      54.997   6.484  45.237  0.00  0.00      A    C  
HETATM 1308  C   ILE A 140      55.511   7.965  45.340  0.00  0.00      A    C  
HETATM 1309  O   ILE A 140      54.744   8.854  45.671  0.00  0.00      A    O  
HETATM 1310  CB  ILE A 140      55.489   5.570  46.402  0.00  0.00      A    C  
HETATM 1311  CG1 ILE A 140      54.823   4.186  46.283  0.00  0.00      A    C  
HETATM 1312  CG2 ILE A 140      55.250   6.242  47.791  0.00  0.00      A    C  
HETATM 1313  CD1 ILE A 140      55.497   3.058  47.052  0.00  0.00      A    C  
HETATM 1314  N   ASP A 141      56.783   8.203  45.013  0.00  0.00      A    N  
HETATM 1315  CA  ASP A 141      57.383   9.552  45.033  0.00  0.00      A    C  
HETATM 1316  C   ASP A 141      56.684  10.547  44.124  0.00  0.00      A    C  
HETATM 1317  O   ASP A 141      56.399  11.670  44.538  0.00  0.00      A    O  
HETATM 1318  CB  ASP A 141      58.855   9.479  44.618  0.00  0.00      A    C  
HETATM 1319  CG  ASP A 141      59.684   8.708  45.600  0.00  0.00      A    C  
HETATM 1320  OD1 ASP A 141      59.184   8.486  46.731  0.00  0.00      A    O  
HETATM 1321  OD2 ASP A 141      60.820   8.326  45.242  0.00  0.00      A    O1-
HETATM 1322 **** ASP A 141      61.395   7.807  45.874  0.00  0.00      A   LP  
HETATM 1323 **** ASP A 141      61.153   8.540  44.324  0.00  0.00      A   LP  
HETATM 1324  N   THR A 142      56.417  10.144  42.881  0.00  0.00      A    N  
HETATM 1325  CA  THR A 142      55.716  11.008  41.942  0.00  0.00      A    C  
HETATM 1326  C   THR A 142      54.329  11.360  42.447  0.00  0.00      A    C  
HETATM 1327  O   THR A 142      53.888  12.476  42.268  0.00  0.00      A    O  
HETATM 1328  CB  THR A 142      55.675  10.401  40.542  0.00  0.00      A    C  
HETATM 1329  CG2 THR A 142      55.061  11.353  39.539  0.00  0.00      A    C  
HETATM 1330  OG1 THR A 142      57.014  10.116  40.132  0.00  0.00      A    O  
HETATM 1331 **** THR A 142      57.358  10.897  39.611  0.00  0.00      A   LP  
HETATM 1332 **** THR A 142      56.999   9.306  39.546  0.00  0.00      A   LP  
HETATM 1333  N   ILE A 143      53.644  10.426  43.089  0.00  0.00      A    N  
HETATM 1334  CA  ILE A 143      52.341  10.731  43.679  0.00  0.00      A    C  
HETATM 1335  C   ILE A 143      52.456  11.805  44.759  0.00  0.00      A    C  
HETATM 1336  O   ILE A 143      51.589  12.659  44.896  0.00  0.00      A    O  
HETATM 1337  CB  ILE A 143      51.668   9.467  44.299  0.00  0.00      A    C  
HETATM 1338  CG1 ILE A 143      51.098   8.569  43.192  0.00  0.00      A    C  
HETATM 1339  CG2 ILE A 143      50.562   9.868  45.275  0.00  0.00      A    C  
HETATM 1340  CD1 ILE A 143      50.765   7.142  43.683  0.00  0.00      A    C  
HETATM 1341  N   LYS A 144      53.508  11.697  45.563  0.00  0.00      A    N  
HETATM 1342  CA  LYS A 144      53.799  12.672  46.594  0.00  0.00      A    C  
HETATM 1343  C   LYS A 144      54.234  14.027  45.992  0.00  0.00      A    C  
HETATM 1344  O   LYS A 144      53.724  15.062  46.394  0.00  0.00      A    O  
HETATM 1345  CB  LYS A 144      54.858  12.130  47.558  0.00  0.00      A    C  
HETATM 1346  CG  LYS A 144      54.391  11.012  48.526  0.00  0.00      A    C  
HETATM 1347  CD  LYS A 144      55.585  10.499  49.333  0.00  0.00      A    C  
HETATM 1348  CE  LYS A 144      55.269   9.237  50.113  0.00  0.00      A    C  
HETATM 1349  NZ  LYS A 144      55.124   9.469  51.583  0.00  0.00      A    N1+
HETATM 1350  N   THR A 145      55.107  14.011  44.989  0.00  0.00      A    N  
HETATM 1351  CA  THR A 145      55.697  15.249  44.477  0.00  0.00      A    C  
HETATM 1352  C   THR A 145      54.910  15.949  43.375  0.00  0.00      A    C  
HETATM 1353  O   THR A 145      55.054  17.165  43.202  0.00  0.00      A    O  
HETATM 1354  CB  THR A 145      57.150  15.045  44.000  0.00  0.00      A    C  
HETATM 1355  CG2 THR A 145      58.039  14.574  45.145  0.00  0.00      A    C  
HETATM 1356  OG1 THR A 145      57.207  14.127  42.899  0.00  0.00      A    O  
HETATM 1357 **** THR A 145      58.167  13.932  42.701  0.00  0.00      A   LP  
HETATM 1358 **** THR A 145      56.784  14.562  42.104  0.00  0.00      A   LP  
HETATM 1359  N   ASN A 146      54.114  15.191  42.611  0.00  0.00      A    N  
HETATM 1360  CA  ASN A 146      53.274  15.760  41.568  0.00  0.00      A    C  
HETATM 1361  C   ASN A 146      52.066  14.885  41.160  0.00  0.00      A    C  
HETATM 1362  O   ASN A 146      52.085  14.259  40.094  0.00  0.00      A    O  
HETATM 1363  CB  ASN A 146      54.122  16.125  40.343  0.00  0.00      A    C  
HETATM 1364  CG  ASN A 146      53.326  16.875  39.286  0.00  0.00      A    C  
HETATM 1365  ND2 ASN A 146      53.772  16.810  38.054  0.00  0.00      A    N  
HETATM 1366  OD1 ASN A 146      52.303  17.482  39.583  0.00  0.00      A    O  
HETATM 1367  N   PRO A 147      50.988  14.889  41.973  0.00  0.00      A    N  
HETATM 1368  CA  PRO A 147      49.752  14.091  41.752  0.00  0.00      A    C  
HETATM 1369  C   PRO A 147      49.041  14.225  40.405  0.00  0.00      A    C  
HETATM 1370  O   PRO A 147      48.268  13.321  40.020  0.00  0.00      A    O  
HETATM 1371  CB  PRO A 147      48.819  14.564  42.877  0.00  0.00      A    C  
HETATM 1372  CG  PRO A 147      49.415  15.925  43.354  0.00  0.00      A    C  
HETATM 1373  CD  PRO A 147      50.900  15.679  43.225  0.00  0.00      A    C  
HETATM 1374  N   ASP A 148      49.275  15.331  39.703  0.00  0.00      A    N  
HETATM 1375  CA  ASP A 148      48.646  15.580  38.412  0.00  0.00      A    C  
HETATM 1376  C   ASP A 148      49.384  14.845  37.303  0.00  0.00      A    C  
HETATM 1377  O   ASP A 148      48.927  14.813  36.172  0.00  0.00      A    O  
HETATM 1378  CB  ASP A 148      48.682  17.080  38.064  0.00  0.00      A    C  
HETATM 1379  CG  ASP A 148      47.900  17.963  39.062  0.00  0.00      A    C  
HETATM 1380  OD1 ASP A 148      46.709  17.686  39.337  0.00  0.00      A    O  
HETATM 1381  OD2 ASP A 148      48.496  18.963  39.545  0.00  0.00      A    O1-
HETATM 1382 **** ASP A 148      48.062  15.272  35.969  0.00  0.00      A   LP  
HETATM 1383 **** ASP A 148      49.418  14.328  35.448  0.00  0.00      A   LP  
HETATM 1384  N   ASP A 149      50.568  14.325  37.603  0.00  0.00      A    N  
HETATM 1385  CA  ASP A 149      51.397  13.671  36.592  0.00  0.00      A    C  
HETATM 1386  C   ASP A 149      50.640  12.571  35.788  0.00  0.00      A    C  
HETATM 1387  O   ASP A 149      49.865  11.776  36.341  0.00  0.00      A    O  
HETATM 1388  CB  ASP A 149      52.663  13.126  37.244  0.00  0.00      A    C  
HETATM 1389  CG  ASP A 149      53.835  13.089  36.299  0.00  0.00      A    C  
HETATM 1390  OD1 ASP A 149      53.686  12.636  35.170  0.00  0.00      A    O  
HETATM 1391  OD2 ASP A 149      54.931  13.521  36.684  0.00  0.00      A    O1-
HETATM 1392 **** ASP A 149      54.459  12.609  34.536  0.00  0.00      A   LP  
HETATM 1393 **** ASP A 149      52.792  12.293  34.883  0.00  0.00      A   LP  
HETATM 1394 **** ASP A 149      55.719  13.505  36.069  0.00  0.00      A   LP  
HETATM 1395 **** ASP A 149      55.027  13.886  37.610  0.00  0.00      A   LP  
HETATM 1396  N   ARG A 150      50.824  12.604  34.477  0.00  0.00      A    N  
HETATM 1397  CA  ARG A 150      50.187  11.694  33.563  0.00  0.00      A    C  
HETATM 1398  C   ARG A 150      51.140  10.526  33.232  0.00  0.00      A    C  
HETATM 1399  O   ARG A 150      50.833   9.727  32.361  0.00  0.00      A    O  
HETATM 1400  CB  ARG A 150      49.735  12.428  32.290  0.00  0.00      A    C  
HETATM 1401  CG  ARG A 150      48.716  13.571  32.549  0.00  0.00      A    C  
HETATM 1402  CD  ARG A 150      48.759  14.588  31.409  0.00  0.00      A    C  
HETATM 1403  NE  ARG A 150      47.641  15.513  31.451  0.00  0.00      A    N  
HETATM 1404  CZ  ARG A 150      47.255  16.280  30.435  0.00  0.00      A    C  
HETATM 1405  NH1 ARG A 150      47.911  16.276  29.290  0.00  0.00      A    N  
HETATM 1406  NH2 ARG A 150      46.184  17.060  30.563  0.00  0.00      A    N  
HETATM 1407  N   ARG A 151      52.267  10.442  33.950  0.00  0.00      A    N  
HETATM 1408  CA  ARG A 151      53.311   9.454  33.696  0.00  0.00      A    C  
HETATM 1409  C   ARG A 151      53.540   8.502  34.869  0.00  0.00      A    C  
HETATM 1410  O   ARG A 151      54.615   7.972  35.024  0.00  0.00      A    O  
HETATM 1411  CB  ARG A 151      54.624  10.171  33.358  0.00  0.00      A    C  
HETATM 1412  CG  ARG A 151      54.485  11.147  32.175  0.00  0.00      A    C  
HETATM 1413  CD  ARG A 151      55.697  12.049  31.997  0.00  0.00      A    C  
HETATM 1414  NE  ARG A 151      55.936  12.811  33.215  0.00  0.00      A    N  
HETATM 1415  CZ  ARG A 151      56.701  13.899  33.305  0.00  0.00      A    C  
HETATM 1416  NH1 ARG A 151      57.314  14.385  32.236  0.00  0.00      A    N  
HETATM 1417  NH2 ARG A 151      56.834  14.491  34.471  0.00  0.00      A    N  
HETATM 1418 **** ARG A 151      55.360   8.156  34.383  0.00  0.00      A   LP  
HETATM 1419 **** ARG A 151      54.759   7.350  35.793  0.00  0.00      A   LP  
HETATM 1420  N   ILE A 152      52.538   8.306  35.706  0.00  0.00      A    N  
HETATM 1421  CA  ILE A 152      52.732   7.486  36.878  0.00  0.00      A    C  
HETATM 1422  C   ILE A 152      52.517   5.989  36.526  0.00  0.00      A    C  
HETATM 1423  O   ILE A 152      51.523   5.387  36.899  0.00  0.00      A    O  
HETATM 1424  CB  ILE A 152      51.857   7.950  38.065  0.00  0.00      A    C  
HETATM 1425  CG1 ILE A 152      51.830   9.497  38.174  0.00  0.00      A    C  
HETATM 1426  CG2 ILE A 152      52.310   7.251  39.370  0.00  0.00      A    C  
HETATM 1427  CD1 ILE A 152      51.013  10.037  39.362  0.00  0.00      A    C  
HETATM 1428  N   ILE A 153      53.519   5.426  35.861  0.00  0.00      A    N  
HETATM 1429  CA  ILE A 153      53.436   4.186  35.097  0.00  0.00      A    C  
HETATM 1430  C   ILE A 153      54.485   3.152  35.581  0.00  0.00      A    C  
HETATM 1431  O   ILE A 153      55.649   3.470  35.819  0.00  0.00      A    O  
HETATM 1432  CB  ILE A 153      53.542   4.481  33.570  0.00  0.00      A    C  
HETATM 1433  CG1 ILE A 153      52.282   5.215  33.084  0.00  0.00      A    C  
HETATM 1434  CG2 ILE A 153      53.751   3.203  32.733  0.00  0.00      A    C  
HETATM 1435  CD1 ILE A 153      52.449   5.922  31.802  0.00  0.00      A    C  
HETATM 1436 **** ILE A 153      55.942   4.419  35.702  0.00  0.00      A   LP  
HETATM 1437 **** ILE A 153      56.302   2.780  36.130  0.00  0.00      A   LP  
HETATM 1438  N   MET A 154      54.044   1.918  35.778  0.00  0.00      A    N  
HETATM 1439  CA  MET A 154      54.935   0.842  36.213  0.00  0.00      A    C  
HETATM 1440  C   MET A 154      54.628  -0.395  35.354  0.00  0.00      A    C  
HETATM 1441  O   MET A 154      53.446  -0.774  35.186  0.00  0.00      A    O  
HETATM 1442  CB  MET A 154      54.750   0.601  37.717  0.00  0.00      A    C  
HETATM 1443  CG  MET A 154      55.468  -0.594  38.252  0.00  0.00      A    C  
HETATM 1444  SD  MET A 154      55.159  -0.904  39.986  0.00  0.00      A    S  
HETATM 1445  CE  MET A 154      53.608  -0.039  40.207  0.00  0.00      A    C  
HETATM 1446 LPD1 MET A 154      55.096  -1.568  40.114  0.00  0.00      A   LP  
HETATM 1447 LPD2 MET A 154      55.649  -0.644  40.378  0.00  0.00      A   LP  
HETATM 1448  N   CYS A 155      55.676  -0.989  34.776  0.00  0.00      A    N  
HETATM 1449  CA  CYS A 155      55.524  -2.164  33.888  0.00  0.00      A    C  
HETATM 1450  C   CYS A 155      56.052  -3.457  34.484  0.00  0.00      A    C  
HETATM 1451  O   CYS A 155      56.942  -3.436  35.342  0.00  0.00      A    O  
HETATM 1452  CB  CYS A 155      56.146  -1.954  32.521  0.00  0.00      A    C  
HETATM 1453  SG  CYS A 155      55.467  -0.534  31.617  0.00  0.00      A    S  
HETATM 1454 LPG1 CYS A 155      54.803  -0.604  31.493  0.00  0.00      A   LP  
HETATM 1455 LPG2 CYS A 155      55.576   0.051  31.943  0.00  0.00      A   LP  
HETATM 1456  N   ALA A 156      55.456  -4.565  34.029  0.00  0.00      A    N  
HETATM 1457  CA  ALA A 156      55.861  -5.937  34.387  0.00  0.00      A    C  
HETATM 1458  C   ALA A 156      56.024  -6.773  33.114  0.00  0.00      A    C  
HETATM 1459  O   ALA A 156      55.296  -6.588  32.131  0.00  0.00      A    O  
HETATM 1460  CB  ALA A 156      54.865  -6.568  35.351  0.00  0.00      A    C  
HETATM 1461  N   TRP A 157      57.031  -7.644  33.120  0.00  0.00      A    N  
HETATM 1462  CA  TRP A 157      57.388  -8.460  31.964  0.00  0.00      A    C  
HETATM 1463  C   TRP A 157      57.150  -9.937  32.281  0.00  0.00      A    C  
HETATM 1464  O   TRP A 157      57.295 -10.365  33.428  0.00  0.00      A    O  
HETATM 1465  CB  TRP A 157      58.851  -8.259  31.576  0.00  0.00      A    C  
HETATM 1466  CG  TRP A 157      59.128  -6.993  30.808  0.00  0.00      A    C  
HETATM 1467  CD1 TRP A 157      59.274  -6.875  29.465  0.00  0.00      A    C  
HETATM 1468  CD2 TRP A 157      59.280  -5.668  31.354  0.00  0.00      A    C  
HETATM 1469  CE2 TRP A 157      59.508  -4.795  30.271  0.00  0.00      A    C  
HETATM 1470  CE3 TRP A 157      59.241  -5.138  32.649  0.00  0.00      A    C  
HETATM 1471  NE1 TRP A 157      59.511  -5.551  29.130  0.00  0.00      A    N  
HETATM 1472  CZ2 TRP A 157      59.693  -3.413  30.444  0.00  0.00      A    C  
HETATM 1473  CZ3 TRP A 157      59.435  -3.769  32.820  0.00  0.00      A    C  
HETATM 1474  CH2 TRP A 157      59.660  -2.922  31.718  0.00  0.00      A    C  
HETATM 1475  N   ASN A 158      56.740 -10.700  31.269  0.00  0.00      A    N  
HETATM 1476  CA  ASN A 158      56.845 -12.154  31.341  0.00  0.00      A    C  
HETATM 1477  C   ASN A 158      58.355 -12.506  31.346  0.00  0.00      A    C  
HETATM 1478  O   ASN A 158      59.116 -12.080  30.470  0.00  0.00      A    O  
HETATM 1479  CB  ASN A 158      56.065 -12.812  30.186  0.00  0.00      A    C  
HETATM 1480  CG  ASN A 158      55.863 -14.330  30.370  0.00  0.00      A    C  
HETATM 1481  ND2 ASN A 158      54.718 -14.841  29.920  0.00  0.00      A    N  
HETATM 1482  OD1 ASN A 158      56.738 -15.029  30.877  0.00  0.00      A    O  
HETATM 1483 **** ASN A 158      57.597 -14.615  31.178  0.00  0.00      A   LP  
HETATM 1484 **** ASN A 158      56.591 -16.012  30.989  0.00  0.00      A   LP  
HETATM 1485  N   PRO A 159      58.814 -13.218  32.384  0.00  0.00      A    N  
HETATM 1486  CA  PRO A 159      60.233 -13.623  32.499  0.00  0.00      A    C  
HETATM 1487  C   PRO A 159      60.780 -14.360  31.278  0.00  0.00      A    C  
HETATM 1488  O   PRO A 159      61.962 -14.207  30.940  0.00  0.00      A    O  
HETATM 1489  CB  PRO A 159      60.226 -14.546  33.717  0.00  0.00      A    C  
HETATM 1490  CG  PRO A 159      59.075 -14.017  34.561  0.00  0.00      A    C  
HETATM 1491  CD  PRO A 159      58.018 -13.633  33.552  0.00  0.00      A    C  
HETATM 1492 **** PRO A 159      62.558 -13.601  31.466  0.00  0.00      A   LP  
HETATM 1493 **** PRO A 159      62.320 -14.690  30.141  0.00  0.00      A   LP  
HETATM 1494  N   ARG A 160      59.930 -15.120  30.597  0.00  0.00      A    N  
HETATM 1495  CA  ARG A 160      60.355 -15.848  29.401  0.00  0.00      A    C  
HETATM 1496  C   ARG A 160      60.701 -14.967  28.208  0.00  0.00      A    C  
HETATM 1497  O   ARG A 160      61.438 -15.389  27.311  0.00  0.00      A    O  
HETATM 1498  CB  ARG A 160      59.338 -16.928  29.013  0.00  0.00      A    C  
HETATM 1499  CG  ARG A 160      57.996 -16.408  28.562  0.00  0.00      A    C  
HETATM 1500  CD  ARG A 160      57.032 -17.528  28.138  0.00  0.00      A    C  
HETATM 1501  NE  ARG A 160      57.646 -18.479  27.209  0.00  0.00      A    N  
HETATM 1502  CZ  ARG A 160      57.746 -18.309  25.891  0.00  0.00      A    C  
HETATM 1503  NH1 ARG A 160      57.278 -17.206  25.303  0.00  0.00      A    N  
HETATM 1504  NH2 ARG A 160      58.326 -19.254  25.148  0.00  0.00      A    N  
HETATM 1505 **** ARG A 160      61.812 -16.315  27.365  0.00  0.00      A   LP  
HETATM 1506 **** ARG A 160      61.661 -14.805  26.531  0.00  0.00      A   LP  
HETATM 1507  N   ASP A 161      60.180 -13.740  28.194  0.00  0.00      A    N  
HETATM 1508  CA  ASP A 161      60.489 -12.789  27.128  0.00  0.00      A    C  
HETATM 1509  C   ASP A 161      61.848 -12.109  27.285  0.00  0.00      A    C  
HETATM 1510  O   ASP A 161      62.385 -11.568  26.329  0.00  0.00      A    O  
HETATM 1511  CB  ASP A 161      59.401 -11.707  27.043  0.00  0.00      A    C  
HETATM 1512  CG  ASP A 161      58.027 -12.274  26.745  0.00  0.00      A    C  
HETATM 1513  OD1 ASP A 161      57.920 -13.368  26.152  0.00  0.00      A    O  
HETATM 1514  OD2 ASP A 161      57.038 -11.621  27.120  0.00  0.00      A    O1-
HETATM 1515 **** ASP A 161      57.014 -13.748  25.963  0.00  0.00      A   LP  
HETATM 1516 **** ASP A 161      58.740 -13.864  25.866  0.00  0.00      A   LP  
HETATM 1517 **** ASP A 161      56.116 -11.968  26.950  0.00  0.00      A   LP  
HETATM 1518 **** ASP A 161      57.165 -10.749  27.592  0.00  0.00      A   LP  
HETATM 1519  N   LEU A 162      62.389 -12.100  28.495  0.00  0.00      A    N  
HETATM 1520  CA  LEU A 162      63.576 -11.266  28.779  0.00  0.00      A    C  
HETATM 1521  C   LEU A 162      64.812 -11.643  27.943  0.00  0.00      A    C  
HETATM 1522  O   LEU A 162      65.408 -10.760  27.312  0.00  0.00      A    O  
HETATM 1523  CB  LEU A 162      63.876 -11.195  30.282  0.00  0.00      A    C  
HETATM 1524  CG  LEU A 162      62.731 -10.566  31.076  0.00  0.00      A    C  
HETATM 1525  CD1 LEU A 162      63.080 -10.423  32.532  0.00  0.00      A    C  
HETATM 1526  CD2 LEU A 162      62.371  -9.225  30.495  0.00  0.00      A    C  
HETATM 1527 **** LEU A 162      65.085  -9.814  27.349  0.00  0.00      A   LP  
HETATM 1528 **** LEU A 162      66.212 -10.993  26.765  0.00  0.00      A   LP  
HETATM 1529  N   PRO A 163      65.175 -12.945  27.900  0.00  0.00      A    N  
HETATM 1530  CA  PRO A 163      66.268 -13.332  26.991  0.00  0.00      A    C  
HETATM 1531  C   PRO A 163      65.906 -13.369  25.483  0.00  0.00      A    C  
HETATM 1532  O   PRO A 163      66.810 -13.463  24.640  0.00  0.00      A    O  
HETATM 1533  CB  PRO A 163      66.656 -14.733  27.488  0.00  0.00      A    C  
HETATM 1534  CG  PRO A 163      65.427 -15.267  28.176  0.00  0.00      A    C  
HETATM 1535  CD  PRO A 163      64.657 -14.092  28.681  0.00  0.00      A    C  
HETATM 1536  N   LEU A 164      64.612 -13.267  25.150  0.00  0.00      A    N  
HETATM 1537  CA  LEU A 164      64.132 -13.486  23.779  0.00  0.00      A    C  
HETATM 1538  C   LEU A 164      64.445 -12.404  22.750  0.00  0.00      A    C  
HETATM 1539  O   LEU A 164      64.468 -12.698  21.542  0.00  0.00      A    O  
HETATM 1540  CB  LEU A 164      62.626 -13.749  23.773  0.00  0.00      A    C  
HETATM 1541  CG  LEU A 164      62.169 -15.193  23.558  0.00  0.00      A    C  
HETATM 1542  CD1 LEU A 164      60.868 -15.496  24.330  0.00  0.00      A    C  
HETATM 1543  CD2 LEU A 164      62.001 -15.483  22.078  0.00  0.00      A    C  
HETATM 1544 **** LEU A 164      64.282 -13.637  21.252  0.00  0.00      A   LP  
HETATM 1545 **** LEU A 164      64.672 -11.995  20.860  0.00  0.00      A   LP  
HETATM 1546  N   MET A 165      64.662 -11.165  23.207  0.00  0.00      A    N  
HETATM 1547  CA  MET A 165      64.896 -10.018  22.309  0.00  0.00      A    C  
HETATM 1548  C   MET A 165      65.325  -8.760  23.060  0.00  0.00      A    C  
HETATM 1549  O   MET A 165      65.123  -8.654  24.274  0.00  0.00      A    O  
HETATM 1550  CB  MET A 165      63.640  -9.709  21.470  0.00  0.00      A    C  
HETATM 1551  CG  MET A 165      62.435  -9.217  22.291  0.00  0.00      A    C  
HETATM 1552  SD  MET A 165      60.880  -9.142  21.353  0.00  0.00      A    S  
HETATM 1553  CE  MET A 165      60.205 -10.764  21.744  0.00  0.00      A    C  
HETATM 1554 **** MET A 165      64.675  -9.396  24.773  0.00  0.00      A   LP  
HETATM 1555 **** MET A 165      65.407  -7.826  24.758  0.00  0.00      A   LP  
HETATM 1556 LPD1 MET A 165      60.477  -8.642  21.572  0.00  0.00      A   LP  
HETATM 1557 LPD2 MET A 165      60.990  -9.068  20.687  0.00  0.00      A   LP  
HETATM 1558  N   ALA A 166      65.919  -7.813  22.332  0.00  0.00      A    N  
HETATM 1559  CA  ALA A 166      66.174  -6.469  22.856  0.00  0.00      A    C  
HETATM 1560  C   ALA A 166      64.855  -5.681  22.892  0.00  0.00      A    C  
HETATM 1561  O   ALA A 166      63.982  -5.908  22.057  0.00  0.00      A    O  
HETATM 1562  CB  ALA A 166      67.212  -5.745  21.996  0.00  0.00      A    C  
HETATM 1563 **** ALA A 166      64.130  -6.605  21.355  0.00  0.00      A   LP  
HETATM 1564 **** ALA A 166      63.123  -5.396  22.079  0.00  0.00      A   LP  
HETATM 1565  N   LEU A 167      64.714  -4.767  23.850  0.00  0.00      A    N  
HETATM 1566  CA  LEU A 167      63.451  -4.058  24.051  0.00  0.00      A    C  
HETATM 1567  C   LEU A 167      62.240  -5.025  23.990  0.00  0.00      A    C  
HETATM 1568  O   LEU A 167      61.402  -4.891  23.108  0.00  0.00      A    O  
HETATM 1569  CB  LEU A 167      63.317  -2.933  23.002  0.00  0.00      A    C  
HETATM 1570  CG  LEU A 167      64.424  -1.880  22.782  0.00  0.00      A    C  
HETATM 1571  CD1 LEU A 167      65.796  -2.485  22.903  0.00  0.00      A    C  
HETATM 1572  CD2 LEU A 167      64.299  -1.210  21.433  0.00  0.00      A    C  
HETATM 1573 **** LEU A 167      61.500  -4.161  22.432  0.00  0.00      A   LP  
HETATM 1574 **** LEU A 167      60.619  -5.511  23.064  0.00  0.00      A   LP  
HETATM 1575  N   PRO A 168      62.159  -6.020  24.913  0.00  0.00      A    N  
HETATM 1576  CA  PRO A 168      60.990  -6.901  24.872  0.00  0.00      A    C  
HETATM 1577  C   PRO A 168      59.753  -6.198  25.436  0.00  0.00      A    C  
HETATM 1578  O   PRO A 168      59.850  -5.477  26.435  0.00  0.00      A    O  
HETATM 1579  CB  PRO A 168      61.392  -8.063  25.786  0.00  0.00      A    C  
HETATM 1580  CG  PRO A 168      62.349  -7.483  26.738  0.00  0.00      A    C  
HETATM 1581  CD  PRO A 168      63.077  -6.391  26.013  0.00  0.00      A    C  
HETATM 1582 **** PRO A 168      60.738  -5.352  26.877  0.00  0.00      A   LP  
HETATM 1583 **** PRO A 168      59.040  -5.019  26.802  0.00  0.00      A   LP  
HETATM 1584  N   PRO A 169      58.590  -6.420  24.804  0.00  0.00      A    N  
HETATM 1585  CA  PRO A 169      57.369  -5.787  25.311  0.00  0.00      A    C  
HETATM 1586  C   PRO A 169      56.979  -6.317  26.668  0.00  0.00      A    C  
HETATM 1587  O   PRO A 169      57.117  -7.529  26.957  0.00  0.00      A    O  
HETATM 1588  CB  PRO A 169      56.307  -6.103  24.235  0.00  0.00      A    C  
HETATM 1589  CG  PRO A 169      56.859  -7.211  23.432  0.00  0.00      A    C  
HETATM 1590  CD  PRO A 169      58.354  -7.237  23.602  0.00  0.00      A    C  
HETATM 1591  N   CYS A 170      56.529  -5.397  27.509  0.00  0.00      A    N  
HETATM 1592  CA  CYS A 170      56.007  -5.743  28.810  0.00  0.00      A    C  
HETATM 1593  C   CYS A 170      54.773  -6.621  28.622  0.00  0.00      A    C  
HETATM 1594  O   CYS A 170      54.186  -6.650  27.561  0.00  0.00      A    O  
HETATM 1595  CB  CYS A 170      55.656  -4.479  29.614  0.00  0.00      A    C  
HETATM 1596  SG  CYS A 170      54.100  -3.615  29.045  0.00  0.00      A    S  
HETATM 1597 LPG1 CYS A 170      54.151  -3.385  28.408  0.00  0.00      A   LP  
HETATM 1598 LPG2 CYS A 170      53.551  -4.011  29.099  0.00  0.00      A   LP  
HETATM 1599  N   HIS A 171      54.414  -7.346  29.670  0.00  0.00      A    N  
HETATM 1600  CA  HIS A 171      53.166  -8.081  29.710  0.00  0.00      A    C  
HETATM 1601  C   HIS A 171      52.030  -7.134  30.189  0.00  0.00      A    C  
HETATM 1602  O   HIS A 171      50.960  -7.088  29.610  0.00  0.00      A    O  
HETATM 1603  CB  HIS A 171      53.268  -9.322  30.632  0.00  0.00      A    C  
HETATM 1604  CG  HIS A 171      51.962 -10.039  30.782  0.00  0.00      A    C  
HETATM 1605  CD2 HIS A 171      51.262 -10.804  29.905  0.00  0.00      A    C  
HETATM 1606  ND1 HIS A 171      51.156  -9.896  31.897  0.00  0.00      A    N  
HETATM 1607  CE1 HIS A 171      50.042 -10.590  31.719  0.00  0.00      A    C  
HETATM 1608  NE2 HIS A 171      50.075 -11.136  30.515  0.00  0.00      A    N  
HETATM 1609 **** HIS A 171      49.353 -11.699  30.113  0.00  0.00      A   LP  
HETATM 1610  N   ALA A 172      52.293  -6.395  31.264  0.00  0.00      A    N  
HETATM 1611  CA  ALA A 172      51.306  -5.542  31.897  0.00  0.00      A    C  
HETATM 1612  C   ALA A 172      51.856  -4.120  32.106  0.00  0.00      A    C  
HETATM 1613  O   ALA A 172      52.972  -3.945  32.596  0.00  0.00      A    O  
HETATM 1614  CB  ALA A 172      50.872  -6.131  33.258  0.00  0.00      A    C  
HETATM 1615  N   LEU A 173      51.055  -3.115  31.755  0.00  0.00      A    N  
HETATM 1616  CA  LEU A 173      51.347  -1.770  32.250  0.00  0.00      A    C  
HETATM 1617  C   LEU A 173      50.277  -1.246  33.197  0.00  0.00      A    C  
HETATM 1618  O   LEU A 173      49.078  -1.379  32.994  0.00  0.00      A    O  
HETATM 1619  CB  LEU A 173      51.732  -0.814  31.127  0.00  0.00      A    C  
HETATM 1620  CG  LEU A 173      50.926   0.268  30.426  0.00  0.00      A    C  
HETATM 1621  CD1 LEU A 173      50.388   1.378  31.360  0.00  0.00      A    C  
HETATM 1622  CD2 LEU A 173      51.923   0.843  29.430  0.00  0.00      A    C  
HETATM 1623  N   CYS A 174      50.770  -0.663  34.265  0.00  0.00      A    N  
HETATM 1624  CA  CYS A 174      50.000  -0.141  35.348  0.00  0.00      A    C  
HETATM 1625  C   CYS A 174      50.149   1.426  35.405  0.00  0.00      A    C  
HETATM 1626  O   CYS A 174      51.266   1.945  35.574  0.00  0.00      A    O  
HETATM 1627  CB  CYS A 174      50.610  -0.776  36.576  0.00  0.00      A    C  
HETATM 1628  SG  CYS A 174      49.752  -0.514  37.962  0.00  0.00      A    S  
HETATM 1629 LPG1 CYS A 174      49.609   0.145  38.043  0.00  0.00      A   LP  
HETATM 1630 LPG2 CYS A 174      49.176  -0.873  37.968  0.00  0.00      A   LP  
HETATM 1631  N   GLN A 175      49.040   2.160  35.243  0.00  0.00      A    N  
HETATM 1632  CA  GLN A 175      49.048   3.645  35.287  0.00  0.00      A    C  
HETATM 1633  C   GLN A 175      48.218   4.142  36.472  0.00  0.00      A    C  
HETATM 1634  O   GLN A 175      47.080   3.738  36.632  0.00  0.00      A    O  
HETATM 1635  CB  GLN A 175      48.533   4.257  33.970  0.00  0.00      A    C  
HETATM 1636  CG  GLN A 175      48.574   5.840  33.992  0.00  0.00      A    C  
HETATM 1637  CD  GLN A 175      47.978   6.536  32.780  0.00  0.00      A    C  
HETATM 1638  NE2 GLN A 175      48.056   7.876  32.776  0.00  0.00      A    N  
HETATM 1639  OE1 GLN A 175      47.480   5.909  31.857  0.00  0.00      A    O  
HETATM 1640  N   PHE A 176      48.800   4.968  37.342  0.00  0.00      A    N  
HETATM 1641  CA  PHE A 176      48.050   5.514  38.465  0.00  0.00      A    C  
HETATM 1642  C   PHE A 176      47.602   6.924  38.142  0.00  0.00      A    C  
HETATM 1643  O   PHE A 176      48.093   7.515  37.187  0.00  0.00      A    O  
HETATM 1644  CB  PHE A 176      48.844   5.448  39.768  0.00  0.00      A    C  
HETATM 1645  CG  PHE A 176      49.124   4.046  40.218  0.00  0.00      A    C  
HETATM 1646  CD1 PHE A 176      50.240   3.368  39.751  0.00  0.00      A    C  
HETATM 1647  CD2 PHE A 176      48.232   3.382  41.059  0.00  0.00      A    C  
HETATM 1648  CE1 PHE A 176      50.499   2.039  40.153  0.00  0.00      A    C  
HETATM 1649  CE2 PHE A 176      48.485   2.050  41.481  0.00  0.00      A    C  
HETATM 1650  CZ  PHE A 176      49.602   1.391  41.017  0.00  0.00      A    C  
HETATM 1651  N   TYR A 177      46.663   7.441  38.926  0.00  0.00      A    N  
HETATM 1652  CA  TYR A 177      46.009   8.679  38.631  0.00  0.00      A    C  
HETATM 1653  C   TYR A 177      45.402   9.221  39.934  0.00  0.00      A    C  
HETATM 1654  O   TYR A 177      44.802   8.465  40.723  0.00  0.00      A    O  
HETATM 1655  CB  TYR A 177      44.933   8.431  37.581  0.00  0.00      A    C  
HETATM 1656  CG  TYR A 177      43.973   9.569  37.280  0.00  0.00      A    C  
HETATM 1657  CD1 TYR A 177      42.862   9.786  38.085  0.00  0.00      A    C  
HETATM 1658  CD2 TYR A 177      44.146  10.392  36.172  0.00  0.00      A    C  
HETATM 1659  CE1 TYR A 177      41.939  10.779  37.818  0.00  0.00      A    C  
HETATM 1660  CE2 TYR A 177      43.219  11.403  35.881  0.00  0.00      A    C  
HETATM 1661  CZ  TYR A 177      42.114  11.589  36.719  0.00  0.00      A    C  
HETATM 1662  OH  TYR A 177      41.147  12.563  36.484  0.00  0.00      A    O  
HETATM 1663  N   VAL A 178      45.583  10.526  40.151  0.00  0.00      A    N  
HETATM 1664  CA  VAL A 178      45.114  11.207  41.370  0.00  0.00      A    C  
HETATM 1665  C   VAL A 178      44.254  12.422  41.023  0.00  0.00      A    C  
HETATM 1666  O   VAL A 178      44.612  13.241  40.190  0.00  0.00      A    O  
HETATM 1667  CB  VAL A 178      46.277  11.654  42.292  0.00  0.00      A    C  
HETATM 1668  CG1 VAL A 178      45.742  12.193  43.641  0.00  0.00      A    C  
HETATM 1669  CG2 VAL A 178      47.267  10.511  42.523  0.00  0.00      A    C  
HETATM 1670  N   VAL A 179      43.093  12.509  41.658  0.00  0.00      A    N  
HETATM 1671  CA  VAL A 179      42.281  13.721  41.642  0.00  0.00      A    C  
HETATM 1672  C   VAL A 179      41.438  13.686  42.922  0.00  0.00      A    C  
HETATM 1673  O   VAL A 179      41.097  12.585  43.411  0.00  0.00      A    O  
HETATM 1674  CB  VAL A 179      41.432  13.825  40.368  0.00  0.00      A    C  
HETATM 1675  CG1 VAL A 179      40.142  13.004  40.498  0.00  0.00      A    C  
HETATM 1676  CG2 VAL A 179      41.160  15.315  40.008  0.00  0.00      A    C  
HETATM 1677  N   ASN A 180      41.156  14.867  43.495  0.00  0.00      A    N  
HETATM 1678  CA  ASN A 180      40.356  14.983  44.726  0.00  0.00      A    C  
HETATM 1679  C   ASN A 180      40.724  13.930  45.752  0.00  0.00      A    C  
HETATM 1680  O   ASN A 180      39.853  13.176  46.216  0.00  0.00      A    O  
HETATM 1681  CB  ASN A 180      38.866  14.820  44.429  0.00  0.00      A    C  
HETATM 1682  CG  ASN A 180      38.356  15.804  43.412  0.00  0.00      A    C  
HETATM 1683  ND2 ASN A 180      38.951  16.997  43.374  0.00  0.00      A    N  
HETATM 1684  OD1 ASN A 180      37.421  15.503  42.671  0.00  0.00      A    O  
HETATM 1685  N   SER A 181      42.014  13.849  46.071  0.00  0.00      A    N  
HETATM 1686  CA  SER A 181      42.505  12.952  47.121  0.00  0.00      A    C  
HETATM 1687  C   SER A 181      42.167  11.440  46.957  0.00  0.00      A    C  
HETATM 1688  O   SER A 181      42.301  10.677  47.922  0.00  0.00      A    O  
HETATM 1689  CB  SER A 181      42.052  13.485  48.493  0.00  0.00      A    C  
HETATM 1690  OG  SER A 181      42.860  14.599  48.877  0.00  0.00      A    O  
HETATM 1691  N   GLU A 182      41.737  11.038  45.744  0.00  0.00      A    N  
HETATM 1692  CA  GLU A 182      41.511   9.616  45.365  0.00  0.00      A    C  
HETATM 1693  C   GLU A 182      42.559   9.068  44.408  0.00  0.00      A    C  
HETATM 1694  O   GLU A 182      42.822   9.676  43.369  0.00  0.00      A    O  
HETATM 1695  CB  GLU A 182      40.147   9.420  44.707  0.00  0.00      A    C  
HETATM 1696  CG  GLU A 182      39.002   9.602  45.663  0.00  0.00      A    C  
HETATM 1697  CD  GLU A 182      37.648   9.242  45.061  0.00  0.00      A    C  
HETATM 1698  OE1 GLU A 182      37.445   9.338  43.825  0.00  0.00      A    O  
HETATM 1699  OE2 GLU A 182      36.776   8.856  45.856  0.00  0.00      A    O1-
HETATM 1700  N   LEU A 183      43.104   7.890  44.737  0.00  0.00      A    N  
HETATM 1701  CA  LEU A 183      44.063   7.171  43.883  0.00  0.00      A    C  
HETATM 1702  C   LEU A 183      43.364   6.115  43.024  0.00  0.00      A    C  
HETATM 1703  O   LEU A 183      42.726   5.201  43.546  0.00  0.00      A    O  
HETATM 1704  CB  LEU A 183      45.160   6.537  44.725  0.00  0.00      A    C  
HETATM 1705  CG  LEU A 183      46.229   5.744  43.951  0.00  0.00      A    C  
HETATM 1706  CD1 LEU A 183      47.195   6.655  43.169  0.00  0.00      A    C  
HETATM 1707  CD2 LEU A 183      46.978   4.833  44.871  0.00  0.00      A    C  
HETATM 1708  N   SER A 184      43.464   6.273  41.706  0.00  0.00      A    N  
HETATM 1709  CA  SER A 184      42.967   5.297  40.751  0.00  0.00      A    C  
HETATM 1710  C   SER A 184      44.098   4.560  40.040  0.00  0.00      A    C  
HETATM 1711  O   SER A 184      45.243   5.041  39.991  0.00  0.00      A    O  
HETATM 1712  CB  SER A 184      42.049   5.917  39.711  0.00  0.00      A    C  
HETATM 1713  OG  SER A 184      40.811   6.260  40.281  0.00  0.00      A    O  
HETATM 1714  N   CYS A 185      43.752   3.393  39.472  0.00  0.00      A    N  
HETATM 1715  CA  CYS A 185      44.726   2.541  38.810  0.00  0.00      A    C  
HETATM 1716  C   CYS A 185      44.136   1.901  37.556  0.00  0.00      A    C  
HETATM 1717  O   CYS A 185      43.019   1.384  37.588  0.00  0.00      A    O  
HETATM 1718  CB  CYS A 185      45.188   1.485  39.809  0.00  0.00      A    C  
HETATM 1719  SG  CYS A 185      46.238   0.212  39.099  0.00  0.00      A    S  
HETATM 1720 LPG1 CYS A 185      45.916  -0.147  38.621  0.00  0.00      A   LP  
HETATM 1721 LPG2 CYS A 185      46.812   0.468  38.842  0.00  0.00      A   LP  
HETATM 1722  N   GLN A 186      44.848   1.997  36.428  0.00  0.00      A    N  
HETATM 1723  CA  GLN A 186      44.504   1.263  35.236  0.00  0.00      A    C  
HETATM 1724  C   GLN A 186      45.602   0.214  34.948  0.00  0.00      A    C  
HETATM 1725  O   GLN A 186      46.808   0.526  34.871  0.00  0.00      A    O  
HETATM 1726  CB  GLN A 186      44.273   2.176  34.023  0.00  0.00      A    C  
HETATM 1727  CG  GLN A 186      43.787   1.444  32.752  0.00  0.00      A    C  
HETATM 1728  CD  GLN A 186      43.161   2.351  31.702  0.00  0.00      A    C  
HETATM 1729  NE2 GLN A 186      42.440   1.746  30.765  0.00  0.00      A    N  
HETATM 1730  OE1 GLN A 186      43.318   3.598  31.725  0.00  0.00      A    O  
HETATM 1731  N   LEU A 187      45.144  -1.037  34.828  0.00  0.00      A    N  
HETATM 1732  CA  LEU A 187      45.974  -2.127  34.362  0.00  0.00      A    C  
HETATM 1733  C   LEU A 187      45.644  -2.440  32.937  0.00  0.00      A    C  
HETATM 1734  O   LEU A 187      44.505  -2.727  32.612  0.00  0.00      A    O  
HETATM 1735  CB  LEU A 187      45.799  -3.372  35.244  0.00  0.00      A    C  
HETATM 1736  CG  LEU A 187      46.591  -4.591  34.771  0.00  0.00      A    C  
HETATM 1737  CD1 LEU A 187      48.150  -4.316  34.935  0.00  0.00      A    C  
HETATM 1738  CD2 LEU A 187      46.099  -5.802  35.546  0.00  0.00      A    C  
HETATM 1739  N   TYR A 188      46.652  -2.365  32.074  0.00  0.00      A    N  
HETATM 1740  CA  TYR A 188      46.543  -2.839  30.705  0.00  0.00      A    C  
HETATM 1741  C   TYR A 188      47.340  -4.154  30.573  0.00  0.00      A    C  
HETATM 1742  O   TYR A 188      48.530  -4.176  30.860  0.00  0.00      A    O  
HETATM 1743  CB  TYR A 188      47.090  -1.806  29.737  0.00  0.00      A    C  
HETATM 1744  CG  TYR A 188      46.987  -2.221  28.296  0.00  0.00      A    C  
HETATM 1745  CD1 TYR A 188      47.973  -3.007  27.696  0.00  0.00      A    C  
HETATM 1746  CD2 TYR A 188      45.901  -1.872  27.541  0.00  0.00      A    C  
HETATM 1747  CE1 TYR A 188      47.873  -3.410  26.361  0.00  0.00      A    C  
HETATM 1748  CE2 TYR A 188      45.794  -2.261  26.220  0.00  0.00      A    C  
HETATM 1749  CZ  TYR A 188      46.777  -3.022  25.627  0.00  0.00      A    C  
HETATM 1750  OH  TYR A 188      46.649  -3.390  24.297  0.00  0.00      A    O  
HETATM 1751  N   GLN A 189      46.672  -5.245  30.171  0.00  0.00      A    N  
HETATM 1752  CA  GLN A 189      47.374  -6.535  29.991  0.00  0.00      A    C  
HETATM 1753  C   GLN A 189      47.293  -6.875  28.538  0.00  0.00      A    C  
HETATM 1754  O   GLN A 189      46.201  -6.866  27.979  0.00  0.00      A    O  
HETATM 1755  CB  GLN A 189      46.701  -7.661  30.786  0.00  0.00      A    C  
HETATM 1756  CG  GLN A 189      46.760  -7.604  32.267  0.00  0.00      A    C  
HETATM 1757  CD  GLN A 189      45.989  -8.775  32.910  0.00  0.00      A    C  
HETATM 1758  NE2 GLN A 189      46.441  -9.989  32.641  0.00  0.00      A    N  
HETATM 1759  OE1 GLN A 189      45.003  -8.589  33.616  0.00  0.00      A    O  
HETATM 1760  N   ARG A 190      48.433  -7.171  27.906  0.00  0.00      A    N  
HETATM 1761  CA  ARG A 190      48.415  -7.567  26.519  0.00  0.00      A    C  
HETATM 1762  C   ARG A 190      47.574  -8.857  26.204  0.00  0.00      A    C  
HETATM 1763  O   ARG A 190      47.185  -9.098  25.051  0.00  0.00      A    O  
HETATM 1764  CB  ARG A 190      49.838  -7.695  25.972  0.00  0.00      A    C  
HETATM 1765  CG  ARG A 190      50.647  -8.812  26.596  0.00  0.00      A    C  
HETATM 1766  CD  ARG A 190      51.936  -9.118  25.830  0.00  0.00      A    C  
HETATM 1767  NE  ARG A 190      52.544 -10.343  26.371  0.00  0.00      A    N  
HETATM 1768  CZ  ARG A 190      53.822 -10.472  26.703  0.00  0.00      A    C  
HETATM 1769  NH1 ARG A 190      54.679  -9.473  26.515  0.00  0.00      A    N  
HETATM 1770  NH2 ARG A 190      54.246 -11.627  27.202  0.00  0.00      A    N  
HETATM 1771  N   SER A 191      47.331  -9.667  27.227  0.00  0.00      A    N  
HETATM 1772  CA  SER A 191      46.479 -10.863  27.108  0.00  0.00      A    C  
HETATM 1773  C   SER A 191      45.904 -11.179  28.456  0.00  0.00      A    C  
HETATM 1774  O   SER A 191      46.527 -10.897  29.478  0.00  0.00      A    O  
HETATM 1775  CB  SER A 191      47.234 -12.083  26.543  0.00  0.00      A    C  
HETATM 1776  OG  SER A 191      48.211 -12.500  27.454  0.00  0.00      A    O  
HETATM 1777 **** SER A 191      47.422 -10.455  29.412  0.00  0.00      A   LP  
HETATM 1778 **** SER A 191      46.139 -11.110  30.375  0.00  0.00      A   LP  
HETATM 1779 **** SER A 191      47.983 -13.433  27.734  0.00  0.00      A   LP  
HETATM 1780 **** SER A 191      48.162 -11.893  28.247  0.00  0.00      A   LP  
HETATM 1781  N   GLY A 192      44.690 -11.716  28.477  0.00  0.00      A    N  
HETATM 1782  CA  GLY A 192      44.076 -11.976  29.757  0.00  0.00      A    C  
HETATM 1783  C   GLY A 192      43.306 -13.272  29.752  0.00  0.00      A    C  
HETATM 1784  O   GLY A 192      42.377 -13.464  28.958  0.00  0.00      A    O  
HETATM 1785  N   ASP A 193      43.697 -14.149  30.672  0.00  0.00      A    N  
HETATM 1786  CA  ASP A 193      43.083 -15.450  30.885  0.00  0.00      A    C  
HETATM 1787  C   ASP A 193      41.849 -15.240  31.742  0.00  0.00      A    C  
HETATM 1788  O   ASP A 193      41.943 -15.097  32.952  0.00  0.00      A    O  
HETATM 1789  CB  ASP A 193      44.143 -16.310  31.570  0.00  0.00      A    C  
HETATM 1790  CG  ASP A 193      43.691 -17.747  31.862  0.00  0.00      A    C  
HETATM 1791  OD1 ASP A 193      42.471 -18.064  31.863  0.00  0.00      A    O  
HETATM 1792  OD2 ASP A 193      44.610 -18.555  32.137  0.00  0.00      A    O1-
HETATM 1793 **** ASP A 193      44.390 -19.502  32.371  0.00  0.00      A   LP  
HETATM 1794 **** ASP A 193      45.563 -18.252  32.122  0.00  0.00      A   LP  
HETATM 1795  N   MET A 194      40.668 -15.229  31.130  0.00  0.00      A    N  
HETATM 1796  CA  MET A 194      39.460 -14.820  31.903  0.00  0.00      A    C  
HETATM 1797  C   MET A 194      39.100 -15.753  33.028  0.00  0.00      A    C  
HETATM 1798  O   MET A 194      38.534 -15.318  34.031  0.00  0.00      A    O  
HETATM 1799  CB  MET A 194      38.256 -14.625  30.986  0.00  0.00      A    C  
HETATM 1800  CG  MET A 194      38.470 -13.545  29.908  0.00  0.00      A    C  
HETATM 1801  SD  MET A 194      38.549 -11.911  30.667  0.00  0.00      A    S  
HETATM 1802  CE  MET A 194      36.922 -11.777  31.389  0.00  0.00      A    C  
HETATM 1803 LPD1 MET A 194      39.034 -11.881  31.141  0.00  0.00      A   LP  
HETATM 1804 LPD2 MET A 194      38.655 -11.427  30.203  0.00  0.00      A   LP  
HETATM 1805  N   GLY A 195      39.387 -17.051  32.854  0.00  0.00      A    N  
HETATM 1806  CA  GLY A 195      39.011 -18.055  33.889  0.00  0.00      A    C  
HETATM 1807  C   GLY A 195      39.866 -18.090  35.132  0.00  0.00      A    C  
HETATM 1808  O   GLY A 195      39.343 -18.118  36.248  0.00  0.00      A    O  
HETATM 1809  N   LEU A 196      41.183 -18.141  34.954  0.00  0.00      A    N  
HETATM 1810  CA  LEU A 196      42.147 -18.187  36.081  0.00  0.00      A    C  
HETATM 1811  C   LEU A 196      42.824 -16.841  36.468  0.00  0.00      A    C  
HETATM 1812  O   LEU A 196      42.747 -16.393  37.625  0.00  0.00      A    O  
HETATM 1813  CB  LEU A 196      43.263 -19.225  35.801  0.00  0.00      A    C  
HETATM 1814  CG  LEU A 196      43.299 -20.646  36.431  0.00  0.00      A    C  
HETATM 1815  CD1 LEU A 196      42.589 -20.752  37.803  0.00  0.00      A    C  
HETATM 1816  CD2 LEU A 196      42.722 -21.651  35.479  0.00  0.00      A    C  
HETATM 1817  N   GLY A 197      43.500 -16.232  35.494  0.00  0.00      A    N  
HETATM 1818  CA  GLY A 197      44.365 -15.061  35.713  0.00  0.00      A    C  
HETATM 1819  C   GLY A 197      43.614 -13.796  36.068  0.00  0.00      A    C  
HETATM 1820  O   GLY A 197      43.977 -13.118  37.026  0.00  0.00      A    O  
HETATM 1821 **** GLY A 197      44.767 -13.402  37.569  0.00  0.00      A   LP  
HETATM 1822 **** GLY A 197      43.482 -12.282  37.263  0.00  0.00      A   LP  
HETATM 1823  N   VAL A 198      42.539 -13.517  35.333  0.00  0.00      A    N  
HETATM 1824  CA  VAL A 198      41.800 -12.254  35.478  0.00  0.00      A    C  
HETATM 1825  C   VAL A 198      41.251 -11.966  36.873  0.00  0.00      A    C  
HETATM 1826  O   VAL A 198      41.554 -10.890  37.429  0.00  0.00      A    O  
HETATM 1827  CB  VAL A 198      40.765 -12.017  34.324  0.00  0.00      A    C  
HETATM 1828  CG1 VAL A 198      39.759 -10.875  34.657  0.00  0.00      A    C  
HETATM 1829  CG2 VAL A 198      41.516 -11.714  33.043  0.00  0.00      A    C  
HETATM 1830  N   PRO A 199      40.463 -12.909  37.471  0.00  0.00      A    N  
HETATM 1831  CA  PRO A 199      39.945 -12.610  38.817  0.00  0.00      A    C  
HETATM 1832  C   PRO A 199      41.031 -12.364  39.854  0.00  0.00      A    C  
HETATM 1833  O   PRO A 199      40.851 -11.604  40.824  0.00  0.00      A    O  
HETATM 1834  CB  PRO A 199      39.123 -13.870  39.173  0.00  0.00      A    C  
HETATM 1835  CG  PRO A 199      38.724 -14.440  37.844  0.00  0.00      A    C  
HETATM 1836  CD  PRO A 199      39.957 -14.203  36.976  0.00  0.00      A    C  
HETATM 1837  N   PHE A 200      42.147 -13.038  39.647  0.00  0.00      A    N  
HETATM 1838  CA  PHE A 200      43.307 -12.942  40.518  0.00  0.00      A    C  
HETATM 1839  C   PHE A 200      44.035 -11.587  40.329  0.00  0.00      A    C  
HETATM 1840  O   PHE A 200      44.390 -10.936  41.296  0.00  0.00      A    O  
HETATM 1841  CB  PHE A 200      44.233 -14.111  40.184  0.00  0.00      A    C  
HETATM 1842  CG  PHE A 200      45.281 -14.375  41.203  0.00  0.00      A    C  
HETATM 1843  CD1 PHE A 200      46.532 -13.730  41.120  0.00  0.00      A    C  
HETATM 1844  CD2 PHE A 200      45.046 -15.288  42.233  0.00  0.00      A    C  
HETATM 1845  CE1 PHE A 200      47.529 -13.986  42.067  0.00  0.00      A    C  
HETATM 1846  CE2 PHE A 200      46.046 -15.562  43.186  0.00  0.00      A    C  
HETATM 1847  CZ  PHE A 200      47.288 -14.907  43.096  0.00  0.00      A    C  
HETATM 1848  N   ASN A 201      44.272 -11.200  39.079  0.00  0.00      A    N  
HETATM 1849  CA  ASN A 201      44.810  -9.858  38.727  0.00  0.00      A    C  
HETATM 1850  C   ASN A 201      43.989  -8.661  39.215  0.00  0.00      A    C  
HETATM 1851  O   ASN A 201      44.563  -7.678  39.700  0.00  0.00      A    O  
HETATM 1852  CB  ASN A 201      45.027  -9.745  37.219  0.00  0.00      A    C  
HETATM 1853  CG  ASN A 201      46.328 -10.360  36.792  0.00  0.00      A    C  
HETATM 1854  ND2 ASN A 201      46.260 -11.433  36.007  0.00  0.00      A    N  
HETATM 1855  OD1 ASN A 201      47.398  -9.884  37.184  0.00  0.00      A    O  
HETATM 1856 **** ASN A 201      47.399  -9.087  37.788  0.00  0.00      A   LP  
HETATM 1857 **** ASN A 201      48.263 -10.296  36.898  0.00  0.00      A   LP  
HETATM 1858  N   ILE A 202      42.661  -8.757  39.089  0.00  0.00      A    N  
HETATM 1859  CA  ILE A 202      41.760  -7.734  39.599  0.00  0.00      A    C  
HETATM 1860  C   ILE A 202      42.019  -7.518  41.077  0.00  0.00      A    C  
HETATM 1861  O   ILE A 202      42.138  -6.358  41.541  0.00  0.00      A    O  
HETATM 1862  CB  ILE A 202      40.269  -8.098  39.421  0.00  0.00      A    C  
HETATM 1863  CG1 ILE A 202      39.889  -8.135  37.939  0.00  0.00      A    C  
HETATM 1864  CG2 ILE A 202      39.378  -7.136  40.206  0.00  0.00      A    C  
HETATM 1865  CD1 ILE A 202      38.428  -8.533  37.698  0.00  0.00      A    C  
HETATM 1866  N   ALA A 203      42.081  -8.626  41.838  0.00  0.00      A    N  
HETATM 1867  CA  ALA A 203      42.227  -8.528  43.290  0.00  0.00      A    C  
HETATM 1868  C   ALA A 203      43.614  -8.000  43.712  0.00  0.00      A    C  
HETATM 1869  O   ALA A 203      43.792  -7.344  44.740  0.00  0.00      A    O  
HETATM 1870  CB  ALA A 203      41.946  -9.888  43.935  0.00  0.00      A    C  
HETATM 1871  N   SER A 204      44.583  -8.391  42.925  0.00  0.00      A    N  
HETATM 1872  CA  SER A 204      45.973  -8.103  43.096  0.00  0.00      A    C  
HETATM 1873  C   SER A 204      46.268  -6.575  42.857  0.00  0.00      A    C  
HETATM 1874  O   SER A 204      46.754  -5.873  43.730  0.00  0.00      A    O  
HETATM 1875  CB  SER A 204      46.669  -8.995  42.064  0.00  0.00      A    C  
HETATM 1876  OG  SER A 204      48.061  -9.030  42.198  0.00  0.00      A    O  
HETATM 1877 **** SER A 204      48.329  -9.977  42.374  0.00  0.00      A   LP  
HETATM 1878 **** SER A 204      48.309  -8.462  42.983  0.00  0.00      A   LP  
HETATM 1879 **** SER A 204      46.974  -6.266  44.623  0.00  0.00      A   LP  
HETATM 1880 **** SER A 204      46.931  -4.905  43.552  0.00  0.00      A   LP  
HETATM 1881  N   TYR A 205      45.932  -6.056  41.701  0.00  0.00      A    N  
HETATM 1882  CA  TYR A 205      46.102  -4.608  41.440  0.00  0.00      A    C  
HETATM 1883  C   TYR A 205      45.188  -3.710  42.249  0.00  0.00      A    C  
HETATM 1884  O   TYR A 205      45.613  -2.622  42.640  0.00  0.00      A    O  
HETATM 1885  CB  TYR A 205      46.053  -4.325  39.957  0.00  0.00      A    C  
HETATM 1886  CG  TYR A 205      47.355  -4.657  39.321  0.00  0.00      A    C  
HETATM 1887  CD1 TYR A 205      48.393  -3.694  39.263  0.00  0.00      A    C  
HETATM 1888  CD2 TYR A 205      47.604  -5.928  38.824  0.00  0.00      A    C  
HETATM 1889  CE1 TYR A 205      49.615  -3.997  38.697  0.00  0.00      A    C  
HETATM 1890  CE2 TYR A 205      48.843  -6.242  38.229  0.00  0.00      A    C  
HETATM 1891  CZ  TYR A 205      49.840  -5.275  38.175  0.00  0.00      A    C  
HETATM 1892  OH  TYR A 205      51.059  -5.562  37.595  0.00  0.00      A    O  
HETATM 1893 **** TYR A 205      51.772  -5.058  38.083  0.00  0.00      A   LP  
HETATM 1894 **** TYR A 205      51.036  -5.267  36.640  0.00  0.00      A   LP  
HETATM 1895  N   ALA A 206      43.990  -4.187  42.608  0.00  0.00      A    N  
HETATM 1896  CA  ALA A 206      43.181  -3.487  43.619  0.00  0.00      A    C  
HETATM 1897  C   ALA A 206      43.845  -3.410  45.014  0.00  0.00      A    C  
HETATM 1898  O   ALA A 206      43.699  -2.414  45.735  0.00  0.00      A    O  
HETATM 1899  CB  ALA A 206      41.803  -4.056  43.721  0.00  0.00      A    C  
HETATM 1900  N   LEU A 207      44.571  -4.463  45.380  0.00  0.00      A    N  
HETATM 1901  CA  LEU A 207      45.285  -4.516  46.650  0.00  0.00      A    C  
HETATM 1902  C   LEU A 207      46.485  -3.569  46.617  0.00  0.00      A    C  
HETATM 1903  O   LEU A 207      46.614  -2.729  47.477  0.00  0.00      A    O  
HETATM 1904  CB  LEU A 207      45.729  -5.961  46.996  0.00  0.00      A    C  
HETATM 1905  CG  LEU A 207      46.691  -6.159  48.181  0.00  0.00      A    C  
HETATM 1906  CD1 LEU A 207      46.167  -5.579  49.508  0.00  0.00      A    C  
HETATM 1907  CD2 LEU A 207      47.015  -7.630  48.341  0.00  0.00      A    C  
HETATM 1908  N   LEU A 208      47.353  -3.729  45.633  0.00  0.00      A    N  
HETATM 1909  CA  LEU A 208      48.394  -2.750  45.348  0.00  0.00      A    C  
HETATM 1910  C   LEU A 208      47.899  -1.273  45.450  0.00  0.00      A    C  
HETATM 1911  O   LEU A 208      48.550  -0.457  46.074  0.00  0.00      A    O  
HETATM 1912  CB  LEU A 208      49.056  -3.051  43.994  0.00  0.00      A    C  
HETATM 1913  CG  LEU A 208      50.281  -2.187  43.628  0.00  0.00      A    C  
HETATM 1914  CD1 LEU A 208      51.432  -2.325  44.629  0.00  0.00      A    C  
HETATM 1915  CD2 LEU A 208      50.725  -2.446  42.216  0.00  0.00      A    C  
HETATM 1916  N   THR A 209      46.725  -0.965  44.904  0.00  0.00      A    N  
HETATM 1917  CA  THR A 209      46.172   0.381  44.932  0.00  0.00      A    C  
HETATM 1918  C   THR A 209      45.823   0.778  46.343  0.00  0.00      A    C  
HETATM 1919  O   THR A 209      46.063   1.931  46.731  0.00  0.00      A    O  
HETATM 1920  CB  THR A 209      44.927   0.538  44.044  0.00  0.00      A    C  
HETATM 1921  CG2 THR A 209      44.425   1.979  44.030  0.00  0.00      A    C  
HETATM 1922  OG1 THR A 209      45.247   0.161  42.711  0.00  0.00      A    O  
HETATM 1923  N   TYR A 210      45.251  -0.171  47.105  0.00  0.00      A    N  
HETATM 1924  CA  TYR A 210      44.942   0.051  48.517  0.00  0.00      A    C  
HETATM 1925  C   TYR A 210      46.178   0.377  49.315  0.00  0.00      A    C  
HETATM 1926  O   TYR A 210      46.134   1.234  50.161  0.00  0.00      A    O  
HETATM 1927  CB  TYR A 210      44.206  -1.140  49.158  0.00  0.00      A    C  
HETATM 1928  CG  TYR A 210      42.702  -0.946  49.226  0.00  0.00      A    C  
HETATM 1929  CD1 TYR A 210      41.901  -1.144  48.097  0.00  0.00      A    C  
HETATM 1930  CD2 TYR A 210      42.081  -0.582  50.414  0.00  0.00      A    C  
HETATM 1931  CE1 TYR A 210      40.545  -0.974  48.149  0.00  0.00      A    C  
HETATM 1932  CE2 TYR A 210      40.711  -0.407  50.469  0.00  0.00      A    C  
HETATM 1933  CZ  TYR A 210      39.958  -0.606  49.330  0.00  0.00      A    C  
HETATM 1934  OH  TYR A 210      38.594  -0.423  49.367  0.00  0.00      A    O  
HETATM 1935  N   MET A 211      47.257  -0.353  49.070  0.00  0.00      A    N  
HETATM 1936  CA  MET A 211      48.552  -0.148  49.736  0.00  0.00      A    C  
HETATM 1937  C   MET A 211      49.169   1.232  49.439  0.00  0.00      A    C  
HETATM 1938  O   MET A 211      49.536   1.964  50.356  0.00  0.00      A    O  
HETATM 1939  CB  MET A 211      49.524  -1.253  49.319  0.00  0.00      A    C  
HETATM 1940  CG  MET A 211      49.119  -2.613  49.834  0.00  0.00      A    C  
HETATM 1941  SD  MET A 211      50.153  -3.903  49.160  0.00  0.00      A    S  
HETATM 1942  CE  MET A 211      51.343  -4.101  50.450  0.00  0.00      A    C  
HETATM 1943 LPD1 MET A 211      49.801  -4.475  49.056  0.00  0.00      A   LP  
HETATM 1944 LPD2 MET A 211      50.446  -3.709  48.579  0.00  0.00      A   LP  
HETATM 1945  N   ILE A 212      49.267   1.563  48.152  0.00  0.00      A    N  
HETATM 1946  CA  ILE A 212      49.828   2.838  47.696  0.00  0.00      A    C  
HETATM 1947  C   ILE A 212      48.992   4.026  48.187  0.00  0.00      A    C  
HETATM 1948  O   ILE A 212      49.558   4.993  48.687  0.00  0.00      A    O  
HETATM 1949  CB  ILE A 212      50.063   2.864  46.170  0.00  0.00      A    C  
HETATM 1950  CG1 ILE A 212      51.137   1.852  45.785  0.00  0.00      A    C  
HETATM 1951  CG2 ILE A 212      50.491   4.287  45.677  0.00  0.00      A    C  
HETATM 1952  CD1 ILE A 212      51.307   1.700  44.272  0.00  0.00      A    C  
HETATM 1953  N   ALA A 213      47.668   3.931  48.105  0.00  0.00      A    N  
HETATM 1954  CA  ALA A 213      46.795   4.979  48.601  0.00  0.00      A    C  
HETATM 1955  C   ALA A 213      47.044   5.235  50.077  0.00  0.00      A    C  
HETATM 1956  O   ALA A 213      47.028   6.391  50.532  0.00  0.00      A    O  
HETATM 1957  CB  ALA A 213      45.340   4.626  48.374  0.00  0.00      A    C  
HETATM 1958  N   HIS A 214      47.257   4.148  50.825  0.00  0.00      A    N  
HETATM 1959  CA  HIS A 214      47.421   4.193  52.271  0.00  0.00      A    C  
HETATM 1960  C   HIS A 214      48.709   4.910  52.677  0.00  0.00      A    C  
HETATM 1961  O   HIS A 214      48.721   5.706  53.606  0.00  0.00      A    O  
HETATM 1962  CB  HIS A 214      47.399   2.762  52.837  0.00  0.00      A    C  
HETATM 1963  CG  HIS A 214      47.715   2.673  54.299  0.00  0.00      A    C  
HETATM 1964  CD2 HIS A 214      48.900   2.539  54.946  0.00  0.00      A    C  
HETATM 1965  ND1 HIS A 214      46.743   2.729  55.282  0.00  0.00      A    N  
HETATM 1966  CE1 HIS A 214      47.316   2.631  56.470  0.00  0.00      A    C  
HETATM 1967  NE2 HIS A 214      48.622   2.504  56.292  0.00  0.00      A    N  
HETATM 1968  N   ILE A 215      49.803   4.603  52.008  0.00  0.00      A    N  
HETATM 1969  CA  ILE A 215      51.069   5.238  52.334  0.00  0.00      A    C  
HETATM 1970  C   ILE A 215      51.252   6.643  51.702  0.00  0.00      A    C  
HETATM 1971  O   ILE A 215      52.286   7.290  51.913  0.00  0.00      A    O  
HETATM 1972  CB  ILE A 215      52.263   4.316  51.971  0.00  0.00      A    C  
HETATM 1973  CG1 ILE A 215      52.349   4.113  50.464  0.00  0.00      A    C  
HETATM 1974  CG2 ILE A 215      52.184   2.995  52.734  0.00  0.00      A    C  
HETATM 1975  CD1 ILE A 215      53.671   3.605  50.026  0.00  0.00      A    C  
HETATM 1976  N   THR A 216      50.266   7.106  50.936  0.00  0.00      A    N  
HETATM 1977  CA  THR A 216      50.321   8.432  50.304  0.00  0.00      A    C  
HETATM 1978  C   THR A 216      49.185   9.299  50.811  0.00  0.00      A    C  
HETATM 1979  O   THR A 216      49.003  10.411  50.341  0.00  0.00      A    O  
HETATM 1980  CB  THR A 216      50.290   8.393  48.742  0.00  0.00      A    C  
HETATM 1981  CG2 THR A 216      51.492   7.655  48.177  0.00  0.00      A    C  
HETATM 1982  OG1 THR A 216      49.057   7.822  48.261  0.00  0.00      A    O  
HETATM 1983  N   GLY A 217      48.416   8.776  51.764  0.00  0.00      A    N  
HETATM 1984  CA  GLY A 217      47.317   9.521  52.380  0.00  0.00      A    C  
HETATM 1985  C   GLY A 217      46.168   9.854  51.452  0.00  0.00      A    C  
HETATM 1986  O   GLY A 217      45.481  10.864  51.646  0.00  0.00      A    O  
HETATM 1987  N   LEU A 218      45.955   9.016  50.437  0.00  0.00      A    N  
HETATM 1988  CA  LEU A 218      44.774   9.155  49.539  0.00  0.00      A    C  
HETATM 1989  C   LEU A 218      43.765   8.046  49.802  0.00  0.00      A    C  
HETATM 1990  O   LEU A 218      44.067   7.077  50.502  0.00  0.00      A    O  
HETATM 1991  CB  LEU A 218      45.186   9.152  48.053  0.00  0.00      A    C  
HETATM 1992  CG  LEU A 218      46.319  10.102  47.629  0.00  0.00      A    C  
HETATM 1993  CD1 LEU A 218      46.871   9.731  46.272  0.00  0.00      A    C  
HETATM 1994  CD2 LEU A 218      45.883  11.569  47.662  0.00  0.00      A    C  
HETATM 1995  N   LYS A 219      42.568   8.196  49.251  0.00  0.00      A    N  
HETATM 1996  CA  LYS A 219      41.544   7.163  49.313  0.00  0.00      A    C  
HETATM 1997  C   LYS A 219      41.591   6.380  48.013  0.00  0.00      A    C  
HETATM 1998  O   LYS A 219      41.775   6.988  46.967  0.00  0.00      A    O  
HETATM 1999  CB  LYS A 219      40.154   7.806  49.418  0.00  0.00      A    C  
HETATM 2000  CG  LYS A 219      39.755   8.264  50.813  0.00  0.00      A    C  
HETATM 2001  CD  LYS A 219      39.111   9.652  50.729  0.00  0.00      A    C  
HETATM 2002  CE  LYS A 219      38.113   9.770  49.580  0.00  0.00      A    C  
HETATM 2003  NZ  LYS A 219      37.954  11.193  49.142  0.00  0.00      A    N1+
HETATM 2004  N   PRO A 220      41.402   5.038  48.062  0.00  0.00      A    N  
HETATM 2005  CA  PRO A 220      41.282   4.289  46.811  0.00  0.00      A    C  
HETATM 2006  C   PRO A 220      40.131   4.829  45.970  0.00  0.00      A    C  
HETATM 2007  O   PRO A 220      39.115   5.234  46.517  0.00  0.00      A    O  
HETATM 2008  CB  PRO A 220      41.024   2.843  47.282  0.00  0.00      A    C  
HETATM 2009  CG  PRO A 220      41.558   2.774  48.656  0.00  0.00      A    C  
HETATM 2010  CD  PRO A 220      41.324   4.150  49.242  0.00  0.00      A    C  
HETATM 2011  N   GLY A 221      40.308   4.867  44.649  0.00  0.00      A    N  
HETATM 2012  CA  GLY A 221      39.282   5.404  43.748  0.00  0.00      A    C  
HETATM 2013  C   GLY A 221      38.645   4.307  42.907  0.00  0.00      A    C  
HETATM 2014  O   GLY A 221      37.751   3.614  43.396  0.00  0.00      A    O  
HETATM 2015  N   ASP A 222      39.100   4.174  41.652  0.00  0.00      A    N  
HETATM 2016  CA  ASP A 222      38.679   3.127  40.715  0.00  0.00      A    C  
HETATM 2017  C   ASP A 222      39.854   2.272  40.304  0.00  0.00      A    C  
HETATM 2018  O   ASP A 222      40.994   2.739  40.291  0.00  0.00      A    O  
HETATM 2019  CB  ASP A 222      38.063   3.708  39.441  0.00  0.00      A    C  
HETATM 2020  CG  ASP A 222      36.765   4.398  39.703  0.00  0.00      A    C  
HETATM 2021  OD1 ASP A 222      35.882   3.783  40.351  0.00  0.00      A    O  
HETATM 2022  OD2 ASP A 222      36.629   5.565  39.275  0.00  0.00      A    O1-
HETATM 2023  N   PHE A 223      39.550   1.006  40.006  0.00  0.00      A    N  
HETATM 2024  CA  PHE A 223      40.450   0.095  39.303  0.00  0.00      A    C  
HETATM 2025  C   PHE A 223      39.837  -0.185  37.966  0.00  0.00      A    C  
HETATM 2026  O   PHE A 223      38.694  -0.630  37.875  0.00  0.00      A    O  
HETATM 2027  CB  PHE A 223      40.684  -1.219  40.055  0.00  0.00      A    C  
HETATM 2028  CG  PHE A 223      41.473  -2.245  39.253  0.00  0.00      A    C  
HETATM 2029  CD1 PHE A 223      42.798  -2.004  38.910  0.00  0.00      A    C  
HETATM 2030  CD2 PHE A 223      40.867  -3.443  38.824  0.00  0.00      A    C  
HETATM 2031  CE1 PHE A 223      43.516  -2.917  38.164  0.00  0.00      A    C  
HETATM 2032  CE2 PHE A 223      41.592  -4.383  38.083  0.00  0.00      A    C  
HETATM 2033  CZ  PHE A 223      42.926  -4.120  37.753  0.00  0.00      A    C  
HETATM 2034  N   ILE A 224      40.592   0.123  36.924  0.00  0.00      A    N  
HETATM 2035  CA  ILE A 224      40.158  -0.064  35.589  0.00  0.00      A    C  
HETATM 2036  C   ILE A 224      40.999  -1.189  34.986  0.00  0.00      A    C  
HETATM 2037  O   ILE A 224      42.244  -1.162  35.020  0.00  0.00      A    O  
HETATM 2038  CB  ILE A 224      40.318   1.243  34.717  0.00  0.00      A    C  
HETATM 2039  CG1 ILE A 224      39.446   2.402  35.242  0.00  0.00      A    C  
HETATM 2040  CG2 ILE A 224      39.866   0.983  33.348  0.00  0.00      A    C  
HETATM 2041  CD1 ILE A 224      40.132   3.289  36.187  0.00  0.00      A    C  
HETATM 2042  N   HIS A 225      40.316  -2.146  34.372  0.00  0.00      A    N  
HETATM 2043  CA  HIS A 225      41.007  -3.327  33.830  0.00  0.00      A    C  
HETATM 2044  C   HIS A 225      40.820  -3.396  32.338  0.00  0.00      A    C  
HETATM 2045  O   HIS A 225      39.716  -3.470  31.864  0.00  0.00      A    O  
HETATM 2046  CB  HIS A 225      40.487  -4.573  34.520  0.00  0.00      A    C  
HETATM 2047  CG  HIS A 225      41.362  -5.767  34.339  0.00  0.00      A    C  
HETATM 2048  CD2 HIS A 225      42.669  -5.870  34.012  0.00  0.00      A    C  
HETATM 2049  ND1 HIS A 225      40.890  -7.057  34.451  0.00  0.00      A    N  
HETATM 2050  CE1 HIS A 225      41.886  -7.899  34.250  0.00  0.00      A    C  
HETATM 2051  NE2 HIS A 225      42.976  -7.204  33.976  0.00  0.00      A    N  
HETATM 2052  N   THR A 226      41.903  -3.348  31.592  0.00  0.00      A    N  
HETATM 2053  CA  THR A 226      41.859  -3.300  30.163  0.00  0.00      A    C  
HETATM 2054  C   THR A 226      42.669  -4.427  29.551  0.00  0.00      A    C  
HETATM 2055  O   THR A 226      43.813  -4.641  29.958  0.00  0.00      A    O  
HETATM 2056  CB  THR A 226      42.464  -1.902  29.644  0.00  0.00      A    C  
HETATM 2057  CG2 THR A 226      42.427  -1.823  28.195  0.00  0.00      A    C  
HETATM 2058  OG1 THR A 226      41.688  -0.845  30.187  0.00  0.00      A    O  
HETATM 2059  N   LEU A 227      42.122  -5.075  28.512  0.00  0.00      A    N  
HETATM 2060  CA  LEU A 227      42.758  -6.240  27.954  0.00  0.00      A    C  
HETATM 2061  C   LEU A 227      43.021  -6.071  26.516  0.00  0.00      A    C  
HETATM 2062  O   LEU A 227      42.227  -5.468  25.844  0.00  0.00      A    O  
HETATM 2063  CB  LEU A 227      41.863  -7.494  28.174  0.00  0.00      A    C  
HETATM 2064  CG  LEU A 227      41.669  -7.839  29.645  0.00  0.00      A    C  
HETATM 2065  CD1 LEU A 227      40.544  -8.828  29.869  0.00  0.00      A    C  
HETATM 2066  CD2 LEU A 227      43.000  -8.361  30.171  0.00  0.00      A    C  
HETATM 2067  N   GLY A 228      44.131  -6.619  26.020  0.00  0.00      A    N  
HETATM 2068  CA  GLY A 228      44.219  -6.860  24.609  0.00  0.00      A    C  
HETATM 2069  C   GLY A 228      43.429  -8.152  24.314  0.00  0.00      A    C  
HETATM 2070  O   GLY A 228      42.169  -8.125  24.262  0.00  0.00      A    O  
HETATM 2071  N   ASP A 229      44.153  -9.276  24.134  0.00  0.00      A    N  
HETATM 2072  CA  ASP A 229      43.548 -10.625  23.874  0.00  0.00      A    C  
HETATM 2073  C   ASP A 229      42.891 -11.142  25.154  0.00  0.00      A    C  
HETATM 2074  O   ASP A 229      43.579 -11.693  26.006  0.00  0.00      A    O  
HETATM 2075  CB  ASP A 229      44.679 -11.587  23.457  0.00  0.00      A    C  
HETATM 2076  CG  ASP A 229      44.186 -12.885  22.743  0.00  0.00      A    C  
HETATM 2077  OD1 ASP A 229      43.061 -13.370  22.972  0.00  0.00      A    O  
HETATM 2078  OD2 ASP A 229      44.970 -13.397  21.909  0.00  0.00      A    O1-
HETATM 2079  N   ALA A 230      41.592 -10.871  25.335  0.00  0.00      A    N  
HETATM 2080  CA  ALA A 230      40.838 -11.422  26.441  0.00  0.00      A    C  
HETATM 2081  C   ALA A 230      40.344 -12.823  26.007  0.00  0.00      A    C  
HETATM 2082  O   ALA A 230      39.671 -12.964  24.982  0.00  0.00      A    O  
HETATM 2083  CB  ALA A 230      39.628 -10.554  26.795  0.00  0.00      A    C  
HETATM 2084  N   HIS A 231      40.660 -13.851  26.786  0.00  0.00      A    N  
HETATM 2085  CA  HIS A 231      40.448 -15.212  26.256  0.00  0.00      A    C  
HETATM 2086  C   HIS A 231      40.010 -16.198  27.292  0.00  0.00      A    C  
HETATM 2087  O   HIS A 231      40.258 -16.023  28.494  0.00  0.00      A    O  
HETATM 2088  CB  HIS A 231      41.654 -15.708  25.454  0.00  0.00      A    C  
HETATM 2089  CG  HIS A 231      42.927 -15.779  26.243  0.00  0.00      A    C  
HETATM 2090  CD2 HIS A 231      43.440 -16.766  27.020  0.00  0.00      A    C  
HETATM 2091  ND1 HIS A 231      43.831 -14.736  26.300  0.00  0.00      A    N  
HETATM 2092  CE1 HIS A 231      44.847 -15.076  27.075  0.00  0.00      A    C  
HETATM 2093  NE2 HIS A 231      44.635 -16.306  27.522  0.00  0.00      A    N  
HETATM 2094 **** HIS A 231      45.246 -16.817  28.127  0.00  0.00      A   LP  
HETATM 2095  N   ILE A 232      39.270 -17.197  26.789  0.00  0.00      A    N  
HETATM 2096  CA  ILE A 232      38.806 -18.332  27.564  0.00  0.00      A    C  
HETATM 2097  C   ILE A 232      39.412 -19.594  26.938  0.00  0.00      A    C  
HETATM 2098  O   ILE A 232      39.277 -19.841  25.734  0.00  0.00      A    O  
HETATM 2099  CB  ILE A 232      37.245 -18.403  27.635  0.00  0.00      A    C  
HETATM 2100  CG1 ILE A 232      36.678 -17.104  28.231  0.00  0.00      A    C  
HETATM 2101  CG2 ILE A 232      36.787 -19.645  28.486  0.00  0.00      A    C  
HETATM 2102  CD1 ILE A 232      35.138 -17.010  28.308  0.00  0.00      A    C  
HETATM 2103  N   TYR A 233      40.131 -20.356  27.757  0.00  0.00      A    N  
HETATM 2104  CA  TYR A 233      40.630 -21.675  27.369  0.00  0.00      A    C  
HETATM 2105  C   TYR A 233      39.455 -22.609  27.145  0.00  0.00      A    C  
HETATM 2106  O   TYR A 233      38.517 -22.567  27.906  0.00  0.00      A    O  
HETATM 2107  CB  TYR A 233      41.603 -22.208  28.432  0.00  0.00      A    C  
HETATM 2108  CG  TYR A 233      42.940 -21.571  28.209  0.00  0.00      A    C  
HETATM 2109  CD1 TYR A 233      43.737 -21.994  27.150  0.00  0.00      A    C  
HETATM 2110  CD2 TYR A 233      43.358 -20.452  28.961  0.00  0.00      A    C  
HETATM 2111  CE1 TYR A 233      44.948 -21.387  26.873  0.00  0.00      A    C  
HETATM 2112  CE2 TYR A 233      44.591 -19.826  28.691  0.00  0.00      A    C  
HETATM 2113  CZ  TYR A 233      45.371 -20.307  27.647  0.00  0.00      A    C  
HETATM 2114  OH  TYR A 233      46.585 -19.731  27.310  0.00  0.00      A    O  
HETATM 2115 **** TYR A 233      47.156 -20.426  26.873  0.00  0.00      A   LP  
HETATM 2116 **** TYR A 233      47.029 -19.413  28.148  0.00  0.00      A   LP  
HETATM 2117  N   LEU A 234      39.483 -23.408  26.080  0.00  0.00      A    N  
HETATM 2118  CA  LEU A 234      38.338 -24.331  25.774  0.00  0.00      A    C  
HETATM 2119  C   LEU A 234      37.860 -25.149  26.956  0.00  0.00      A    C  
HETATM 2120  O   LEU A 234      36.655 -25.286  27.160  0.00  0.00      A    O  
HETATM 2121  CB  LEU A 234      38.639 -25.230  24.586  0.00  0.00      A    C  
HETATM 2122  CG  LEU A 234      38.990 -24.427  23.331  0.00  0.00      A    C  
HETATM 2123  CD1 LEU A 234      39.057 -25.324  22.122  0.00  0.00      A    C  
HETATM 2124  CD2 LEU A 234      38.043 -23.220  23.099  0.00  0.00      A    C  
HETATM 2125  N   ASN A 235      38.796 -25.615  27.781  0.00  0.00      A    N  
HETATM 2126  CA  ASN A 235      38.446 -26.388  28.959  0.00  0.00      A    C  
HETATM 2127  C   ASN A 235      37.800 -25.635  30.109  0.00  0.00      A    C  
HETATM 2128  O   ASN A 235      37.403 -26.260  31.114  0.00  0.00      A    O  
HETATM 2129  CB  ASN A 235      39.643 -27.220  29.457  0.00  0.00      A    C  
HETATM 2130  CG  ASN A 235      40.968 -26.443  29.452  0.00  0.00      A    C  
HETATM 2131  ND2 ASN A 235      41.708 -26.543  30.569  0.00  0.00      A    N  
HETATM 2132  OD1 ASN A 235      41.338 -25.788  28.451  0.00  0.00      A    O  
HETATM 2133  N   HIS A 236      37.679 -24.307  29.991  0.00  0.00      A    N  
HETATM 2134  CA  HIS A 236      37.056 -23.521  31.063  0.00  0.00      A    C  
HETATM 2135  C   HIS A 236      35.623 -23.163  30.753  0.00  0.00      A    C  
HETATM 2136  O   HIS A 236      34.940 -22.609  31.603  0.00  0.00      A    O  
HETATM 2137  CB  HIS A 236      37.822 -22.232  31.356  0.00  0.00      A    C  
HETATM 2138  CG  HIS A 236      39.234 -22.445  31.801  0.00  0.00      A    C  
HETATM 2139  CD2 HIS A 236      39.887 -23.565  32.204  0.00  0.00      A    C  
HETATM 2140  ND1 HIS A 236      40.158 -21.419  31.846  0.00  0.00      A    N  
HETATM 2141  CE1 HIS A 236      41.320 -21.903  32.254  0.00  0.00      A    C  
HETATM 2142  NE2 HIS A 236      41.181 -23.202  32.480  0.00  0.00      A    N  
HETATM 2143  N   ILE A 237      35.179 -23.472  29.539  0.00  0.00      A    N  
HETATM 2144  CA  ILE A 237      33.870 -23.043  29.023  0.00  0.00      A    C  
HETATM 2145  C   ILE A 237      32.736 -23.575  29.912  0.00  0.00      A    C  
HETATM 2146  O   ILE A 237      31.876 -22.809  30.377  0.00  0.00      A    O  
HETATM 2147  CB  ILE A 237      33.710 -23.429  27.514  0.00  0.00      A    C  
HETATM 2148  CG1 ILE A 237      34.731 -22.676  26.656  0.00  0.00      A    C  
HETATM 2149  CG2 ILE A 237      32.272 -23.187  26.996  0.00  0.00      A    C  
HETATM 2150  CD1 ILE A 237      34.758 -23.073  25.139  0.00  0.00      A    C  
HETATM 2151  N   GLU A 238      32.796 -24.872  30.226  0.00  0.00      A    N  
HETATM 2152  CA  GLU A 238      31.745 -25.520  31.007  0.00  0.00      A    C  
HETATM 2153  C   GLU A 238      31.698 -25.000  32.407  0.00  0.00      A    C  
HETATM 2154  O   GLU A 238      30.620 -24.618  32.872  0.00  0.00      A    O  
HETATM 2155  CB  GLU A 238      31.838 -27.080  30.968  0.00  0.00      A    C  
HETATM 2156  CG  GLU A 238      31.296 -27.701  29.651  0.00  0.00      A    C  
HETATM 2157  CD  GLU A 238      29.960 -27.074  29.203  0.00  0.00      A    C  
HETATM 2158  OE1 GLU A 238      29.089 -26.839  30.074  0.00  0.00      A    O  
HETATM 2159  OE2 GLU A 238      29.784 -26.801  27.993  0.00  0.00      A    O1-
HETATM 2160  N   PRO A 239      32.851 -24.992  33.118  0.00  0.00      A    N  
HETATM 2161  CA  PRO A 239      32.773 -24.376  34.446  0.00  0.00      A    C  
HETATM 2162  C   PRO A 239      32.354 -22.883  34.451  0.00  0.00      A    C  
HETATM 2163  O   PRO A 239      31.666 -22.457  35.376  0.00  0.00      A    O  
HETATM 2164  CB  PRO A 239      34.193 -24.580  35.025  0.00  0.00      A    C  
HETATM 2165  CG  PRO A 239      35.020 -25.040  33.954  0.00  0.00      A    C  
HETATM 2166  CD  PRO A 239      34.186 -25.556  32.842  0.00  0.00      A    C  
HETATM 2167  N   LEU A 240      32.752 -22.110  33.430  0.00  0.00      A    N  
HETATM 2168  CA  LEU A 240      32.420 -20.664  33.375  0.00  0.00      A    C  
HETATM 2169  C   LEU A 240      30.944 -20.446  33.073  0.00  0.00      A    C  
HETATM 2170  O   LEU A 240      30.305 -19.583  33.693  0.00  0.00      A    O  
HETATM 2171  CB  LEU A 240      33.331 -19.907  32.393  0.00  0.00      A    C  
HETATM 2172  CG  LEU A 240      34.721 -19.532  32.954  0.00  0.00      A    C  
HETATM 2173  CD1 LEU A 240      35.595 -19.061  31.846  0.00  0.00      A    C  
HETATM 2174  CD2 LEU A 240      34.631 -18.481  34.068  0.00  0.00      A    C  
HETATM 2175  N   LYS A 241      30.406 -21.267  32.158  0.00  0.00      A    N  
HETATM 2176  CA  LYS A 241      28.938 -21.379  31.928  0.00  0.00      A    C  
HETATM 2177  C   LYS A 241      28.122 -21.586  33.207  0.00  0.00      A    C  
HETATM 2178  O   LYS A 241      27.075 -20.981  33.380  0.00  0.00      A    O  
HETATM 2179  CB  LYS A 241      28.632 -22.482  30.921  0.00  0.00      A    C  
HETATM 2180  CG  LYS A 241      28.767 -22.077  29.478  0.00  0.00      A    C  
HETATM 2181  CD  LYS A 241      28.423 -23.257  28.579  0.00  0.00      A    C  
HETATM 2182  CE  LYS A 241      28.404 -22.853  27.088  0.00  0.00      A    C  
HETATM 2183  NZ  LYS A 241      28.204 -24.030  26.156  0.00  0.00      A    N1+
HETATM 2184  N   ILE A 242      28.628 -22.398  34.134  0.00  0.00      A    N  
HETATM 2185  CA  ILE A 242      27.976 -22.578  35.437  0.00  0.00      A    C  
HETATM 2186  C   ILE A 242      28.182 -21.360  36.325  0.00  0.00      A    C  
HETATM 2187  O   ILE A 242      27.252 -20.899  36.973  0.00  0.00      A    O  
HETATM 2188  CB  ILE A 242      28.488 -23.878  36.181  0.00  0.00      A    C  
HETATM 2189  CG1 ILE A 242      28.049 -25.158  35.454  0.00  0.00      A    C  
HETATM 2190  CG2 ILE A 242      28.030 -23.905  37.635  0.00  0.00      A    C  
HETATM 2191  CD1 ILE A 242      29.014 -26.355  35.695  0.00  0.00      A    C  
HETATM 2192  N   GLN A 243      29.421 -20.854  36.385  0.00  0.00      A    N  
HETATM 2193  CA  GLN A 243      29.701 -19.613  37.123  0.00  0.00      A    C  
HETATM 2194  C   GLN A 243      28.782 -18.432  36.691  0.00  0.00      A    C  
HETATM 2195  O   GLN A 243      28.326 -17.661  37.542  0.00  0.00      A    O  
HETATM 2196  CB  GLN A 243      31.167 -19.202  36.976  0.00  0.00      A    C  
HETATM 2197  CG  GLN A 243      31.482 -17.967  37.790  0.00  0.00      A    C  
HETATM 2198  CD  GLN A 243      32.970 -17.682  37.903  0.00  0.00      A    C  
HETATM 2199  NE2 GLN A 243      33.301 -16.637  38.626  0.00  0.00      A    N  
HETATM 2200  OE1 GLN A 243      33.803 -18.376  37.321  0.00  0.00      A    O  
HETATM 2201  N   LEU A 244      28.519 -18.328  35.383  0.00  0.00      A    N  
HETATM 2202  CA  LEU A 244      27.634 -17.288  34.814  0.00  0.00      A    C  
HETATM 2203  C   LEU A 244      26.231 -17.277  35.406  0.00  0.00      A    C  
HETATM 2204  O   LEU A 244      25.544 -16.241  35.374  0.00  0.00      A    O  
HETATM 2205  CB  LEU A 244      27.486 -17.442  33.299  0.00  0.00      A    C  
HETATM 2206  CG  LEU A 244      28.542 -16.864  32.357  0.00  0.00      A    C  
HETATM 2207  CD1 LEU A 244      28.138 -17.141  30.903  0.00  0.00      A    C  
HETATM 2208  CD2 LEU A 244      28.753 -15.366  32.591  0.00  0.00      A    C  
HETATM 2209  N   GLN A 245      25.789 -18.414  35.953  0.00  0.00      A    N  
HETATM 2210  CA  GLN A 245      24.413 -18.475  36.415  0.00  0.00      A    C  
HETATM 2211  C   GLN A 245      24.298 -18.194  37.896  0.00  0.00      A    C  
HETATM 2212  O   GLN A 245      23.211 -18.210  38.455  0.00  0.00      A    O  
HETATM 2213  CB  GLN A 245      23.724 -19.762  35.941  0.00  0.00      A    C  
HETATM 2214  CG  GLN A 245      23.673 -19.882  34.371  0.00  0.00      A    C  
HETATM 2215  CD  GLN A 245      23.140 -18.610  33.605  0.00  0.00      A    C  
HETATM 2216  NE2 GLN A 245      23.626 -18.424  32.367  0.00  0.00      A    N  
HETATM 2217  OE1 GLN A 245      22.299 -17.838  34.112  0.00  0.00      A    O  
HETATM 2218  N   ARG A 246      25.432 -17.877  38.521  0.00  0.00      A    N  
HETATM 2219  CA  ARG A 246      25.450 -17.511  39.932  0.00  0.00      A    C  
HETATM 2220  C   ARG A 246      25.337 -15.997  40.107  0.00  0.00      A    C  
HETATM 2221  O   ARG A 246      25.896 -15.217  39.323  0.00  0.00      A    O  
HETATM 2222  CB  ARG A 246      26.714 -18.025  40.600  0.00  0.00      A    C  
HETATM 2223  CG  ARG A 246      27.030 -19.506  40.385  0.00  0.00      A    C  
HETATM 2224  CD  ARG A 246      28.352 -19.819  41.070  0.00  0.00      A    C  
HETATM 2225  NE  ARG A 246      28.637 -21.249  41.175  0.00  0.00      A    N  
HETATM 2226  CZ  ARG A 246      29.698 -21.766  41.798  0.00  0.00      A    C  
HETATM 2227  NH1 ARG A 246      30.600 -20.970  42.373  0.00  0.00      A    N  
HETATM 2228  NH2 ARG A 246      29.863 -23.093  41.833  0.00  0.00      A    N  
HETATM 2229  N   GLU A 247      24.612 -15.586  41.143  0.00  0.00      A    N  
HETATM 2230  CA  GLU A 247      24.373 -14.183  41.388  0.00  0.00      A    C  
HETATM 2231  C   GLU A 247      25.443 -13.670  42.333  0.00  0.00      A    C  
HETATM 2232  O   GLU A 247      25.627 -14.242  43.411  0.00  0.00      A    O  
HETATM 2233  CB  GLU A 247      22.992 -13.966  42.006  0.00  0.00      A    C  
HETATM 2234  CG  GLU A 247      22.318 -12.640  41.588  0.00  0.00      A    C  
HETATM 2235  CD  GLU A 247      21.197 -12.173  42.550  0.00  0.00      A    C  
HETATM 2236  OE1 GLU A 247      20.679 -13.002  43.357  0.00  0.00      A    O  
HETATM 2237  OE2 GLU A 247      20.837 -10.961  42.489  0.00  0.00      A    O1-
HETATM 2238  N   PRO A 248      26.172 -12.598  41.934  0.00  0.00      A    N  
HETATM 2239  CA  PRO A 248      27.129 -11.956  42.841  0.00  0.00      A    C  
HETATM 2240  C   PRO A 248      26.518 -11.571  44.196  0.00  0.00      A    C  
HETATM 2241  O   PRO A 248      25.341 -11.235  44.270  0.00  0.00      A    O  
HETATM 2242  CB  PRO A 248      27.564 -10.707  42.061  0.00  0.00      A    C  
HETATM 2243  CG  PRO A 248      27.435 -11.102  40.640  0.00  0.00      A    C  
HETATM 2244  CD  PRO A 248      26.180 -11.956  40.600  0.00  0.00      A    C  
HETATM 2245  N   ARG A 249      27.325 -11.657  45.253  0.00  0.00      A    N  
HETATM 2246  CA  ARG A 249      26.993 -11.167  46.579  0.00  0.00      A    C  
HETATM 2247  C   ARG A 249      27.746  -9.856  46.734  0.00  0.00      A    C  
HETATM 2248  O   ARG A 249      28.788  -9.683  46.114  0.00  0.00      A    O  
HETATM 2249  CB  ARG A 249      27.521 -12.127  47.668  0.00  0.00      A    C  
HETATM 2250  CG  ARG A 249      26.663 -13.346  48.011  0.00  0.00      A    C  
HETATM 2251  CD  ARG A 249      26.972 -14.515  47.096  0.00  0.00      A    C  
HETATM 2252  NE  ARG A 249      25.995 -15.593  47.230  0.00  0.00      A    N  
HETATM 2253  CZ  ARG A 249      26.179 -16.699  47.946  0.00  0.00      A    C  
HETATM 2254  NH1 ARG A 249      27.305 -16.893  48.619  0.00  0.00      A    N  
HETATM 2255  NH2 ARG A 249      25.232 -17.625  47.982  0.00  0.00      A    N  
HETATM 2256  N   PRO A 250      27.246  -8.933  47.579  0.00  0.00      A    N  
HETATM 2257  CA  PRO A 250      28.005  -7.716  47.819  0.00  0.00      A    C  
HETATM 2258  C   PRO A 250      29.504  -7.995  47.986  0.00  0.00      A    C  
HETATM 2259  O   PRO A 250      29.896  -8.982  48.639  0.00  0.00      A    O  
HETATM 2260  CB  PRO A 250      27.398  -7.204  49.123  0.00  0.00      A    C  
HETATM 2261  CG  PRO A 250      25.964  -7.560  48.976  0.00  0.00      A    C  
HETATM 2262  CD  PRO A 250      25.987  -8.939  48.354  0.00  0.00      A    C  
HETATM 2263  N   PHE A 251      30.332  -7.163  47.353  0.00  0.00      A    N  
HETATM 2264  CA  PHE A 251      31.782  -7.278  47.478  0.00  0.00      A    C  
HETATM 2265  C   PHE A 251      32.135  -7.107  48.952  0.00  0.00      A    C  
HETATM 2266  O   PHE A 251      31.420  -6.408  49.682  0.00  0.00      A    O  
HETATM 2267  CB  PHE A 251      32.474  -6.177  46.652  0.00  0.00      A    C  
HETATM 2268  CG  PHE A 251      32.758  -6.543  45.228  0.00  0.00      A    C  
HETATM 2269  CD1 PHE A 251      33.308  -7.777  44.899  0.00  0.00      A    C  
HETATM 2270  CD2 PHE A 251      32.542  -5.611  44.204  0.00  0.00      A    C  
HETATM 2271  CE1 PHE A 251      33.602  -8.099  43.584  0.00  0.00      A    C  
HETATM 2272  CE2 PHE A 251      32.847  -5.927  42.870  0.00  0.00      A    C  
HETATM 2273  CZ  PHE A 251      33.381  -7.173  42.563  0.00  0.00      A    C  
HETATM 2274  N   PRO A 252      33.241  -7.723  49.399  0.00  0.00      A    N  
HETATM 2275  CA  PRO A 252      33.709  -7.491  50.760  0.00  0.00      A    C  
HETATM 2276  C   PRO A 252      34.294  -6.073  50.973  0.00  0.00      A    C  
HETATM 2277  O   PRO A 252      34.199  -5.216  50.100  0.00  0.00      A    O  
HETATM 2278  CB  PRO A 252      34.826  -8.537  50.917  0.00  0.00      A    C  
HETATM 2279  CG  PRO A 252      35.342  -8.740  49.553  0.00  0.00      A    C  
HETATM 2280  CD  PRO A 252      34.118  -8.666  48.674  0.00  0.00      A    C  
HETATM 2281  N   LYS A 253      34.884  -5.854  52.145  0.00  0.00      A    N  
HETATM 2282  CA  LYS A 253      35.692  -4.678  52.410  0.00  0.00      A    C  
HETATM 2283  C   LYS A 253      37.122  -5.123  52.722  0.00  0.00      A    C  
HETATM 2284  O   LYS A 253      37.345  -6.268  53.135  0.00  0.00      A    O  
HETATM 2285  CB  LYS A 253      35.075  -3.856  53.556  0.00  0.00      A    C  
HETATM 2286  CG  LYS A 253      33.714  -3.277  53.171  0.00  0.00      A    C  
HETATM 2287  CD  LYS A 253      33.004  -2.589  54.333  0.00  0.00      A    C  
HETATM 2288  CE  LYS A 253      31.852  -1.699  53.831  0.00  0.00      A    C  
HETATM 2289  NZ  LYS A 253      31.123  -2.204  52.581  0.00  0.00      A    N1+
HETATM 2290  N   LEU A 254      38.099  -4.256  52.460  0.00  0.00      A    N  
HETATM 2291  CA  LEU A 254      39.475  -4.501  52.898  0.00  0.00      A    C  
HETATM 2292  C   LEU A 254      39.863  -3.468  53.947  0.00  0.00      A    C  
HETATM 2293  O   LEU A 254      39.696  -2.271  53.741  0.00  0.00      A    O  
HETATM 2294  CB  LEU A 254      40.467  -4.490  51.736  0.00  0.00      A    C  
HETATM 2295  CG  LEU A 254      41.959  -4.554  52.089  0.00  0.00      A    C  
HETATM 2296  CD1 LEU A 254      42.383  -5.917  52.637  0.00  0.00      A    C  
HETATM 2297  CD2 LEU A 254      42.778  -4.207  50.870  0.00  0.00      A    C  
HETATM 2298  N   ARG A 255      40.352  -3.960  55.077  0.00  0.00      A    N  
HETATM 2299  CA  ARG A 255      40.734  -3.140  56.217  0.00  0.00      A    C  
HETATM 2300  C   ARG A 255      42.217  -3.335  56.398  0.00  0.00      A    C  
HETATM 2301  O   ARG A 255      42.695  -4.460  56.385  0.00  0.00      A    O  
HETATM 2302  CB  ARG A 255      40.015  -3.600  57.503  0.00  0.00      A    C  
HETATM 2303  CG  ARG A 255      38.491  -3.813  57.413  0.00  0.00      A    C  
HETATM 2304  CD  ARG A 255      37.700  -2.492  57.353  0.00  0.00      A    C  
HETATM 2305  NE  ARG A 255      36.271  -2.706  57.617  0.00  0.00      A    N  
HETATM 2306  CZ  ARG A 255      35.311  -1.783  57.493  0.00  0.00      A    C  
HETATM 2307  NH1 ARG A 255      35.598  -0.544  57.095  0.00  0.00      A    N  
HETATM 2308  NH2 ARG A 255      34.047  -2.101  57.765  0.00  0.00      A    N  
HETATM 2309  N   ILE A 256      42.936  -2.227  56.540  0.00  0.00      A    N  
HETATM 2310  CA  ILE A 256      44.364  -2.235  56.893  0.00  0.00      A    C  
HETATM 2311  C   ILE A 256      44.392  -1.941  58.389  0.00  0.00      A    C  
HETATM 2312  O   ILE A 256      43.767  -0.980  58.843  0.00  0.00      A    O  
HETATM 2313  CB  ILE A 256      45.195  -1.212  56.036  0.00  0.00      A    C  
HETATM 2314  CG1 ILE A 256      45.134  -1.595  54.541  0.00  0.00      A    C  
HETATM 2315  CG2 ILE A 256      46.661  -1.121  56.522  0.00  0.00      A    C  
HETATM 2316  CD1 ILE A 256      45.546  -0.499  53.530  0.00  0.00      A    C  
HETATM 2317  N   LEU A 257      45.076  -2.794  59.149  0.00  0.00      A    N  
HETATM 2318  CA  LEU A 257      44.912  -2.858  60.623  0.00  0.00      A    C  
HETATM 2319  C   LEU A 257      45.856  -1.948  61.424  0.00  0.00      A    C  
HETATM 2320  O   LEU A 257      45.687  -1.764  62.634  0.00  0.00      A    O  
HETATM 2321  CB  LEU A 257      45.048  -4.316  61.112  0.00  0.00      A    C  
HETATM 2322  CG  LEU A 257      44.128  -5.366  60.458  0.00  0.00      A    C  
HETATM 2323  CD1 LEU A 257      44.593  -6.791  60.777  0.00  0.00      A    C  
HETATM 2324  CD2 LEU A 257      42.680  -5.167  60.849  0.00  0.00      A    C  
HETATM 2325  N   ARG A 258      46.831  -1.377  60.726  0.00  0.00      A    N  
HETATM 2326  CA  ARG A 258      47.951  -0.654  61.312  0.00  0.00      A    C  
HETATM 2327  C   ARG A 258      48.165   0.595  60.458  0.00  0.00      A    C  
HETATM 2328  O   ARG A 258      47.744   0.629  59.300  0.00  0.00      A    O  
HETATM 2329  CB  ARG A 258      49.180  -1.550  61.204  0.00  0.00      A    C  
HETATM 2330  CG  ARG A 258      50.204  -1.369  62.253  0.00  0.00      A    C  
HETATM 2331  CD  ARG A 258      51.613  -1.276  61.650  0.00  0.00      A    C  
HETATM 2332  NE  ARG A 258      52.013  -2.401  60.806  0.00  0.00      A    N  
HETATM 2333  CZ  ARG A 258      53.177  -2.459  60.155  0.00  0.00      A    C  
HETATM 2334  NH1 ARG A 258      54.055  -1.459  60.263  0.00  0.00      A    N  
HETATM 2335  NH2 ARG A 258      53.481  -3.506  59.398  0.00  0.00      A    N  
HETATM 2336  N   LYS A 259      48.819   1.620  60.998  0.00  0.00      A    N  
HETATM 2337  CA  LYS A 259      49.218   2.750  60.167  0.00  0.00      A    C  
HETATM 2338  C   LYS A 259      50.594   2.420  59.628  0.00  0.00      A    C  
HETATM 2339  O   LYS A 259      51.557   2.354  60.386  0.00  0.00      A    O  
HETATM 2340  CB  LYS A 259      49.253   4.059  60.956  0.00  0.00      A    C  
HETATM 2341  CG  LYS A 259      48.441   5.214  60.331  0.00  0.00      A    C  
HETATM 2342  CD  LYS A 259      48.756   5.490  58.837  0.00  0.00      A    C  
HETATM 2343  CE  LYS A 259      49.826   6.585  58.649  0.00  0.00      A    C  
HETATM 2344  NZ  LYS A 259      50.070   6.906  57.197  0.00  0.00      A    N1+
HETATM 2345  N   VAL A 260      50.682   2.182  58.322  0.00  0.00      A    N  
HETATM 2346  CA  VAL A 260      51.945   1.815  57.695  0.00  0.00      A    C  
HETATM 2347  C   VAL A 260      52.528   3.025  56.951  0.00  0.00      A    C  
HETATM 2348  O   VAL A 260      51.792   3.857  56.418  0.00  0.00      A    O  
HETATM 2349  CB  VAL A 260      51.801   0.538  56.801  0.00  0.00      A    C  
HETATM 2350  CG1 VAL A 260      53.134   0.128  56.191  0.00  0.00      A    C  
HETATM 2351  CG2 VAL A 260      51.228  -0.634  57.620  0.00  0.00      A    C  
HETATM 2352  N   GLU A 261      53.855   3.109  56.941  0.00  0.00      A    N  
HETATM 2353  CA  GLU A 261      54.583   4.308  56.534  0.00  0.00      A    C  
HETATM 2354  C   GLU A 261      55.215   4.160  55.152  0.00  0.00      A    C  
HETATM 2355  O   GLU A 261      54.997   5.001  54.281  0.00  0.00      A    O  
HETATM 2356  CB  GLU A 261      55.669   4.637  57.581  0.00  0.00      A    C  
HETATM 2357  CG  GLU A 261      55.890   6.134  57.839  0.00  0.00      A    C  
HETATM 2358  CD  GLU A 261      54.900   6.740  58.854  0.00  0.00      A    C  
HETATM 2359  OE1 GLU A 261      53.900   6.067  59.238  0.00  0.00      A    O  
HETATM 2360  OE2 GLU A 261      55.127   7.906  59.271  0.00  0.00      A    O1-
HETATM 2361  N   LYS A 262      56.009   3.103  54.980  0.00  0.00      A    N  
HETATM 2362  CA  LYS A 262      56.640   2.776  53.707  0.00  0.00      A    C  
HETATM 2363  C   LYS A 262      56.081   1.465  53.109  0.00  0.00      A    C  
HETATM 2364  O   LYS A 262      55.588   0.609  53.837  0.00  0.00      A    O  
HETATM 2365  CB  LYS A 262      58.158   2.658  53.884  0.00  0.00      A    C  
HETATM 2366  CG  LYS A 262      58.857   3.944  54.316  0.00  0.00      A    C  
HETATM 2367  CD  LYS A 262      60.371   3.823  54.157  0.00  0.00      A    C  
HETATM 2368  CE  LYS A 262      61.111   5.009  54.818  0.00  0.00      A    C  
HETATM 2369  NZ  LYS A 262      60.932   5.067  56.305  0.00  0.00      A    N1+
HETATM 2370  N   ILE A 263      56.193   1.311  51.789  0.00  0.00      A    N  
HETATM 2371  CA  ILE A 263      55.616   0.159  51.077  0.00  0.00      A    C  
HETATM 2372  C   ILE A 263      56.278  -1.187  51.451  0.00  0.00      A    C  
HETATM 2373  O   ILE A 263      55.639  -2.235  51.360  0.00  0.00      A    O  
HETATM 2374  CB  ILE A 263      55.616   0.366  49.520  0.00  0.00      A    C  
HETATM 2375  CG1 ILE A 263      54.655  -0.602  48.803  0.00  0.00      A    C  
HETATM 2376  CG2 ILE A 263      57.034   0.240  48.945  0.00  0.00      A    C  
HETATM 2377  CD1 ILE A 263      53.198  -0.329  48.968  0.00  0.00      A    C  
HETATM 2378  N   ASP A 264      57.544  -1.148  51.868  0.00  0.00      A    N  
HETATM 2379  CA  ASP A 264      58.259  -2.364  52.251  0.00  0.00      A    C  
HETATM 2380  C   ASP A 264      57.862  -2.881  53.636  0.00  0.00      A    C  
HETATM 2381  O   ASP A 264      58.154  -4.030  53.966  0.00  0.00      A    O  
HETATM 2382  CB  ASP A 264      59.770  -2.150  52.204  0.00  0.00      A    C  
HETATM 2383  CG  ASP A 264      60.261  -1.765  50.831  0.00  0.00      A    C  
HETATM 2384  OD1 ASP A 264      60.516  -2.682  50.019  0.00  0.00      A    O  
HETATM 2385  OD2 ASP A 264      60.416  -0.539  50.583  0.00  0.00      A    O1-
HETATM 2386  N   ASP A 265      57.190  -2.031  54.415  0.00  0.00      A    N  
HETATM 2387  CA  ASP A 265      56.805  -2.315  55.801  0.00  0.00      A    C  
HETATM 2388  C   ASP A 265      55.526  -3.161  55.960  0.00  0.00      A    C  
HETATM 2389  O   ASP A 265      55.272  -3.694  57.055  0.00  0.00      A    O  
HETATM 2390  CB  ASP A 265      56.583  -1.017  56.597  0.00  0.00      A    C  
HETATM 2391  CG  ASP A 265      57.835  -0.115  56.704  0.00  0.00      A    C  
HETATM 2392  OD1 ASP A 265      58.955  -0.507  56.281  0.00  0.00      A    O  
HETATM 2393  OD2 ASP A 265      57.662   1.024  57.235  0.00  0.00      A    O1-
HETATM 2394  N   PHE A 266      54.698  -3.242  54.912  0.00  0.00      A    N  
HETATM 2395  CA  PHE A 266      53.452  -4.032  54.970  0.00  0.00      A    C  
HETATM 2396  C   PHE A 266      53.756  -5.502  55.219  0.00  0.00      A    C  
HETATM 2397  O   PHE A 266      54.686  -6.060  54.642  0.00  0.00      A    O  
HETATM 2398  CB  PHE A 266      52.634  -3.901  53.677  0.00  0.00      A    C  
HETATM 2399  CG  PHE A 266      51.812  -2.639  53.585  0.00  0.00      A    C  
HETATM 2400  CD1 PHE A 266      50.698  -2.451  54.389  0.00  0.00      A    C  
HETATM 2401  CD2 PHE A 266      52.141  -1.645  52.662  0.00  0.00      A    C  
HETATM 2402  CE1 PHE A 266      49.933  -1.288  54.283  0.00  0.00      A    C  
HETATM 2403  CE2 PHE A 266      51.384  -0.478  52.558  0.00  0.00      A    C  
HETATM 2404  CZ  PHE A 266      50.279  -0.304  53.362  0.00  0.00      A    C  
HETATM 2405  N   LYS A 267      52.979  -6.116  56.098  0.00  0.00      A    N  
HETATM 2406  CA  LYS A 267      53.079  -7.552  56.364  0.00  0.00      A    C  
HETATM 2407  C   LYS A 267      51.702  -8.112  56.127  0.00  0.00      A    C  
HETATM 2408  O   LYS A 267      50.713  -7.407  56.312  0.00  0.00      A    O  
HETATM 2409  CB  LYS A 267      53.483  -7.825  57.823  0.00  0.00      A    C  
HETATM 2410  CG  LYS A 267      54.887  -7.382  58.201  0.00  0.00      A    C  
HETATM 2411  CD  LYS A 267      55.045  -7.381  59.729  0.00  0.00      A    C  
HETATM 2412  CE  LYS A 267      56.136  -6.392  60.192  0.00  0.00      A    C  
HETATM 2413  NZ  LYS A 267      55.920  -5.952  61.620  0.00  0.00      A    N1+
HETATM 2414  N   ALA A 268      51.631  -9.386  55.769  0.00  0.00      A    N  
HETATM 2415  CA  ALA A 268      50.346 -10.022  55.484  0.00  0.00      A    C  
HETATM 2416  C   ALA A 268      49.288  -9.761  56.572  0.00  0.00      A    C  
HETATM 2417  O   ALA A 268      48.102  -9.569  56.264  0.00  0.00      A    O  
HETATM 2418  CB  ALA A 268      50.528 -11.516  55.229  0.00  0.00      A    C  
HETATM 2419  N   GLU A 269      49.725  -9.696  57.835  0.00  0.00      A    N  
HETATM 2420  CA  GLU A 269      48.793  -9.603  58.963  0.00  0.00      A    C  
HETATM 2421  C   GLU A 269      48.250  -8.210  59.177  0.00  0.00      A    C  
HETATM 2422  O   GLU A 269      47.518  -7.996  60.136  0.00  0.00      A    O  
HETATM 2423  CB  GLU A 269      49.422 -10.095  60.272  0.00  0.00      A    C  
HETATM 2424  CG  GLU A 269      50.461 -11.176  60.098  0.00  0.00      A    C  
HETATM 2425  CD  GLU A 269      51.823 -10.597  59.831  0.00  0.00      A    C  
HETATM 2426  OE1 GLU A 269      52.134  -9.532  60.442  0.00  0.00      A    O  
HETATM 2427  OE2 GLU A 269      52.573 -11.208  59.023  0.00  0.00      A    O1-
HETATM 2428  N   ASP A 270      48.603  -7.268  58.301  0.00  0.00      A    N  
HETATM 2429  CA  ASP A 270      48.104  -5.894  58.412  0.00  0.00      A    C  
HETATM 2430  C   ASP A 270      46.774  -5.718  57.698  0.00  0.00      A    C  
HETATM 2431  O   ASP A 270      46.192  -4.638  57.738  0.00  0.00      A    O  
HETATM 2432  CB  ASP A 270      49.119  -4.886  57.857  0.00  0.00      A    C  
HETATM 2433  CG  ASP A 270      50.403  -4.821  58.674  0.00  0.00      A    C  
HETATM 2434  OD1 ASP A 270      50.343  -4.899  59.927  0.00  0.00      A    O  
HETATM 2435  OD2 ASP A 270      51.475  -4.680  58.051  0.00  0.00      A    O1-
HETATM 2436  N   PHE A 271      46.309  -6.786  57.049  0.00  0.00      A    N  
HETATM 2437  CA  PHE A 271      45.131  -6.746  56.192  0.00  0.00      A    C  
HETATM 2438  C   PHE A 271      44.061  -7.711  56.648  0.00  0.00      A    C  
HETATM 2439  O   PHE A 271      44.349  -8.838  57.034  0.00  0.00      A    O  
HETATM 2440  CB  PHE A 271      45.502  -7.128  54.761  0.00  0.00      A    C  
HETATM 2441  CG  PHE A 271      46.528  -6.240  54.134  0.00  0.00      A    C  
HETATM 2442  CD1 PHE A 271      46.151  -5.069  53.502  0.00  0.00      A    C  
HETATM 2443  CD2 PHE A 271      47.884  -6.595  54.152  0.00  0.00      A    C  
HETATM 2444  CE1 PHE A 271      47.106  -4.265  52.907  0.00  0.00      A    C  
HETATM 2445  CE2 PHE A 271      48.839  -5.785  53.562  0.00  0.00      A    C  
HETATM 2446  CZ  PHE A 271      48.446  -4.617  52.942  0.00  0.00      A    C  
HETATM 2447  N   GLN A 272      42.816  -7.279  56.569  0.00  0.00      A    N  
HETATM 2448  CA  GLN A 272      41.719  -8.157  56.881  0.00  0.00      A    C  
HETATM 2449  C   GLN A 272      40.575  -8.000  55.888  0.00  0.00      A    C  
HETATM 2450  O   GLN A 272      39.998  -6.923  55.773  0.00  0.00      A    O  
HETATM 2451  CB  GLN A 272      41.236  -7.863  58.298  0.00  0.00      A    C  
HETATM 2452  CG  GLN A 272      40.238  -8.850  58.824  0.00  0.00      A    C  
HETATM 2453  CD  GLN A 272      40.113  -8.742  60.310  0.00  0.00      A    C  
HETATM 2454  NE2 GLN A 272      39.860  -7.522  60.804  0.00  0.00      A    N  
HETATM 2455  OE1 GLN A 272      40.267  -9.733  61.023  0.00  0.00      A    O  
HETATM 2456  N   ILE A 273      40.251  -9.072  55.168  0.00  0.00      A    N  
HETATM 2457  CA  ILE A 273      39.051  -9.079  54.318  0.00  0.00      A    C  
HETATM 2458  C   ILE A 273      37.825  -9.325  55.196  0.00  0.00      A    C  
HETATM 2459  O   ILE A 273      37.827 -10.224  56.032  0.00  0.00      A    O  
HETATM 2460  CB  ILE A 273      39.148 -10.118  53.168  0.00  0.00      A    C  
HETATM 2461  CG1 ILE A 273      40.096  -9.635  52.062  0.00  0.00      A    C  
HETATM 2462  CG2 ILE A 273      37.778 -10.449  52.601  0.00  0.00      A    C  
HETATM 2463  CD1 ILE A 273      39.575  -8.477  51.173  0.00  0.00      A    C  
HETATM 2464  N   GLU A 274      36.789  -8.515  54.997  0.00  0.00      A    N  
HETATM 2465  CA  GLU A 274      35.633  -8.464  55.881  0.00  0.00      A    C  
HETATM 2466  C   GLU A 274      34.356  -8.588  55.070  0.00  0.00      A    C  
HETATM 2467  O   GLU A 274      34.155  -7.850  54.107  0.00  0.00      A    O  
HETATM 2468  CB  GLU A 274      35.630  -7.126  56.611  0.00  0.00      A    C  
HETATM 2469  CG  GLU A 274      34.475  -6.917  57.575  0.00  0.00      A    C  
HETATM 2470  CD  GLU A 274      34.235  -5.439  57.897  0.00  0.00      A    C  
HETATM 2471  OE1 GLU A 274      35.170  -4.777  58.421  0.00  0.00      A    O  
HETATM 2472  OE2 GLU A 274      33.104  -4.951  57.617  0.00  0.00      A    O1-
HETATM 2473  N   GLY A 275      33.485  -9.516  55.454  0.00  0.00      A    N  
HETATM 2474  CA  GLY A 275      32.228  -9.704  54.744  0.00  0.00      A    C  
HETATM 2475  C   GLY A 275      32.395 -10.454  53.439  0.00  0.00      A    C  
HETATM 2476  O   GLY A 275      31.604 -10.267  52.511  0.00  0.00      A    O  
HETATM 2477  N   TYR A 276      33.418 -11.305  53.355  0.00  0.00      A    N  
HETATM 2478  CA  TYR A 276      33.586 -12.116  52.152  0.00  0.00      A    C  
HETATM 2479  C   TYR A 276      32.706 -13.364  52.215  0.00  0.00      A    C  
HETATM 2480  O   TYR A 276      32.877 -14.207  53.092  0.00  0.00      A    O  
HETATM 2481  CB  TYR A 276      35.039 -12.506  51.925  0.00  0.00      A    C  
HETATM 2482  CG  TYR A 276      35.321 -13.109  50.553  0.00  0.00      A    C  
HETATM 2483  CD1 TYR A 276      34.743 -12.570  49.388  0.00  0.00      A    C  
HETATM 2484  CD2 TYR A 276      36.216 -14.191  50.408  0.00  0.00      A    C  
HETATM 2485  CE1 TYR A 276      35.018 -13.120  48.119  0.00  0.00      A    C  
HETATM 2486  CE2 TYR A 276      36.511 -14.722  49.154  0.00  0.00      A    C  
HETATM 2487  CZ  TYR A 276      35.911 -14.186  48.016  0.00  0.00      A    C  
HETATM 2488  OH  TYR A 276      36.195 -14.723  46.777  0.00  0.00      A    O  
HETATM 2489  N   ASN A 277      31.813 -13.502  51.245  0.00  0.00      A    N  
HETATM 2490  CA  ASN A 277      30.760 -14.493  51.290  0.00  0.00      A    C  
HETATM 2491  C   ASN A 277      30.553 -15.104  49.881  0.00  0.00      A    C  
HETATM 2492  O   ASN A 277      29.482 -14.964  49.284  0.00  0.00      A    O  
HETATM 2493  CB  ASN A 277      29.517 -13.788  51.854  0.00  0.00      A    C  
HETATM 2494  CG  ASN A 277      28.283 -14.658  51.868  0.00  0.00      A    C  
HETATM 2495  ND2 ASN A 277      28.472 -15.987  51.981  0.00  0.00      A    N  
HETATM 2496  OD1 ASN A 277      27.159 -14.142  51.763  0.00  0.00      A    O  
HETATM 2497  N   PRO A 278      31.604 -15.755  49.326  0.00  0.00      A    N  
HETATM 2498  CA  PRO A 278      31.551 -16.225  47.955  0.00  0.00      A    C  
HETATM 2499  C   PRO A 278      30.752 -17.517  47.720  0.00  0.00      A    C  
HETATM 2500  O   PRO A 278      30.408 -18.232  48.679  0.00  0.00      A    O  
HETATM 2501  CB  PRO A 278      33.033 -16.451  47.606  0.00  0.00      A    C  
HETATM 2502  CG  PRO A 278      33.675 -16.734  48.850  0.00  0.00      A    C  
HETATM 2503  CD  PRO A 278      32.911 -16.050  49.943  0.00  0.00      A    C  
HETATM 2504  N   HIS A 279      30.463 -17.782  46.443  0.00  0.00      A    N  
HETATM 2505  CA  HIS A 279      29.931 -19.053  45.996  0.00  0.00      A    C  
HETATM 2506  C   HIS A 279      31.083 -20.033  46.041  0.00  0.00      A    C  
HETATM 2507  O   HIS A 279      32.223 -19.602  46.209  0.00  0.00      A    O  
HETATM 2508  CB  HIS A 279      29.399 -18.940  44.580  0.00  0.00      A    C  
HETATM 2509  CG  HIS A 279      28.095 -18.220  44.487  0.00  0.00      A    C  
HETATM 2510  CD2 HIS A 279      27.811 -16.904  44.339  0.00  0.00      A    C  
HETATM 2511  ND1 HIS A 279      26.883 -18.868  44.554  0.00  0.00      A    N  
HETATM 2512  CE1 HIS A 279      25.907 -17.987  44.436  0.00  0.00      A    C  
HETATM 2513  NE2 HIS A 279      26.443 -16.786  44.307  0.00  0.00      A    N  
HETATM 2514  N   PRO A 280      30.796 -21.352  45.928  0.00  0.00      A    N  
HETATM 2515  CA  PRO A 280      31.887 -22.324  46.036  0.00  0.00      A    C  
HETATM 2516  C   PRO A 280      32.983 -22.204  44.980  0.00  0.00      A    C  
HETATM 2517  O   PRO A 280      32.746 -21.764  43.858  0.00  0.00      A    O  
HETATM 2518  CB  PRO A 280      31.178 -23.694  45.928  0.00  0.00      A    C  
HETATM 2519  CG  PRO A 280      29.763 -23.415  46.297  0.00  0.00      A    C  
HETATM 2520  CD  PRO A 280      29.490 -22.018  45.754  0.00  0.00      A    C  
HETATM 2521  N   THR A 281      34.175 -22.619  45.377  0.00  0.00      A    N  
HETATM 2522  CA  THR A 281      35.310 -22.823  44.508  0.00  0.00      A    C  
HETATM 2523  C   THR A 281      34.900 -23.525  43.227  0.00  0.00      A    C  
HETATM 2524  O   THR A 281      34.098 -24.485  43.241  0.00  0.00      A    O  
HETATM 2525  CB  THR A 281      36.409 -23.656  45.259  0.00  0.00      A    C  
HETATM 2526  CG2 THR A 281      37.633 -23.903  44.427  0.00  0.00      A    C  
HETATM 2527  OG1 THR A 281      36.788 -22.968  46.454  0.00  0.00      A    O  
HETATM 2528  N   ILE A 282      35.446 -23.011  42.124  0.00  0.00      A    N  
HETATM 2529  CA  ILE A 282      35.441 -23.647  40.838  0.00  0.00      A    C  
HETATM 2530  C   ILE A 282      36.890 -23.921  40.516  0.00  0.00      A    C  
HETATM 2531  O   ILE A 282      37.738 -23.043  40.649  0.00  0.00      A    O  
HETATM 2532  CB  ILE A 282      34.855 -22.733  39.767  0.00  0.00      A    C  
HETATM 2533  CG1 ILE A 282      33.380 -22.485  40.059  0.00  0.00      A    C  
HETATM 2534  CG2 ILE A 282      35.033 -23.340  38.389  0.00  0.00      A    C  
HETATM 2535  CD1 ILE A 282      32.817 -21.328  39.319  0.00  0.00      A    C  
HETATM 2536  N   LYS A 283      37.191 -25.145  40.122  0.00  0.00      A    N  
HETATM 2537  CA  LYS A 283      38.529 -25.476  39.675  0.00  0.00      A    C  
HETATM 2538  C   LYS A 283      38.518 -25.465  38.166  0.00  0.00      A    C  
HETATM 2539  O   LYS A 283      37.739 -26.194  37.556  0.00  0.00      A    O  
HETATM 2540  CB  LYS A 283      38.945 -26.839  40.212  0.00  0.00      A    C  
HETATM 2541  CG  LYS A 283      38.880 -26.867  41.723  0.00  0.00      A    C  
HETATM 2542  CD  LYS A 283      39.979 -27.716  42.337  0.00  0.00      A    C  
HETATM 2543  CE  LYS A 283      40.192 -27.348  43.825  0.00  0.00      A    C  
HETATM 2544  NZ  LYS A 283      39.083 -27.745  44.759  0.00  0.00      A    N1+
HETATM 2545  N   MET A 284      39.339 -24.603  37.564  0.00  0.00      A    N  
HETATM 2546  CA  MET A 284      39.460 -24.558  36.103  0.00  0.00      A    C  
HETATM 2547  C   MET A 284      40.669 -25.416  35.735  0.00  0.00      A    C  
HETATM 2548  O   MET A 284      41.758 -25.237  36.296  0.00  0.00      A    O  
HETATM 2549  CB  MET A 284      39.639 -23.127  35.568  0.00  0.00      A    C  
HETATM 2550  CG  MET A 284      38.801 -22.035  36.225  0.00  0.00      A    C  
HETATM 2551  SD  MET A 284      37.314 -21.484  35.354  0.00  0.00      A    S  
HETATM 2552  CE  MET A 284      36.555 -20.536  36.658  0.00  0.00      A    C  
HETATM 2553 LPD1 MET A 284      37.463 -21.100  34.814  0.00  0.00      A   LP  
HETATM 2554 LPD2 MET A 284      36.925 -22.006  35.160  0.00  0.00      A   LP  
HETATM 2555  N   GLU A 285      40.471 -26.335  34.789  0.00  0.00      A    N  
HETATM 2556  CA  GLU A 285      41.484 -27.333  34.426  0.00  0.00      A    C  
HETATM 2557  C   GLU A 285      41.357 -28.584  35.319  0.00  0.00      A    C  
HETATM 2558  O   GLU A 285      40.360 -29.320  35.269  0.00  0.00      A    O  
HETATM 2559  CB  GLU A 285      42.907 -26.763  34.533  0.00  0.00      A    C  
HETATM 2560  CG  GLU A 285      43.395 -25.879  33.377  0.00  0.00      A    C  
HETATM 2561  CD  GLU A 285      44.807 -25.344  33.653  0.00  0.00      A    C  
HETATM 2562  OE1 GLU A 285      45.054 -24.938  34.813  0.00  0.00      A    O  
HETATM 2563  OE2 GLU A 285      45.671 -25.345  32.736  0.00  0.00      A    O1-
HETATM 2564  OXT GLU A 285      42.163 -29.533  35.126  0.00  0.00      A    O1-
TER   
HETATM 2565  N   PRO B 286      22.660  -0.666  13.007  0.00  0.00      B    N  
HETATM 2566  CA  PRO B 286      23.991  -0.660  13.627  0.00  0.00      B    C  
HETATM 2567  C   PRO B 286      24.472   0.778  13.872  0.00  0.00      B    C  
HETATM 2568  O   PRO B 286      24.673   1.530  12.900  0.00  0.00      B    O  
HETATM 2569  CB  PRO B 286      24.875  -1.359  12.571  0.00  0.00      B    C  
HETATM 2570  CG  PRO B 286      24.154  -1.125  11.218  0.00  0.00      B    C  
HETATM 2571  CD  PRO B 286      22.738  -0.592  11.534  0.00  0.00      B    C  
HETATM 2572  N   PRO B 287      24.649   1.167  15.155  0.00  0.00      B    N  
HETATM 2573  CA  PRO B 287      24.942   2.575  15.436  0.00  0.00      B    C  
HETATM 2574  C   PRO B 287      26.309   3.027  14.892  0.00  0.00      B    C  
HETATM 2575  O   PRO B 287      27.262   2.233  14.814  0.00  0.00      B    O  
HETATM 2576  CB  PRO B 287      24.868   2.665  16.970  0.00  0.00      B    C  
HETATM 2577  CG  PRO B 287      25.101   1.301  17.458  0.00  0.00      B    C  
HETATM 2578  CD  PRO B 287      24.614   0.352  16.386  0.00  0.00      B    C  
HETATM 2579  N   HIS B 288      26.367   4.296  14.487  0.00  0.00      B    N  
HETATM 2580  CA  HIS B 288      27.563   4.932  13.931  0.00  0.00      B    C  
HETATM 2581  C   HIS B 288      28.708   4.988  14.960  0.00  0.00      B    C  
HETATM 2582  O   HIS B 288      28.495   5.363  16.111  0.00  0.00      B    O  
HETATM 2583  CB  HIS B 288      27.183   6.343  13.460  0.00  0.00      B    C  
HETATM 2584  CG  HIS B 288      28.212   6.991  12.592  0.00  0.00      B    C  
HETATM 2585  CD2 HIS B 288      28.167   7.384  11.299  0.00  0.00      B    C  
HETATM 2586  ND1 HIS B 288      29.467   7.323  13.049  0.00  0.00      B    N  
HETATM 2587  CE1 HIS B 288      30.158   7.882  12.074  0.00  0.00      B    C  
HETATM 2588  NE2 HIS B 288      29.393   7.934  11.000  0.00  0.00      B    N  
HETATM 2589  N   GLY B 289      29.917   4.611  14.546  0.00  0.00      B    N  
HETATM 2590  CA  GLY B 289      31.063   4.600  15.453  0.00  0.00      B    C  
HETATM 2591  C   GLY B 289      31.440   5.908  16.141  0.00  0.00      B    C  
HETATM 2592  O   GLY B 289      31.939   5.909  17.260  0.00  0.00      B    O  
HETATM 2593  N   GLU B 290      31.230   7.036  15.461  0.00  0.00      B    N  
HETATM 2594  CA  GLU B 290      31.496   8.353  16.062  0.00  0.00      B    C  
HETATM 2595  C   GLU B 290      30.629   8.607  17.286  0.00  0.00      B    C  
HETATM 2596  O   GLU B 290      31.017   9.362  18.171  0.00  0.00      B    O  
HETATM 2597  CB  GLU B 290      31.317   9.441  15.006  0.00  0.00      B    C  
HETATM 2598  CG  GLU B 290      31.727  10.845  15.451  0.00  0.00      B    C  
HETATM 2599  CD  GLU B 290      31.927  11.770  14.274  0.00  0.00      B    C  
HETATM 2600  OE1 GLU B 290      31.672  11.375  13.106  0.00  0.00      B    O  
HETATM 2601  OE2 GLU B 290      32.381  12.893  14.530  0.00  0.00      B    O1-
HETATM 2602  N   LEU B 291      29.479   7.938  17.389  0.00  0.00      B    N  
HETATM 2603  CA  LEU B 291      28.698   8.019  18.639  0.00  0.00      B    C  
HETATM 2604  C   LEU B 291      29.475   7.674  19.905  0.00  0.00      B    C  
HETATM 2605  O   LEU B 291      29.238   8.237  20.986  0.00  0.00      B    O  
HETATM 2606  CB  LEU B 291      27.387   7.230  18.553  0.00  0.00      B    C  
HETATM 2607  CG  LEU B 291      26.377   7.767  17.518  0.00  0.00      B    C  
HETATM 2608  CD1 LEU B 291      25.154   6.874  17.451  0.00  0.00      B    C  
HETATM 2609  CD2 LEU B 291      25.957   9.175  17.859  0.00  0.00      B    C  
HETATM 2610  N   GLN B 292      30.439   6.775  19.790  0.00  0.00      B    N  
HETATM 2611  CA  GLN B 292      31.310   6.531  20.935  0.00  0.00      B    C  
HETATM 2612  C   GLN B 292      32.118   7.749  21.323  0.00  0.00      B    C  
HETATM 2613  O   GLN B 292      32.137   8.105  22.484  0.00  0.00      B    O  
HETATM 2614  CB  GLN B 292      32.232   5.365  20.671  0.00  0.00      B    C  
HETATM 2615  CG  GLN B 292      31.483   4.059  20.513  0.00  0.00      B    C  
HETATM 2616  CD  GLN B 292      32.461   3.040  20.133  0.00  0.00      B    C  
HETATM 2617  NE2 GLN B 292      32.905   3.121  18.876  0.00  0.00      B    N  
HETATM 2618  OE1 GLN B 292      32.948   2.265  20.999  0.00  0.00      B    O  
HETATM 2619  N   TYR B 293      32.766   8.380  20.355  0.00  0.00      B    N  
HETATM 2620  CA  TYR B 293      33.518   9.623  20.620  0.00  0.00      B    C  
HETATM 2621  C   TYR B 293      32.609  10.721  21.235  0.00  0.00      B    C  
HETATM 2622  O   TYR B 293      32.947  11.344  22.245  0.00  0.00      B    O  
HETATM 2623  CB  TYR B 293      34.217  10.111  19.340  0.00  0.00      B    C  
HETATM 2624  CG  TYR B 293      34.849  11.487  19.497  0.00  0.00      B    C  
HETATM 2625  CD1 TYR B 293      36.076  11.648  20.185  0.00  0.00      B    C  
HETATM 2626  CD2 TYR B 293      34.195  12.648  19.004  0.00  0.00      B    C  
HETATM 2627  CE1 TYR B 293      36.645  12.904  20.364  0.00  0.00      B    C  
HETATM 2628  CE2 TYR B 293      34.771  13.923  19.171  0.00  0.00      B    C  
HETATM 2629  CZ  TYR B 293      35.984  14.046  19.847  0.00  0.00      B    C  
HETATM 2630  OH  TYR B 293      36.558  15.298  20.002  0.00  0.00      B    O  
HETATM 2631  N   LEU B 294      31.424  10.900  20.656  0.00  0.00      B    N  
HETATM 2632  CA  LEU B 294      30.464  11.906  21.170  0.00  0.00      B    C  
HETATM 2633  C   LEU B 294      30.013  11.623  22.598  0.00  0.00      B    C  
HETATM 2634  O   LEU B 294      29.996  12.520  23.435  0.00  0.00      B    O  
HETATM 2635  CB  LEU B 294      29.283  12.024  20.192  0.00  0.00      B    C  
HETATM 2636  CG  LEU B 294      29.675  12.439  18.769  0.00  0.00      B    C  
HETATM 2637  CD1 LEU B 294      28.506  12.335  17.805  0.00  0.00      B    C  
HETATM 2638  CD2 LEU B 294      30.292  13.837  18.707  0.00  0.00      B    C  
HETATM 2639  N   GLY B 295      29.704  10.353  22.908  0.00  0.00      B    N  
HETATM 2640  CA  GLY B 295      29.309   9.976  24.275  0.00  0.00      B    C  
HETATM 2641  C   GLY B 295      30.434  10.184  25.267  0.00  0.00      B    C  
HETATM 2642  O   GLY B 295      30.220  10.508  26.448  0.00  0.00      B    O  
HETATM 2643  N   GLN B 296      31.656   9.988  24.795  0.00  0.00      B    N  
HETATM 2644  CA  GLN B 296      32.827  10.215  25.634  0.00  0.00      B    C  
HETATM 2645  C   GLN B 296      32.998  11.702  25.989  0.00  0.00      B    C  
HETATM 2646  O   GLN B 296      33.261  12.031  27.137  0.00  0.00      B    O  
HETATM 2647  CB  GLN B 296      34.080   9.671  24.934  0.00  0.00      B    C  
HETATM 2648  CG  GLN B 296      34.249   8.138  24.981  0.00  0.00      B    C  
HETATM 2649  CD  GLN B 296      35.553   7.698  24.344  0.00  0.00      B    C  
HETATM 2650  NE2 GLN B 296      36.108   6.571  24.812  0.00  0.00      B    N  
HETATM 2651  OE1 GLN B 296      36.066   8.363  23.441  0.00  0.00      B    O  
HETATM 2652  N   ILE B 297      32.861  12.587  24.992  0.00  0.00      B    N  
HETATM 2653  CA  ILE B 297      32.855  14.050  25.231  0.00  0.00      B    C  
HETATM 2654  C   ILE B 297      31.751  14.430  26.233  0.00  0.00      B    C  
HETATM 2655  O   ILE B 297      31.993  15.094  27.251  0.00  0.00      B    O  
HETATM 2656  CB  ILE B 297      32.647  14.853  23.904  0.00  0.00      B    C  
HETATM 2657  CG1 ILE B 297      33.776  14.583  22.905  0.00  0.00      B    C  
HETATM 2658  CG2 ILE B 297      32.521  16.372  24.194  0.00  0.00      B    C  
HETATM 2659  CD1 ILE B 297      35.130  14.980  23.405  0.00  0.00      B    C  
HETATM 2660  N   GLN B 298      30.549  13.959  25.933  0.00  0.00      B    N  
HETATM 2661  CA  GLN B 298      29.369  14.137  26.774  0.00  0.00      B    C  
HETATM 2662  C   GLN B 298      29.600  13.715  28.247  0.00  0.00      B    C  
HETATM 2663  O   GLN B 298      29.284  14.478  29.176  0.00  0.00      B    O  
HETATM 2664  CB  GLN B 298      28.243  13.349  26.105  0.00  0.00      B    C  
HETATM 2665  CG  GLN B 298      26.851  13.466  26.685  0.00  0.00      B    C  
HETATM 2666  CD  GLN B 298      25.802  12.979  25.666  0.00  0.00      B    C  
HETATM 2667  NE2 GLN B 298      24.528  13.251  25.964  0.00  0.00      B    N  
HETATM 2668  OE1 GLN B 298      26.139  12.373  24.616  0.00  0.00      B    O  
HETATM 2669  N   HIS B 299      30.185  12.529  28.463  0.00  0.00      B    N  
HETATM 2670  CA  HIS B 299      30.515  12.018  29.820  0.00  0.00      B    C  
HETATM 2671  C   HIS B 299      31.566  12.859  30.572  0.00  0.00      B    C  
HETATM 2672  O   HIS B 299      31.470  13.074  31.792  0.00  0.00      B    O  
HETATM 2673  CB  HIS B 299      30.978  10.545  29.696  0.00  0.00      B    C  
HETATM 2674  CG  HIS B 299      31.333   9.890  30.997  0.00  0.00      B    C  
HETATM 2675  CD2 HIS B 299      32.520   9.453  31.482  0.00  0.00      B    C  
HETATM 2676  ND1 HIS B 299      30.394   9.592  31.962  0.00  0.00      B    N  
HETATM 2677  CE1 HIS B 299      30.991   9.023  32.998  0.00  0.00      B    C  
HETATM 2678  NE2 HIS B 299      32.281   8.928  32.731  0.00  0.00      B    N  
HETATM 2679  N   ILE B 300      32.591  13.327  29.860  0.00  0.00      B    N  
HETATM 2680  CA  ILE B 300      33.594  14.190  30.509  0.00  0.00      B    C  
HETATM 2681  C   ILE B 300      32.961  15.546  30.897  0.00  0.00      B    C  
HETATM 2682  O   ILE B 300      33.229  16.089  31.975  0.00  0.00      B    O  
HETATM 2683  CB  ILE B 300      34.919  14.369  29.656  0.00  0.00      B    C  
HETATM 2684  CG1 ILE B 300      35.569  13.003  29.383  0.00  0.00      B    C  
HETATM 2685  CG2 ILE B 300      35.925  15.225  30.422  0.00  0.00      B    C  
HETATM 2686  CD1 ILE B 300      36.384  12.928  28.153  0.00  0.00      B    C  
HETATM 2687  N   LEU B 301      32.110  16.077  30.032  0.00  0.00      B    N  
HETATM 2688  CA  LEU B 301      31.424  17.342  30.368  0.00  0.00      B    C  
HETATM 2689  C   LEU B 301      30.607  17.200  31.662  0.00  0.00      B    C  
HETATM 2690  O   LEU B 301      30.805  17.947  32.622  0.00  0.00      B    O  
HETATM 2691  CB  LEU B 301      30.600  17.852  29.179  0.00  0.00      B    C  
HETATM 2692  CG  LEU B 301      31.510  18.366  28.055  0.00  0.00      B    C  
HETATM 2693  CD1 LEU B 301      30.751  18.742  26.795  0.00  0.00      B    C  
HETATM 2694  CD2 LEU B 301      32.387  19.516  28.540  0.00  0.00      B    C  
HETATM 2695  N   ARG B 302      29.758  16.168  31.702  0.00  0.00      B    N  
HETATM 2696  CA  ARG B 302      28.933  15.825  32.869  0.00  0.00      B    C  
HETATM 2697  C   ARG B 302      29.705  15.341  34.082  0.00  0.00      B    C  
HETATM 2698  O   ARG B 302      29.438  15.796  35.183  0.00  0.00      B    O  
HETATM 2699  CB  ARG B 302      27.921  14.752  32.494  0.00  0.00      B    C  
HETATM 2700  CG  ARG B 302      27.019  15.113  31.335  0.00  0.00      B    C  
HETATM 2701  CD  ARG B 302      25.674  14.369  31.449  0.00  0.00      B    C  
HETATM 2702  NE  ARG B 302      24.741  14.747  30.383  0.00  0.00      B    N  
HETATM 2703  CZ  ARG B 302      24.203  13.895  29.507  0.00  0.00      B    C  
HETATM 2704  NH1 ARG B 302      24.488  12.592  29.571  0.00  0.00      B    N  
HETATM 2705  NH2 ARG B 302      23.365  14.350  28.570  0.00  0.00      B    N  
HETATM 2706  N   CYS B 303      30.641  14.407  33.902  0.00  0.00      B    N  
HETATM 2707  CA  CYS B 303      31.301  13.779  35.052  0.00  0.00      B    C  
HETATM 2708  C   CYS B 303      32.761  14.133  35.259  0.00  0.00      B    C  
HETATM 2709  O   CYS B 303      33.317  13.812  36.306  0.00  0.00      B    O  
HETATM 2710  CB  CYS B 303      31.152  12.264  34.994  0.00  0.00      B    C  
HETATM 2711  SG  CYS B 303      29.430  11.745  34.838  0.00  0.00      B    S  
HETATM 2712 LPG1 CYS B 303      29.039  12.007  35.328  0.00  0.00      B   LP  
HETATM 2713 LPG2 CYS B 303      29.170  11.904  34.231  0.00  0.00      B   LP  
HETATM 2714  N   GLY B 304      33.387  14.780  34.279  0.00  0.00      B    N  
HETATM 2715  CA  GLY B 304      34.790  15.148  34.402  0.00  0.00      B    C  
HETATM 2716  C   GLY B 304      35.071  15.965  35.650  0.00  0.00      B    C  
HETATM 2717  O   GLY B 304      34.289  16.822  36.045  0.00  0.00      B    O  
HETATM 2718  N   VAL B 305      36.200  15.690  36.268  0.00  0.00      B    N  
HETATM 2719  CA  VAL B 305      36.667  16.421  37.419  0.00  0.00      B    C  
HETATM 2720  C   VAL B 305      37.734  17.416  36.929  0.00  0.00      B    C  
HETATM 2721  O   VAL B 305      38.409  17.171  35.910  0.00  0.00      B    O  
HETATM 2722  CB  VAL B 305      37.192  15.410  38.488  0.00  0.00      B    C  
HETATM 2723  CG1 VAL B 305      38.223  16.009  39.399  0.00  0.00      B    C  
HETATM 2724  CG2 VAL B 305      36.019  14.869  39.315  0.00  0.00      B    C  
HETATM 2725  N   ARG B 306      37.864  18.536  37.646  0.00  0.00      B    N  
HETATM 2726  CA  ARG B 306      38.842  19.582  37.329  0.00  0.00      B    C  
HETATM 2727  C   ARG B 306      40.255  19.149  37.696  0.00  0.00      B    C  
HETATM 2728  O   ARG B 306      40.528  18.817  38.843  0.00  0.00      B    O  
HETATM 2729  CB  ARG B 306      38.479  20.895  38.050  0.00  0.00      B    C  
HETATM 2730  CG  ARG B 306      37.388  21.711  37.340  0.00  0.00      B    C  
HETATM 2731  CD  ARG B 306      36.840  22.844  38.237  0.00  0.00      B    C  
HETATM 2732  NE  ARG B 306      35.768  22.424  39.161  0.00  0.00      B    N  
HETATM 2733  CZ  ARG B 306      35.542  22.971  40.359  0.00  0.00      B    C  
HETATM 2734  NH1 ARG B 306      36.302  23.974  40.812  0.00  0.00      B    N  
HETATM 2735  NH2 ARG B 306      34.551  22.506  41.112  0.00  0.00      B    N  
HETATM 2736  N   LYS B 307      41.164  19.179  36.726  0.00  0.00      B    N  
HETATM 2737  CA  LYS B 307      42.544  18.724  36.954  0.00  0.00      B    C  
HETATM 2738  C   LYS B 307      43.452  19.573  36.089  0.00  0.00      B    C  
HETATM 2739  O   LYS B 307      43.107  19.844  34.953  0.00  0.00      B    O  
HETATM 2740  CB  LYS B 307      42.674  17.214  36.593  0.00  0.00      B    C  
HETATM 2741  CG  LYS B 307      44.006  16.509  36.974  0.00  0.00      B    C  
HETATM 2742  CD  LYS B 307      43.877  14.982  36.834  0.00  0.00      B    C  
HETATM 2743  CE  LYS B 307      45.148  14.246  37.175  0.00  0.00      B    C  
HETATM 2744  NZ  LYS B 307      45.950  13.919  35.916  0.00  0.00      B    N1+
HETATM 2745  N   ASP B 308      44.595  20.008  36.613  0.00  0.00      B    N  
HETATM 2746  CA  ASP B 308      45.546  20.801  35.796  0.00  0.00      B    C  
HETATM 2747  C   ASP B 308      46.489  19.929  35.009  0.00  0.00      B    C  
HETATM 2748  O   ASP B 308      46.931  18.886  35.503  0.00  0.00      B    O  
HETATM 2749  CB  ASP B 308      46.421  21.722  36.655  0.00  0.00      B    C  
HETATM 2750  CG  ASP B 308      45.632  22.819  37.335  0.00  0.00      B    C  
HETATM 2751  OD1 ASP B 308      44.523  23.172  36.856  0.00  0.00      B    O  
HETATM 2752  OD2 ASP B 308      46.139  23.322  38.365  0.00  0.00      B    O1-
HETATM 2753  N   ASP B 309      46.827  20.375  33.799  0.00  0.00      B    N  
HETATM 2754  CA  ASP B 309      47.904  19.744  33.046  0.00  0.00      B    C  
HETATM 2755  C   ASP B 309      49.251  20.256  33.570  0.00  0.00      B    C  
HETATM 2756  O   ASP B 309      49.298  20.954  34.577  0.00  0.00      B    O  
HETATM 2757  CB  ASP B 309      47.748  19.930  31.522  0.00  0.00      B    C  
HETATM 2758  CG  ASP B 309      48.137  21.344  31.045  0.00  0.00      B    C  
HETATM 2759  OD1 ASP B 309      48.561  22.155  31.881  0.00  0.00      B    O  
HETATM 2760  OD2 ASP B 309      48.029  21.635  29.831  0.00  0.00      B    O1-
HETATM 2761  N   ARG B 310      50.320  19.870  32.883  0.00  0.00      B    N  
HETATM 2762  CA  ARG B 310      51.706  20.246  33.161  0.00  0.00      B    C  
HETATM 2763  C   ARG B 310      51.959  21.735  33.391  0.00  0.00      B    C  
HETATM 2764  O   ARG B 310      52.765  22.110  34.246  0.00  0.00      B    O  
HETATM 2765  CB  ARG B 310      52.522  19.879  31.934  0.00  0.00      B    C  
HETATM 2766  CG  ARG B 310      53.825  19.288  32.248  0.00  0.00      B    C  
HETATM 2767  CD  ARG B 310      54.448  18.729  30.997  0.00  0.00      B    C  
HETATM 2768  NE  ARG B 310      54.640  19.760  29.987  0.00  0.00      B    N  
HETATM 2769  CZ  ARG B 310      55.458  20.808  30.118  0.00  0.00      B    C  
HETATM 2770  NH1 ARG B 310      56.170  20.998  31.239  0.00  0.00      B    N  
HETATM 2771  NH2 ARG B 310      55.553  21.674  29.121  0.00  0.00      B    N  
HETATM 2772  N   THR B 311      51.294  22.562  32.581  0.00  0.00      B    N  
HETATM 2773  CA  THR B 311      51.535  23.999  32.549  0.00  0.00      B    C  
HETATM 2774  C   THR B 311      50.558  24.751  33.453  0.00  0.00      B    C  
HETATM 2775  O   THR B 311      50.482  25.979  33.392  0.00  0.00      B    O  
HETATM 2776  CB  THR B 311      51.425  24.547  31.113  0.00  0.00      B    C  
HETATM 2777  CG2 THR B 311      52.381  23.807  30.166  0.00  0.00      B    C  
HETATM 2778  OG1 THR B 311      50.075  24.411  30.645  0.00  0.00      B    O  
HETATM 2779  N   GLY B 312      49.826  24.015  34.292  0.00  0.00      B    N  
HETATM 2780  CA  GLY B 312      48.801  24.597  35.139  0.00  0.00      B    C  
HETATM 2781  C   GLY B 312      47.535  24.987  34.389  0.00  0.00      B    C  
HETATM 2782  O   GLY B 312      46.696  25.700  34.930  0.00  0.00      B    O  
HETATM 2783  N   THR B 313      47.385  24.538  33.145  0.00  0.00      B    N  
HETATM 2784  CA  THR B 313      46.145  24.775  32.386  0.00  0.00      B    C  
HETATM 2785  C   THR B 313      45.075  23.727  32.758  0.00  0.00      B    C  
HETATM 2786  O   THR B 313      45.391  22.548  32.992  0.00  0.00      B    O  
HETATM 2787  CB  THR B 313      46.412  24.734  30.896  0.00  0.00      B    C  
HETATM 2788  CG2 THR B 313      45.216  25.235  30.094  0.00  0.00      B    C  
HETATM 2789  OG1 THR B 313      47.591  25.502  30.606  0.00  0.00      B    O  
HETATM 2790  N   GLY B 314      43.819  24.166  32.781  0.00  0.00      B    N  
HETATM 2791  CA  GLY B 314      42.731  23.400  33.356  0.00  0.00      B    C  
HETATM 2792  C   GLY B 314      41.987  22.508  32.385  0.00  0.00      B    C  
HETATM 2793  O   GLY B 314      41.737  22.854  31.235  0.00  0.00      B    O  
HETATM 2794  N   THR B 315      41.597  21.344  32.868  0.00  0.00      B    N  
HETATM 2795  CA  THR B 315      40.842  20.399  32.056  0.00  0.00      B    C  
HETATM 2796  C   THR B 315      39.699  19.882  32.887  0.00  0.00      B    C  
HETATM 2797  O   THR B 315      39.706  19.962  34.119  0.00  0.00      B    O  
HETATM 2798  CB  THR B 315      41.729  19.152  31.673  0.00  0.00      B    C  
HETATM 2799  CG2 THR B 315      43.026  19.585  30.986  0.00  0.00      B    C  
HETATM 2800  OG1 THR B 315      42.039  18.418  32.877  0.00  0.00      B    O  
HETATM 2801  N   LEU B 316      38.714  19.355  32.186  0.00  0.00      B    N  
HETATM 2802  CA  LEU B 316      37.772  18.397  32.754  0.00  0.00      B    C  
HETATM 2803  C   LEU B 316      38.329  16.989  32.453  0.00  0.00      B    C  
HETATM 2804  O   LEU B 316      38.558  16.649  31.296  0.00  0.00      B    O  
HETATM 2805  CB  LEU B 316      36.375  18.598  32.123  0.00  0.00      B    C  
HETATM 2806  CG  LEU B 316      35.584  19.819  32.627  0.00  0.00      B    C  
HETATM 2807  CD1 LEU B 316      34.148  19.735  32.156  0.00  0.00      B    C  
HETATM 2808  CD2 LEU B 316      35.630  19.911  34.155  0.00  0.00      B    C  
HETATM 2809  N   SER B 317      38.545  16.199  33.496  0.00  0.00      B    N  
HETATM 2810  CA  SER B 317      39.244  14.904  33.402  0.00  0.00      B    C  
HETATM 2811  C   SER B 317      38.445  13.682  33.878  0.00  0.00      B    C  
HETATM 2812  O   SER B 317      37.846  13.704  34.952  0.00  0.00      B    O  
HETATM 2813  CB  SER B 317      40.529  14.954  34.209  0.00  0.00      B    C  
HETATM 2814  OG  SER B 317      41.299  13.781  34.032  0.00  0.00      B    O  
HETATM 2815  N   VAL B 318      38.497  12.608  33.082  0.00  0.00      B    N  
HETATM 2816  CA  VAL B 318      38.006  11.262  33.486  0.00  0.00      B    C  
HETATM 2817  C   VAL B 318      39.142  10.257  33.253  0.00  0.00      B    C  
HETATM 2818  O   VAL B 318      39.732  10.289  32.188  0.00  0.00      B    O  
HETATM 2819  CB  VAL B 318      36.760  10.846  32.645  0.00  0.00      B    C  
HETATM 2820  CG1 VAL B 318      36.459   9.356  32.769  0.00  0.00      B    C  
HETATM 2821  CG2 VAL B 318      35.530  11.650  33.081  0.00  0.00      B    C  
HETATM 2822  N   PHE B 319      39.439   9.393  34.232  0.00  0.00      B    N  
HETATM 2823  CA  PHE B 319      40.449   8.304  34.075  0.00  0.00      B    C  
HETATM 2824  C   PHE B 319      39.844   6.948  33.617  0.00  0.00      B    C  
HETATM 2825  O   PHE B 319      38.957   6.400  34.278  0.00  0.00      B    O  
HETATM 2826  CB  PHE B 319      41.238   8.129  35.384  0.00  0.00      B    C  
HETATM 2827  CG  PHE B 319      42.443   7.213  35.289  0.00  0.00      B    C  
HETATM 2828  CD1 PHE B 319      43.496   7.493  34.429  0.00  0.00      B    C  
HETATM 2829  CD2 PHE B 319      42.543   6.084  36.117  0.00  0.00      B    C  
HETATM 2830  CE1 PHE B 319      44.643   6.652  34.379  0.00  0.00      B    C  
HETATM 2831  CE2 PHE B 319      43.667   5.240  36.069  0.00  0.00      B    C  
HETATM 2832  CZ  PHE B 319      44.723   5.534  35.198  0.00  0.00      B    C  
HETATM 2833  N   GLY B 320      40.299   6.436  32.465  0.00  0.00      B    N  
HETATM 2834  CA  GLY B 320      39.838   5.125  31.967  0.00  0.00      B    C  
HETATM 2835  C   GLY B 320      38.704   5.143  30.977  0.00  0.00      B    C  
HETATM 2836  O   GLY B 320      37.547   5.240  31.352  0.00  0.00      B    O  
HETATM 2837  N   MET B 321      39.013   5.042  29.693  0.00  0.00      B    N  
HETATM 2838  CA  MET B 321      37.961   5.065  28.694  0.00  0.00      B    C  
HETATM 2839  C   MET B 321      38.357   4.124  27.584  0.00  0.00      B    C  
HETATM 2840  O   MET B 321      39.504   3.795  27.457  0.00  0.00      B    O  
HETATM 2841  CB  MET B 321      37.781   6.500  28.110  0.00  0.00      B    C  
HETATM 2842  CG  MET B 321      37.161   7.508  29.088  0.00  0.00      B    C  
HETATM 2843  SD  MET B 321      36.561   8.985  28.217  0.00  0.00      B    S  
HETATM 2844  CE  MET B 321      34.889   9.113  28.888  0.00  0.00      B    C  
HETATM 2845 LPD1 MET B 321      36.933   9.533  28.367  0.00  0.00      B   LP  
HETATM 2846 LPD2 MET B 321      36.554   8.893  27.544  0.00  0.00      B   LP  
HETATM 2847  N   GLN B 322      37.403   3.698  26.780  0.00  0.00      B    N  
HETATM 2848  CA  GLN B 322      37.708   2.884  25.642  0.00  0.00      B    C  
HETATM 2849  C   GLN B 322      36.621   3.017  24.629  0.00  0.00      B    C  
HETATM 2850  O   GLN B 322      35.482   3.015  25.000  0.00  0.00      B    O  
HETATM 2851  CB  GLN B 322      37.819   1.378  26.072  0.00  0.00      B    C  
HETATM 2852  CG  GLN B 322      38.149   0.444  24.957  0.00  0.00      B    C  
HETATM 2853  CD  GLN B 322      38.411  -1.030  25.490  0.00  0.00      B    C  
HETATM 2854  NE2 GLN B 322      39.591  -1.284  26.011  0.00  0.00      B    N  
HETATM 2855  OE1 GLN B 322      37.537  -1.867  25.424  0.00  0.00      B    O  
HETATM 2856  N   ALA B 323      36.984   3.046  23.350  0.00  0.00      B    N  
HETATM 2857  CA  ALA B 323      36.038   3.066  22.243  0.00  0.00      B    C  
HETATM 2858  C   ALA B 323      36.523   2.054  21.189  0.00  0.00      B    C  
HETATM 2859  O   ALA B 323      37.712   1.928  21.014  0.00  0.00      B    O  
HETATM 2860  CB  ALA B 323      35.984   4.497  21.598  0.00  0.00      B    C  
HETATM 2861  N   ARG B 324      35.594   1.404  20.480  0.00  0.00      B    N  
HETATM 2862  CA  ARG B 324      35.874   0.499  19.355  0.00  0.00      B    C  
HETATM 2863  C   ARG B 324      35.377   1.099  18.029  0.00  0.00      B    C  
HETATM 2864  O   ARG B 324      34.230   1.500  17.925  0.00  0.00      B    O  
HETATM 2865  CB  ARG B 324      35.233  -0.919  19.603  0.00  0.00      B    C  
HETATM 2866  CG  ARG B 324      35.591  -2.034  18.552  0.00  0.00      B    C  
HETATM 2867  CD  ARG B 324      34.913  -3.480  18.819  0.00  0.00      B    C  
HETATM 2868  NE  ARG B 324      35.371  -3.933  20.109  0.00  0.00      B    N  
HETATM 2869  CZ  ARG B 324      36.448  -4.681  20.337  0.00  0.00      B    C  
HETATM 2870  NH1 ARG B 324      37.127  -5.234  19.356  0.00  0.00      B    N  
HETATM 2871  NH2 ARG B 324      36.818  -4.892  21.587  0.00  0.00      B    N  
HETATM 2872  N   TYR B 325      36.235   1.148  17.027  0.00  0.00      B    N  
HETATM 2873  CA  TYR B 325      35.867   1.653  15.705  0.00  0.00      B    C  
HETATM 2874  C   TYR B 325      36.152   0.516  14.720  0.00  0.00      B    C  
HETATM 2875  O   TYR B 325      37.295   0.052  14.613  0.00  0.00      B    O  
HETATM 2876  CB  TYR B 325      36.676   2.940  15.328  0.00  0.00      B    C  
HETATM 2877  CG  TYR B 325      36.482   4.069  16.329  0.00  0.00      B    C  
HETATM 2878  CD1 TYR B 325      35.393   4.961  16.208  0.00  0.00      B    C  
HETATM 2879  CD2 TYR B 325      37.352   4.240  17.396  0.00  0.00      B    C  
HETATM 2880  CE1 TYR B 325      35.166   5.992  17.157  0.00  0.00      B    C  
HETATM 2881  CE2 TYR B 325      37.145   5.269  18.331  0.00  0.00      B    C  
HETATM 2882  CZ  TYR B 325      36.031   6.142  18.190  0.00  0.00      B    C  
HETATM 2883  OH  TYR B 325      35.812   7.144  19.116  0.00  0.00      B    O  
HETATM 2884  N   SER B 326      35.111   0.065  14.016  0.00  0.00      B    N  
HETATM 2885  CA  SER B 326      35.278  -0.869  12.933  0.00  0.00      B    C  
HETATM 2886  C   SER B 326      36.044  -0.238  11.794  0.00  0.00      B    C  
HETATM 2887  O   SER B 326      35.832   0.937  11.460  0.00  0.00      B    O  
HETATM 2888  CB  SER B 326      33.921  -1.388  12.442  0.00  0.00      B    C  
HETATM 2889  OG  SER B 326      34.107  -2.188  11.297  0.00  0.00      B    O  
HETATM 2890  N   LEU B 327      36.948  -1.018  11.210  0.00  0.00      B    N  
HETATM 2891  CA  LEU B 327      37.713  -0.607  10.043  0.00  0.00      B    C  
HETATM 2892  C   LEU B 327      37.268  -1.416   8.825  0.00  0.00      B    C  
HETATM 2893  O   LEU B 327      37.933  -1.415   7.798  0.00  0.00      B    O  
HETATM 2894  CB  LEU B 327      39.214  -0.840  10.286  0.00  0.00      B    C  
HETATM 2895  CG  LEU B 327      39.908  -0.208  11.496  0.00  0.00      B    C  
HETATM 2896  CD1 LEU B 327      41.404  -0.549  11.524  0.00  0.00      B    C  
HETATM 2897  CD2 LEU B 327      39.700   1.328  11.528  0.00  0.00      B    C  
HETATM 2898  N   ARG B 328      36.151  -2.125   8.945  0.00  0.00      B    N  
HETATM 2899  CA  ARG B 328      35.699  -3.020   7.873  0.00  0.00      B    C  
HETATM 2900  C   ARG B 328      34.829  -2.288   6.872  0.00  0.00      B    C  
HETATM 2901  O   ARG B 328      33.697  -1.909   7.176  0.00  0.00      B    O  
HETATM 2902  CB  ARG B 328      34.954  -4.225   8.456  0.00  0.00      B    C  
HETATM 2903  CG  ARG B 328      35.826  -4.986   9.441  0.00  0.00      B    C  
HETATM 2904  CD  ARG B 328      35.155  -6.241   9.998  0.00  0.00      B    C  
HETATM 2905  NE  ARG B 328      35.992  -6.803  11.048  0.00  0.00      B    N  
HETATM 2906  CZ  ARG B 328      35.949  -6.437  12.326  0.00  0.00      B    C  
HETATM 2907  NH1 ARG B 328      35.077  -5.525  12.742  0.00  0.00      B    N  
HETATM 2908  NH2 ARG B 328      36.783  -7.002  13.194  0.00  0.00      B    N  
HETATM 2909  N   ASP B 329      35.382  -2.060   5.685  0.00  0.00      B    N  
HETATM 2910  CA  ASP B 329      34.678  -1.334   4.620  0.00  0.00      B    C  
HETATM 2911  C   ASP B 329      34.256   0.097   5.001  0.00  0.00      B    C  
HETATM 2912  O   ASP B 329      33.406   0.660   4.338  0.00  0.00      B    O  
HETATM 2913  CB  ASP B 329      33.452  -2.132   4.111  0.00  0.00      B    C  
HETATM 2914  CG  ASP B 329      33.804  -3.549   3.677  0.00  0.00      B    C  
HETATM 2915  OD1 ASP B 329      34.694  -3.707   2.808  0.00  0.00      B    O  
HETATM 2916  OD2 ASP B 329      33.175  -4.506   4.207  0.00  0.00      B    O1-
HETATM 2917  N   GLU B 330      34.841   0.654   6.067  0.00  0.00      B    N  
HETATM 2918  CA  GLU B 330      34.694   2.064   6.495  0.00  0.00      B    C  
HETATM 2919  C   GLU B 330      36.012   2.542   7.136  0.00  0.00      B    C  
HETATM 2920  O   GLU B 330      36.851   1.722   7.553  0.00  0.00      B    O  
HETATM 2921  CB  GLU B 330      33.537   2.237   7.502  0.00  0.00      B    C  
HETATM 2922  CG  GLU B 330      33.681   1.423   8.818  0.00  0.00      B    C  
HETATM 2923  CD  GLU B 330      32.825   1.954   9.972  0.00  0.00      B    C  
HETATM 2924  OE1 GLU B 330      31.606   2.022   9.792  0.00  0.00      B    O  
HETATM 2925  OE2 GLU B 330      33.371   2.293  11.072  0.00  0.00      B    O1-
HETATM 2926  N   PHE B 331      36.189   3.858   7.214  0.00  0.00      B    N  
HETATM 2927  CA  PHE B 331      37.364   4.455   7.827  0.00  0.00      B    C  
HETATM 2928  C   PHE B 331      36.966   5.546   8.819  0.00  0.00      B    C  
HETATM 2929  O   PHE B 331      36.291   6.499   8.426  0.00  0.00      B    O  
HETATM 2930  CB  PHE B 331      38.305   5.027   6.764  0.00  0.00      B    C  
HETATM 2931  CG  PHE B 331      39.627   5.490   7.328  0.00  0.00      B    C  
HETATM 2932  CD1 PHE B 331      39.770   6.781   7.833  0.00  0.00      B    C  
HETATM 2933  CD2 PHE B 331      40.712   4.609   7.417  0.00  0.00      B    C  
HETATM 2934  CE1 PHE B 331      40.972   7.208   8.383  0.00  0.00      B    C  
HETATM 2935  CE2 PHE B 331      41.902   5.029   7.948  0.00  0.00      B    C  
HETATM 2936  CZ  PHE B 331      42.052   6.329   8.427  0.00  0.00      B    C  
HETATM 2937  N   PRO B 332      37.423   5.447  10.092  0.00  0.00      B    N  
HETATM 2938  CA  PRO B 332      36.910   6.336  11.138  0.00  0.00      B    C  
HETATM 2939  C   PRO B 332      37.518   7.754  11.128  0.00  0.00      B    C  
HETATM 2940  O   PRO B 332      38.075   8.205  12.142  0.00  0.00      B    O  
HETATM 2941  CB  PRO B 332      37.255   5.581  12.438  0.00  0.00      B    C  
HETATM 2942  CG  PRO B 332      38.510   4.802  12.102  0.00  0.00      B    C  
HETATM 2943  CD  PRO B 332      38.481   4.550  10.607  0.00  0.00      B    C  
HETATM 2944  N   LEU B 333      37.400   8.447   9.995  0.00  0.00      B    N  
HETATM 2945  CA  LEU B 333      37.689   9.901   9.937  0.00  0.00      B    C  
HETATM 2946  C   LEU B 333      36.440  10.658  10.406  0.00  0.00      B    C  
HETATM 2947  O   LEU B 333      35.415  10.604   9.772  0.00  0.00      B    O  
HETATM 2948  CB  LEU B 333      38.101  10.329   8.518  0.00  0.00      B    C  
HETATM 2949  CG  LEU B 333      38.754  11.716   8.315  0.00  0.00      B    C  
HETATM 2950  CD1 LEU B 333      39.979  11.874   9.158  0.00  0.00      B    C  
HETATM 2951  CD2 LEU B 333      39.099  11.998   6.829  0.00  0.00      B    C  
HETATM 2952  N   LEU B 334      36.510  11.298  11.552  0.00  0.00      B    N  
HETATM 2953  CA  LEU B 334      35.319  11.856  12.182  0.00  0.00      B    C  
HETATM 2954  C   LEU B 334      34.599  12.865  11.281  0.00  0.00      B    C  
HETATM 2955  O   LEU B 334      35.225  13.590  10.508  0.00  0.00      B    O  
HETATM 2956  CB  LEU B 334      35.658  12.464  13.560  0.00  0.00      B    C  
HETATM 2957  CG  LEU B 334      36.148  11.509  14.667  0.00  0.00      B    C  
HETATM 2958  CD1 LEU B 334      36.155  12.162  16.023  0.00  0.00      B    C  
HETATM 2959  CD2 LEU B 334      35.343  10.216  14.744  0.00  0.00      B    C  
HETATM 2960  N   THR B 335      33.271  12.887  11.372  0.00  0.00      B    N  
HETATM 2961  CA  THR B 335      32.437  13.695  10.465  0.00  0.00      B    C  
HETATM 2962  C   THR B 335      31.736  14.890  11.140  0.00  0.00      B    C  
HETATM 2963  O   THR B 335      31.214  15.754  10.452  0.00  0.00      B    O  
HETATM 2964  CB  THR B 335      31.365  12.845   9.759  0.00  0.00      B    C  
HETATM 2965  CG2 THR B 335      31.999  11.719   8.947  0.00  0.00      B    C  
HETATM 2966  OG1 THR B 335      30.467  12.306  10.738  0.00  0.00      B    O  
HETATM 2967  N   THR B 336      31.731  14.951  12.470  0.00  0.00      B    N  
HETATM 2968  CA  THR B 336      31.033  16.035  13.154  0.00  0.00      B    C  
HETATM 2969  C   THR B 336      31.845  17.337  13.151  0.00  0.00      B    C  
HETATM 2970  O   THR B 336      31.393  18.388  13.660  0.00  0.00      B    O  
HETATM 2971  CB  THR B 336      30.620  15.672  14.582  0.00  0.00      B    C  
HETATM 2972  CG2 THR B 336      29.667  14.480  14.594  0.00  0.00      B    C  
HETATM 2973  OG1 THR B 336      31.781  15.417  15.373  0.00  0.00      B    O  
HETATM 2974  N   LYS B 337      33.050  17.233  12.595  0.00  0.00      B    N  
HETATM 2975  CA  LYS B 337      33.922  18.353  12.344  0.00  0.00      B    C  
HETATM 2976  C   LYS B 337      34.832  17.863  11.236  0.00  0.00      B    C  
HETATM 2977  O   LYS B 337      35.023  16.650  11.095  0.00  0.00      B    O  
HETATM 2978  CB  LYS B 337      34.710  18.721  13.593  0.00  0.00      B    C  
HETATM 2979  CG  LYS B 337      36.051  18.035  13.724  0.00  0.00      B    C  
HETATM 2980  CD  LYS B 337      36.756  18.591  14.906  0.00  0.00      B    C  
HETATM 2981  CE  LYS B 337      37.974  17.800  15.230  0.00  0.00      B    C  
HETATM 2982  NZ  LYS B 337      38.523  18.312  16.537  0.00  0.00      B    N1+
HETATM 2983  N   ARG B 338      35.339  18.783  10.412  0.00  0.00      B    N  
HETATM 2984  CA  ARG B 338      36.269  18.395   9.364  0.00  0.00      B    C  
HETATM 2985  C   ARG B 338      37.652  18.137   9.972  0.00  0.00      B    C  
HETATM 2986  O   ARG B 338      38.193  18.973  10.712  0.00  0.00      B    O  
HETATM 2987  CB  ARG B 338      36.336  19.413   8.229  0.00  0.00      B    C  
HETATM 2988  CG  ARG B 338      37.339  19.027   7.126  0.00  0.00      B    C  
HETATM 2989  CD  ARG B 338      37.424  20.043   5.978  0.00  0.00      B    C  
HETATM 2990  NE  ARG B 338      36.209  20.091   5.161  0.00  0.00      B    N  
HETATM 2991  CZ  ARG B 338      35.919  19.240   4.180  0.00  0.00      B    C  
HETATM 2992  NH1 ARG B 338      36.741  18.227   3.879  0.00  0.00      B    N  
HETATM 2993  NH2 ARG B 338      34.794  19.382   3.509  0.00  0.00      B    N  
HETATM 2994  N   VAL B 339      38.182  16.943   9.700  0.00  0.00      B    N  
HETATM 2995  CA  VAL B 339      39.513  16.566  10.164  0.00  0.00      B    C  
HETATM 2996  C   VAL B 339      40.500  16.739   9.016  0.00  0.00      B    C  
HETATM 2997  O   VAL B 339      40.218  16.361   7.897  0.00  0.00      B    O  
HETATM 2998  CB  VAL B 339      39.506  15.116  10.738  0.00  0.00      B    C  
HETATM 2999  CG1 VAL B 339      40.929  14.629  11.111  0.00  0.00      B    C  
HETATM 3000  CG2 VAL B 339      38.577  15.041  11.940  0.00  0.00      B    C  
HETATM 3001  N   PHE B 340      41.642  17.350   9.298  0.00  0.00      B    N  
HETATM 3002  CA  PHE B 340      42.696  17.585   8.299  0.00  0.00      B    C  
HETATM 3003  C   PHE B 340      43.412  16.251   7.911  0.00  0.00      B    C  
HETATM 3004  O   PHE B 340      44.490  15.927   8.414  0.00  0.00      B    O  
HETATM 3005  CB  PHE B 340      43.675  18.683   8.797  0.00  0.00      B    C  
HETATM 3006  CG  PHE B 340      44.702  19.117   7.766  0.00  0.00      B    C  
HETATM 3007  CD1 PHE B 340      44.379  19.185   6.413  0.00  0.00      B    C  
HETATM 3008  CD2 PHE B 340      45.997  19.463   8.160  0.00  0.00      B    C  
HETATM 3009  CE1 PHE B 340      45.341  19.592   5.460  0.00  0.00      B    C  
HETATM 3010  CE2 PHE B 340      46.958  19.863   7.226  0.00  0.00      B    C  
HETATM 3011  CZ  PHE B 340      46.630  19.936   5.880  0.00  0.00      B    C  
HETATM 3012  N   TRP B 341      42.760  15.507   7.019  0.00  0.00      B    N  
HETATM 3013  CA  TRP B 341      43.199  14.212   6.547  0.00  0.00      B    C  
HETATM 3014  C   TRP B 341      44.603  14.234   5.943  0.00  0.00      B    C  
HETATM 3015  O   TRP B 341      45.445  13.432   6.336  0.00  0.00      B    O  
HETATM 3016  CB  TRP B 341      42.210  13.665   5.510  0.00  0.00      B    C  
HETATM 3017  CG  TRP B 341      42.756  12.472   4.786  0.00  0.00      B    C  
HETATM 3018  CD1 TRP B 341      43.052  12.375   3.450  0.00  0.00      B    C  
HETATM 3019  CD2 TRP B 341      43.093  11.201   5.367  0.00  0.00      B    C  
HETATM 3020  CE2 TRP B 341      43.576  10.378   4.319  0.00  0.00      B    C  
HETATM 3021  CE3 TRP B 341      43.028  10.674   6.670  0.00  0.00      B    C  
HETATM 3022  NE1 TRP B 341      43.532  11.117   3.163  0.00  0.00      B    N  
HETATM 3023  CZ2 TRP B 341      43.997   9.056   4.537  0.00  0.00      B    C  
HETATM 3024  CZ3 TRP B 341      43.445   9.361   6.884  0.00  0.00      B    C  
HETATM 3025  CH2 TRP B 341      43.922   8.569   5.823  0.00  0.00      B    C  
HETATM 3026  N   LYS B 342      44.838  15.144   4.991  0.00  0.00      B    N  
HETATM 3027  CA  LYS B 342      46.174  15.345   4.384  0.00  0.00      B    C  
HETATM 3028  C   LYS B 342      47.307  15.460   5.402  0.00  0.00      B    C  
HETATM 3029  O   LYS B 342      48.375  14.891   5.190  0.00  0.00      B    O  
HETATM 3030  CB  LYS B 342      46.162  16.536   3.396  0.00  0.00      B    C  
HETATM 3031  CG  LYS B 342      47.529  17.186   3.104  0.00  0.00      B    C  
HETATM 3032  CD  LYS B 342      47.583  17.816   1.707  0.00  0.00      B    C  
HETATM 3033  CE  LYS B 342      48.409  19.122   1.699  0.00  0.00      B    C  
HETATM 3034  NZ  LYS B 342      49.771  19.031   2.366  0.00  0.00      B    N1+
HETATM 3035  N   GLY B 343      47.078  16.164   6.507  0.00  0.00      B    N  
HETATM 3036  CA  GLY B 343      48.055  16.236   7.600  0.00  0.00      B    C  
HETATM 3037  C   GLY B 343      48.216  14.950   8.427  0.00  0.00      B    C  
HETATM 3038  O   GLY B 343      49.292  14.690   8.982  0.00  0.00      B    O  
HETATM 3039  N   VAL B 344      47.142  14.162   8.534  0.00  0.00      B    N  
HETATM 3040  CA  VAL B 344      47.198  12.838   9.188  0.00  0.00      B    C  
HETATM 3041  C   VAL B 344      48.184  11.952   8.399  0.00  0.00      B    C  
HETATM 3042  O   VAL B 344      49.157  11.461   8.960  0.00  0.00      B    O  
HETATM 3043  CB  VAL B 344      45.773  12.175   9.295  0.00  0.00      B    C  
HETATM 3044  CG1 VAL B 344      45.859  10.700   9.718  0.00  0.00      B    C  
HETATM 3045  CG2 VAL B 344      44.859  12.983  10.247  0.00  0.00      B    C  
HETATM 3046  N   LEU B 345      47.939  11.830   7.098  0.00  0.00      B    N  
HETATM 3047  CA  LEU B 345      48.749  11.070   6.159  0.00  0.00      B    C  
HETATM 3048  C   LEU B 345      50.203  11.508   6.116  0.00  0.00      B    C  
HETATM 3049  O   LEU B 345      51.120  10.712   6.349  0.00  0.00      B    O  
HETATM 3050  CB  LEU B 345      48.137  11.193   4.756  0.00  0.00      B    C  
HETATM 3051  CG  LEU B 345      48.658  10.408   3.549  0.00  0.00      B    C  
HETATM 3052  CD1 LEU B 345      48.714   8.893   3.844  0.00  0.00      B    C  
HETATM 3053  CD2 LEU B 345      47.755  10.686   2.364  0.00  0.00      B    C  
HETATM 3054  N   GLU B 346      50.400  12.784   5.820  0.00  0.00      B    N  
HETATM 3055  CA  GLU B 346      51.710  13.373   5.721  0.00  0.00      B    C  
HETATM 3056  C   GLU B 346      52.520  13.173   7.002  0.00  0.00      B    C  
HETATM 3057  O   GLU B 346      53.718  12.885   6.937  0.00  0.00      B    O  
HETATM 3058  CB  GLU B 346      51.581  14.870   5.387  0.00  0.00      B    C  
HETATM 3059  CG  GLU B 346      52.641  15.406   4.429  0.00  0.00      B    C  
HETATM 3060  CD  GLU B 346      52.381  15.022   2.954  0.00  0.00      B    C  
HETATM 3061  OE1 GLU B 346      51.371  15.502   2.369  0.00  0.00      B    O  
HETATM 3062  OE2 GLU B 346      53.199  14.252   2.375  0.00  0.00      B    O1-
HETATM 3063  N   GLU B 347      51.883  13.318   8.160  0.00  0.00      B    N  
HETATM 3064  CA  GLU B 347      52.604  13.188   9.430  0.00  0.00      B    C  
HETATM 3065  C   GLU B 347      53.006  11.737   9.712  0.00  0.00      B    C  
HETATM 3066  O   GLU B 347      54.085  11.486  10.263  0.00  0.00      B    O  
HETATM 3067  CB  GLU B 347      51.775  13.713  10.608  0.00  0.00      B    C  
HETATM 3068  CG  GLU B 347      52.573  13.871  11.919  0.00  0.00      B    C  
HETATM 3069  CD  GLU B 347      51.741  13.664  13.207  0.00  0.00      B    C  
HETATM 3070  OE1 GLU B 347      50.735  12.904  13.187  0.00  0.00      B    O  
HETATM 3071  OE2 GLU B 347      52.118  14.241  14.258  0.00  0.00      B    O1-
HETATM 3072 **** GLU B 347      50.211  12.746  14.024  0.00  0.00      B   LP  
HETATM 3073 **** GLU B 347      50.461  12.460  12.334  0.00  0.00      B   LP  
HETATM 3074 **** GLU B 347      51.616  14.103  15.112  0.00  0.00      B   LP  
HETATM 3075 **** GLU B 347      52.920  14.838  14.241  0.00  0.00      B   LP  
HETATM 3076  N   LEU B 348      52.112  10.806   9.382  0.00  0.00      B    N  
HETATM 3077  CA  LEU B 348      52.361   9.395   9.609  0.00  0.00      B    C  
HETATM 3078  C   LEU B 348      53.532   8.889   8.721  0.00  0.00      B    C  
HETATM 3079  O   LEU B 348      54.441   8.267   9.220  0.00  0.00      B    O  
HETATM 3080  CB  LEU B 348      51.091   8.562   9.379  0.00  0.00      B    C  
HETATM 3081  CG  LEU B 348      51.236   7.079   9.789  0.00  0.00      B    C  
HETATM 3082  CD1 LEU B 348      51.522   6.957  11.256  0.00  0.00      B    C  
HETATM 3083  CD2 LEU B 348      50.055   6.245   9.403  0.00  0.00      B    C  
HETATM 3084  N   LEU B 349      53.482   9.198   7.426  0.00  0.00      B    N  
HETATM 3085  CA  LEU B 349      54.499   8.824   6.449  0.00  0.00      B    C  
HETATM 3086  C   LEU B 349      55.861   9.334   6.867  0.00  0.00      B    C  
HETATM 3087  O   LEU B 349      56.855   8.613   6.752  0.00  0.00      B    O  
HETATM 3088  CB  LEU B 349      54.129   9.338   5.061  0.00  0.00      B    C  
HETATM 3089  CG  LEU B 349      52.967   8.572   4.447  0.00  0.00      B    C  
HETATM 3090  CD1 LEU B 349      52.439   9.271   3.204  0.00  0.00      B    C  
HETATM 3091  CD2 LEU B 349      53.381   7.150   4.121  0.00  0.00      B    C  
HETATM 3092 **** LEU B 349      56.762   7.689   6.382  0.00  0.00      B   LP  
HETATM 3093 **** LEU B 349      57.754   8.953   7.029  0.00  0.00      B   LP  
HETATM 3094  N   TRP B 350      55.877  10.563   7.380  0.00  0.00      B    N  
HETATM 3095  CA  TRP B 350      57.037  11.169   8.014  0.00  0.00      B    C  
HETATM 3096  C   TRP B 350      57.560  10.314   9.166  0.00  0.00      B    C  
HETATM 3097  O   TRP B 350      58.763  10.067   9.257  0.00  0.00      B    O  
HETATM 3098  CB  TRP B 350      56.675  12.579   8.511  0.00  0.00      B    C  
HETATM 3099  CG  TRP B 350      57.824  13.374   9.053  0.00  0.00      B    C  
HETATM 3100  CD1 TRP B 350      58.867  13.893   8.337  0.00  0.00      B    C  
HETATM 3101  CD2 TRP B 350      58.041  13.765  10.412  0.00  0.00      B    C  
HETATM 3102  CE2 TRP B 350      59.250  14.506  10.449  0.00  0.00      B    C  
HETATM 3103  CE3 TRP B 350      57.340  13.556  11.605  0.00  0.00      B    C  
HETATM 3104  NE1 TRP B 350      59.731  14.570   9.170  0.00  0.00      B    N  
HETATM 3105  CZ2 TRP B 350      59.770  15.043  11.629  0.00  0.00      B    C  
HETATM 3106  CZ3 TRP B 350      57.858  14.093  12.791  0.00  0.00      B    C  
HETATM 3107  CH2 TRP B 350      59.062  14.829  12.787  0.00  0.00      B    C  
HETATM 3108  N   PHE B 351      56.664   9.879  10.053  0.00  0.00      B    N  
HETATM 3109  CA  PHE B 351      57.035   8.982  11.154  0.00  0.00      B    C  
HETATM 3110  C   PHE B 351      57.577   7.631  10.686  0.00  0.00      B    C  
HETATM 3111  O   PHE B 351      58.567   7.141  11.225  0.00  0.00      B    O  
HETATM 3112  CB  PHE B 351      55.847   8.744  12.073  0.00  0.00      B    C  
HETATM 3113  CG  PHE B 351      55.618   9.842  13.063  0.00  0.00      B    C  
HETATM 3114  CD1 PHE B 351      56.643  10.276  13.885  0.00  0.00      B    C  
HETATM 3115  CD2 PHE B 351      54.365  10.440  13.180  0.00  0.00      B    C  
HETATM 3116  CE1 PHE B 351      56.425  11.302  14.820  0.00  0.00      B    C  
HETATM 3117  CE2 PHE B 351      54.142  11.459  14.106  0.00  0.00      B    C  
HETATM 3118  CZ  PHE B 351      55.174  11.887  14.928  0.00  0.00      B    C  
HETATM 3119  N   ILE B 352      56.929   7.040   9.684  0.00  0.00      B    N  
HETATM 3120  CA  ILE B 352      57.331   5.740   9.127  0.00  0.00      B    C  
HETATM 3121  C   ILE B 352      58.740   5.759   8.465  0.00  0.00      B    C  
HETATM 3122  O   ILE B 352      59.191   4.754   7.922  0.00  0.00      B    O  
HETATM 3123  CB  ILE B 352      56.252   5.199   8.141  0.00  0.00      B    C  
HETATM 3124  CG1 ILE B 352      54.967   4.837   8.884  0.00  0.00      B    C  
HETATM 3125  CG2 ILE B 352      56.747   3.991   7.361  0.00  0.00      B    C  
HETATM 3126  CD1 ILE B 352      53.792   4.670   7.958  0.00  0.00      B    C  
HETATM 3127  N   LYS B 353      59.437   6.893   8.516  0.00  0.00      B    N  
HETATM 3128  CA  LYS B 353      60.790   6.954   7.969  0.00  0.00      B    C  
HETATM 3129  C   LYS B 353      61.843   7.432   8.979  0.00  0.00      B    C  
HETATM 3130  O   LYS B 353      63.011   7.596   8.648  0.00  0.00      B    O  
HETATM 3131  CB  LYS B 353      60.826   7.729   6.639  0.00  0.00      B    C  
HETATM 3132  CG  LYS B 353      61.056   9.219   6.742  0.00  0.00      B    C  
HETATM 3133  CD  LYS B 353      61.238   9.818   5.358  0.00  0.00      B    C  
HETATM 3134  CE  LYS B 353      61.152  11.348   5.403  0.00  0.00      B    C  
HETATM 3135  NZ  LYS B 353      60.581  11.923   4.143  0.00  0.00      B    N1+
HETATM 3136 **** LYS B 353      63.293   7.418   7.705  0.00  0.00      B   LP  
HETATM 3137 **** LYS B 353      63.682   7.908   9.321  0.00  0.00      B   LP  
HETATM 3138  N   GLY B 354      61.424   7.621  10.221  0.00  0.00      B    N  
HETATM 3139  CA  GLY B 354      62.347   7.915  11.306  0.00  0.00      B    C  
HETATM 3140  C   GLY B 354      62.952   9.302  11.262  0.00  0.00      B    C  
HETATM 3141  O   GLY B 354      64.020   9.534  11.841  0.00  0.00      B    O  
HETATM 3142 **** GLY B 354      64.487   8.804  12.340  0.00  0.00      B   LP  
HETATM 3143 **** GLY B 354      64.417  10.451  11.810  0.00  0.00      B   LP  
HETATM 3144  N   SER B 355      62.260  10.225  10.587  0.00  0.00      B    N  
HETATM 3145  CA  SER B 355      62.754  11.588  10.397  0.00  0.00      B    C  
HETATM 3146  C   SER B 355      62.737  12.390  11.695  0.00  0.00      B    C  
HETATM 3147  O   SER B 355      61.706  12.469  12.371  0.00  0.00      B    O  
HETATM 3148  CB  SER B 355      61.950  12.308   9.311  0.00  0.00      B    C  
HETATM 3149  OG  SER B 355      62.662  13.429   8.809  0.00  0.00      B    O  
HETATM 3150 **** SER B 355      63.056  13.167   7.928  0.00  0.00      B   LP  
HETATM 3151 **** SER B 355      63.397  13.634   9.455  0.00  0.00      B   LP  
HETATM 3152  N   THR B 356      63.897  12.942  12.047  0.00  0.00      B    N  
HETATM 3153  CA  THR B 356      64.011  13.903  13.140  0.00  0.00      B    C  
HETATM 3154  C   THR B 356      64.267  15.303  12.552  0.00  0.00      B    C  
HETATM 3155  O   THR B 356      64.895  16.164  13.180  0.00  0.00      B    O  
HETATM 3156  CB  THR B 356      65.107  13.511  14.166  0.00  0.00      B    C  
HETATM 3157  CG2 THR B 356      64.913  12.083  14.667  0.00  0.00      B    C  
HETATM 3158  OG1 THR B 356      66.405  13.632  13.572  0.00  0.00      B    O  
HETATM 3159 **** THR B 356      66.998  14.127  14.207  0.00  0.00      B   LP  
HETATM 3160 **** THR B 356      66.317  14.153  12.723  0.00  0.00      B   LP  
HETATM 3161  N   ASN B 357      63.749  15.515  11.341  0.00  0.00      B    N  
HETATM 3162  CA  ASN B 357      63.953  16.754  10.591  0.00  0.00      B    C  
HETATM 3163  C   ASN B 357      62.651  17.531  10.370  0.00  0.00      B    C  
HETATM 3164  O   ASN B 357      61.830  17.157   9.525  0.00  0.00      B    O  
HETATM 3165  CB  ASN B 357      64.631  16.444   9.254  0.00  0.00      B    C  
HETATM 3166  CG  ASN B 357      65.388  17.630   8.696  0.00  0.00      B    C  
HETATM 3167  ND2 ASN B 357      64.882  18.198   7.608  0.00  0.00      B    N  
HETATM 3168  OD1 ASN B 357      66.426  18.023   9.230  0.00  0.00      B    O  
HETATM 3169 **** ASN B 357      66.778  17.557  10.042  0.00  0.00      B   LP  
HETATM 3170 **** ASN B 357      66.917  18.808   8.852  0.00  0.00      B   LP  
HETATM 3171  N   ALA B 358      62.485  18.618  11.126  0.00  0.00      B    N  
HETATM 3172  CA  ALA B 358      61.253  19.428  11.130  0.00  0.00      B    C  
HETATM 3173  C   ALA B 358      60.687  19.822   9.751  0.00  0.00      B    C  
HETATM 3174  O   ALA B 358      59.465  19.903   9.582  0.00  0.00      B    O  
HETATM 3175  CB  ALA B 358      61.441  20.673  12.005  0.00  0.00      B    C  
HETATM 3176  N   LYS B 359      61.573  20.050   8.777  0.00  0.00      B    N  
HETATM 3177  CA  LYS B 359      61.174  20.605   7.475  0.00  0.00      B    C  
HETATM 3178  C   LYS B 359      60.767  19.612   6.375  0.00  0.00      B    C  
HETATM 3179  O   LYS B 359      60.765  19.959   5.194  0.00  0.00      B    O  
HETATM 3180  CB  LYS B 359      62.190  21.646   6.949  0.00  0.00      B    C  
HETATM 3181  CG  LYS B 359      63.668  21.281   7.077  0.00  0.00      B    C  
HETATM 3182  CD  LYS B 359      64.275  21.835   8.371  0.00  0.00      B    C  
HETATM 3183  CE  LYS B 359      65.752  21.469   8.500  0.00  0.00      B    C  
HETATM 3184  NZ  LYS B 359      66.315  21.798   9.842  0.00  0.00      B    N1+
HETATM 3185  N   GLU B 360      60.433  18.381   6.767  0.00  0.00      B    N  
HETATM 3186  CA  GLU B 360      59.603  17.504   5.930  0.00  0.00      B    C  
HETATM 3187  C   GLU B 360      58.166  17.624   6.422  0.00  0.00      B    C  
HETATM 3188  O   GLU B 360      57.221  17.273   5.713  0.00  0.00      B    O  
HETATM 3189  CB  GLU B 360      60.045  16.040   5.990  0.00  0.00      B    C  
HETATM 3190  CG  GLU B 360      61.252  15.671   5.131  0.00  0.00      B    C  
HETATM 3191  CD  GLU B 360      62.529  15.513   5.947  0.00  0.00      B    C  
HETATM 3192  OE1 GLU B 360      62.831  16.416   6.759  0.00  0.00      B    O  
HETATM 3193  OE2 GLU B 360      63.223  14.481   5.788  0.00  0.00      B    O1-
HETATM 3194 **** GLU B 360      64.058  14.353   6.323  0.00  0.00      B   LP  
HETATM 3195 **** GLU B 360      62.941  13.786   5.127  0.00  0.00      B   LP  
HETATM 3196  N   LEU B 361      58.020  18.113   7.652  0.00  0.00      B    N  
HETATM 3197  CA  LEU B 361      56.713  18.357   8.259  0.00  0.00      B    C  
HETATM 3198  C   LEU B 361      56.364  19.861   8.236  0.00  0.00      B    C  
HETATM 3199  O   LEU B 361      55.387  20.308   8.855  0.00  0.00      B    O  
HETATM 3200  CB  LEU B 361      56.676  17.791   9.684  0.00  0.00      B    C  
HETATM 3201  CG  LEU B 361      55.307  17.354  10.203  0.00  0.00      B    C  
HETATM 3202  CD1 LEU B 361      54.900  16.053   9.544  0.00  0.00      B    C  
HETATM 3203  CD2 LEU B 361      55.310  17.231  11.723  0.00  0.00      B    C  
HETATM 3204  N   SER B 362      57.179  20.633   7.518  0.00  0.00      B    N  
HETATM 3205  CA  SER B 362      56.891  22.039   7.247  0.00  0.00      B    C  
HETATM 3206  C   SER B 362      56.739  22.241   5.742  0.00  0.00      B    C  
HETATM 3207  O   SER B 362      55.773  22.867   5.281  0.00  0.00      B    O  
HETATM 3208  CB  SER B 362      57.996  22.945   7.804  0.00  0.00      B    C  
HETATM 3209  OG  SER B 362      57.942  23.017   9.220  0.00  0.00      B    O  
HETATM 3210  N   SER B 363      57.690  21.673   4.989  0.00  0.00      B    N  
HETATM 3211  CA  SER B 363      57.779  21.842   3.530  0.00  0.00      B    C  
HETATM 3212  C   SER B 363      56.815  20.957   2.721  0.00  0.00      B    C  
HETATM 3213  O   SER B 363      56.704  21.105   1.496  0.00  0.00      B    O  
HETATM 3214  CB  SER B 363      59.224  21.645   3.047  0.00  0.00      B    C  
HETATM 3215  OG  SER B 363      60.113  22.544   3.698  0.00  0.00      B    O  
HETATM 3216  N   LYS B 364      56.128  20.043   3.406  0.00  0.00      B    N  
HETATM 3217  CA  LYS B 364      55.048  19.269   2.786  0.00  0.00      B    C  
HETATM 3218  C   LYS B 364      53.696  19.969   2.960  0.00  0.00      B    C  
HETATM 3219  O   LYS B 364      52.723  19.636   2.277  0.00  0.00      B    O  
HETATM 3220  CB  LYS B 364      55.016  17.828   3.313  0.00  0.00      B    C  
HETATM 3221  CG  LYS B 364      56.008  16.886   2.615  0.00  0.00      B    C  
HETATM 3222  CD  LYS B 364      55.505  16.468   1.226  0.00  0.00      B    C  
HETATM 3223  CE  LYS B 364      56.616  15.894   0.361  0.00  0.00      B    C  
HETATM 3224  NZ  LYS B 364      57.118  14.590   0.864  0.00  0.00      B    N1+
HETATM 3225  N   GLY B 365      53.657  20.944   3.868  0.00  0.00      B    N  
HETATM 3226  CA  GLY B 365      52.510  21.840   4.022  0.00  0.00      B    C  
HETATM 3227  C   GLY B 365      51.568  21.465   5.154  0.00  0.00      B    C  
HETATM 3228  O   GLY B 365      50.342  21.552   5.002  0.00  0.00      B    O  
HETATM 3229  N   VAL B 366      52.141  21.058   6.286  0.00  0.00      B    N  
HETATM 3230  CA  VAL B 366      51.354  20.589   7.440  0.00  0.00      B    C  
HETATM 3231  C   VAL B 366      51.671  21.333   8.754  0.00  0.00      B    C  
HETATM 3232  O   VAL B 366      50.895  21.259   9.717  0.00  0.00      B    O  
HETATM 3233  CB  VAL B 366      51.432  19.038   7.613  0.00  0.00      B    C  
HETATM 3234  CG1 VAL B 366      50.583  18.343   6.556  0.00  0.00      B    C  
HETATM 3235  CG2 VAL B 366      52.873  18.541   7.543  0.00  0.00      B    C  
HETATM 3236  N   LYS B 367      52.926  21.839   8.845  0.00  0.00      B    N  
HETATM 3237  CA  LYS B 367      53.518  22.673   9.863  0.00  0.00      B    C  
HETATM 3238  C   LYS B 367      53.265  22.189  11.264  0.00  0.00      B    C  
HETATM 3239  O   LYS B 367      53.513  22.932  12.213  0.00  0.00      B    O  
HETATM 3240  CB  LYS B 367      53.075  24.146   9.758  0.00  0.00      B    C  
HETATM 3241  CG  LYS B 367      53.490  24.799   8.440  0.00  0.00      B    C  
HETATM 3242  CD  LYS B 367      55.007  24.900   8.263  0.00  0.00      B    C  
HETATM 3243  CE  LYS B 367      55.432  25.269   6.837  0.00  0.00      B    C  
HETATM 3244  NZ  LYS B 367      54.668  26.448   6.381  0.00  0.00      B    N1+
HETATM 3245  N   ILE B 368      52.844  20.932  11.491  0.00  0.00      B    N  
HETATM 3246  CA  ILE B 368      52.467  20.648  12.851  0.00  0.00      B    C  
HETATM 3247  C   ILE B 368      53.647  20.680  13.793  0.00  0.00      B    C  
HETATM 3248  O   ILE B 368      53.556  21.252  14.880  0.00  0.00      B    O  
HETATM 3249  CB  ILE B 368      51.715  19.352  13.027  0.00  0.00      B    C  
HETATM 3250  CG1 ILE B 368      51.053  19.307  14.415  0.00  0.00      B    C  
HETATM 3251  CG2 ILE B 368      52.666  18.177  12.783  0.00  0.00      B    C  
HETATM 3252  CD1 ILE B 368      49.932  20.326  14.599  0.00  0.00      B    C  
HETATM 3253 **** ILE B 368      52.699  21.697  15.141  0.00  0.00      B   LP  
HETATM 3254 **** ILE B 368      54.339  21.272  15.502  0.00  0.00      B   LP  
HETATM 3255  N   TRP B 369      54.769  20.042  13.419  0.00  0.00      B    N  
HETATM 3256  CA  TRP B 369      55.946  19.966  14.245  0.00  0.00      B    C  
HETATM 3257  C   TRP B 369      56.786  21.207  14.325  0.00  0.00      B    C  
HETATM 3258  O   TRP B 369      57.436  21.430  15.344  0.00  0.00      B    O  
HETATM 3259  CB  TRP B 369      56.837  18.719  14.012  0.00  0.00      B    C  
HETATM 3260  CG  TRP B 369      56.363  17.539  14.838  0.00  0.00      B    C  
HETATM 3261  CD1 TRP B 369      55.635  16.438  14.506  0.00  0.00      B    C  
HETATM 3262  CD2 TRP B 369      56.604  17.439  16.251  0.00  0.00      B    C  
HETATM 3263  CE2 TRP B 369      55.991  16.265  16.695  0.00  0.00      B    C  
HETATM 3264  CE3 TRP B 369      57.272  18.258  17.113  0.00  0.00      B    C  
HETATM 3265  NE1 TRP B 369      55.398  15.662  15.610  0.00  0.00      B    N  
HETATM 3266  CZ2 TRP B 369      56.026  15.901  18.005  0.00  0.00      B    C  
HETATM 3267  CZ3 TRP B 369      57.318  17.876  18.438  0.00  0.00      B    C  
HETATM 3268  CH2 TRP B 369      56.711  16.721  18.873  0.00  0.00      B    C  
HETATM 3269  N   ASP B 370      56.772  22.082  13.297  0.00  0.00      B    N  
HETATM 3270  CA  ASP B 370      57.768  23.123  13.205  0.00  0.00      B    C  
HETATM 3271  C   ASP B 370      57.825  23.983  14.431  0.00  0.00      B    C  
HETATM 3272  O   ASP B 370      58.882  24.539  14.732  0.00  0.00      B    O  
HETATM 3273  CB  ASP B 370      57.673  24.035  11.954  0.00  0.00      B    C  
HETATM 3274  CG  ASP B 370      56.479  24.991  11.985  0.00  0.00      B    C  
HETATM 3275  OD1 ASP B 370      55.523  24.744  12.752  0.00  0.00      B    O  
HETATM 3276  OD2 ASP B 370      56.533  26.000  11.225  0.00  0.00      B    O1-
HETATM 3277  N   ALA B 371      56.713  24.126  15.177  0.00  0.00      B    N  
HETATM 3278  CA  ALA B 371      56.713  24.963  16.345  0.00  0.00      B    C  
HETATM 3279  C   ALA B 371      57.737  24.453  17.327  0.00  0.00      B    C  
HETATM 3280  O   ALA B 371      58.481  25.228  17.927  0.00  0.00      B    O  
HETATM 3281  CB  ALA B 371      55.340  24.952  17.047  0.00  0.00      B    C  
HETATM 3282  N   ASN B 372      57.802  23.122  17.500  0.00  0.00      B    N  
HETATM 3283  CA  ASN B 372      58.688  22.479  18.426  0.00  0.00      B    C  
HETATM 3284  C   ASN B 372      60.113  22.642  17.989  0.00  0.00      B    C  
HETATM 3285  O   ASN B 372      61.033  22.483  18.784  0.00  0.00      B    O  
HETATM 3286  CB  ASN B 372      58.366  20.989  18.635  0.00  0.00      B    C  
HETATM 3287  CG  ASN B 372      57.125  20.900  19.527  0.00  0.00      B    C  
HETATM 3288  ND2 ASN B 372      55.970  20.506  18.931  0.00  0.00      B    N  
HETATM 3289  OD1 ASN B 372      57.181  21.176  20.727  0.00  0.00      B    O  
HETATM 3290 **** ASN B 372      58.048  21.464  21.134  0.00  0.00      B   LP  
HETATM 3291 **** ASN B 372      56.360  21.112  21.294  0.00  0.00      B   LP  
HETATM 3292 **** ASN B 372      60.836  22.242  19.735  0.00  0.00      B   LP  
HETATM 3293 **** ASN B 372      61.980  22.594  18.482  0.00  0.00      B   LP  
HETATM 3294  N   GLY B 373      60.315  22.853  16.678  0.00  0.00      B    N  
HETATM 3295  CA  GLY B 373      61.562  23.098  15.995  0.00  0.00      B    C  
HETATM 3296  C   GLY B 373      62.122  24.472  16.263  0.00  0.00      B    C  
HETATM 3297  O   GLY B 373      63.298  24.717  15.991  0.00  0.00      B    O  
HETATM 3298  N   SER B 374      61.282  25.429  16.706  0.00  0.00      B    N  
HETATM 3299  CA  SER B 374      61.639  26.820  16.814  0.00  0.00      B    C  
HETATM 3300  C   SER B 374      62.859  27.069  17.641  0.00  0.00      B    C  
HETATM 3301  O   SER B 374      63.241  26.266  18.490  0.00  0.00      B    O  
HETATM 3302  CB  SER B 374      60.506  27.652  17.410  0.00  0.00      B    C  
HETATM 3303  OG  SER B 374      59.365  27.485  16.593  0.00  0.00      B    O  
HETATM 3304  N   ARG B 375      63.511  28.221  17.373  0.00  0.00      B    N  
HETATM 3305  CA  ARG B 375      64.713  28.612  18.035  0.00  0.00      B    C  
HETATM 3306  C   ARG B 375      64.466  28.791  19.493  0.00  0.00      B    C  
HETATM 3307  O   ARG B 375      65.192  28.261  20.333  0.00  0.00      B    O  
HETATM 3308  CB  ARG B 375      65.235  29.960  17.495  0.00  0.00      B    C  
HETATM 3309  CG  ARG B 375      66.184  30.659  18.468  0.00  0.00      B    C  
HETATM 3310  CD  ARG B 375      67.304  29.748  18.930  0.00  0.00      B    C  
HETATM 3311  NE  ARG B 375      67.914  29.192  17.700  0.00  0.00      B    N  
HETATM 3312  CZ  ARG B 375      68.639  28.045  17.773  0.00  0.00      B    C  
HETATM 3313  NH1 ARG B 375      68.680  27.325  18.927  0.00  0.00      B    N  
HETATM 3314  NH2 ARG B 375      69.353  27.628  16.684  0.00  0.00      B    N  
HETATM 3315  N   ASP B 376      63.396  29.531  19.826  0.00  0.00      B    N  
HETATM 3316  CA  ASP B 376      63.105  29.824  21.193  0.00  0.00      B    C  
HETATM 3317  C   ASP B 376      62.806  28.552  21.914  0.00  0.00      B    C  
HETATM 3318  O   ASP B 376      63.317  28.311  23.006  0.00  0.00      B    O  
HETATM 3319  CB  ASP B 376      61.900  30.763  21.332  0.00  0.00      B    C  
HETATM 3320  CG  ASP B 376      62.316  32.140  20.830  0.00  0.00      B    C  
HETATM 3321  OD1 ASP B 376      63.532  32.364  20.589  0.00  0.00      B    O  
HETATM 3322  OD2 ASP B 376      61.398  32.990  20.685  0.00  0.00      B    O1-
HETATM 3323  N   PHE B 377      61.996  27.672  21.300  0.00  0.00      B    N  
HETATM 3324  CA  PHE B 377      61.589  26.452  21.942  0.00  0.00      B    C  
HETATM 3325  C   PHE B 377      62.778  25.594  22.233  0.00  0.00      B    C  
HETATM 3326  O   PHE B 377      62.910  25.037  23.320  0.00  0.00      B    O  
HETATM 3327  CB  PHE B 377      60.646  25.598  21.072  0.00  0.00      B    C  
HETATM 3328  CG  PHE B 377      60.171  24.452  21.904  0.00  0.00      B    C  
HETATM 3329  CD1 PHE B 377      60.912  23.296  22.017  0.00  0.00      B    C  
HETATM 3330  CD2 PHE B 377      58.970  24.532  22.571  0.00  0.00      B    C  
HETATM 3331  CE1 PHE B 377      60.466  22.247  22.790  0.00  0.00      B    C  
HETATM 3332  CE2 PHE B 377      58.518  23.488  23.347  0.00  0.00      B    C  
HETATM 3333  CZ  PHE B 377      59.266  22.341  23.452  0.00  0.00      B    C  
HETATM 3334  N   LEU B 378      63.692  25.454  21.265  0.00  0.00      B    N  
HETATM 3335  CA  LEU B 378      64.802  24.560  21.431  0.00  0.00      B    C  
HETATM 3336  C   LEU B 378      65.660  25.027  22.562  0.00  0.00      B    C  
HETATM 3337  O   LEU B 378      66.150  24.216  23.345  0.00  0.00      B    O  
HETATM 3338  CB  LEU B 378      65.695  24.462  20.181  0.00  0.00      B    C  
HETATM 3339  CG  LEU B 378      65.082  23.680  18.994  0.00  0.00      B    C  
HETATM 3340  CD1 LEU B 378      66.030  23.684  17.781  0.00  0.00      B    C  
HETATM 3341  CD2 LEU B 378      64.690  22.245  19.389  0.00  0.00      B    C  
HETATM 3342  N   ASP B 379      65.862  26.357  22.671  0.00  0.00      B    N  
HETATM 3343  CA  ASP B 379      66.728  26.943  23.651  0.00  0.00      B    C  
HETATM 3344  C   ASP B 379      66.227  26.720  25.040  0.00  0.00      B    C  
HETATM 3345  O   ASP B 379      67.028  26.527  25.953  0.00  0.00      B    O  
HETATM 3346  CB  ASP B 379      66.923  28.454  23.486  0.00  0.00      B    C  
HETATM 3347  CG  ASP B 379      67.906  28.661  22.347  0.00  0.00      B    C  
HETATM 3348  OD1 ASP B 379      68.029  27.739  21.501  0.00  0.00      B    O  
HETATM 3349  OD2 ASP B 379      68.561  29.738  22.323  0.00  0.00      B    O1-
HETATM 3350  N   SER B 380      64.897  26.742  25.247  0.00  0.00      B    N  
HETATM 3351  CA  SER B 380      64.370  26.597  26.575  0.00  0.00      B    C  
HETATM 3352  C   SER B 380      64.851  25.300  27.142  0.00  0.00      B    C  
HETATM 3353  O   SER B 380      65.154  25.207  28.332  0.00  0.00      B    O  
HETATM 3354  CB  SER B 380      62.825  26.573  26.621  0.00  0.00      B    C  
HETATM 3355  OG  SER B 380      62.306  25.479  25.870  0.00  0.00      B    O  
HETATM 3356  N   LEU B 381      64.905  24.271  26.281  0.00  0.00      B    N  
HETATM 3357  CA  LEU B 381      65.288  22.921  26.576  0.00  0.00      B    C  
HETATM 3358  C   LEU B 381      66.766  22.798  26.853  0.00  0.00      B    C  
HETATM 3359  O   LEU B 381      67.178  21.903  27.586  0.00  0.00      B    O  
HETATM 3360  CB  LEU B 381      64.856  21.958  25.456  0.00  0.00      B    C  
HETATM 3361  CG  LEU B 381      63.319  21.893  25.331  0.00  0.00      B    C  
HETATM 3362  CD1 LEU B 381      62.887  21.023  24.138  0.00  0.00      B    C  
HETATM 3363  CD2 LEU B 381      62.672  21.470  26.664  0.00  0.00      B    C  
HETATM 3364 **** LEU B 381      66.534  21.258  27.998  0.00  0.00      B   LP  
HETATM 3365 **** LEU B 381      68.157  21.819  27.771  0.00  0.00      B   LP  
HETATM 3366  N   GLY B 382      67.615  23.691  26.290  0.00  0.00      B    N  
HETATM 3367  CA  GLY B 382      69.043  23.572  26.476  0.00  0.00      B    C  
HETATM 3368  C   GLY B 382      69.660  23.150  25.175  0.00  0.00      B    C  
HETATM 3369  O   GLY B 382      70.835  22.788  25.107  0.00  0.00      B    O  
HETATM 3370  N   PHE B 383      68.830  23.198  24.118  0.00  0.00      B    N  
HETATM 3371  CA  PHE B 383      69.018  22.858  22.730  0.00  0.00      B    C  
HETATM 3372  C   PHE B 383      69.717  23.903  21.906  0.00  0.00      B    C  
HETATM 3373  O   PHE B 383      69.683  23.830  20.680  0.00  0.00      B    O  
HETATM 3374  CB  PHE B 383      67.770  22.331  22.009  0.00  0.00      B    C  
HETATM 3375  CG  PHE B 383      67.622  21.035  22.714  0.00  0.00      B    C  
HETATM 3376  CD1 PHE B 383      68.709  20.195  22.777  0.00  0.00      B    C  
HETATM 3377  CD2 PHE B 383      66.438  20.650  23.293  0.00  0.00      B    C  
HETATM 3378  CE1 PHE B 383      68.628  18.988  23.429  0.00  0.00      B    C  
HETATM 3379  CE2 PHE B 383      66.355  19.439  23.944  0.00  0.00      B    C  
HETATM 3380  CZ  PHE B 383      67.449  18.613  24.017  0.00  0.00      B    C  
HETATM 3381  N   SER B 384      70.250  24.970  22.529  0.00  0.00      B    N  
HETATM 3382  CA  SER B 384      70.857  26.053  21.806  0.00  0.00      B    C  
HETATM 3383  C   SER B 384      71.837  25.577  20.763  0.00  0.00      B    C  
HETATM 3384  O   SER B 384      71.913  26.177  19.693  0.00  0.00      B    O  
HETATM 3385  CB  SER B 384      71.619  26.998  22.744  0.00  0.00      B    C  
HETATM 3386  OG  SER B 384      70.740  27.491  23.739  0.00  0.00      B    O  
HETATM 3387  N   THR B 385      72.628  24.510  21.004  0.00  0.00      B    N  
HETATM 3388  CA  THR B 385      73.565  24.102  19.988  0.00  0.00      B    C  
HETATM 3389  C   THR B 385      72.833  23.666  18.748  0.00  0.00      B    C  
HETATM 3390  O   THR B 385      73.288  23.919  17.633  0.00  0.00      B    O  
HETATM 3391  CB  THR B 385      74.467  22.973  20.407  0.00  0.00      B    C  
HETATM 3392  CG2 THR B 385      75.374  23.451  21.556  0.00  0.00      B    C  
HETATM 3393  OG1 THR B 385      73.703  21.838  20.790  0.00  0.00      B    O  
HETATM 3394  N   ARG B 386      71.669  23.007  18.905  0.00  0.00      B    N  
HETATM 3395  CA  ARG B 386      70.969  22.469  17.766  0.00  0.00      B    C  
HETATM 3396  C   ARG B 386      70.509  23.535  16.832  0.00  0.00      B    C  
HETATM 3397  O   ARG B 386      70.133  24.639  17.228  0.00  0.00      B    O  
HETATM 3398  CB  ARG B 386      69.663  21.733  18.080  0.00  0.00      B    C  
HETATM 3399  CG  ARG B 386      69.786  20.361  18.720  0.00  0.00      B    C  
HETATM 3400  CD  ARG B 386      68.449  19.639  18.670  0.00  0.00      B    C  
HETATM 3401  NE  ARG B 386      68.562  18.444  19.537  0.00  0.00      B    N  
HETATM 3402  CZ  ARG B 386      67.420  17.929  20.078  0.00  0.00      B    C  
HETATM 3403  NH1 ARG B 386      66.216  18.499  19.772  0.00  0.00      B    N  
HETATM 3404  NH2 ARG B 386      67.478  16.856  20.907  0.00  0.00      B    N  
HETATM 3405  N   GLU B 387      70.499  23.173  15.530  0.00  0.00      B    N  
HETATM 3406  CA  GLU B 387      70.003  24.018  14.488  0.00  0.00      B    C  
HETATM 3407  C   GLU B 387      68.521  24.004  14.659  0.00  0.00      B    C  
HETATM 3408  O   GLU B 387      67.976  23.067  15.241  0.00  0.00      B    O  
HETATM 3409  CB  GLU B 387      70.269  23.487  13.074  0.00  0.00      B    C  
HETATM 3410  CG  GLU B 387      71.754  23.322  12.741  0.00  0.00      B    C  
HETATM 3411  CD  GLU B 387      72.412  24.692  12.704  0.00  0.00      B    C  
HETATM 3412  OE1 GLU B 387      71.981  25.550  11.884  0.00  0.00      B    O  
HETATM 3413  OE2 GLU B 387      73.363  24.898  13.501  0.00  0.00      B    O1-
HETATM 3414  N   GLU B 388      67.825  25.029  14.127  0.00  0.00      B    N  
HETATM 3415  CA  GLU B 388      66.425  25.165  14.401  0.00  0.00      B    C  
HETATM 3416  C   GLU B 388      65.655  23.925  14.070  0.00  0.00      B    C  
HETATM 3417  O   GLU B 388      65.321  23.135  14.941  0.00  0.00      B    O  
HETATM 3418  CB  GLU B 388      65.802  26.294  13.557  0.00  0.00      B    C  
HETATM 3419  CG  GLU B 388      64.299  26.484  13.744  0.00  0.00      B    C  
HETATM 3420  CD  GLU B 388      63.885  27.635  12.840  0.00  0.00      B    C  
HETATM 3421  OE1 GLU B 388      63.962  27.462  11.594  0.00  0.00      B    O  
HETATM 3422  OE2 GLU B 388      63.502  28.713  13.377  0.00  0.00      B    O1-
HETATM 3423  N   GLY B 389      65.515  23.599  12.786  0.00  0.00      B    N  
HETATM 3424  CA  GLY B 389      64.622  22.553  12.358  0.00  0.00      B    C  
HETATM 3425  C   GLY B 389      64.968  21.258  13.016  0.00  0.00      B    C  
HETATM 3426  O   GLY B 389      64.114  20.397  13.212  0.00  0.00      B    O  
HETATM 3427  N   ASP B 390      66.255  21.083  13.346  0.00  0.00      B    N  
HETATM 3428  CA  ASP B 390      66.717  19.874  13.945  0.00  0.00      B    C  
HETATM 3429  C   ASP B 390      65.929  19.566  15.168  0.00  0.00      B    C  
HETATM 3430  O   ASP B 390      66.157  20.103  16.249  0.00  0.00      B    O  
HETATM 3431  CB  ASP B 390      68.196  19.878  14.350  0.00  0.00      B    C  
HETATM 3432  CG  ASP B 390      68.602  18.414  14.470  0.00  0.00      B    C  
HETATM 3433  OD1 ASP B 390      67.697  17.540  14.375  0.00  0.00      B    O  
HETATM 3434  OD2 ASP B 390      69.820  18.149  14.644  0.00  0.00      B    O1-
HETATM 3435 **** ASP B 390      67.930  16.570  14.438  0.00  0.00      B   LP  
HETATM 3436 **** ASP B 390      66.746  17.818  14.237  0.00  0.00      B   LP  
HETATM 3437 **** ASP B 390      70.119  17.198  14.715  0.00  0.00      B   LP  
HETATM 3438 **** ASP B 390      70.488  18.890  14.711  0.00  0.00      B   LP  
HETATM 3439  N   LEU B 391      64.975  18.644  14.995  0.00  0.00      B    N  
HETATM 3440  CA  LEU B 391      64.122  18.077  16.069  0.00  0.00      B    C  
HETATM 3441  C   LEU B 391      64.744  16.987  16.953  0.00  0.00      B    C  
HETATM 3442  O   LEU B 391      65.875  16.532  16.729  0.00  0.00      B    O  
HETATM 3443  CB  LEU B 391      62.802  17.535  15.477  0.00  0.00      B    C  
HETATM 3444  CG  LEU B 391      61.669  18.475  15.030  0.00  0.00      B    C  
HETATM 3445  CD1 LEU B 391      60.624  17.715  14.223  0.00  0.00      B    C  
HETATM 3446  CD2 LEU B 391      61.013  19.187  16.215  0.00  0.00      B    C  
HETATM 3447 **** LEU B 391      66.408  16.875  15.955  0.00  0.00      B   LP  
HETATM 3448 **** LEU B 391      66.255  15.822  17.322  0.00  0.00      B   LP  
HETATM 3449  N   GLY B 392      63.976  16.581  17.965  0.00  0.00      B    N  
HETATM 3450  CA  GLY B 392      64.292  15.410  18.789  0.00  0.00      B    C  
HETATM 3451  C   GLY B 392      63.628  14.136  18.262  0.00  0.00      B    C  
HETATM 3452  O   GLY B 392      63.002  14.155  17.185  0.00  0.00      B    O  
HETATM 3453 **** GLY B 392      62.932  15.005  16.662  0.00  0.00      B   LP  
HETATM 3454 **** GLY B 392      62.569  13.321  16.843  0.00  0.00      B   LP  
HETATM 3455  N   PRO B 393      63.738  13.022  19.025  0.00  0.00      B    N  
HETATM 3456  CA  PRO B 393      63.308  11.728  18.500  0.00  0.00      B    C  
HETATM 3457  C   PRO B 393      61.812  11.538  18.692  0.00  0.00      B    C  
HETATM 3458  O   PRO B 393      61.374  11.159  19.779  0.00  0.00      B    O  
HETATM 3459  CB  PRO B 393      64.109  10.714  19.346  0.00  0.00      B    C  
HETATM 3460  CG  PRO B 393      64.777  11.503  20.459  0.00  0.00      B    C  
HETATM 3461  CD  PRO B 393      64.222  12.906  20.413  0.00  0.00      B    C  
HETATM 3462  N   VAL B 394      61.029  11.824  17.656  0.00  0.00      B    N  
HETATM 3463  CA  VAL B 394      59.577  11.735  17.782  0.00  0.00      B    C  
HETATM 3464  C   VAL B 394      59.074  10.347  17.441  0.00  0.00      B    C  
HETATM 3465  O   VAL B 394      59.840   9.485  17.003  0.00  0.00      B    O  
HETATM 3466  CB  VAL B 394      58.798  12.841  16.993  0.00  0.00      B    C  
HETATM 3467  CG1 VAL B 394      58.027  13.748  17.948  0.00  0.00      B    C  
HETATM 3468  CG2 VAL B 394      59.713  13.650  16.084  0.00  0.00      B    C  
HETATM 3469  N   TYR B 395      57.778  10.145  17.690  0.00  0.00      B    N  
HETATM 3470  CA  TYR B 395      57.035   8.906  17.417  0.00  0.00      B    C  
HETATM 3471  C   TYR B 395      57.406   8.272  16.060  0.00  0.00      B    C  
HETATM 3472  O   TYR B 395      56.528   7.803  15.324  0.00  0.00      B    O  
HETATM 3473  CB  TYR B 395      55.514   9.186  17.473  0.00  0.00      B    C  
HETATM 3474  CG  TYR B 395      55.042  10.081  18.619  0.00  0.00      B    C  
HETATM 3475  CD1 TYR B 395      54.829   9.563  19.898  0.00  0.00      B    C  
HETATM 3476  CD2 TYR B 395      54.780  11.441  18.418  0.00  0.00      B    C  
HETATM 3477  CE1 TYR B 395      54.384  10.374  20.963  0.00  0.00      B    C  
HETATM 3478  CE2 TYR B 395      54.338  12.265  19.477  0.00  0.00      B    C  
HETATM 3479  CZ  TYR B 395      54.142  11.723  20.745  0.00  0.00      B    C  
HETATM 3480  OH  TYR B 395      53.704  12.511  21.795  0.00  0.00      B    O  
HETATM 3481 **** TYR B 395      52.795  12.863  21.573  0.00  0.00      B   LP  
HETATM 3482 **** TYR B 395      54.339  13.275  21.908  0.00  0.00      B   LP  
HETATM 3483 **** TYR B 395      55.569   7.833  15.607  0.00  0.00      B   LP  
HETATM 3484 **** TYR B 395      56.777   7.394  14.446  0.00  0.00      B   LP  
HETATM 3485  N   GLY B 396      58.703   8.263  15.749  0.00  0.00      B    N  
HETATM 3486  CA  GLY B 396      59.212   7.885  14.426  0.00  0.00      B    C  
HETATM 3487  C   GLY B 396      60.666   7.443  14.455  0.00  0.00      B    C  
HETATM 3488  O   GLY B 396      61.009   6.424  13.850  0.00  0.00      B    O  
HETATM 3489  N   PHE B 397      61.522   8.208  15.147  0.00  0.00      B    N  
HETATM 3490  CA  PHE B 397      62.897   7.768  15.415  0.00  0.00      B    C  
HETATM 3491  C   PHE B 397      62.880   6.615  16.412  0.00  0.00      B    C  
HETATM 3492  O   PHE B 397      63.765   5.752  16.376  0.00  0.00      B    O  
HETATM 3493  CB  PHE B 397      63.813   8.898  15.937  0.00  0.00      B    C  
HETATM 3494  CG  PHE B 397      65.242   8.440  16.244  0.00  0.00      B    C  
HETATM 3495  CD1 PHE B 397      66.195   8.332  15.224  0.00  0.00      B    C  
HETATM 3496  CD2 PHE B 397      65.620   8.089  17.542  0.00  0.00      B    C  
HETATM 3497  CE1 PHE B 397      67.508   7.894  15.498  0.00  0.00      B    C  
HETATM 3498  CE2 PHE B 397      66.922   7.645  17.827  0.00  0.00      B    C  
HETATM 3499  CZ  PHE B 397      67.867   7.552  16.801  0.00  0.00      B    C  
HETATM 3500  N   GLN B 398      61.885   6.611  17.302  0.00  0.00      B    N  
HETATM 3501  CA  GLN B 398      61.739   5.526  18.271  0.00  0.00      B    C  
HETATM 3502  C   GLN B 398      61.037   4.323  17.642  0.00  0.00      B    C  
HETATM 3503  O   GLN B 398      61.250   3.202  18.074  0.00  0.00      B    O  
HETATM 3504  CB  GLN B 398      60.989   5.993  19.513  0.00  0.00      B    C  
HETATM 3505  CG  GLN B 398      61.491   7.301  20.118  0.00  0.00      B    C  
HETATM 3506  CD  GLN B 398      60.342   8.205  20.574  0.00  0.00      B    C  
HETATM 3507  NE2 GLN B 398      60.680   9.208  21.377  0.00  0.00      B    N  
HETATM 3508  OE1 GLN B 398      59.164   8.005  20.210  0.00  0.00      B    O  
HETATM 3509  N   TRP B 399      60.200   4.577  16.634  0.00  0.00      B    N  
HETATM 3510  CA  TRP B 399      59.505   3.541  15.861  0.00  0.00      B    C  
HETATM 3511  C   TRP B 399      60.461   2.754  14.945  0.00  0.00      B    C  
HETATM 3512  O   TRP B 399      60.223   1.581  14.647  0.00  0.00      B    O  
HETATM 3513  CB  TRP B 399      58.454   4.189  14.961  0.00  0.00      B    C  
HETATM 3514  CG  TRP B 399      57.074   4.394  15.522  0.00  0.00      B    C  
HETATM 3515  CD1 TRP B 399      56.681   4.338  16.839  0.00  0.00      B    C  
HETATM 3516  CD2 TRP B 399      55.902   4.736  14.769  0.00  0.00      B    C  
HETATM 3517  CE2 TRP B 399      54.832   4.850  15.687  0.00  0.00      B    C  
HETATM 3518  CE3 TRP B 399      55.651   4.943  13.409  0.00  0.00      B    C  
HETATM 3519  NE1 TRP B 399      55.335   4.599  16.939  0.00  0.00      B    N  
HETATM 3520  CZ2 TRP B 399      53.528   5.173  15.281  0.00  0.00      B    C  
HETATM 3521  CZ3 TRP B 399      54.362   5.258  13.006  0.00  0.00      B    C  
HETATM 3522  CH2 TRP B 399      53.312   5.371  13.944  0.00  0.00      B    C  
HETATM 3523  N   ARG B 400      61.511   3.430  14.472  0.00  0.00      B    N  
HETATM 3524  CA  ARG B 400      62.438   2.867  13.491  0.00  0.00      B    C  
HETATM 3525  C   ARG B 400      63.828   2.589  14.055  0.00  0.00      B    C  
HETATM 3526  O   ARG B 400      64.467   1.621  13.644  0.00  0.00      B    O  
HETATM 3527  CB  ARG B 400      62.548   3.744  12.230  0.00  0.00      B    C  
HETATM 3528  CG  ARG B 400      61.236   4.127  11.515  0.00  0.00      B    C  
HETATM 3529  CD  ARG B 400      60.271   2.958  11.217  0.00  0.00      B    C  
HETATM 3530  NE  ARG B 400      60.895   1.847  10.493  0.00  0.00      B    N  
HETATM 3531  CZ  ARG B 400      60.679   1.533   9.221  0.00  0.00      B    C  
HETATM 3532  NH1 ARG B 400      59.839   2.230   8.474  0.00  0.00      B    N  
HETATM 3533  NH2 ARG B 400      61.312   0.503   8.687  0.00  0.00      B    N  
HETATM 3534 **** ARG B 400      64.075   1.023  12.945  0.00  0.00      B   LP  
HETATM 3535 **** ARG B 400      65.379   1.432  14.009  0.00  0.00      B   LP  
HETATM 3536  N   HIS B 401      64.308   3.418  14.982  0.00  0.00      B    N  
HETATM 3537  CA  HIS B 401      65.687   3.272  15.492  0.00  0.00      B    C  
HETATM 3538  C   HIS B 401      65.776   3.390  17.020  0.00  0.00      B    C  
HETATM 3539  O   HIS B 401      66.517   4.231  17.541  0.00  0.00      B    O  
HETATM 3540  CB  HIS B 401      66.655   4.286  14.825  0.00  0.00      B    C  
HETATM 3541  CG  HIS B 401      66.524   4.383  13.333  0.00  0.00      B    C  
HETATM 3542  CD2 HIS B 401      66.054   5.378  12.542  0.00  0.00      B    C  
HETATM 3543  ND1 HIS B 401      66.913   3.370  12.478  0.00  0.00      B    N  
HETATM 3544  CE1 HIS B 401      66.677   3.729  11.228  0.00  0.00      B    C  
HETATM 3545  NE2 HIS B 401      66.157   4.944  11.238  0.00  0.00      B    N  
HETATM 3546 **** HIS B 401      65.882   5.465  10.429  0.00  0.00      B   LP  
HETATM 3547  N   PHE B 402      65.041   2.546  17.745  0.00  0.00      B    N  
HETATM 3548  CA  PHE B 402      64.956   2.723  19.191  0.00  0.00      B    C  
HETATM 3549  C   PHE B 402      66.242   2.516  19.997  0.00  0.00      B    C  
HETATM 3550  O   PHE B 402      66.880   1.460  19.913  0.00  0.00      B    O  
HETATM 3551  CB  PHE B 402      63.829   1.932  19.854  0.00  0.00      B    C  
HETATM 3552  CG  PHE B 402      63.501   2.468  21.207  0.00  0.00      B    C  
HETATM 3553  CD1 PHE B 402      62.596   3.511  21.350  0.00  0.00      B    C  
HETATM 3554  CD2 PHE B 402      63.990   1.850  22.349  0.00  0.00      B    C  
HETATM 3555  CE1 PHE B 402      62.232   3.964  22.603  0.00  0.00      B    C  
HETATM 3556  CE2 PHE B 402      63.630   2.307  23.615  0.00  0.00      B    C  
HETATM 3557  CZ  PHE B 402      62.759   3.365  23.739  0.00  0.00      B    C  
HETATM 3558 **** PHE B 402      66.558   0.728  19.313  0.00  0.00      B   LP  
HETATM 3559 **** PHE B 402      67.718   1.338  20.445  0.00  0.00      B   LP  
HETATM 3560  N   GLY B 403      66.578   3.514  20.816  0.00  0.00      B    N  
HETATM 3561  CA  GLY B 403      67.638   3.398  21.827  0.00  0.00      B    C  
HETATM 3562  C   GLY B 403      69.038   3.453  21.250  0.00  0.00      B    C  
HETATM 3563  O   GLY B 403      70.029   3.234  21.963  0.00  0.00      B    O  
HETATM 3564 **** GLY B 403      69.910   3.018  22.932  0.00  0.00      B   LP  
HETATM 3565 **** GLY B 403      70.947   3.274  21.569  0.00  0.00      B   LP  
HETATM 3566  N   ALA B 404      69.098   3.753  19.952  0.00  0.00      B    N  
HETATM 3567  CA  ALA B 404      70.337   3.811  19.189  0.00  0.00      B    C  
HETATM 3568  C   ALA B 404      71.167   5.045  19.536  0.00  0.00      B    C  
HETATM 3569  O   ALA B 404      70.689   5.984  20.185  0.00  0.00      B    O  
HETATM 3570  CB  ALA B 404      70.031   3.781  17.688  0.00  0.00      B    C  
HETATM 3571 **** ALA B 404      69.739   5.945  20.495  0.00  0.00      B   LP  
HETATM 3572 **** ALA B 404      71.253   6.781  20.400  0.00  0.00      B   LP  
HETATM 3573  N   GLU B 405      72.423   5.016  19.100  0.00  0.00      B    N  
HETATM 3574  CA  GLU B 405      73.318   6.154  19.198  0.00  0.00      B    C  
HETATM 3575  C   GLU B 405      72.770   7.330  18.392  0.00  0.00      B    C  
HETATM 3576  O   GLU B 405      72.941   7.408  17.172  0.00  0.00      B    O  
HETATM 3577  CB  GLU B 405      74.717   5.764  18.706  0.00  0.00      B    C  
HETATM 3578  CG  GLU B 405      75.576   5.071  19.756  0.00  0.00      B    C  
HETATM 3579  CD  GLU B 405      76.032   6.023  20.848  0.00  0.00      B    C  
HETATM 3580  OE1 GLU B 405      76.280   7.215  20.544  0.00  0.00      B    O  
HETATM 3581  OE2 GLU B 405      76.140   5.577  22.012  0.00  0.00      B    O1-
HETATM 3582 **** GLU B 405      76.580   7.859  21.248  0.00  0.00      B   LP  
HETATM 3583 **** GLU B 405      76.178   7.521  19.598  0.00  0.00      B   LP  
HETATM 3584 **** GLU B 405      76.436   6.180  22.753  0.00  0.00      B   LP  
HETATM 3585 **** GLU B 405      75.930   4.618  22.201  0.00  0.00      B   LP  
HETATM 3586  N   TYR B 406      72.077   8.224  19.092  0.00  0.00      B    N  
HETATM 3587  CA  TYR B 406      71.618   9.477  18.515  0.00  0.00      B    C  
HETATM 3588  C   TYR B 406      72.852  10.363  18.331  0.00  0.00      B    C  
HETATM 3589  O   TYR B 406      73.484  10.768  19.316  0.00  0.00      B    O  
HETATM 3590  CB  TYR B 406      70.609  10.145  19.459  0.00  0.00      B    C  
HETATM 3591  CG  TYR B 406      69.560  11.038  18.809  0.00  0.00      B    C  
HETATM 3592  CD1 TYR B 406      69.742  11.579  17.524  0.00  0.00      B    C  
HETATM 3593  CD2 TYR B 406      68.388  11.367  19.503  0.00  0.00      B    C  
HETATM 3594  CE1 TYR B 406      68.768  12.410  16.944  0.00  0.00      B    C  
HETATM 3595  CE2 TYR B 406      67.422  12.194  18.937  0.00  0.00      B    C  
HETATM 3596  CZ  TYR B 406      67.610  12.713  17.660  0.00  0.00      B    C  
HETATM 3597  OH  TYR B 406      66.644  13.537  17.114  0.00  0.00      B    O  
HETATM 3598 **** TYR B 406      67.088  14.174  16.484  0.00  0.00      B   LP  
HETATM 3599 **** TYR B 406      66.207  14.049  17.854  0.00  0.00      B   LP  
HETATM 3600 **** TYR B 406      73.189  10.516  20.238  0.00  0.00      B   LP  
HETATM 3601 **** TYR B 406      74.290  11.347  19.190  0.00  0.00      B   LP  
HETATM 3602  N   ARG B 407      73.216  10.628  17.076  0.00  0.00      B    N  
HETATM 3603  CA  ARG B 407      74.381  11.470  16.777  0.00  0.00      B    C  
HETATM 3604  C   ARG B 407      73.991  12.832  16.182  0.00  0.00      B    C  
HETATM 3605  O   ARG B 407      74.401  13.879  16.699  0.00  0.00      B    O  
HETATM 3606  CB  ARG B 407      75.397  10.730  15.890  0.00  0.00      B    C  
HETATM 3607  CG  ARG B 407      76.245   9.699  16.649  0.00  0.00      B    C  
HETATM 3608  CD  ARG B 407      76.908   8.684  15.726  0.00  0.00      B    C  
HETATM 3609  NE  ARG B 407      75.931   7.941  14.924  0.00  0.00      B    N  
HETATM 3610  CZ  ARG B 407      75.755   8.093  13.611  0.00  0.00      B    C  
HETATM 3611  NH1 ARG B 407      76.496   8.955  12.926  0.00  0.00      B    N  
HETATM 3612  NH2 ARG B 407      74.838   7.374  12.977  0.00  0.00      B    N  
HETATM 3613 **** ARG B 407      74.989  13.841  17.507  0.00  0.00      B   LP  
HETATM 3614 **** ARG B 407      74.145  14.763  16.309  0.00  0.00      B   LP  
HETATM 3615  N   ASP B 408      73.190  12.809  15.116  0.00  0.00      B    N  
HETATM 3616  CA  ASP B 408      72.726  14.041  14.471  0.00  0.00      B    C  
HETATM 3617  C   ASP B 408      71.273  13.898  13.981  0.00  0.00      B    C  
HETATM 3618  O   ASP B 408      70.382  13.503  14.752  0.00  0.00      B    O  
HETATM 3619  CB  ASP B 408      73.691  14.432  13.329  0.00  0.00      B    C  
HETATM 3620  CG  ASP B 408      73.351  15.779  12.687  0.00  0.00      B    C  
HETATM 3621  OD1 ASP B 408      72.771  16.653  13.373  0.00  0.00      B    O  
HETATM 3622  OD2 ASP B 408      73.668  15.954  11.487  0.00  0.00      B    O1-
HETATM 3623 **** ASP B 408      70.606  13.275  15.700  0.00  0.00      B   LP  
HETATM 3624 **** ASP B 408      69.441  13.413  14.425  0.00  0.00      B   LP  
HETATM 3625  N   MET B 409      71.049  14.250  12.714  0.00  0.00      B    N  
HETATM 3626  CA  MET B 409      69.787  14.022  12.013  0.00  0.00      B    C  
HETATM 3627  C   MET B 409      70.104  13.605  10.578  0.00  0.00      B    C  
HETATM 3628  O   MET B 409      69.316  12.914   9.928  0.00  0.00      B    O  
HETATM 3629  CB  MET B 409      68.886  15.267  12.044  0.00  0.00      B    C  
HETATM 3630  CG  MET B 409      69.562  16.569  11.628  0.00  0.00      B    C  
HETATM 3631  SD  MET B 409      68.411  17.936  11.410  0.00  0.00      B    S  
HETATM 3632  CE  MET B 409      69.542  19.324  11.470  0.00  0.00      B    C  
HETATM 3633 **** MET B 409      68.454  12.618  10.339  0.00  0.00      B   LP  
HETATM 3634 **** MET B 409      69.539  12.650   8.990  0.00  0.00      B   LP  
HETATM 3635 LPD1 MET B 409      68.089  17.900  10.813  0.00  0.00      B   LP  
HETATM 3636 LPD2 MET B 409      67.955  17.962  11.912  0.00  0.00      B   LP  
HETATM 3637  N   GLU B 410      71.273  14.033  10.101  0.00  0.00      B    N  
HETATM 3638  CA  GLU B 410      71.783  13.646   8.789  0.00  0.00      B    C  
HETATM 3639  C   GLU B 410      72.570  12.335   8.892  0.00  0.00      B    C  
HETATM 3640  O   GLU B 410      72.889  11.713   7.875  0.00  0.00      B    O  
HETATM 3641  CB  GLU B 410      72.667  14.760   8.204  0.00  0.00      B    C  
HETATM 3642  CG  GLU B 410      72.021  16.158   8.180  0.00  0.00      B    C  
HETATM 3643  CD  GLU B 410      70.954  16.338   7.094  0.00  0.00      B    C  
HETATM 3644  OE1 GLU B 410      70.425  15.330   6.573  0.00  0.00      B    O  
HETATM 3645  OE2 GLU B 410      70.639  17.503   6.762  0.00  0.00      B    O1-
HETATM 3646 **** GLU B 410      69.726  15.441   5.867  0.00  0.00      B   LP  
HETATM 3647 **** GLU B 410      70.702  14.414   6.863  0.00  0.00      B   LP  
HETATM 3648 **** GLU B 410      72.634  12.064   6.974  0.00  0.00      B   LP  
HETATM 3649 **** GLU B 410      73.402  10.858   7.952  0.00  0.00      B   LP  
HETATM 3650  N   SER B 411      72.860  11.933  10.132  0.00  0.00      B    N  
HETATM 3651  CA  SER B 411      73.608  10.710  10.449  0.00  0.00      B    C  
HETATM 3652  C   SER B 411      72.993   9.438   9.860  0.00  0.00      B    C  
HETATM 3653  O   SER B 411      71.809   9.411   9.511  0.00  0.00      B    O  
HETATM 3654  CB  SER B 411      73.747  10.554  11.966  0.00  0.00      B    C  
HETATM 3655  OG  SER B 411      74.558  11.574  12.522  0.00  0.00      B    O  
HETATM 3656 **** SER B 411      71.239  10.227   9.612  0.00  0.00      B   LP  
HETATM 3657 **** SER B 411      71.420   8.573   9.128  0.00  0.00      B   LP  
HETATM 3658  N   ASP B 412      73.806   8.385   9.767  0.00  0.00      B    N  
HETATM 3659  CA  ASP B 412      73.385   7.123   9.148  0.00  0.00      B    C  
HETATM 3660  C   ASP B 412      73.038   6.056  10.188  0.00  0.00      B    C  
HETATM 3661  O   ASP B 412      73.892   5.653  10.990  0.00  0.00      B    O  
HETATM 3662  CB  ASP B 412      74.463   6.607   8.196  0.00  0.00      B    C  
HETATM 3663  CG  ASP B 412      73.876   5.967   6.965  0.00  0.00      B    C  
HETATM 3664  OD1 ASP B 412      73.077   6.639   6.275  0.00  0.00      B    O  
HETATM 3665  OD2 ASP B 412      74.200   4.793   6.696  0.00  0.00      B    O1-
HETATM 3666 **** ASP B 412      72.661   6.238   5.459  0.00  0.00      B   LP  
HETATM 3667 **** ASP B 412      72.854   7.577   6.540  0.00  0.00      B   LP  
HETATM 3668 **** ASP B 412      74.820   6.025  10.962  0.00  0.00      B   LP  
HETATM 3669 **** ASP B 412      73.654   4.955  11.665  0.00  0.00      B   LP  
HETATM 3670  N   TYR B 413      71.783   5.601  10.153  0.00  0.00      B    N  
HETATM 3671  CA  TYR B 413      71.227   4.758  11.215  0.00  0.00      B    C  
HETATM 3672  C   TYR B 413      70.784   3.361  10.758  0.00  0.00      B    C  
HETATM 3673  O   TYR B 413      70.275   2.590  11.572  0.00  0.00      B    O  
HETATM 3674  CB  TYR B 413      70.050   5.475  11.902  0.00  0.00      B    C  
HETATM 3675  CG  TYR B 413      70.386   6.816  12.530  0.00  0.00      B    C  
HETATM 3676  CD1 TYR B 413      71.094   6.889  13.734  0.00  0.00      B    C  
HETATM 3677  CD2 TYR B 413      69.985   8.013  11.928  0.00  0.00      B    C  
HETATM 3678  CE1 TYR B 413      71.405   8.123  14.321  0.00  0.00      B    C  
HETATM 3679  CE2 TYR B 413      70.293   9.255  12.509  0.00  0.00      B    C  
HETATM 3680  CZ  TYR B 413      71.002   9.299  13.707  0.00  0.00      B    C  
HETATM 3681  OH  TYR B 413      71.312  10.506  14.290  0.00  0.00      B    O  
HETATM 3682 **** TYR B 413      70.153   2.876  12.523  0.00  0.00      B   LP  
HETATM 3683 **** TYR B 413      69.984   1.678  11.283  0.00  0.00      B   LP  
HETATM 3684  N   SER B 414      70.984   3.033   9.477  0.00  0.00      B    N  
HETATM 3685  CA  SER B 414      70.486   1.770   8.888  0.00  0.00      B    C  
HETATM 3686  C   SER B 414      70.956   0.510   9.639  0.00  0.00      B    C  
HETATM 3687  O   SER B 414      72.054   0.001   9.394  0.00  0.00      B    O  
HETATM 3688  CB  SER B 414      70.854   1.674   7.395  0.00  0.00      B    C  
HETATM 3689  OG  SER B 414      70.661   2.910   6.721  0.00  0.00      B    O  
HETATM 3690 **** SER B 414      71.487   3.462   6.837  0.00  0.00      B   LP  
HETATM 3691 **** SER B 414      69.885   3.378   7.142  0.00  0.00      B   LP  
HETATM 3692 **** SER B 414      72.650   0.407   8.701  0.00  0.00      B   LP  
HETATM 3693 **** SER B 414      72.347  -0.817   9.889  0.00  0.00      B   LP  
HETATM 3694  N   GLY B 415      70.111   0.016  10.546  0.00  0.00      B    N  
HETATM 3695  CA  GLY B 415      70.438  -1.153  11.379  0.00  0.00      B    C  
HETATM 3696  C   GLY B 415      70.892  -0.806  12.792  0.00  0.00      B    C  
HETATM 3697  O   GLY B 415      71.433  -1.661  13.509  0.00  0.00      B    O  
HETATM 3698 **** GLY B 415      71.575  -2.588  13.161  0.00  0.00      B   LP  
HETATM 3699 **** GLY B 415      71.727  -1.424  14.435  0.00  0.00      B   LP  
HETATM 3700  N   GLN B 416      70.676   0.451  13.184  0.00  0.00      B    N  
HETATM 3701  CA  GLN B 416      70.995   0.944  14.532  0.00  0.00      B    C  
HETATM 3702  C   GLN B 416      69.749   0.990  15.412  0.00  0.00      B    C  
HETATM 3703  O   GLN B 416      68.761   1.629  15.059  0.00  0.00      B    O  
HETATM 3704  CB  GLN B 416      71.622   2.345  14.475  0.00  0.00      B    C  
HETATM 3705  CG  GLN B 416      73.138   2.385  14.384  0.00  0.00      B    C  
HETATM 3706  CD  GLN B 416      73.725   3.486  15.259  0.00  0.00      B    C  
HETATM 3707  NE2 GLN B 416      74.342   4.483  14.626  0.00  0.00      B    N  
HETATM 3708  OE1 GLN B 416      73.619   3.443  16.492  0.00  0.00      B    O  
HETATM 3709 **** GLN B 416      68.770   2.124  14.190  0.00  0.00      B   LP  
HETATM 3710 **** GLN B 416      67.948   1.655  15.641  0.00  0.00      B   LP  
HETATM 3711 **** GLN B 416      73.143   2.678  16.927  0.00  0.00      B   LP  
HETATM 3712 **** GLN B 416      74.009   4.173  17.053  0.00  0.00      B   LP  
HETATM 3713  N   GLY B 417      69.821   0.318  16.559  0.00  0.00      B    N  
HETATM 3714  CA  GLY B 417      68.685   0.161  17.474  0.00  0.00      B    C  
HETATM 3715  C   GLY B 417      67.638  -0.820  16.968  0.00  0.00      B    C  
HETATM 3716  O   GLY B 417      67.791  -1.415  15.897  0.00  0.00      B    O  
HETATM 3717 **** GLY B 417      68.612  -1.255  15.349  0.00  0.00      B   LP  
HETATM 3718 **** GLY B 417      67.094  -2.057  15.578  0.00  0.00      B   LP  
HETATM 3719  N   VAL B 418      66.566  -0.975  17.743  0.00  0.00      B    N  
HETATM 3720  CA  VAL B 418      65.430  -1.822  17.361  0.00  0.00      B    C  
HETATM 3721  C   VAL B 418      64.476  -1.102  16.400  0.00  0.00      B    C  
HETATM 3722  O   VAL B 418      64.032   0.019  16.665  0.00  0.00      B    O  
HETATM 3723  CB  VAL B 418      64.642  -2.337  18.616  0.00  0.00      B    C  
HETATM 3724  CG1 VAL B 418      63.411  -3.150  18.208  0.00  0.00      B    C  
HETATM 3725  CG2 VAL B 418      65.557  -3.158  19.544  0.00  0.00      B    C  
HETATM 3726  N   ASP B 419      64.168  -1.761  15.285  0.00  0.00      B    N  
HETATM 3727  CA  ASP B 419      63.089  -1.326  14.406  0.00  0.00      B    C  
HETATM 3728  C   ASP B 419      61.715  -1.932  14.819  0.00  0.00      B    C  
HETATM 3729  O   ASP B 419      61.278  -2.984  14.319  0.00  0.00      B    O  
HETATM 3730  CB  ASP B 419      63.449  -1.598  12.944  0.00  0.00      B    C  
HETATM 3731  CG  ASP B 419      62.494  -0.929  11.971  0.00  0.00      B    C  
HETATM 3732  OD1 ASP B 419      61.368  -0.570  12.383  0.00  0.00      B    O  
HETATM 3733  OD2 ASP B 419      62.862  -0.777  10.785  0.00  0.00      B    O1-
HETATM 3734 **** ASP B 419      61.814  -3.469  13.628  0.00  0.00      B   LP  
HETATM 3735 **** ASP B 419      60.391  -3.344  14.608  0.00  0.00      B   LP  
HETATM 3736 **** ASP B 419      62.246  -0.353  10.121  0.00  0.00      B   LP  
HETATM 3737 **** ASP B 419      63.772  -1.080  10.501  0.00  0.00      B   LP  
HETATM 3738  N   GLN B 420      61.058  -1.237  15.754  0.00  0.00      B    N  
HETATM 3739  CA  GLN B 420      59.771  -1.622  16.316  0.00  0.00      B    C  
HETATM 3740  C   GLN B 420      58.719  -1.878  15.269  0.00  0.00      B    C  
HETATM 3741  O   GLN B 420      57.933  -2.816  15.392  0.00  0.00      B    O  
HETATM 3742  CB  GLN B 420      59.233  -0.524  17.212  0.00  0.00      B    C  
HETATM 3743  CG  GLN B 420      59.940  -0.301  18.498  0.00  0.00      B    C  
HETATM 3744  CD  GLN B 420      59.114   0.585  19.420  0.00  0.00      B    C  
HETATM 3745  NE2 GLN B 420      59.266   1.901  19.291  0.00  0.00      B    N  
HETATM 3746  OE1 GLN B 420      58.337   0.091  20.222  0.00  0.00      B    O  
HETATM 3747 **** GLN B 420      58.240  -0.903  20.277  0.00  0.00      B   LP  
HETATM 3748 **** GLN B 420      57.798   0.680  20.824  0.00  0.00      B   LP  
HETATM 3749 **** GLN B 420      57.990  -3.414  16.191  0.00  0.00      B   LP  
HETATM 3750 **** GLN B 420      57.237  -2.980  14.693  0.00  0.00      B   LP  
HETATM 3751  N   LEU B 421      58.688  -1.040  14.246  0.00  0.00      B    N  
HETATM 3752  CA  LEU B 421      57.694  -1.171  13.204  0.00  0.00      B    C  
HETATM 3753  C   LEU B 421      57.926  -2.371  12.267  0.00  0.00      B    C  
HETATM 3754  O   LEU B 421      56.986  -3.103  11.939  0.00  0.00      B    O  
HETATM 3755  CB  LEU B 421      57.560   0.153  12.426  0.00  0.00      B    C  
HETATM 3756  CG  LEU B 421      56.684   0.201  11.175  0.00  0.00      B    C  
HETATM 3757  CD1 LEU B 421      55.173  -0.044  11.427  0.00  0.00      B    C  
HETATM 3758  CD2 LEU B 421      56.920   1.558  10.453  0.00  0.00      B    C  
HETATM 3759  N   GLN B 422      59.168  -2.558  11.818  0.00  0.00      B    N  
HETATM 3760  CA  GLN B 422      59.522  -3.705  10.966  0.00  0.00      B    C  
HETATM 3761  C   GLN B 422      59.344  -4.986  11.799  0.00  0.00      B    C  
HETATM 3762  O   GLN B 422      58.799  -5.982  11.321  0.00  0.00      B    O  
HETATM 3763  CB  GLN B 422      60.949  -3.530  10.396  0.00  0.00      B    C  
HETATM 3764  CG  GLN B 422      61.360  -4.410   9.188  0.00  0.00      B    C  
HETATM 3765  CD  GLN B 422      60.257  -4.673   8.171  0.00  0.00      B    C  
HETATM 3766  NE2 GLN B 422      59.830  -5.917   8.098  0.00  0.00      B    N  
HETATM 3767  OE1 GLN B 422      59.821  -3.783   7.432  0.00  0.00      B    O  
HETATM 3768 **** GLN B 422      60.193  -2.857   7.491  0.00  0.00      B   LP  
HETATM 3769 **** GLN B 422      59.096  -3.989   6.775  0.00  0.00      B   LP  
HETATM 3770  N   ARG B 423      59.732  -4.927  13.066  0.00  0.00      B    N  
HETATM 3771  CA  ARG B 423      59.483  -6.042  13.977  0.00  0.00      B    C  
HETATM 3772  C   ARG B 423      57.991  -6.446  14.129  0.00  0.00      B    C  
HETATM 3773  O   ARG B 423      57.669  -7.657  14.196  0.00  0.00      B    O  
HETATM 3774  CB  ARG B 423      60.122  -5.750  15.319  0.00  0.00      B    C  
HETATM 3775  CG  ARG B 423      61.585  -5.604  15.249  0.00  0.00      B    C  
HETATM 3776  CD  ARG B 423      62.242  -6.828  14.679  0.00  0.00      B    C  
HETATM 3777  NE  ARG B 423      63.684  -6.867  14.899  0.00  0.00      B    N  
HETATM 3778  CZ  ARG B 423      64.475  -7.817  14.405  0.00  0.00      B    C  
HETATM 3779  NH1 ARG B 423      63.985  -8.800  13.660  0.00  0.00      B    N  
HETATM 3780  NH2 ARG B 423      65.763  -7.786  14.650  0.00  0.00      B    N  
HETATM 3781 **** ARG B 423      58.374  -8.365  14.151  0.00  0.00      B   LP  
HETATM 3782 **** ARG B 423      56.708  -7.914  14.294  0.00  0.00      B   LP  
HETATM 3783  N   VAL B 424      57.081  -5.458  14.161  0.00  0.00      B    N  
HETATM 3784  CA  VAL B 424      55.623  -5.725  14.126  0.00  0.00      B    C  
HETATM 3785  C   VAL B 424      55.178  -6.431  12.827  0.00  0.00      B    C  
HETATM 3786  O   VAL B 424      54.453  -7.418  12.856  0.00  0.00      B    O  
HETATM 3787  CB  VAL B 424      54.796  -4.394  14.352  0.00  0.00      B    C  
HETATM 3788  CG1 VAL B 424      53.352  -4.508  13.871  0.00  0.00      B    C  
HETATM 3789  CG2 VAL B 424      54.889  -3.948  15.814  0.00  0.00      B    C  
HETATM 3790  N   ILE B 425      55.595  -5.897  11.691  0.00  0.00      B    N  
HETATM 3791  CA  ILE B 425      55.251  -6.479  10.397  0.00  0.00      B    C  
HETATM 3792  C   ILE B 425      55.764  -7.958  10.255  0.00  0.00      B    C  
HETATM 3793  O   ILE B 425      54.999  -8.846   9.874  0.00  0.00      B    O  
HETATM 3794  CB  ILE B 425      55.763  -5.583   9.240  0.00  0.00      B    C  
HETATM 3795  CG1 ILE B 425      55.127  -4.180   9.328  0.00  0.00      B    C  
HETATM 3796  CG2 ILE B 425      55.505  -6.259   7.863  0.00  0.00      B    C  
HETATM 3797  CD1 ILE B 425      55.881  -3.048   8.600  0.00  0.00      B    C  
HETATM 3798  N   ASP B 426      57.038  -8.189  10.583  0.00  0.00      B    N  
HETATM 3799  CA  ASP B 426      57.655  -9.523  10.587  0.00  0.00      B    C  
HETATM 3800  C   ASP B 426      56.945 -10.503  11.493  0.00  0.00      B    C  
HETATM 3801  O   ASP B 426      56.661 -11.631  11.079  0.00  0.00      B    O  
HETATM 3802  CB  ASP B 426      59.109  -9.425  11.048  0.00  0.00      B    C  
HETATM 3803  CG  ASP B 426      59.971  -8.668  10.076  0.00  0.00      B    C  
HETATM 3804  OD1 ASP B 426      59.508  -8.441   8.927  0.00  0.00      B    O  
HETATM 3805  OD2 ASP B 426      61.107  -8.317  10.462  0.00  0.00      B    O1-
HETATM 3806 **** ASP B 426      60.060  -7.949   8.254  0.00  0.00      B   LP  
HETATM 3807 **** ASP B 426      58.588  -8.753   8.688  0.00  0.00      B   LP  
HETATM 3808 **** ASP B 426      61.715  -7.821   9.842  0.00  0.00      B   LP  
HETATM 3809 **** ASP B 426      61.408  -8.532  11.391  0.00  0.00      B   LP  
HETATM 3810  N   THR B 427      56.670 -10.095  12.737  0.00  0.00      B    N  
HETATM 3811  CA  THR B 427      55.967 -10.968  13.673  0.00  0.00      B    C  
HETATM 3812  C   THR B 427      54.579 -11.332  13.174  0.00  0.00      B    C  
HETATM 3813  O   THR B 427      54.097 -12.428  13.433  0.00  0.00      B    O  
HETATM 3814  CB  THR B 427      55.902 -10.374  15.076  0.00  0.00      B    C  
HETATM 3815  CG2 THR B 427      55.246 -11.326  16.052  0.00  0.00      B    C  
HETATM 3816  OG1 THR B 427      57.230 -10.114  15.532  0.00  0.00      B    O  
HETATM 3817 **** THR B 427      57.209 -10.024  16.528  0.00  0.00      B   LP  
HETATM 3818 **** THR B 427      57.540  -9.254  15.126  0.00  0.00      B   LP  
HETATM 3819  N   ILE B 428      53.929 -10.419  12.458  0.00  0.00      B    N  
HETATM 3820  CA  ILE B 428      52.613 -10.716  11.877  0.00  0.00      B    C  
HETATM 3821  C   ILE B 428      52.730 -11.800  10.804  0.00  0.00      B    C  
HETATM 3822  O   ILE B 428      51.835 -12.625  10.636  0.00  0.00      B    O  
HETATM 3823  CB  ILE B 428      51.960  -9.450  11.248  0.00  0.00      B    C  
HETATM 3824  CG1 ILE B 428      51.355  -8.560  12.342  0.00  0.00      B    C  
HETATM 3825  CG2 ILE B 428      50.904  -9.842  10.224  0.00  0.00      B    C  
HETATM 3826  CD1 ILE B 428      50.942  -7.145  11.832  0.00  0.00      B    C  
HETATM 3827 **** ILE B 428      51.014 -12.594  11.205  0.00  0.00      B   LP  
HETATM 3828 **** ILE B 428      51.928 -13.327   9.930  0.00  0.00      B   LP  
HETATM 3829  N   LYS B 429      53.816 -11.737  10.045  0.00  0.00      B    N  
HETATM 3830  CA  LYS B 429      54.108 -12.719   9.024  0.00  0.00      B    C  
HETATM 3831  C   LYS B 429      54.537 -14.069   9.648  0.00  0.00      B    C  
HETATM 3832  O   LYS B 429      53.975 -15.100   9.322  0.00  0.00      B    O  
HETATM 3833  CB  LYS B 429      55.182 -12.184   8.078  0.00  0.00      B    C  
HETATM 3834  CG  LYS B 429      54.732 -11.067   7.114  0.00  0.00      B    C  
HETATM 3835  CD  LYS B 429      55.961 -10.478   6.421  0.00  0.00      B    C  
HETATM 3836  CE  LYS B 429      55.640  -9.246   5.596  0.00  0.00      B    C  
HETATM 3837  NZ  LYS B 429      55.403  -9.546   4.156  0.00  0.00      B    N1+
HETATM 3838 **** LYS B 429      53.235 -15.075   8.650  0.00  0.00      B   LP  
HETATM 3839 **** LYS B 429      54.254 -15.971   9.726  0.00  0.00      B   LP  
HETATM 3840  N   THR B 430      55.483 -14.050  10.583  0.00  0.00      B    N  
HETATM 3841  CA  THR B 430      56.013 -15.277  11.154  0.00  0.00      B    C  
HETATM 3842  C   THR B 430      55.159 -15.946  12.229  0.00  0.00      B    C  
HETATM 3843  O   THR B 430      55.213 -17.179  12.360  0.00  0.00      B    O  
HETATM 3844  CB  THR B 430      57.430 -15.096  11.699  0.00  0.00      B    C  
HETATM 3845  CG2 THR B 430      58.397 -14.730  10.569  0.00  0.00      B    C  
HETATM 3846  OG1 THR B 430      57.451 -14.111  12.747  0.00  0.00      B    O  
HETATM 3847 **** THR B 430      55.810 -17.719  11.766  0.00  0.00      B   LP  
HETATM 3848 **** THR B 430      54.660 -17.632  13.059  0.00  0.00      B   LP  
HETATM 3849 **** THR B 430      56.981 -14.488  13.545  0.00  0.00      B   LP  
HETATM 3850 **** THR B 430      56.964 -13.298  12.427  0.00  0.00      B   LP  
HETATM 3851  N   ASN B 431      54.411 -15.160  13.015  0.00  0.00      B    N  
HETATM 3852  CA  ASN B 431      53.530 -15.716  14.032  0.00  0.00      B    C  
HETATM 3853  C   ASN B 431      52.309 -14.831  14.381  0.00  0.00      B    C  
HETATM 3854  O   ASN B 431      52.304 -14.147  15.409  0.00  0.00      B    O  
HETATM 3855  CB  ASN B 431      54.338 -16.062  15.289  0.00  0.00      B    C  
HETATM 3856  CG  ASN B 431      53.533 -16.864  16.301  0.00  0.00      B    C  
HETATM 3857  ND2 ASN B 431      53.936 -16.811  17.552  0.00  0.00      B    N  
HETATM 3858  OD1 ASN B 431      52.538 -17.488  15.958  0.00  0.00      B    O  
HETATM 3859 **** ASN B 431      52.245 -17.475  15.002  0.00  0.00      B   LP  
HETATM 3860 **** ASN B 431      52.018 -18.011  16.634  0.00  0.00      B   LP  
HETATM 3861  N   PRO B 432      51.250 -14.870  13.549  0.00  0.00      B    N  
HETATM 3862  CA  PRO B 432      50.011 -14.066  13.751  0.00  0.00      B    C  
HETATM 3863  C   PRO B 432      49.248 -14.230  15.068  0.00  0.00      B    C  
HETATM 3864  O   PRO B 432      48.449 -13.340  15.445  0.00  0.00      B    O  
HETATM 3865  CB  PRO B 432      49.127 -14.468  12.556  0.00  0.00      B    C  
HETATM 3866  CG  PRO B 432      49.696 -15.804  12.082  0.00  0.00      B    C  
HETATM 3867  CD  PRO B 432      51.182 -15.647  12.293  0.00  0.00      B    C  
HETATM 3868  N   ASP B 433      49.482 -15.325  15.775  0.00  0.00      B    N  
HETATM 3869  CA  ASP B 433      48.826 -15.547  17.051  0.00  0.00      B    C  
HETATM 3870  C   ASP B 433      49.537 -14.810  18.178  0.00  0.00      B    C  
HETATM 3871  O   ASP B 433      49.012 -14.723  19.285  0.00  0.00      B    O  
HETATM 3872  CB  ASP B 433      48.807 -17.045  17.398  0.00  0.00      B    C  
HETATM 3873  CG  ASP B 433      47.882 -17.878  16.482  0.00  0.00      B    C  
HETATM 3874  OD1 ASP B 433      46.873 -17.359  15.956  0.00  0.00      B    O  
HETATM 3875  OD2 ASP B 433      48.175 -19.085  16.310  0.00  0.00      B    O1-
HETATM 3876 **** ASP B 433      46.271 -17.910  15.378  0.00  0.00      B   LP  
HETATM 3877 **** ASP B 433      46.668 -16.393  16.114  0.00  0.00      B   LP  
HETATM 3878 **** ASP B 433      47.594 -19.664  15.738  0.00  0.00      B   LP  
HETATM 3879 **** ASP B 433      48.989 -19.469  16.745  0.00  0.00      B   LP  
HETATM 3880 **** ASP B 433      48.116 -15.137  19.447  0.00  0.00      B   LP  
HETATM 3881 **** ASP B 433      49.480 -14.239  20.024  0.00  0.00      B   LP  
HETATM 3882  N   ASP B 434      50.751 -14.329  17.920  0.00  0.00      B    N  
HETATM 3883  CA  ASP B 434      51.548 -13.679  18.951  0.00  0.00      B    C  
HETATM 3884  C   ASP B 434      50.769 -12.567  19.727  0.00  0.00      B    C  
HETATM 3885  O   ASP B 434      49.984 -11.782  19.158  0.00  0.00      B    O  
HETATM 3886  CB  ASP B 434      52.853 -13.161  18.332  0.00  0.00      B    C  
HETATM 3887  CG  ASP B 434      53.967 -12.988  19.346  0.00  0.00      B    C  
HETATM 3888  OD1 ASP B 434      53.728 -12.548  20.471  0.00  0.00      B    O  
HETATM 3889  OD2 ASP B 434      55.118 -13.293  19.016  0.00  0.00      B    O1-
HETATM 3890 **** ASP B 434      54.470 -12.433  21.131  0.00  0.00      B   LP  
HETATM 3891 **** ASP B 434      52.792 -12.305  20.724  0.00  0.00      B   LP  
HETATM 3892 **** ASP B 434      55.870 -13.184  19.666  0.00  0.00      B   LP  
HETATM 3893 **** ASP B 434      55.298 -13.649  18.099  0.00  0.00      B   LP  
HETATM 3894  N   ARG B 435      50.948 -12.578  21.041  0.00  0.00      B    N  
HETATM 3895  CA  ARG B 435      50.272 -11.669  21.933  0.00  0.00      B    C  
HETATM 3896  C   ARG B 435      51.201 -10.506  22.285  0.00  0.00      B    C  
HETATM 3897  O   ARG B 435      50.878  -9.731  23.165  0.00  0.00      B    O  
HETATM 3898  CB  ARG B 435      49.805 -12.400  23.210  0.00  0.00      B    C  
HETATM 3899  CG  ARG B 435      48.755 -13.520  22.969  0.00  0.00      B    C  
HETATM 3900  CD  ARG B 435      48.795 -14.530  24.115  0.00  0.00      B    C  
HETATM 3901  NE  ARG B 435      47.684 -15.462  24.063  0.00  0.00      B    N  
HETATM 3902  CZ  ARG B 435      47.293 -16.227  25.069  0.00  0.00      B    C  
HETATM 3903  NH1 ARG B 435      47.928 -16.197  26.216  0.00  0.00      B    N  
HETATM 3904  NH2 ARG B 435      46.232 -17.013  24.930  0.00  0.00      B    N  
HETATM 3905  N   ARG B 436      52.336 -10.393  21.582  0.00  0.00      B    N  
HETATM 3906  CA  ARG B 436      53.355  -9.411  21.903  0.00  0.00      B    C  
HETATM 3907  C   ARG B 436      53.657  -8.443  20.761  0.00  0.00      B    C  
HETATM 3908  O   ARG B 436      54.724  -7.886  20.713  0.00  0.00      B    O  
HETATM 3909  CB  ARG B 436      54.662 -10.107  22.343  0.00  0.00      B    C  
HETATM 3910  CG  ARG B 436      54.479 -11.143  23.469  0.00  0.00      B    C  
HETATM 3911  CD  ARG B 436      55.696 -12.045  23.662  0.00  0.00      B    C  
HETATM 3912  NE  ARG B 436      55.983 -12.775  22.430  0.00  0.00      B    N  
HETATM 3913  CZ  ARG B 436      56.790 -13.830  22.326  0.00  0.00      B    C  
HETATM 3914  NH1 ARG B 436      57.425 -14.319  23.383  0.00  0.00      B    N  
HETATM 3915  NH2 ARG B 436      56.957 -14.384  21.152  0.00  0.00      B    N  
HETATM 3916 **** ARG B 436      55.410  -8.058  21.420  0.00  0.00      B   LP  
HETATM 3917 **** ARG B 436      54.924  -7.252  19.966  0.00  0.00      B   LP  
HETATM 3918  N   ILE B 437      52.723  -8.258  19.843  0.00  0.00      B    N  
HETATM 3919  CA  ILE B 437      52.959  -7.422  18.687  0.00  0.00      B    C  
HETATM 3920  C   ILE B 437      52.680  -5.947  19.054  0.00  0.00      B    C  
HETATM 3921  O   ILE B 437      51.653  -5.379  18.689  0.00  0.00      B    O  
HETATM 3922  CB  ILE B 437      52.127  -7.871  17.475  0.00  0.00      B    C  
HETATM 3923  CG1 ILE B 437      52.104  -9.414  17.344  0.00  0.00      B    C  
HETATM 3924  CG2 ILE B 437      52.620  -7.169  16.214  0.00  0.00      B    C  
HETATM 3925  CD1 ILE B 437      51.260  -9.957  16.168  0.00  0.00      B    C  
HETATM 3926  N   ILE B 438      53.654  -5.360  19.748  0.00  0.00      B    N  
HETATM 3927  CA  ILE B 438      53.522  -4.115  20.498  0.00  0.00      B    C  
HETATM 3928  C   ILE B 438      54.603  -3.097  20.070  0.00  0.00      B    C  
HETATM 3929  O   ILE B 438      55.791  -3.426  19.960  0.00  0.00      B    O  
HETATM 3930  CB  ILE B 438      53.571  -4.386  22.019  0.00  0.00      B    C  
HETATM 3931  CG1 ILE B 438      52.319  -5.167  22.462  0.00  0.00      B    C  
HETATM 3932  CG2 ILE B 438      53.704  -3.098  22.830  0.00  0.00      B    C  
HETATM 3933  CD1 ILE B 438      52.448  -5.870  23.753  0.00  0.00      B    C  
HETATM 3934 **** ILE B 438      56.069  -4.368  20.150  0.00  0.00      B   LP  
HETATM 3935 **** ILE B 438      56.473  -2.750  19.681  0.00  0.00      B   LP  
HETATM 3936  N   MET B 439      54.172  -1.866  19.817  0.00  0.00      B    N  
HETATM 3937  CA  MET B 439      55.061  -0.788  19.382  0.00  0.00      B    C  
HETATM 3938  C   MET B 439      54.774   0.422  20.283  0.00  0.00      B    C  
HETATM 3939  O   MET B 439      53.600   0.800  20.460  0.00  0.00      B    O  
HETATM 3940  CB  MET B 439      54.759  -0.478  17.917  0.00  0.00      B    C  
HETATM 3941  CG  MET B 439      55.856   0.189  17.186  0.00  0.00      B    C  
HETATM 3942  SD  MET B 439      55.332   0.979  15.676  0.00  0.00      B    S  
HETATM 3943  CE  MET B 439      53.902  -0.015  15.270  0.00  0.00      B    C  
HETATM 3944 LPD1 MET B 439      55.165   1.629  15.778  0.00  0.00      B   LP  
HETATM 3945 LPD2 MET B 439      55.809   0.941  15.194  0.00  0.00      B   LP  
HETATM 3946  N   CYS B 440      55.814   0.997  20.895  0.00  0.00      B    N  
HETATM 3947  CA  CYS B 440      55.634   2.178  21.780  0.00  0.00      B    C  
HETATM 3948  C   CYS B 440      56.165   3.474  21.194  0.00  0.00      B    C  
HETATM 3949  O   CYS B 440      57.099   3.461  20.388  0.00  0.00      B    O  
HETATM 3950  CB  CYS B 440      56.221   1.978  23.166  0.00  0.00      B    C  
HETATM 3951  SG  CYS B 440      55.590   0.540  24.067  0.00  0.00      B    S  
HETATM 3952 LPG1 CYS B 440      55.726  -0.025  23.715  0.00  0.00      B   LP  
HETATM 3953 LPG2 CYS B 440      55.889   0.505  24.676  0.00  0.00      B   LP  
HETATM 3954  N   ALA B 441      55.536   4.583  21.602  0.00  0.00      B    N  
HETATM 3955  CA  ALA B 441      55.967   5.949  21.241  0.00  0.00      B    C  
HETATM 3956  C   ALA B 441      56.128   6.825  22.498  0.00  0.00      B    C  
HETATM 3957  O   ALA B 441      55.385   6.689  23.476  0.00  0.00      B    O  
HETATM 3958  CB  ALA B 441      55.013   6.566  20.238  0.00  0.00      B    C  
HETATM 3959  N   TRP B 442      57.147   7.675  22.493  0.00  0.00      B    N  
HETATM 3960  CA  TRP B 442      57.469   8.501  23.653  0.00  0.00      B    C  
HETATM 3961  C   TRP B 442      57.241   9.976  23.317  0.00  0.00      B    C  
HETATM 3962  O   TRP B 442      57.379  10.396  22.157  0.00  0.00      B    O  
HETATM 3963  CB  TRP B 442      58.918   8.300  24.106  0.00  0.00      B    C  
HETATM 3964  CG  TRP B 442      59.173   7.038  24.876  0.00  0.00      B    C  
HETATM 3965  CD1 TRP B 442      59.298   6.922  26.216  0.00  0.00      B    C  
HETATM 3966  CD2 TRP B 442      59.339   5.716  24.337  0.00  0.00      B    C  
HETATM 3967  CE2 TRP B 442      59.540   4.844  25.425  0.00  0.00      B    C  
HETATM 3968  CE3 TRP B 442      59.309   5.185  23.039  0.00  0.00      B    C  
HETATM 3969  NE1 TRP B 442      59.533   5.607  26.560  0.00  0.00      B    N  
HETATM 3970  CZ2 TRP B 442      59.734   3.462  25.263  0.00  0.00      B    C  
HETATM 3971  CZ3 TRP B 442      59.509   3.812  22.875  0.00  0.00      B    C  
HETATM 3972  CH2 TRP B 442      59.720   2.968  23.987  0.00  0.00      B    C  
HETATM 3973  N   ASN B 443      56.854  10.740  24.337  0.00  0.00      B    N  
HETATM 3974  CA  ASN B 443      56.921  12.192  24.278  0.00  0.00      B    C  
HETATM 3975  C   ASN B 443      58.410  12.547  24.323  0.00  0.00      B    C  
HETATM 3976  O   ASN B 443      59.113  12.144  25.249  0.00  0.00      B    O  
HETATM 3977  CB  ASN B 443      56.130  12.806  25.451  0.00  0.00      B    C  
HETATM 3978  CG  ASN B 443      55.864  14.309  25.284  0.00  0.00      B    C  
HETATM 3979  ND2 ASN B 443      54.726  14.769  25.782  0.00  0.00      B    N  
HETATM 3980  OD1 ASN B 443      56.683  15.042  24.737  0.00  0.00      B    O  
HETATM 3981 **** ASN B 443      57.541  14.663  24.391  0.00  0.00      B   LP  
HETATM 3982 **** ASN B 443      56.492  16.018  24.637  0.00  0.00      B   LP  
HETATM 3983  N   PRO B 444      58.923  13.246  23.293  0.00  0.00      B    N  
HETATM 3984  CA  PRO B 444      60.366  13.601  23.307  0.00  0.00      B    C  
HETATM 3985  C   PRO B 444      60.848  14.389  24.536  0.00  0.00      B    C  
HETATM 3986  O   PRO B 444      62.011  14.247  24.908  0.00  0.00      B    O  
HETATM 3987  CB  PRO B 444      60.563  14.407  22.013  0.00  0.00      B    C  
HETATM 3988  CG  PRO B 444      59.182  14.822  21.585  0.00  0.00      B    C  
HETATM 3989  CD  PRO B 444      58.254  13.711  22.067  0.00  0.00      B    C  
HETATM 3990 **** PRO B 444      62.622  13.629  24.414  0.00  0.00      B   LP  
HETATM 3991 **** PRO B 444      62.346  14.750  25.705  0.00  0.00      B   LP  
HETATM 3992  N   ARG B 445      59.969  15.152  25.190  0.00  0.00      B    N  
HETATM 3993  CA  ARG B 445      60.308  15.839  26.454  0.00  0.00      B    C  
HETATM 3994  C   ARG B 445      60.818  14.913  27.528  0.00  0.00      B    C  
HETATM 3995  O   ARG B 445      61.644  15.314  28.362  0.00  0.00      B    O  
HETATM 3996  CB  ARG B 445      59.102  16.499  27.122  0.00  0.00      B    C  
HETATM 3997  CG  ARG B 445      58.128  17.270  26.293  0.00  0.00      B    C  
HETATM 3998  CD  ARG B 445      57.027  17.789  27.243  0.00  0.00      B    C  
HETATM 3999  NE  ARG B 445      57.592  18.635  28.303  0.00  0.00      B    N  
HETATM 4000  CZ  ARG B 445      57.719  18.289  29.586  0.00  0.00      B    C  
HETATM 4001  NH1 ARG B 445      57.306  17.106  30.022  0.00  0.00      B    N  
HETATM 4002  NH2 ARG B 445      58.256  19.141  30.451  0.00  0.00      B    N  
HETATM 4003 **** ARG B 445      61.975  16.257  28.324  0.00  0.00      B   LP  
HETATM 4004 **** ARG B 445      61.979  14.694  29.072  0.00  0.00      B   LP  
HETATM 4005  N   ASP B 446      60.258  13.701  27.569  0.00  0.00      B    N  
HETATM 4006  CA  ASP B 446      60.518  12.779  28.671  0.00  0.00      B    C  
HETATM 4007  C   ASP B 446      61.882  12.107  28.578  0.00  0.00      B    C  
HETATM 4008  O   ASP B 446      62.390  11.608  29.574  0.00  0.00      B    O  
HETATM 4009  CB  ASP B 446      59.416  11.711  28.740  0.00  0.00      B    C  
HETATM 4010  CG  ASP B 446      58.028  12.303  28.983  0.00  0.00      B    C  
HETATM 4011  OD1 ASP B 446      57.912  13.319  29.703  0.00  0.00      B    O  
HETATM 4012  OD2 ASP B 446      57.047  11.741  28.447  0.00  0.00      B    O1-
HETATM 4013  N   LEU B 447      62.458  12.071  27.381  0.00  0.00      B    N  
HETATM 4014  CA  LEU B 447      63.676  11.266  27.144  0.00  0.00      B    C  
HETATM 4015  C   LEU B 447      64.907  11.737  27.946  0.00  0.00      B    C  
HETATM 4016  O   LEU B 447      65.523  10.929  28.644  0.00  0.00      B    O  
HETATM 4017  CB  LEU B 447      63.968  11.136  25.647  0.00  0.00      B    C  
HETATM 4018  CG  LEU B 447      62.837  10.479  24.852  0.00  0.00      B    C  
HETATM 4019  CD1 LEU B 447      63.252  10.281  23.424  0.00  0.00      B    C  
HETATM 4020  CD2 LEU B 447      62.437   9.149  25.457  0.00  0.00      B    C  
HETATM 4021 **** LEU B 447      65.224   9.976  28.688  0.00  0.00      B   LP  
HETATM 4022 **** LEU B 447      66.322  11.227  29.167  0.00  0.00      B   LP  
HETATM 4023  N   PRO B 448      65.240  13.043  27.883  0.00  0.00      B    N  
HETATM 4024  CA  PRO B 448      66.297  13.539  28.779  0.00  0.00      B    C  
HETATM 4025  C   PRO B 448      65.955  13.516  30.289  0.00  0.00      B    C  
HETATM 4026  O   PRO B 448      66.877  13.615  31.121  0.00  0.00      B    O  
HETATM 4027  CB  PRO B 448      66.516  14.978  28.303  0.00  0.00      B    C  
HETATM 4028  CG  PRO B 448      65.254  15.360  27.581  0.00  0.00      B    C  
HETATM 4029  CD  PRO B 448      64.721  14.104  26.991  0.00  0.00      B    C  
HETATM 4030  N   LEU B 449      64.667  13.357  30.636  0.00  0.00      B    N  
HETATM 4031  CA  LEU B 449      64.182  13.571  32.012  0.00  0.00      B    C  
HETATM 4032  C   LEU B 449      64.421  12.477  33.050  0.00  0.00      B    C  
HETATM 4033  O   LEU B 449      64.493  12.777  34.252  0.00  0.00      B    O  
HETATM 4034  CB  LEU B 449      62.698  13.964  32.027  0.00  0.00      B    C  
HETATM 4035  CG  LEU B 449      62.439  15.457  32.253  0.00  0.00      B    C  
HETATM 4036  CD1 LEU B 449      61.931  16.182  30.972  0.00  0.00      B    C  
HETATM 4037  CD2 LEU B 449      61.493  15.688  33.437  0.00  0.00      B    C  
HETATM 4038 **** LEU B 449      64.395  13.731  34.536  0.00  0.00      B   LP  
HETATM 4039 **** LEU B 449      64.649  12.065  34.937  0.00  0.00      B   LP  
HETATM 4040  N   MET B 450      64.529  11.222  32.611  0.00  0.00      B    N  
HETATM 4041  CA  MET B 450      64.722  10.091  33.539  0.00  0.00      B    C  
HETATM 4042  C   MET B 450      65.230   8.847  32.831  0.00  0.00      B    C  
HETATM 4043  O   MET B 450      65.161   8.755  31.608  0.00  0.00      B    O  
HETATM 4044  CB  MET B 450      63.421   9.765  34.312  0.00  0.00      B    C  
HETATM 4045  CG  MET B 450      62.166   9.528  33.432  0.00  0.00      B    C  
HETATM 4046  SD  MET B 450      60.691   9.045  34.387  0.00  0.00      B    S  
HETATM 4047  CE  MET B 450      59.777  10.601  34.442  0.00  0.00      B    C  
HETATM 4048 **** MET B 450      64.768   9.502  31.072  0.00  0.00      B   LP  
HETATM 4049 **** MET B 450      65.497   7.933  31.149  0.00  0.00      B   LP  
HETATM 4050 LPD1 MET B 450      60.337   8.560  34.069  0.00  0.00      B   LP  
HETATM 4051 LPD2 MET B 450      60.857   8.833  35.010  0.00  0.00      B   LP  
HETATM 4052  N   ALA B 451      65.754   7.900  33.609  0.00  0.00      B    N  
HETATM 4053  CA  ALA B 451      66.073   6.566  33.108  0.00  0.00      B    C  
HETATM 4054  C   ALA B 451      64.762   5.776  32.976  0.00  0.00      B    C  
HETATM 4055  O   ALA B 451      63.850   5.958  33.786  0.00  0.00      B    O  
HETATM 4056  CB  ALA B 451      67.028   5.861  34.067  0.00  0.00      B    C  
HETATM 4057  N   LEU B 452      64.662   4.907  31.968  0.00  0.00      B    N  
HETATM 4058  CA  LEU B 452      63.436   4.136  31.751  0.00  0.00      B    C  
HETATM 4059  C   LEU B 452      62.194   5.069  31.754  0.00  0.00      B    C  
HETATM 4060  O   LEU B 452      61.297   4.896  32.582  0.00  0.00      B    O  
HETATM 4061  CB  LEU B 452      63.323   3.046  32.843  0.00  0.00      B    C  
HETATM 4062  CG  LEU B 452      62.364   1.837  32.886  0.00  0.00      B    C  
HETATM 4063  CD1 LEU B 452      60.918   2.179  33.260  0.00  0.00      B    C  
HETATM 4064  CD2 LEU B 452      62.436   1.004  31.611  0.00  0.00      B    C  
HETATM 4065 **** LEU B 452      61.370   4.156  33.250  0.00  0.00      B   LP  
HETATM 4066 **** LEU B 452      60.497   5.496  32.585  0.00  0.00      B   LP  
HETATM 4067  N   PRO B 453      62.157   6.084  30.851  0.00  0.00      B    N  
HETATM 4068  CA  PRO B 453      60.979   6.959  30.811  0.00  0.00      B    C  
HETATM 4069  C   PRO B 453      59.753   6.219  30.273  0.00  0.00      B    C  
HETATM 4070  O   PRO B 453      59.864   5.460  29.303  0.00  0.00      B    O  
HETATM 4071  CB  PRO B 453      61.392   8.069  29.832  0.00  0.00      B    C  
HETATM 4072  CG  PRO B 453      62.418   7.452  28.970  0.00  0.00      B    C  
HETATM 4073  CD  PRO B 453      63.160   6.490  29.842  0.00  0.00      B    C  
HETATM 4074 **** PRO B 453      60.756   5.330  28.870  0.00  0.00      B   LP  
HETATM 4075 **** PRO B 453      59.062   4.977  28.952  0.00  0.00      B   LP  
HETATM 4076  N   PRO B 454      58.591   6.429  30.906  0.00  0.00      B    N  
HETATM 4077  CA  PRO B 454      57.397   5.771  30.384  0.00  0.00      B    C  
HETATM 4078  C   PRO B 454      56.981   6.323  29.036  0.00  0.00      B    C  
HETATM 4079  O   PRO B 454      57.127   7.519  28.749  0.00  0.00      B    O  
HETATM 4080  CB  PRO B 454      56.331   6.015  31.479  0.00  0.00      B    C  
HETATM 4081  CG  PRO B 454      56.809   7.182  32.249  0.00  0.00      B    C  
HETATM 4082  CD  PRO B 454      58.322   7.214  32.125  0.00  0.00      B    C  
HETATM 4083  N   CYS B 455      56.494   5.429  28.195  0.00  0.00      B    N  
HETATM 4084  CA  CYS B 455      56.039   5.806  26.876  0.00  0.00      B    C  
HETATM 4085  C   CYS B 455      54.782   6.652  27.021  0.00  0.00      B    C  
HETATM 4086  O   CYS B 455      54.178   6.691  28.077  0.00  0.00      B    O  
HETATM 4087  CB  CYS B 455      55.791   4.558  26.018  0.00  0.00      B    C  
HETATM 4088  SG  CYS B 455      54.145   3.731  26.271  0.00  0.00      B    S  
HETATM 4089 LPG1 CYS B 455      54.072   3.491  26.902  0.00  0.00      B   LP  
HETATM 4090 LPG2 CYS B 455      53.625   4.142  26.124  0.00  0.00      B   LP  
HETATM 4091  N   HIS B 456      54.429   7.356  25.955  0.00  0.00      B    N  
HETATM 4092  CA  HIS B 456      53.192   8.113  25.901  0.00  0.00      B    C  
HETATM 4093  C   HIS B 456      52.069   7.178  25.408  0.00  0.00      B    C  
HETATM 4094  O   HIS B 456      50.964   7.183  25.924  0.00  0.00      B    O  
HETATM 4095  CB  HIS B 456      53.322   9.331  24.959  0.00  0.00      B    C  
HETATM 4096  CG  HIS B 456      52.020  10.047  24.750  0.00  0.00      B    C  
HETATM 4097  CD2 HIS B 456      51.351  10.928  25.539  0.00  0.00      B    C  
HETATM 4098  ND1 HIS B 456      51.198   9.805  23.660  0.00  0.00      B    N  
HETATM 4099  CE1 HIS B 456      50.100  10.537  23.776  0.00  0.00      B    C  
HETATM 4100  NE2 HIS B 456      50.165  11.220  24.907  0.00  0.00      B    N  
HETATM 4101 **** HIS B 456      49.465  11.847  25.247  0.00  0.00      B   LP  
HETATM 4102  N   ALA B 457      52.385   6.403  24.378  0.00  0.00      B    N  
HETATM 4103  CA  ALA B 457      51.412   5.564  23.702  0.00  0.00      B    C  
HETATM 4104  C   ALA B 457      51.963   4.143  23.543  0.00  0.00      B    C  
HETATM 4105  O   ALA B 457      53.130   3.947  23.192  0.00  0.00      B    O  
HETATM 4106  CB  ALA B 457      51.062   6.138  22.323  0.00  0.00      B    C  
HETATM 4107  N   LEU B 458      51.113   3.155  23.807  0.00  0.00      B    N  
HETATM 4108  CA  LEU B 458      51.432   1.818  23.315  0.00  0.00      B    C  
HETATM 4109  C   LEU B 458      50.371   1.290  22.360  0.00  0.00      B    C  
HETATM 4110  O   LEU B 458      49.178   1.518  22.502  0.00  0.00      B    O  
HETATM 4111  CB  LEU B 458      51.829   0.862  24.437  0.00  0.00      B    C  
HETATM 4112  CG  LEU B 458      50.962  -0.192  25.101  0.00  0.00      B    C  
HETATM 4113  CD1 LEU B 458      50.513  -1.329  24.151  0.00  0.00      B    C  
HETATM 4114  CD2 LEU B 458      51.857  -0.750  26.171  0.00  0.00      B    C  
HETATM 4115  N   CYS B 459      50.861   0.596  21.358  0.00  0.00      B    N  
HETATM 4116  CA  CYS B 459      50.093   0.145  20.242  0.00  0.00      B    C  
HETATM 4117  C   CYS B 459      50.251  -1.411  20.113  0.00  0.00      B    C  
HETATM 4118  O   CYS B 459      51.361  -1.922  19.925  0.00  0.00      B    O  
HETATM 4119  CB  CYS B 459      50.649   0.913  19.058  0.00  0.00      B    C  
HETATM 4120  SG  CYS B 459      50.032   0.540  17.539  0.00  0.00      B    S  
HETATM 4121 LPG1 CYS B 459      49.984  -0.132  17.451  0.00  0.00      B   LP  
HETATM 4122 LPG2 CYS B 459      49.423   0.825  17.443  0.00  0.00      B   LP  
HETATM 4123  N   GLN B 460      49.150  -2.148  20.276  0.00  0.00      B    N  
HETATM 4124  CA  GLN B 460      49.178  -3.627  20.212  0.00  0.00      B    C  
HETATM 4125  C   GLN B 460      48.372  -4.086  18.994  0.00  0.00      B    C  
HETATM 4126  O   GLN B 460      47.253  -3.626  18.787  0.00  0.00      B    O  
HETATM 4127  CB  GLN B 460      48.642  -4.264  21.518  0.00  0.00      B    C  
HETATM 4128  CG  GLN B 460      48.592  -5.829  21.471  0.00  0.00      B    C  
HETATM 4129  CD  GLN B 460      48.058  -6.500  22.719  0.00  0.00      B    C  
HETATM 4130  NE2 GLN B 460      48.132  -7.847  22.743  0.00  0.00      B    N  
HETATM 4131  OE1 GLN B 460      47.604  -5.850  23.659  0.00  0.00      B    O  
HETATM 4132  N   PHE B 461      48.965  -4.921  18.137  0.00  0.00      B    N  
HETATM 4133  CA  PHE B 461      48.227  -5.451  17.005  0.00  0.00      B    C  
HETATM 4134  C   PHE B 461      47.764  -6.860  17.315  0.00  0.00      B    C  
HETATM 4135  O   PHE B 461      48.221  -7.469  18.280  0.00  0.00      B    O  
HETATM 4136  CB  PHE B 461      49.044  -5.382  15.710  0.00  0.00      B    C  
HETATM 4137  CG  PHE B 461      49.365  -3.967  15.271  0.00  0.00      B    C  
HETATM 4138  CD1 PHE B 461      50.476  -3.312  15.772  0.00  0.00      B    C  
HETATM 4139  CD2 PHE B 461      48.525  -3.282  14.399  0.00  0.00      B    C  
HETATM 4140  CE1 PHE B 461      50.783  -1.997  15.383  0.00  0.00      B    C  
HETATM 4141  CE2 PHE B 461      48.821  -1.959  14.000  0.00  0.00      B    C  
HETATM 4142  CZ  PHE B 461      49.948  -1.335  14.497  0.00  0.00      B    C  
HETATM 4143  N   TYR B 462      46.840  -7.371  16.513  0.00  0.00      B    N  
HETATM 4144  CA  TYR B 462      46.212  -8.627  16.790  0.00  0.00      B    C  
HETATM 4145  C   TYR B 462      45.623  -9.156  15.482  0.00  0.00      B    C  
HETATM 4146  O   TYR B 462      45.053  -8.387  14.692  0.00  0.00      B    O  
HETATM 4147  CB  TYR B 462      45.142  -8.407  17.852  0.00  0.00      B    C  
HETATM 4148  CG  TYR B 462      44.156  -9.527  18.122  0.00  0.00      B    C  
HETATM 4149  CD1 TYR B 462      43.058  -9.711  17.300  0.00  0.00      B    C  
HETATM 4150  CD2 TYR B 462      44.301 -10.363  19.226  0.00  0.00      B    C  
HETATM 4151  CE1 TYR B 462      42.111 -10.695  17.550  0.00  0.00      B    C  
HETATM 4152  CE2 TYR B 462      43.355 -11.357  19.500  0.00  0.00      B    C  
HETATM 4153  CZ  TYR B 462      42.262 -11.516  18.647  0.00  0.00      B    C  
HETATM 4154  OH  TYR B 462      41.300 -12.473  18.869  0.00  0.00      B    O  
HETATM 4155  N   VAL B 463      45.808 -10.463  15.257  0.00  0.00      B    N  
HETATM 4156  CA  VAL B 463      45.368 -11.162  14.035  0.00  0.00      B    C  
HETATM 4157  C   VAL B 463      44.476 -12.362  14.385  0.00  0.00      B    C  
HETATM 4158  O   VAL B 463      44.801 -13.173  15.236  0.00  0.00      B    O  
HETATM 4159  CB  VAL B 463      46.566 -11.669  13.164  0.00  0.00      B    C  
HETATM 4160  CG1 VAL B 463      46.077 -12.144  11.765  0.00  0.00      B    C  
HETATM 4161  CG2 VAL B 463      47.635 -10.605  13.005  0.00  0.00      B    C  
HETATM 4162 **** VAL B 463      45.667 -13.065  15.725  0.00  0.00      B   LP  
HETATM 4163 **** VAL B 463      44.202 -13.946  15.445  0.00  0.00      B   LP  
HETATM 4164  N   VAL B 464      43.332 -12.452  13.727  0.00  0.00      B    N  
HETATM 4165  CA  VAL B 464      42.516 -13.669  13.734  0.00  0.00      B    C  
HETATM 4166  C   VAL B 464      41.698 -13.615  12.439  0.00  0.00      B    C  
HETATM 4167  O   VAL B 464      41.307 -12.511  11.995  0.00  0.00      B    O  
HETATM 4168  CB  VAL B 464      41.643 -13.773  15.015  0.00  0.00      B    C  
HETATM 4169  CG1 VAL B 464      40.342 -12.983  14.882  0.00  0.00      B    C  
HETATM 4170  CG2 VAL B 464      41.368 -15.248  15.393  0.00  0.00      B    C  
HETATM 4171  N   ASN B 465      41.485 -14.782  11.809  0.00  0.00      B    N  
HETATM 4172  CA  ASN B 465      40.678 -14.898  10.586  0.00  0.00      B    C  
HETATM 4173  C   ASN B 465      41.075 -13.863   9.573  0.00  0.00      B    C  
HETATM 4174  O   ASN B 465      40.238 -13.055   9.134  0.00  0.00      B    O  
HETATM 4175  CB  ASN B 465      39.196 -14.682  10.869  0.00  0.00      B    C  
HETATM 4176  CG  ASN B 465      38.635 -15.675  11.838  0.00  0.00      B    C  
HETATM 4177  ND2 ASN B 465      39.193 -16.886  11.853  0.00  0.00      B    N  
HETATM 4178  OD1 ASN B 465      37.702 -15.362  12.575  0.00  0.00      B    O  
HETATM 4179  N   SER B 466      42.359 -13.845   9.239  0.00  0.00      B    N  
HETATM 4180  CA  SER B 466      42.855 -12.963   8.198  0.00  0.00      B    C  
HETATM 4181  C   SER B 466      42.554 -11.447   8.402  0.00  0.00      B    C  
HETATM 4182  O   SER B 466      42.684 -10.674   7.452  0.00  0.00      B    O  
HETATM 4183  CB  SER B 466      42.330 -13.462   6.838  0.00  0.00      B    C  
HETATM 4184  OG  SER B 466      42.760 -14.808   6.604  0.00  0.00      B    O  
HETATM 4185  N   GLU B 467      42.157 -11.057   9.629  0.00  0.00      B    N  
HETATM 4186  CA  GLU B 467      41.920  -9.637  10.015  0.00  0.00      B    C  
HETATM 4187  C   GLU B 467      42.942  -9.058  10.983  0.00  0.00      B    C  
HETATM 4188  O   GLU B 467      43.238  -9.662  12.008  0.00  0.00      B    O  
HETATM 4189  CB  GLU B 467      40.533  -9.442  10.635  0.00  0.00      B    C  
HETATM 4190  CG  GLU B 467      39.422  -9.600   9.630  0.00  0.00      B    C  
HETATM 4191  CD  GLU B 467      38.062  -9.196  10.169  0.00  0.00      B    C  
HETATM 4192  OE1 GLU B 467      37.803  -9.285  11.397  0.00  0.00      B    O  
HETATM 4193  OE2 GLU B 467      37.239  -8.777   9.335  0.00  0.00      B    O1-
HETATM 4194  N   LEU B 468      43.424  -7.854  10.674  0.00  0.00      B    N  
HETATM 4195  CA  LEU B 468      44.354  -7.117  11.550  0.00  0.00      B    C  
HETATM 4196  C   LEU B 468      43.658  -6.034  12.389  0.00  0.00      B    C  
HETATM 4197  O   LEU B 468      43.081  -5.092  11.846  0.00  0.00      B    O  
HETATM 4198  CB  LEU B 468      45.491  -6.509  10.735  0.00  0.00      B    C  
HETATM 4199  CG  LEU B 468      46.561  -5.760  11.546  0.00  0.00      B    C  
HETATM 4200  CD1 LEU B 468      47.483  -6.717  12.301  0.00  0.00      B    C  
HETATM 4201  CD2 LEU B 468      47.344  -4.863  10.641  0.00  0.00      B    C  
HETATM 4202  N   SER B 469      43.724  -6.183  13.710  0.00  0.00      B    N  
HETATM 4203  CA  SER B 469      43.191  -5.224  14.642  0.00  0.00      B    C  
HETATM 4204  C   SER B 469      44.317  -4.500  15.376  0.00  0.00      B    C  
HETATM 4205  O   SER B 469      45.459  -4.984  15.436  0.00  0.00      B    O  
HETATM 4206  CB  SER B 469      42.258  -5.859  15.663  0.00  0.00      B    C  
HETATM 4207  OG  SER B 469      41.035  -6.248  15.093  0.00  0.00      B    O  
HETATM 4208  N   CYS B 470      43.970  -3.331  15.941  0.00  0.00      B    N  
HETATM 4209  CA  CYS B 470      44.930  -2.469  16.618  0.00  0.00      B    C  
HETATM 4210  C   CYS B 470      44.293  -1.845  17.875  0.00  0.00      B    C  
HETATM 4211  O   CYS B 470      43.155  -1.353  17.831  0.00  0.00      B    O  
HETATM 4212  CB  CYS B 470      45.400  -1.390  15.629  0.00  0.00      B    C  
HETATM 4213  SG  CYS B 470      46.504  -0.140  16.355  0.00  0.00      B    S  
HETATM 4214 LPG1 CYS B 470      46.198   0.219  16.843  0.00  0.00      B   LP  
HETATM 4215 LPG2 CYS B 470      47.075  -0.414  16.600  0.00  0.00      B   LP  
HETATM 4216  N   GLN B 471      44.992  -1.932  19.003  0.00  0.00      B    N  
HETATM 4217  CA  GLN B 471      44.636  -1.196  20.171  0.00  0.00      B    C  
HETATM 4218  C   GLN B 471      45.743  -0.158  20.497  0.00  0.00      B    C  
HETATM 4219  O   GLN B 471      46.956  -0.480  20.587  0.00  0.00      B    O  
HETATM 4220  CB  GLN B 471      44.346  -2.111  21.369  0.00  0.00      B    C  
HETATM 4221  CG  GLN B 471      43.879  -1.378  22.629  0.00  0.00      B    C  
HETATM 4222  CD  GLN B 471      43.256  -2.283  23.673  0.00  0.00      B    C  
HETATM 4223  NE2 GLN B 471      42.509  -1.686  24.585  0.00  0.00      B    N  
HETATM 4224  OE1 GLN B 471      43.437  -3.524  23.659  0.00  0.00      B    O  
HETATM 4225  N   LEU B 472      45.278   1.091  20.640  0.00  0.00      B    N  
HETATM 4226  CA  LEU B 472      46.102   2.197  21.093  0.00  0.00      B    C  
HETATM 4227  C   LEU B 472      45.743   2.527  22.503  0.00  0.00      B    C  
HETATM 4228  O   LEU B 472      44.602   2.879  22.799  0.00  0.00      B    O  
HETATM 4229  CB  LEU B 472      45.935   3.431  20.183  0.00  0.00      B    C  
HETATM 4230  CG  LEU B 472      46.676   4.701  20.617  0.00  0.00      B    C  
HETATM 4231  CD1 LEU B 472      48.253   4.466  20.560  0.00  0.00      B    C  
HETATM 4232  CD2 LEU B 472      46.182   5.881  19.767  0.00  0.00      B    C  
HETATM 4233  N   TYR B 473      46.726   2.415  23.390  0.00  0.00      B    N  
HETATM 4234  CA  TYR B 473      46.587   2.896  24.760  0.00  0.00      B    C  
HETATM 4235  C   TYR B 473      47.378   4.191  24.926  0.00  0.00      B    C  
HETATM 4236  O   TYR B 473      48.578   4.210  24.706  0.00  0.00      B    O  
HETATM 4237  CB  TYR B 473      47.118   1.872  25.752  0.00  0.00      B    C  
HETATM 4238  CG  TYR B 473      47.000   2.294  27.190  0.00  0.00      B    C  
HETATM 4239  CD1 TYR B 473      47.951   3.136  27.782  0.00  0.00      B    C  
HETATM 4240  CD2 TYR B 473      45.952   1.869  27.959  0.00  0.00      B    C  
HETATM 4241  CE1 TYR B 473      47.835   3.532  29.129  0.00  0.00      B    C  
HETATM 4242  CE2 TYR B 473      45.833   2.243  29.303  0.00  0.00      B    C  
HETATM 4243  CZ  TYR B 473      46.766   3.078  29.881  0.00  0.00      B    C  
HETATM 4244  OH  TYR B 473      46.631   3.429  31.209  0.00  0.00      B    O  
HETATM 4245  N   GLN B 474      46.690   5.265  25.328  0.00  0.00      B    N  
HETATM 4246  CA  GLN B 474      47.362   6.563  25.526  0.00  0.00      B    C  
HETATM 4247  C   GLN B 474      47.266   6.930  26.983  0.00  0.00      B    C  
HETATM 4248  O   GLN B 474      46.184   6.916  27.550  0.00  0.00      B    O  
HETATM 4249  CB  GLN B 474      46.732   7.632  24.636  0.00  0.00      B    C  
HETATM 4250  CG  GLN B 474      47.178   7.575  23.239  0.00  0.00      B    C  
HETATM 4251  CD  GLN B 474      46.549   8.643  22.333  0.00  0.00      B    C  
HETATM 4252  NE2 GLN B 474      47.402   9.311  21.549  0.00  0.00      B    N  
HETATM 4253  OE1 GLN B 474      45.341   8.843  22.305  0.00  0.00      B    O  
HETATM 4254 **** GLN B 474      44.731   8.302  22.884  0.00  0.00      B   LP  
HETATM 4255 **** GLN B 474      44.965   9.547  21.703  0.00  0.00      B   LP  
HETATM 4256  N   ARG B 475      48.407   7.220  27.611  0.00  0.00      B    N  
HETATM 4257  CA  ARG B 475      48.395   7.594  28.994  0.00  0.00      B    C  
HETATM 4258  C   ARG B 475      47.559   8.873  29.294  0.00  0.00      B    C  
HETATM 4259  O   ARG B 475      47.160   9.134  30.453  0.00  0.00      B    O  
HETATM 4260  CB  ARG B 475      49.822   7.721  29.522  0.00  0.00      B    C  
HETATM 4261  CG  ARG B 475      50.607   8.872  28.927  0.00  0.00      B    C  
HETATM 4262  CD  ARG B 475      51.987   9.011  29.574  0.00  0.00      B    C  
HETATM 4263  NE  ARG B 475      52.569  10.284  29.163  0.00  0.00      B    N  
HETATM 4264  CZ  ARG B 475      53.857  10.479  28.941  0.00  0.00      B    C  
HETATM 4265  NH1 ARG B 475      54.720   9.484  29.104  0.00  0.00      B    N  
HETATM 4266  NH2 ARG B 475      54.276  11.681  28.557  0.00  0.00      B    N  
HETATM 4267  N   SER B 476      47.302   9.649  28.250  0.00  0.00      B    N  
HETATM 4268  CA  SER B 476      46.515  10.877  28.368  0.00  0.00      B    C  
HETATM 4269  C   SER B 476      45.967  11.208  27.017  0.00  0.00      B    C  
HETATM 4270  O   SER B 476      46.605  10.936  25.999  0.00  0.00      B    O  
HETATM 4271  CB  SER B 476      47.348  12.051  28.907  0.00  0.00      B    C  
HETATM 4272  OG  SER B 476      48.091  12.596  27.850  0.00  0.00      B    O  
HETATM 4273 **** SER B 476      47.497  10.490  26.072  0.00  0.00      B   LP  
HETATM 4274 **** SER B 476      46.231  11.161  25.099  0.00  0.00      B   LP  
HETATM 4275 **** SER B 476      48.773  13.215  28.240  0.00  0.00      B   LP  
HETATM 4276 **** SER B 476      47.464  13.114  27.268  0.00  0.00      B   LP  
HETATM 4277  N   GLY B 477      44.755  11.745  26.992  0.00  0.00      B    N  
HETATM 4278  CA  GLY B 477      44.148  12.000  25.709  0.00  0.00      B    C  
HETATM 4279  C   GLY B 477      43.410  13.314  25.668  0.00  0.00      B    C  
HETATM 4280  O   GLY B 477      42.470  13.521  26.421  0.00  0.00      B    O  
HETATM 4281  N   ASP B 478      43.846  14.187  24.766  0.00  0.00      B    N  
HETATM 4282  CA  ASP B 478      43.201  15.470  24.501  0.00  0.00      B    C  
HETATM 4283  C   ASP B 478      41.971  15.275  23.609  0.00  0.00      B    C  
HETATM 4284  O   ASP B 478      42.083  15.159  22.394  0.00  0.00      B    O  
HETATM 4285  CB  ASP B 478      44.255  16.382  23.869  0.00  0.00      B    C  
HETATM 4286  CG  ASP B 478      43.765  17.820  23.611  0.00  0.00      B    C  
HETATM 4287  OD1 ASP B 478      42.530  18.075  23.479  0.00  0.00      B    O  
HETATM 4288  OD2 ASP B 478      44.677  18.700  23.498  0.00  0.00      B    O1-
HETATM 4289  N   MET B 479      40.782  15.270  24.204  0.00  0.00      B    N  
HETATM 4290  CA  MET B 479      39.580  14.877  23.425  0.00  0.00      B    C  
HETATM 4291  C   MET B 479      39.237  15.813  22.296  0.00  0.00      B    C  
HETATM 4292  O   MET B 479      38.694  15.390  21.275  0.00  0.00      B    O  
HETATM 4293  CB  MET B 479      38.363  14.704  24.346  0.00  0.00      B    C  
HETATM 4294  CG  MET B 479      38.562  13.594  25.417  0.00  0.00      B    C  
HETATM 4295  SD  MET B 479      38.623  11.959  24.636  0.00  0.00      B    S  
HETATM 4296  CE  MET B 479      36.957  11.823  23.983  0.00  0.00      B    C  
HETATM 4297 LPD1 MET B 479      39.087  11.937  24.141  0.00  0.00      B   LP  
HETATM 4298 LPD2 MET B 479      38.753  11.471  25.090  0.00  0.00      B   LP  
HETATM 4299  N   GLY B 480      39.517  17.109  22.481  0.00  0.00      B    N  
HETATM 4300  CA  GLY B 480      39.127  18.092  21.450  0.00  0.00      B    C  
HETATM 4301  C   GLY B 480      39.990  18.087  20.216  0.00  0.00      B    C  
HETATM 4302  O   GLY B 480      39.481  18.071  19.103  0.00  0.00      B    O  
HETATM 4303  N   LEU B 481      41.300  18.126  20.417  0.00  0.00      B    N  
HETATM 4304  CA  LEU B 481      42.274  18.240  19.335  0.00  0.00      B    C  
HETATM 4305  C   LEU B 481      43.015  16.923  18.995  0.00  0.00      B    C  
HETATM 4306  O   LEU B 481      43.023  16.471  17.833  0.00  0.00      B    O  
HETATM 4307  CB  LEU B 481      43.300  19.328  19.718  0.00  0.00      B    C  
HETATM 4308  CG  LEU B 481      43.446  20.675  18.955  0.00  0.00      B    C  
HETATM 4309  CD1 LEU B 481      42.356  21.000  17.920  0.00  0.00      B    C  
HETATM 4310  CD2 LEU B 481      43.597  21.818  19.930  0.00  0.00      B    C  
HETATM 4311  N   GLY B 482      43.619  16.313  20.019  0.00  0.00      B    N  
HETATM 4312  CA  GLY B 482      44.529  15.152  19.845  0.00  0.00      B    C  
HETATM 4313  C   GLY B 482      43.770  13.912  19.424  0.00  0.00      B    C  
HETATM 4314  O   GLY B 482      44.118  13.302  18.419  0.00  0.00      B    O  
HETATM 4315 **** GLY B 482      44.898  13.625  17.883  0.00  0.00      B   LP  
HETATM 4316 **** GLY B 482      43.621  12.482  18.135  0.00  0.00      B   LP  
HETATM 4317  N   VAL B 483      42.697  13.590  20.151  0.00  0.00      B    N  
HETATM 4318  CA  VAL B 483      41.945  12.347  19.935  0.00  0.00      B    C  
HETATM 4319  C   VAL B 483      41.451  12.071  18.511  0.00  0.00      B    C  
HETATM 4320  O   VAL B 483      41.792  11.023  17.955  0.00  0.00      B    O  
HETATM 4321  CB  VAL B 483      40.863  12.088  21.052  0.00  0.00      B    C  
HETATM 4322  CG1 VAL B 483      39.865  10.914  20.677  0.00  0.00      B    C  
HETATM 4323  CG2 VAL B 483      41.572  11.812  22.376  0.00  0.00      B    C  
HETATM 4324  N   PRO B 484      40.670  12.999  17.888  0.00  0.00      B    N  
HETATM 4325  CA  PRO B 484      40.223  12.687  16.514  0.00  0.00      B    C  
HETATM 4326  C   PRO B 484      41.345  12.430  15.512  0.00  0.00      B    C  
HETATM 4327  O   PRO B 484      41.205  11.651  14.554  0.00  0.00      B    O  
HETATM 4328  CB  PRO B 484      39.430  13.950  16.101  0.00  0.00      B    C  
HETATM 4329  CG  PRO B 484      38.991  14.545  17.382  0.00  0.00      B    C  
HETATM 4330  CD  PRO B 484      40.132  14.296  18.344  0.00  0.00      B    C  
HETATM 4331  N   PHE B 485      42.440  13.129  15.724  0.00  0.00      B    N  
HETATM 4332  CA  PHE B 485      43.619  13.007  14.892  0.00  0.00      B    C  
HETATM 4333  C   PHE B 485      44.321  11.621  15.072  0.00  0.00      B    C  
HETATM 4334  O   PHE B 485      44.701  10.993  14.095  0.00  0.00      B    O  
HETATM 4335  CB  PHE B 485      44.556  14.175  15.241  0.00  0.00      B    C  
HETATM 4336  CG  PHE B 485      45.707  14.337  14.312  0.00  0.00      B    C  
HETATM 4337  CD1 PHE B 485      46.901  13.630  14.535  0.00  0.00      B    C  
HETATM 4338  CD2 PHE B 485      45.616  15.206  13.220  0.00  0.00      B    C  
HETATM 4339  CE1 PHE B 485      47.988  13.778  13.670  0.00  0.00      B    C  
HETATM 4340  CE2 PHE B 485      46.716  15.376  12.342  0.00  0.00      B    C  
HETATM 4341  CZ  PHE B 485      47.903  14.651  12.576  0.00  0.00      B    C  
HETATM 4342  N   ASN B 486      44.506  11.172  16.308  0.00  0.00      B    N  
HETATM 4343  CA  ASN B 486      45.070   9.817  16.601  0.00  0.00      B    C  
HETATM 4344  C   ASN B 486      44.246   8.620  16.117  0.00  0.00      B    C  
HETATM 4345  O   ASN B 486      44.809   7.623  15.651  0.00  0.00      B    O  
HETATM 4346  CB  ASN B 486      45.342   9.658  18.084  0.00  0.00      B    C  
HETATM 4347  CG  ASN B 486      46.611  10.337  18.503  0.00  0.00      B    C  
HETATM 4348  ND2 ASN B 486      47.746   9.858  17.971  0.00  0.00      B    N  
HETATM 4349  OD1 ASN B 486      46.592  11.299  19.272  0.00  0.00      B    O  
HETATM 4350 **** ASN B 486      45.721  11.638  19.627  0.00  0.00      B   LP  
HETATM 4351 **** ASN B 486      47.448  11.741  19.542  0.00  0.00      B   LP  
HETATM 4352  N   ILE B 487      42.920   8.722  16.238  0.00  0.00      B    N  
HETATM 4353  CA  ILE B 487      42.002   7.727  15.684  0.00  0.00      B    C  
HETATM 4354  C   ILE B 487      42.278   7.524  14.196  0.00  0.00      B    C  
HETATM 4355  O   ILE B 487      42.428   6.381  13.733  0.00  0.00      B    O  
HETATM 4356  CB  ILE B 487      40.526   8.146  15.873  0.00  0.00      B    C  
HETATM 4357  CG1 ILE B 487      40.185   8.249  17.365  0.00  0.00      B    C  
HETATM 4358  CG2 ILE B 487      39.579   7.210  15.097  0.00  0.00      B    C  
HETATM 4359  CD1 ILE B 487      38.709   8.661  17.630  0.00  0.00      B    C  
HETATM 4360  N   ALA B 488      42.341   8.641  13.439  0.00  0.00      B    N  
HETATM 4361  CA  ALA B 488      42.555   8.590  11.991  0.00  0.00      B    C  
HETATM 4362  C   ALA B 488      43.945   8.046  11.626  0.00  0.00      B    C  
HETATM 4363  O   ALA B 488      44.135   7.365  10.634  0.00  0.00      B    O  
HETATM 4364  CB  ALA B 488      42.363   9.981  11.388  0.00  0.00      B    C  
HETATM 4365  N   SER B 489      44.904   8.459  12.420  0.00  0.00      B    N  
HETATM 4366  CA  SER B 489      46.302   8.149  12.324  0.00  0.00      B    C  
HETATM 4367  C   SER B 489      46.609   6.624  12.582  0.00  0.00      B    C  
HETATM 4368  O   SER B 489      47.218   5.937  11.767  0.00  0.00      B    O  
HETATM 4369  CB  SER B 489      46.918   9.010  13.412  0.00  0.00      B    C  
HETATM 4370  OG  SER B 489      48.273   9.240  13.214  0.00  0.00      B    O  
HETATM 4371 **** SER B 489      47.535   6.342  10.910  0.00  0.00      B   LP  
HETATM 4372 **** SER B 489      47.397   4.972  11.961  0.00  0.00      B   LP  
HETATM 4373 **** SER B 489      48.770   8.732  13.918  0.00  0.00      B   LP  
HETATM 4374 **** SER B 489      48.432  10.220  13.335  0.00  0.00      B   LP  
HETATM 4375  N   TYR B 490      46.156   6.098  13.700  0.00  0.00      B    N  
HETATM 4376  CA  TYR B 490      46.334   4.664  13.991  0.00  0.00      B    C  
HETATM 4377  C   TYR B 490      45.458   3.770  13.140  0.00  0.00      B    C  
HETATM 4378  O   TYR B 490      45.896   2.694  12.725  0.00  0.00      B    O  
HETATM 4379  CB  TYR B 490      46.218   4.417  15.484  0.00  0.00      B    C  
HETATM 4380  CG  TYR B 490      47.505   4.738  16.156  0.00  0.00      B    C  
HETATM 4381  CD1 TYR B 490      48.537   3.770  16.230  0.00  0.00      B    C  
HETATM 4382  CD2 TYR B 490      47.748   5.997  16.673  0.00  0.00      B    C  
HETATM 4383  CE1 TYR B 490      49.752   4.054  16.845  0.00  0.00      B    C  
HETATM 4384  CE2 TYR B 490      48.970   6.299  17.305  0.00  0.00      B    C  
HETATM 4385  CZ  TYR B 490      49.969   5.326  17.376  0.00  0.00      B    C  
HETATM 4386  OH  TYR B 490      51.176   5.597  18.000  0.00  0.00      B    O  
HETATM 4387 **** TYR B 490      51.826   5.914  17.309  0.00  0.00      B   LP  
HETATM 4388 **** TYR B 490      51.515   4.752  18.414  0.00  0.00      B   LP  
HETATM 4389  N   ALA B 491      44.265   4.244  12.779  0.00  0.00      B    N  
HETATM 4390  CA  ALA B 491      43.482   3.539  11.761  0.00  0.00      B    C  
HETATM 4391  C   ALA B 491      44.173   3.472  10.380  0.00  0.00      B    C  
HETATM 4392  O   ALA B 491      44.081   2.463   9.687  0.00  0.00      B    O  
HETATM 4393  CB  ALA B 491      42.100   4.103  11.636  0.00  0.00      B    C  
HETATM 4394  N   LEU B 492      44.858   4.550   9.995  0.00  0.00      B    N  
HETATM 4395  CA  LEU B 492      45.627   4.598   8.757  0.00  0.00      B    C  
HETATM 4396  C   LEU B 492      46.831   3.638   8.831  0.00  0.00      B    C  
HETATM 4397  O   LEU B 492      47.010   2.823   7.945  0.00  0.00      B    O  
HETATM 4398  CB  LEU B 492      46.059   6.060   8.415  0.00  0.00      B    C  
HETATM 4399  CG  LEU B 492      47.109   6.302   7.309  0.00  0.00      B    C  
HETATM 4400  CD1 LEU B 492      46.675   5.775   5.936  0.00  0.00      B    C  
HETATM 4401  CD2 LEU B 492      47.515   7.778   7.193  0.00  0.00      B    C  
HETATM 4402  N   LEU B 493      47.650   3.753   9.871  0.00  0.00      B    N  
HETATM 4403  CA  LEU B 493      48.695   2.774  10.150  0.00  0.00      B    C  
HETATM 4404  C   LEU B 493      48.192   1.303  10.043  0.00  0.00      B    C  
HETATM 4405  O   LEU B 493      48.829   0.473   9.417  0.00  0.00      B    O  
HETATM 4406  CB  LEU B 493      49.357   3.049  11.510  0.00  0.00      B    C  
HETATM 4407  CG  LEU B 493      50.544   2.137  11.901  0.00  0.00      B    C  
HETATM 4408  CD1 LEU B 493      51.718   2.264  10.939  0.00  0.00      B    C  
HETATM 4409  CD2 LEU B 493      50.983   2.386  13.311  0.00  0.00      B    C  
HETATM 4410  N   THR B 494      47.024   1.004  10.597  0.00  0.00      B    N  
HETATM 4411  CA  THR B 494      46.459  -0.341  10.515  0.00  0.00      B    C  
HETATM 4412  C   THR B 494      46.128  -0.743   9.098  0.00  0.00      B    C  
HETATM 4413  O   THR B 494      46.387  -1.895   8.717  0.00  0.00      B    O  
HETATM 4414  CB  THR B 494      45.223  -0.515  11.389  0.00  0.00      B    C  
HETATM 4415  CG2 THR B 494      44.745  -1.987  11.412  0.00  0.00      B    C  
HETATM 4416  OG1 THR B 494      45.543  -0.098  12.704  0.00  0.00      B    O  
HETATM 4417  N   TYR B 495      45.541   0.182   8.330  0.00  0.00      B    N  
HETATM 4418  CA  TYR B 495      45.277  -0.050   6.903  0.00  0.00      B    C  
HETATM 4419  C   TYR B 495      46.529  -0.387   6.130  0.00  0.00      B    C  
HETATM 4420  O   TYR B 495      46.479  -1.224   5.238  0.00  0.00      B    O  
HETATM 4421  CB  TYR B 495      44.573   1.151   6.227  0.00  0.00      B    C  
HETATM 4422  CG  TYR B 495      43.070   0.986   6.136  0.00  0.00      B    C  
HETATM 4423  CD1 TYR B 495      42.263   1.171   7.256  0.00  0.00      B    C  
HETATM 4424  CD2 TYR B 495      42.458   0.638   4.933  0.00  0.00      B    C  
HETATM 4425  CE1 TYR B 495      40.904   1.007   7.178  0.00  0.00      B    C  
HETATM 4426  CE2 TYR B 495      41.084   0.471   4.853  0.00  0.00      B    C  
HETATM 4427  CZ  TYR B 495      40.322   0.661   5.985  0.00  0.00      B    C  
HETATM 4428  OH  TYR B 495      38.955   0.494   5.933  0.00  0.00      B    O  
HETATM 4429  N   MET B 496      47.618   0.309   6.439  0.00  0.00      B    N  
HETATM 4430  CA  MET B 496      48.931   0.129   5.784  0.00  0.00      B    C  
HETATM 4431  C   MET B 496      49.586  -1.227   6.084  0.00  0.00      B    C  
HETATM 4432  O   MET B 496      50.040  -1.917   5.175  0.00  0.00      B    O  
HETATM 4433  CB  MET B 496      49.898   1.238   6.195  0.00  0.00      B    C  
HETATM 4434  CG  MET B 496      49.599   2.586   5.555  0.00  0.00      B    C  
HETATM 4435  SD  MET B 496      50.548   3.872   6.348  0.00  0.00      B    S  
HETATM 4436  CE  MET B 496      51.958   4.021   5.262  0.00  0.00      B    C  
HETATM 4437 LPD1 MET B 496      50.198   4.453   6.379  0.00  0.00      B   LP  
HETATM 4438 LPD2 MET B 496      50.737   3.688   6.974  0.00  0.00      B   LP  
HETATM 4439  N   ILE B 497      49.637  -1.580   7.365  0.00  0.00      B    N  
HETATM 4440  CA  ILE B 497      50.224  -2.843   7.817  0.00  0.00      B    C  
HETATM 4441  C   ILE B 497      49.411  -4.022   7.305  0.00  0.00      B    C  
HETATM 4442  O   ILE B 497      49.992  -5.001   6.840  0.00  0.00      B    O  
HETATM 4443  CB  ILE B 497      50.418  -2.879   9.347  0.00  0.00      B    C  
HETATM 4444  CG1 ILE B 497      51.464  -1.846   9.763  0.00  0.00      B    C  
HETATM 4445  CG2 ILE B 497      50.840  -4.302   9.835  0.00  0.00      B    C  
HETATM 4446  CD1 ILE B 497      51.606  -1.689  11.273  0.00  0.00      B    C  
HETATM 4447  N   ALA B 498      48.084  -3.900   7.333  0.00  0.00      B    N  
HETATM 4448  CA  ALA B 498      47.206  -4.937   6.822  0.00  0.00      B    C  
HETATM 4449  C   ALA B 498      47.453  -5.174   5.335  0.00  0.00      B    C  
HETATM 4450  O   ALA B 498      47.536  -6.327   4.882  0.00  0.00      B    O  
HETATM 4451  CB  ALA B 498      45.754  -4.577   7.069  0.00  0.00      B    C  
HETATM 4452  N   HIS B 499      47.561  -4.080   4.580  0.00  0.00      B    N  
HETATM 4453  CA  HIS B 499      47.750  -4.125   3.138  0.00  0.00      B    C  
HETATM 4454  C   HIS B 499      49.020  -4.921   2.802  0.00  0.00      B    C  
HETATM 4455  O   HIS B 499      49.033  -5.799   1.948  0.00  0.00      B    O  
HETATM 4456  CB  HIS B 499      47.860  -2.688   2.603  0.00  0.00      B    C  
HETATM 4457  CG  HIS B 499      48.203  -2.596   1.147  0.00  0.00      B    C  
HETATM 4458  CD2 HIS B 499      49.396  -2.437   0.525  0.00  0.00      B    C  
HETATM 4459  ND1 HIS B 499      47.255  -2.686   0.146  0.00  0.00      B    N  
HETATM 4460  CE1 HIS B 499      47.849  -2.572  -1.030  0.00  0.00      B    C  
HETATM 4461  NE2 HIS B 499      49.146  -2.414  -0.825  0.00  0.00      B    N  
HETATM 4462  N   ILE B 500      50.076  -4.560   3.500  0.00  0.00      B    N  
HETATM 4463  CA  ILE B 500      51.402  -5.101   3.366  0.00  0.00      B    C  
HETATM 4464  C   ILE B 500      51.577  -6.560   3.872  0.00  0.00      B    C  
HETATM 4465  O   ILE B 500      52.532  -7.232   3.498  0.00  0.00      B    O  
HETATM 4466  CB  ILE B 500      52.339  -4.077   4.051  0.00  0.00      B    C  
HETATM 4467  CG1 ILE B 500      52.885  -3.142   2.979  0.00  0.00      B    C  
HETATM 4468  CG2 ILE B 500      53.439  -4.709   4.958  0.00  0.00      B    C  
HETATM 4469  CD1 ILE B 500      53.911  -2.246   3.495  0.00  0.00      B    C  
HETATM 4470 **** ILE B 500      53.201  -6.842   2.866  0.00  0.00      B   LP  
HETATM 4471 **** ILE B 500      52.642  -8.170   3.825  0.00  0.00      B   LP  
HETATM 4472  N   THR B 501      50.661  -7.041   4.709  0.00  0.00      B    N  
HETATM 4473  CA  THR B 501      50.761  -8.383   5.292  0.00  0.00      B    C  
HETATM 4474  C   THR B 501      49.667  -9.278   4.728  0.00  0.00      B    C  
HETATM 4475  O   THR B 501      49.473 -10.388   5.190  0.00  0.00      B    O  
HETATM 4476  CB  THR B 501      50.672  -8.368   6.838  0.00  0.00      B    C  
HETATM 4477  CG2 THR B 501      51.869  -7.659   7.448  0.00  0.00      B    C  
HETATM 4478  OG1 THR B 501      49.449  -7.748   7.271  0.00  0.00      B    O  
HETATM 4479 **** THR B 501      50.035 -10.720   5.948  0.00  0.00      B   LP  
HETATM 4480 **** THR B 501      48.751 -10.968   4.812  0.00  0.00      B   LP  
HETATM 4481  N   GLY B 502      48.947  -8.764   3.738  0.00  0.00      B    N  
HETATM 4482  CA  GLY B 502      47.877  -9.490   3.082  0.00  0.00      B    C  
HETATM 4483  C   GLY B 502      46.703  -9.825   3.983  0.00  0.00      B    C  
HETATM 4484  O   GLY B 502      46.066 -10.855   3.788  0.00  0.00      B    O  
HETATM 4485  N   LEU B 503      46.414  -8.967   4.964  0.00  0.00      B    N  
HETATM 4486  CA  LEU B 503      45.222  -9.119   5.849  0.00  0.00      B    C  
HETATM 4487  C   LEU B 503      44.186  -8.024   5.577  0.00  0.00      B    C  
HETATM 4488  O   LEU B 503      44.466  -7.078   4.842  0.00  0.00      B    O  
HETATM 4489  CB  LEU B 503      45.623  -9.055   7.335  0.00  0.00      B    C  
HETATM 4490  CG  LEU B 503      46.675 -10.036   7.854  0.00  0.00      B    C  
HETATM 4491  CD1 LEU B 503      47.232  -9.588   9.201  0.00  0.00      B    C  
HETATM 4492  CD2 LEU B 503      46.120 -11.471   7.905  0.00  0.00      B    C  
HETATM 4493  N   LYS B 504      43.007  -8.138   6.184  0.00  0.00      B    N  
HETATM 4494  CA  LYS B 504      41.971  -7.102   6.092  0.00  0.00      B    C  
HETATM 4495  C   LYS B 504      41.951  -6.306   7.389  0.00  0.00      B    C  
HETATM 4496  O   LYS B 504      42.052  -6.911   8.439  0.00  0.00      B    O  
HETATM 4497  CB  LYS B 504      40.587  -7.743   5.942  0.00  0.00      B    C  
HETATM 4498  CG  LYS B 504      40.250  -8.294   4.570  0.00  0.00      B    C  
HETATM 4499  CD  LYS B 504      39.108  -9.299   4.753  0.00  0.00      B    C  
HETATM 4500  CE  LYS B 504      39.519 -10.440   5.708  0.00  0.00      B    C  
HETATM 4501  NZ  LYS B 504      38.345 -11.174   6.264  0.00  0.00      B    N1+
HETATM 4502  N   PRO B 505      41.798  -4.956   7.330  0.00  0.00      B    N  
HETATM 4503  CA  PRO B 505      41.652  -4.207   8.578  0.00  0.00      B    C  
HETATM 4504  C   PRO B 505      40.494  -4.754   9.389  0.00  0.00      B    C  
HETATM 4505  O   PRO B 505      39.494  -5.158   8.819  0.00  0.00      B    O  
HETATM 4506  CB  PRO B 505      41.370  -2.779   8.100  0.00  0.00      B    C  
HETATM 4507  CG  PRO B 505      41.972  -2.697   6.759  0.00  0.00      B    C  
HETATM 4508  CD  PRO B 505      41.775  -4.059   6.154  0.00  0.00      B    C  
HETATM 4509  N   GLY B 506      40.639  -4.816  10.710  0.00  0.00      B    N  
HETATM 4510  CA  GLY B 506      39.554  -5.336  11.559  0.00  0.00      B    C  
HETATM 4511  C   GLY B 506      38.899  -4.254  12.413  0.00  0.00      B    C  
HETATM 4512  O   GLY B 506      37.995  -3.571  11.933  0.00  0.00      B    O  
HETATM 4513  N   ASP B 507      39.336  -4.138  13.675  0.00  0.00      B    N  
HETATM 4514  CA  ASP B 507      38.904  -3.104  14.628  0.00  0.00      B    C  
HETATM 4515  C   ASP B 507      40.072  -2.229  15.044  0.00  0.00      B    C  
HETATM 4516  O   ASP B 507      41.221  -2.683  15.081  0.00  0.00      B    O  
HETATM 4517  CB  ASP B 507      38.296  -3.708  15.901  0.00  0.00      B    C  
HETATM 4518  CG  ASP B 507      36.964  -4.347  15.656  0.00  0.00      B    C  
HETATM 4519  OD1 ASP B 507      36.077  -3.663  15.096  0.00  0.00      B    O  
HETATM 4520  OD2 ASP B 507      36.794  -5.533  16.022  0.00  0.00      B    O1-
HETATM 4521  N   PHE B 508      39.772  -0.956  15.317  0.00  0.00      B    N  
HETATM 4522  CA  PHE B 508      40.678  -0.059  16.047  0.00  0.00      B    C  
HETATM 4523  C   PHE B 508      40.031   0.245  17.368  0.00  0.00      B    C  
HETATM 4524  O   PHE B 508      38.896   0.699  17.428  0.00  0.00      B    O  
HETATM 4525  CB  PHE B 508      40.992   1.243  15.279  0.00  0.00      B    C  
HETATM 4526  CG  PHE B 508      41.732   2.273  16.108  0.00  0.00      B    C  
HETATM 4527  CD1 PHE B 508      43.037   2.045  16.510  0.00  0.00      B    C  
HETATM 4528  CD2 PHE B 508      41.102   3.477  16.501  0.00  0.00      B    C  
HETATM 4529  CE1 PHE B 508      43.714   2.957  17.278  0.00  0.00      B    C  
HETATM 4530  CE2 PHE B 508      41.789   4.416  17.254  0.00  0.00      B    C  
HETATM 4531  CZ  PHE B 508      43.108   4.157  17.648  0.00  0.00      B    C  
HETATM 4532  N   ILE B 509      40.764  -0.039  18.433  0.00  0.00      B    N  
HETATM 4533  CA  ILE B 509      40.287   0.138  19.756  0.00  0.00      B    C  
HETATM 4534  C   ILE B 509      41.108   1.263  20.385  0.00  0.00      B    C  
HETATM 4535  O   ILE B 509      42.349   1.221  20.381  0.00  0.00      B    O  
HETATM 4536  CB  ILE B 509      40.473  -1.171  20.631  0.00  0.00      B    C  
HETATM 4537  CG1 ILE B 509      39.583  -2.339  20.153  0.00  0.00      B    C  
HETATM 4538  CG2 ILE B 509      40.081  -0.890  21.992  0.00  0.00      B    C  
HETATM 4539  CD1 ILE B 509      40.261  -3.252  19.219  0.00  0.00      B    C  
HETATM 4540  N   HIS B 510      40.425   2.237  20.980  0.00  0.00      B    N  
HETATM 4541  CA  HIS B 510      41.132   3.415  21.528  0.00  0.00      B    C  
HETATM 4542  C   HIS B 510      40.904   3.479  22.993  0.00  0.00      B    C  
HETATM 4543  O   HIS B 510      39.787   3.542  23.430  0.00  0.00      B    O  
HETATM 4544  CB  HIS B 510      40.667   4.688  20.835  0.00  0.00      B    C  
HETATM 4545  CG  HIS B 510      41.554   5.872  21.080  0.00  0.00      B    C  
HETATM 4546  CD2 HIS B 510      42.813   5.964  21.561  0.00  0.00      B    C  
HETATM 4547  ND1 HIS B 510      41.147   7.163  20.831  0.00  0.00      B    N  
HETATM 4548  CE1 HIS B 510      42.131   7.996  21.116  0.00  0.00      B    C  
HETATM 4549  NE2 HIS B 510      43.147   7.295  21.579  0.00  0.00      B    N  
HETATM 4550  N   THR B 511      41.970   3.399  23.760  0.00  0.00      B    N  
HETATM 4551  CA  THR B 511      41.894   3.376  25.185  0.00  0.00      B    C  
HETATM 4552  C   THR B 511      42.714   4.501  25.795  0.00  0.00      B    C  
HETATM 4553  O   THR B 511      43.858   4.711  25.376  0.00  0.00      B    O  
HETATM 4554  CB  THR B 511      42.498   1.999  25.746  0.00  0.00      B    C  
HETATM 4555  CG2 THR B 511      42.414   1.950  27.193  0.00  0.00      B    C  
HETATM 4556  OG1 THR B 511      41.764   0.915  25.200  0.00  0.00      B    O  
HETATM 4557  N   LEU B 512      42.171   5.150  26.833  0.00  0.00      B    N  
HETATM 4558  CA  LEU B 512      42.824   6.306  27.425  0.00  0.00      B    C  
HETATM 4559  C   LEU B 512      43.031   6.135  28.887  0.00  0.00      B    C  
HETATM 4560  O   LEU B 512      42.217   5.512  29.530  0.00  0.00      B    O  
HETATM 4561  CB  LEU B 512      41.979   7.591  27.167  0.00  0.00      B    C  
HETATM 4562  CG  LEU B 512      41.786   7.873  25.680  0.00  0.00      B    C  
HETATM 4563  CD1 LEU B 512      40.721   8.922  25.447  0.00  0.00      B    C  
HETATM 4564  CD2 LEU B 512      43.146   8.282  25.088  0.00  0.00      B    C  
HETATM 4565  N   GLY B 513      44.130   6.675  29.412  0.00  0.00      B    N  
HETATM 4566  CA  GLY B 513      44.203   6.926  30.815  0.00  0.00      B    C  
HETATM 4567  C   GLY B 513      43.411   8.219  31.089  0.00  0.00      B    C  
HETATM 4568  O   GLY B 513      42.157   8.199  31.187  0.00  0.00      B    O  
HETATM 4569  N   ASP B 514      44.132   9.346  31.199  0.00  0.00      B    N  
HETATM 4570  CA  ASP B 514      43.514  10.682  31.481  0.00  0.00      B    C  
HETATM 4571  C   ASP B 514      42.875  11.195  30.193  0.00  0.00      B    C  
HETATM 4572  O   ASP B 514      43.576  11.716  29.338  0.00  0.00      B    O  
HETATM 4573  CB  ASP B 514      44.625  11.653  31.926  0.00  0.00      B    C  
HETATM 4574  CG  ASP B 514      44.109  12.944  32.628  0.00  0.00      B    C  
HETATM 4575  OD1 ASP B 514      42.954  13.382  32.456  0.00  0.00      B    O  
HETATM 4576  OD2 ASP B 514      44.921  13.504  33.396  0.00  0.00      B    O1-
HETATM 4577  N   ALA B 515      41.570  10.940  30.026  0.00  0.00      B    N  
HETATM 4578  CA  ALA B 515      40.790  11.496  28.946  0.00  0.00      B    C  
HETATM 4579  C   ALA B 515      40.296  12.894  29.399  0.00  0.00      B    C  
HETATM 4580  O   ALA B 515      39.562  13.024  30.391  0.00  0.00      B    O  
HETATM 4581  CB  ALA B 515      39.577  10.603  28.607  0.00  0.00      B    C  
HETATM 4582  N   HIS B 516      40.665  13.930  28.656  0.00  0.00      B    N  
HETATM 4583  CA  HIS B 516      40.457  15.283  29.167  0.00  0.00      B    C  
HETATM 4584  C   HIS B 516      40.013  16.234  28.091  0.00  0.00      B    C  
HETATM 4585  O   HIS B 516      40.325  16.056  26.901  0.00  0.00      B    O  
HETATM 4586  CB  HIS B 516      41.675  15.793  29.952  0.00  0.00      B    C  
HETATM 4587  CG  HIS B 516      42.946  15.842  29.149  0.00  0.00      B    C  
HETATM 4588  CD2 HIS B 516      43.437  16.793  28.316  0.00  0.00      B    C  
HETATM 4589  ND1 HIS B 516      43.872  14.811  29.142  0.00  0.00      B    N  
HETATM 4590  CE1 HIS B 516      44.876  15.126  28.343  0.00  0.00      B    C  
HETATM 4591  NE2 HIS B 516      44.636  16.324  27.829  0.00  0.00      B    N  
HETATM 4592 **** HIS B 516      45.231  16.810  27.189  0.00  0.00      B   LP  
HETATM 4593  N   ILE B 517      39.209  17.206  28.548  0.00  0.00      B    N  
HETATM 4594  CA  ILE B 517      38.765  18.348  27.768  0.00  0.00      B    C  
HETATM 4595  C   ILE B 517      39.380  19.628  28.365  0.00  0.00      B    C  
HETATM 4596  O   ILE B 517      39.225  19.916  29.548  0.00  0.00      B    O  
HETATM 4597  CB  ILE B 517      37.208  18.411  27.691  0.00  0.00      B    C  
HETATM 4598  CG1 ILE B 517      36.676  17.147  27.004  0.00  0.00      B    C  
HETATM 4599  CG2 ILE B 517      36.724  19.692  26.901  0.00  0.00      B    C  
HETATM 4600  CD1 ILE B 517      35.177  17.038  26.971  0.00  0.00      B    C  
HETATM 4601  N   TYR B 518      40.133  20.358  27.546  0.00  0.00      B    N  
HETATM 4602  CA  TYR B 518      40.678  21.667  27.942  0.00  0.00      B    C  
HETATM 4603  C   TYR B 518      39.527  22.654  28.111  0.00  0.00      B    C  
HETATM 4604  O   TYR B 518      38.662  22.697  27.273  0.00  0.00      B    O  
HETATM 4605  CB  TYR B 518      41.707  22.153  26.903  0.00  0.00      B    C  
HETATM 4606  CG  TYR B 518      43.047  21.552  27.204  0.00  0.00      B    C  
HETATM 4607  CD1 TYR B 518      43.771  21.990  28.302  0.00  0.00      B    C  
HETATM 4608  CD2 TYR B 518      43.542  20.462  26.469  0.00  0.00      B    C  
HETATM 4609  CE1 TYR B 518      44.986  21.417  28.644  0.00  0.00      B    C  
HETATM 4610  CE2 TYR B 518      44.768  19.873  26.807  0.00  0.00      B    C  
HETATM 4611  CZ  TYR B 518      45.478  20.359  27.895  0.00  0.00      B    C  
HETATM 4612  OH  TYR B 518      46.691  19.797  28.283  0.00  0.00      B    O  
HETATM 4613  N   LEU B 519      39.495  23.404  29.208  0.00  0.00      B    N  
HETATM 4614  CA  LEU B 519      38.338  24.327  29.507  0.00  0.00      B    C  
HETATM 4615  C   LEU B 519      37.857  25.171  28.345  0.00  0.00      B    C  
HETATM 4616  O   LEU B 519      36.647  25.307  28.129  0.00  0.00      B    O  
HETATM 4617  CB  LEU B 519      38.608  25.213  30.717  0.00  0.00      B    C  
HETATM 4618  CG  LEU B 519      38.942  24.405  31.968  0.00  0.00      B    C  
HETATM 4619  CD1 LEU B 519      38.979  25.280  33.170  0.00  0.00      B    C  
HETATM 4620  CD2 LEU B 519      37.971  23.212  32.169  0.00  0.00      B    C  
HETATM 4621  N   ASN B 520      38.797  25.679  27.550  0.00  0.00      B    N  
HETATM 4622  CA  ASN B 520      38.436  26.514  26.430  0.00  0.00      B    C  
HETATM 4623  C   ASN B 520      37.861  25.780  25.228  0.00  0.00      B    C  
HETATM 4624  O   ASN B 520      37.445  26.420  24.243  0.00  0.00      B    O  
HETATM 4625  CB  ASN B 520      39.621  27.394  26.030  0.00  0.00      B    C  
HETATM 4626  CG  ASN B 520      40.860  26.585  25.695  0.00  0.00      B    C  
HETATM 4627  ND2 ASN B 520      41.237  26.607  24.405  0.00  0.00      B    N  
HETATM 4628  OD1 ASN B 520      41.482  25.934  26.580  0.00  0.00      B    O  
HETATM 4629  N   HIS B 521      37.827  24.438  25.295  0.00  0.00      B    N  
HETATM 4630  CA  HIS B 521      37.225  23.630  24.221  0.00  0.00      B    C  
HETATM 4631  C   HIS B 521      35.774  23.267  24.503  0.00  0.00      B    C  
HETATM 4632  O   HIS B 521      35.099  22.700  23.639  0.00  0.00      B    O  
HETATM 4633  CB  HIS B 521      38.002  22.331  23.979  0.00  0.00      B    C  
HETATM 4634  CG  HIS B 521      39.415  22.530  23.527  0.00  0.00      B    C  
HETATM 4635  CD2 HIS B 521      40.101  23.653  23.195  0.00  0.00      B    C  
HETATM 4636  ND1 HIS B 521      40.307  21.482  23.398  0.00  0.00      B    N  
HETATM 4637  CE1 HIS B 521      41.474  21.952  22.994  0.00  0.00      B    C  
HETATM 4638  NE2 HIS B 521      41.377  23.267  22.864  0.00  0.00      B    N  
HETATM 4639  N   ILE B 522      35.307  23.580  25.705  0.00  0.00      B    N  
HETATM 4640  CA  ILE B 522      33.982  23.147  26.187  0.00  0.00      B    C  
HETATM 4641  C   ILE B 522      32.852  23.662  25.283  0.00  0.00      B    C  
HETATM 4642  O   ILE B 522      31.983  22.885  24.834  0.00  0.00      B    O  
HETATM 4643  CB  ILE B 522      33.794  23.502  27.698  0.00  0.00      B    C  
HETATM 4644  CG1 ILE B 522      34.752  22.667  28.557  0.00  0.00      B    C  
HETATM 4645  CG2 ILE B 522      32.316  23.335  28.163  0.00  0.00      B    C  
HETATM 4646  CD1 ILE B 522      34.762  23.017  30.070  0.00  0.00      B    C  
HETATM 4647  N   GLU B 523      32.926  24.946  24.932  0.00  0.00      B    N  
HETATM 4648  CA  GLU B 523      31.871  25.595  24.167  0.00  0.00      B    C  
HETATM 4649  C   GLU B 523      31.842  25.084  22.765  0.00  0.00      B    C  
HETATM 4650  O   GLU B 523      30.766  24.699  22.268  0.00  0.00      B    O  
HETATM 4651  CB  GLU B 523      31.996  27.148  24.218  0.00  0.00      B    C  
HETATM 4652  CG  GLU B 523      31.470  27.763  25.536  0.00  0.00      B    C  
HETATM 4653  CD  GLU B 523      30.093  27.190  25.932  0.00  0.00      B    C  
HETATM 4654  OE1 GLU B 523      29.266  26.965  25.015  0.00  0.00      B    O  
HETATM 4655  OE2 GLU B 523      29.843  26.938  27.140  0.00  0.00      B    O1-
HETATM 4656  N   PRO B 524      33.014  25.055  22.096  0.00  0.00      B    N  
HETATM 4657  CA  PRO B 524      32.971  24.442  20.769  0.00  0.00      B    C  
HETATM 4658  C   PRO B 524      32.541  22.964  20.787  0.00  0.00      B    C  
HETATM 4659  O   PRO B 524      31.847  22.537  19.862  0.00  0.00      B    O  
HETATM 4660  CB  PRO B 524      34.414  24.608  20.236  0.00  0.00      B    C  
HETATM 4661  CG  PRO B 524      35.147  25.332  21.214  0.00  0.00      B    C  
HETATM 4662  CD  PRO B 524      34.347  25.591  22.434  0.00  0.00      B    C  
HETATM 4663  N   LEU B 525      32.934  22.196  21.817  0.00  0.00      B    N  
HETATM 4664  CA  LEU B 525      32.577  20.757  21.869  0.00  0.00      B    C  
HETATM 4665  C   LEU B 525      31.092  20.551  22.150  0.00  0.00      B    C  
HETATM 4666  O   LEU B 525      30.464  19.682  21.534  0.00  0.00      B    O  
HETATM 4667  CB  LEU B 525      33.461  19.977  22.862  0.00  0.00      B    C  
HETATM 4668  CG  LEU B 525      34.855  19.578  22.314  0.00  0.00      B    C  
HETATM 4669  CD1 LEU B 525      35.713  19.056  23.410  0.00  0.00      B    C  
HETATM 4670  CD2 LEU B 525      34.772  18.571  21.154  0.00  0.00      B    C  
HETATM 4671  N   LYS B 526      30.538  21.378  23.045  0.00  0.00      B    N  
HETATM 4672  CA  LYS B 526      29.074  21.458  23.258  0.00  0.00      B    C  
HETATM 4673  C   LYS B 526      28.269  21.694  21.982  0.00  0.00      B    C  
HETATM 4674  O   LYS B 526      27.233  21.087  21.780  0.00  0.00      B    O  
HETATM 4675  CB  LYS B 526      28.733  22.467  24.359  0.00  0.00      B    C  
HETATM 4676  CG  LYS B 526      28.939  21.859  25.726  0.00  0.00      B    C  
HETATM 4677  CD  LYS B 526      28.648  22.786  26.904  0.00  0.00      B    C  
HETATM 4678  CE  LYS B 526      28.493  21.888  28.175  0.00  0.00      B    C  
HETATM 4679  NZ  LYS B 526      28.960  22.453  29.491  0.00  0.00      B    N1+
HETATM 4680  N   ILE B 527      28.796  22.508  21.071  0.00  0.00      B    N  
HETATM 4681  CA  ILE B 527      28.190  22.666  19.742  0.00  0.00      B    C  
HETATM 4682  C   ILE B 527      28.422  21.450  18.850  0.00  0.00      B    C  
HETATM 4683  O   ILE B 527      27.497  20.965  18.209  0.00  0.00      B    O  
HETATM 4684  CB  ILE B 527      28.708  23.957  19.025  0.00  0.00      B    C  
HETATM 4685  CG1 ILE B 527      28.129  25.220  19.691  0.00  0.00      B    C  
HETATM 4686  CG2 ILE B 527      28.385  23.905  17.531  0.00  0.00      B    C  
HETATM 4687  CD1 ILE B 527      29.055  26.466  19.604  0.00  0.00      B    C  
HETATM 4688  N   GLN B 528      29.665  20.967  18.772  0.00  0.00      B    N  
HETATM 4689  CA  GLN B 528      29.944  19.727  18.018  0.00  0.00      B    C  
HETATM 4690  C   GLN B 528      29.013  18.556  18.424  0.00  0.00      B    C  
HETATM 4691  O   GLN B 528      28.618  17.763  17.566  0.00  0.00      B    O  
HETATM 4692  CB  GLN B 528      31.404  19.284  18.160  0.00  0.00      B    C  
HETATM 4693  CG  GLN B 528      31.744  18.056  17.291  0.00  0.00      B    C  
HETATM 4694  CD  GLN B 528      33.227  17.726  17.280  0.00  0.00      B    C  
HETATM 4695  NE2 GLN B 528      33.578  16.680  16.570  0.00  0.00      B    N  
HETATM 4696  OE1 GLN B 528      34.041  18.404  17.911  0.00  0.00      B    O  
HETATM 4697  N   LEU B 529      28.675  18.481  19.718  0.00  0.00      B    N  
HETATM 4698  CA  LEU B 529      27.772  17.444  20.258  0.00  0.00      B    C  
HETATM 4699  C   LEU B 529      26.367  17.403  19.647  0.00  0.00      B    C  
HETATM 4700  O   LEU B 529      25.743  16.338  19.654  0.00  0.00      B    O  
HETATM 4701  CB  LEU B 529      27.638  17.544  21.783  0.00  0.00      B    C  
HETATM 4702  CG  LEU B 529      28.741  16.989  22.689  0.00  0.00      B    C  
HETATM 4703  CD1 LEU B 529      28.302  17.015  24.154  0.00  0.00      B    C  
HETATM 4704  CD2 LEU B 529      29.129  15.575  22.276  0.00  0.00      B    C  
HETATM 4705  N   GLN B 530      25.860  18.529  19.121  0.00  0.00      B    N  
HETATM 4706  CA  GLN B 530      24.514  18.495  18.505  0.00  0.00      B    C  
HETATM 4707  C   GLN B 530      24.534  18.157  17.043  0.00  0.00      B    C  
HETATM 4708  O   GLN B 530      23.481  18.095  16.405  0.00  0.00      B    O  
HETATM 4709  CB  GLN B 530      23.669  19.759  18.747  0.00  0.00      B    C  
HETATM 4710  CG  GLN B 530      24.400  21.079  18.869  0.00  0.00      B    C  
HETATM 4711  CD  GLN B 530      24.398  21.592  20.306  0.00  0.00      B    C  
HETATM 4712  NE2 GLN B 530      24.226  20.666  21.264  0.00  0.00      B    N  
HETATM 4713  OE1 GLN B 530      24.543  22.798  20.561  0.00  0.00      B    O  
HETATM 4714  N   ARG B 531      25.719  17.921  16.500  0.00  0.00      B    N  
HETATM 4715  CA  ARG B 531      25.811  17.547  15.108  0.00  0.00      B    C  
HETATM 4716  C   ARG B 531      25.679  16.028  14.950  0.00  0.00      B    C  
HETATM 4717  O   ARG B 531      26.163  15.249  15.778  0.00  0.00      B    O  
HETATM 4718  CB  ARG B 531      27.119  18.055  14.526  0.00  0.00      B    C  
HETATM 4719  CG  ARG B 531      27.332  19.569  14.636  0.00  0.00      B    C  
HETATM 4720  CD  ARG B 531      28.700  19.901  14.073  0.00  0.00      B    C  
HETATM 4721  NE  ARG B 531      28.950  21.330  13.964  0.00  0.00      B    N  
HETATM 4722  CZ  ARG B 531      30.025  21.878  13.403  0.00  0.00      B    C  
HETATM 4723  NH1 ARG B 531      30.992  21.115  12.897  0.00  0.00      B    N  
HETATM 4724  NH2 ARG B 531      30.129  23.205  13.355  0.00  0.00      B    N  
HETATM 4725  N   GLU B 532      25.007  15.616  13.885  0.00  0.00      B    N  
HETATM 4726  CA  GLU B 532      24.738  14.218  13.658  0.00  0.00      B    C  
HETATM 4727  C   GLU B 532      25.766  13.676  12.698  0.00  0.00      B    C  
HETATM 4728  O   GLU B 532      25.911  14.221  11.606  0.00  0.00      B    O  
HETATM 4729  CB  GLU B 532      23.323  14.010  13.111  0.00  0.00      B    C  
HETATM 4730  CG  GLU B 532      22.334  13.437  14.152  0.00  0.00      B    C  
HETATM 4731  CD  GLU B 532      22.328  11.902  14.181  0.00  0.00      B    C  
HETATM 4732  OE1 GLU B 532      21.804  11.287  13.210  0.00  0.00      B    O  
HETATM 4733  OE2 GLU B 532      22.847  11.311  15.170  0.00  0.00      B    O1-
HETATM 4734  N   PRO B 533      26.503  12.611  13.103  0.00  0.00      B    N  
HETATM 4735  CA  PRO B 533      27.466  11.983  12.185  0.00  0.00      B    C  
HETATM 4736  C   PRO B 533      26.859  11.645  10.823  0.00  0.00      B    C  
HETATM 4737  O   PRO B 533      25.670  11.317  10.736  0.00  0.00      B    O  
HETATM 4738  CB  PRO B 533      27.878  10.701  12.928  0.00  0.00      B    C  
HETATM 4739  CG  PRO B 533      27.721  11.046  14.371  0.00  0.00      B    C  
HETATM 4740  CD  PRO B 533      26.507  11.964  14.434  0.00  0.00      B    C  
HETATM 4741  N   ARG B 534      27.672  11.759   9.775  0.00  0.00      B    N  
HETATM 4742  CA  ARG B 534      27.369  11.234   8.448  0.00  0.00      B    C  
HETATM 4743  C   ARG B 534      28.132   9.916   8.306  0.00  0.00      B    C  
HETATM 4744  O   ARG B 534      29.180   9.764   8.914  0.00  0.00      B    O  
HETATM 4745  CB  ARG B 534      27.871  12.184   7.350  0.00  0.00      B    C  
HETATM 4746  CG  ARG B 534      27.017  13.433   7.088  0.00  0.00      B    C  
HETATM 4747  CD  ARG B 534      27.465  14.615   7.923  0.00  0.00      B    C  
HETATM 4748  NE  ARG B 534      26.565  15.759   7.776  0.00  0.00      B    N  
HETATM 4749  CZ  ARG B 534      26.841  16.865   7.084  0.00  0.00      B    C  
HETATM 4750  NH1 ARG B 534      27.996  17.007   6.451  0.00  0.00      B    N  
HETATM 4751  NH2 ARG B 534      25.948  17.846   7.034  0.00  0.00      B    N  
HETATM 4752  N   PRO B 535      27.626   8.970   7.486  0.00  0.00      B    N  
HETATM 4753  CA  PRO B 535      28.400   7.768   7.166  0.00  0.00      B    C  
HETATM 4754  C   PRO B 535      29.900   8.037   7.029  0.00  0.00      B    C  
HETATM 4755  O   PRO B 535      30.308   8.982   6.322  0.00  0.00      B    O  
HETATM 4756  CB  PRO B 535      27.814   7.348   5.820  0.00  0.00      B    C  
HETATM 4757  CG  PRO B 535      26.367   7.739   5.933  0.00  0.00      B    C  
HETATM 4758  CD  PRO B 535      26.302   8.952   6.829  0.00  0.00      B    C  
HETATM 4759  N   PHE B 536      30.717   7.238   7.721  0.00  0.00      B    N  
HETATM 4760  CA  PHE B 536      32.180   7.338   7.615  0.00  0.00      B    C  
HETATM 4761  C   PHE B 536      32.592   7.148   6.162  0.00  0.00      B    C  
HETATM 4762  O   PHE B 536      31.934   6.398   5.429  0.00  0.00      B    O  
HETATM 4763  CB  PHE B 536      32.869   6.244   8.451  0.00  0.00      B    C  
HETATM 4764  CG  PHE B 536      33.115   6.604   9.885  0.00  0.00      B    C  
HETATM 4765  CD1 PHE B 536      33.585   7.860  10.248  0.00  0.00      B    C  
HETATM 4766  CD2 PHE B 536      32.940   5.637  10.888  0.00  0.00      B    C  
HETATM 4767  CE1 PHE B 536      33.832   8.171  11.584  0.00  0.00      B    C  
HETATM 4768  CE2 PHE B 536      33.202   5.936  12.222  0.00  0.00      B    C  
HETATM 4769  CZ  PHE B 536      33.643   7.205  12.573  0.00  0.00      B    C  
HETATM 4770  N   PRO B 537      33.703   7.788   5.750  0.00  0.00      B    N  
HETATM 4771  CA  PRO B 537      34.228   7.580   4.409  0.00  0.00      B    C  
HETATM 4772  C   PRO B 537      34.826   6.175   4.218  0.00  0.00      B    C  
HETATM 4773  O   PRO B 537      34.757   5.335   5.116  0.00  0.00      B    O  
HETATM 4774  CB  PRO B 537      35.350   8.626   4.312  0.00  0.00      B    C  
HETATM 4775  CG  PRO B 537      35.788   8.845   5.709  0.00  0.00      B    C  
HETATM 4776  CD  PRO B 537      34.542   8.722   6.528  0.00  0.00      B    C  
HETATM 4777  N   LYS B 538      35.421   5.940   3.051  0.00  0.00      B    N  
HETATM 4778  CA  LYS B 538      36.161   4.717   2.799  0.00  0.00      B    C  
HETATM 4779  C   LYS B 538      37.582   5.112   2.433  0.00  0.00      B    C  
HETATM 4780  O   LYS B 538      37.808   6.233   1.962  0.00  0.00      B    O  
HETATM 4781  CB  LYS B 538      35.458   3.861   1.730  0.00  0.00      B    C  
HETATM 4782  CG  LYS B 538      34.016   3.560   2.157  0.00  0.00      B    C  
HETATM 4783  CD  LYS B 538      33.259   2.537   1.323  0.00  0.00      B    C  
HETATM 4784  CE  LYS B 538      31.782   2.430   1.840  0.00  0.00      B    C  
HETATM 4785  NZ  LYS B 538      31.579   2.367   3.372  0.00  0.00      B    N1+
HETATM 4786  N   LEU B 539      38.552   4.254   2.739  0.00  0.00      B    N  
HETATM 4787  CA  LEU B 539      39.929   4.503   2.333  0.00  0.00      B    C  
HETATM 4788  C   LEU B 539      40.352   3.462   1.304  0.00  0.00      B    C  
HETATM 4789  O   LEU B 539      40.201   2.267   1.524  0.00  0.00      B    O  
HETATM 4790  CB  LEU B 539      40.895   4.555   3.523  0.00  0.00      B    C  
HETATM 4791  CG  LEU B 539      42.395   4.681   3.214  0.00  0.00      B    C  
HETATM 4792  CD1 LEU B 539      42.783   6.064   2.684  0.00  0.00      B    C  
HETATM 4793  CD2 LEU B 539      43.200   4.360   4.445  0.00  0.00      B    C  
HETATM 4794  N   ARG B 540      40.831   3.948   0.164  0.00  0.00      B    N  
HETATM 4795  CA  ARG B 540      41.319   3.126  -0.932  0.00  0.00      B    C  
HETATM 4796  C   ARG B 540      42.814   3.325  -1.021  0.00  0.00      B    C  
HETATM 4797  O   ARG B 540      43.297   4.451  -0.953  0.00  0.00      B    O  
HETATM 4798  CB  ARG B 540      40.701   3.568  -2.269  0.00  0.00      B    C  
HETATM 4799  CG  ARG B 540      39.215   3.873  -2.241  0.00  0.00      B    C  
HETATM 4800  CD  ARG B 540      38.367   2.608  -2.079  0.00  0.00      B    C  
HETATM 4801  NE  ARG B 540      36.947   2.894  -2.278  0.00  0.00      B    N  
HETATM 4802  CZ  ARG B 540      35.992   1.972  -2.356  0.00  0.00      B    C  
HETATM 4803  NH1 ARG B 540      36.294   0.682  -2.248  0.00  0.00      B    N  
HETATM 4804  NH2 ARG B 540      34.727   2.340  -2.542  0.00  0.00      B    N  
HETATM 4805  N   ILE B 541      43.536   2.219  -1.151  0.00  0.00      B    N  
HETATM 4806  CA  ILE B 541      44.974   2.237  -1.439  0.00  0.00      B    C  
HETATM 4807  C   ILE B 541      45.073   1.941  -2.933  0.00  0.00      B    C  
HETATM 4808  O   ILE B 541      44.471   0.979  -3.412  0.00  0.00      B    O  
HETATM 4809  CB  ILE B 541      45.770   1.231  -0.532  0.00  0.00      B    C  
HETATM 4810  CG1 ILE B 541      45.730   1.705   0.933  0.00  0.00      B    C  
HETATM 4811  CG2 ILE B 541      47.226   1.052  -1.019  0.00  0.00      B    C  
HETATM 4812  CD1 ILE B 541      46.335   0.750   1.975  0.00  0.00      B    C  
HETATM 4813  N   LEU B 542      45.792   2.795  -3.665  0.00  0.00      B    N  
HETATM 4814  CA  LEU B 542      45.696   2.859  -5.154  0.00  0.00      B    C  
HETATM 4815  C   LEU B 542      46.757   2.068  -5.956  0.00  0.00      B    C  
HETATM 4816  O   LEU B 542      46.696   2.024  -7.190  0.00  0.00      B    O  
HETATM 4817  CB  LEU B 542      45.649   4.328  -5.628  0.00  0.00      B    C  
HETATM 4818  CG  LEU B 542      44.529   5.236  -5.082  0.00  0.00      B    C  
HETATM 4819  CD1 LEU B 542      44.920   6.704  -5.196  0.00  0.00      B    C  
HETATM 4820  CD2 LEU B 542      43.202   4.981  -5.779  0.00  0.00      B    C  
HETATM 4821  N   ARG B 543      47.713   1.469  -5.243  0.00  0.00      B    N  
HETATM 4822  CA  ARG B 543      48.733   0.559  -5.785  0.00  0.00      B    C  
HETATM 4823  C   ARG B 543      48.693  -0.753  -5.001  0.00  0.00      B    C  
HETATM 4824  O   ARG B 543      48.028  -0.844  -3.966  0.00  0.00      B    O  
HETATM 4825  CB  ARG B 543      50.126   1.118  -5.525  0.00  0.00      B    C  
HETATM 4826  CG  ARG B 543      50.690   2.046  -6.516  0.00  0.00      B    C  
HETATM 4827  CD  ARG B 543      52.212   2.052  -6.345  0.00  0.00      B    C  
HETATM 4828  NE  ARG B 543      52.670   2.749  -5.145  0.00  0.00      B    N  
HETATM 4829  CZ  ARG B 543      53.861   2.567  -4.573  0.00  0.00      B    C  
HETATM 4830  NH1 ARG B 543      54.715   1.675  -5.072  0.00  0.00      B    N  
HETATM 4831  NH2 ARG B 543      54.199   3.256  -3.488  0.00  0.00      B    N  
HETATM 4832  N   LYS B 544      49.437  -1.753  -5.472  0.00  0.00      B    N  
HETATM 4833  CA  LYS B 544      49.862  -2.850  -4.609  0.00  0.00      B    C  
HETATM 4834  C   LYS B 544      51.224  -2.430  -4.081  0.00  0.00      B    C  
HETATM 4835  O   LYS B 544      52.166  -2.257  -4.853  0.00  0.00      B    O  
HETATM 4836  CB  LYS B 544      49.946  -4.180  -5.368  0.00  0.00      B    C  
HETATM 4837  CG  LYS B 544      50.543  -5.337  -4.545  0.00  0.00      B    C  
HETATM 4838  CD  LYS B 544      51.166  -6.441  -5.428  0.00  0.00      B    C  
HETATM 4839  CE  LYS B 544      52.238  -7.252  -4.665  0.00  0.00      B    C  
HETATM 4840  NZ  LYS B 544      53.412  -6.397  -4.243  0.00  0.00      B    N1+
HETATM 4841  N   VAL B 545      51.315  -2.221  -2.770  0.00  0.00      B    N  
HETATM 4842  CA  VAL B 545      52.564  -1.811  -2.128  0.00  0.00      B    C  
HETATM 4843  C   VAL B 545      53.122  -3.009  -1.350  0.00  0.00      B    C  
HETATM 4844  O   VAL B 545      52.357  -3.833  -0.845  0.00  0.00      B    O  
HETATM 4845  CB  VAL B 545      52.372  -0.534  -1.241  0.00  0.00      B    C  
HETATM 4846  CG1 VAL B 545      53.703  -0.024  -0.694  0.00  0.00      B    C  
HETATM 4847  CG2 VAL B 545      51.685   0.590  -2.042  0.00  0.00      B    C  
HETATM 4848  N   GLU B 546      54.450  -3.105  -1.274  0.00  0.00      B    N  
HETATM 4849  CA  GLU B 546      55.127  -4.315  -0.794  0.00  0.00      B    C  
HETATM 4850  C   GLU B 546      55.863  -4.146   0.531  0.00  0.00      B    C  
HETATM 4851  O   GLU B 546      55.767  -5.014   1.407  0.00  0.00      B    O  
HETATM 4852  CB  GLU B 546      56.095  -4.855  -1.866  0.00  0.00      B    C  
HETATM 4853  CG  GLU B 546      56.450  -6.338  -1.684  0.00  0.00      B    C  
HETATM 4854  CD  GLU B 546      57.551  -6.814  -2.629  0.00  0.00      B    C  
HETATM 4855  OE1 GLU B 546      57.334  -6.759  -3.863  0.00  0.00      B    O  
HETATM 4856  OE2 GLU B 546      58.625  -7.255  -2.134  0.00  0.00      B    O1-
HETATM 4857 **** GLU B 546      55.207  -5.827   1.246  0.00  0.00      B   LP  
HETATM 4858 **** GLU B 546      56.250  -4.903   2.276  0.00  0.00      B   LP  
HETATM 4859 **** GLU B 546      59.355  -7.583  -2.734  0.00  0.00      B   LP  
HETATM 4860 **** GLU B 546      58.746  -7.277  -1.142  0.00  0.00      B   LP  
HETATM 4861  N   LYS B 547      56.623  -3.058   0.650  0.00  0.00      B    N  
HETATM 4862  CA  LYS B 547      57.290  -2.691   1.894  0.00  0.00      B    C  
HETATM 4863  C   LYS B 547      56.732  -1.368   2.449  0.00  0.00      B    C  
HETATM 4864  O   LYS B 547      56.251  -0.520   1.695  0.00  0.00      B    O  
HETATM 4865  CB  LYS B 547      58.808  -2.598   1.707  0.00  0.00      B    C  
HETATM 4866  CG  LYS B 547      59.491  -3.919   1.367  0.00  0.00      B    C  
HETATM 4867  CD  LYS B 547      60.998  -3.801   1.564  0.00  0.00      B    C  
HETATM 4868  CE  LYS B 547      61.775  -4.506   0.434  0.00  0.00      B    C  
HETATM 4869  NZ  LYS B 547      61.645  -6.001   0.422  0.00  0.00      B    N1+
HETATM 4870  N   ILE B 548      56.828  -1.199   3.764  0.00  0.00      B    N  
HETATM 4871  CA  ILE B 548      56.152  -0.116   4.477  0.00  0.00      B    C  
HETATM 4872  C   ILE B 548      56.778   1.253   4.187  0.00  0.00      B    C  
HETATM 4873  O   ILE B 548      56.085   2.275   4.220  0.00  0.00      B    O  
HETATM 4874  CB  ILE B 548      56.057  -0.442   6.007  0.00  0.00      B    C  
HETATM 4875  CG1 ILE B 548      54.638  -0.189   6.577  0.00  0.00      B    C  
HETATM 4876  CG2 ILE B 548      57.306   0.021   6.801  0.00  0.00      B    C  
HETATM 4877  CD1 ILE B 548      54.255   1.167   6.907  0.00  0.00      B    C  
HETATM 4878 **** ILE B 548      55.111   2.212   4.437  0.00  0.00      B   LP  
HETATM 4879 **** ILE B 548      56.498   3.166   4.030  0.00  0.00      B   LP  
HETATM 4880  N   ASP B 549      58.074   1.246   3.868  0.00  0.00      B    N  
HETATM 4881  CA  ASP B 549      58.809   2.452   3.492  0.00  0.00      B    C  
HETATM 4882  C   ASP B 549      58.433   2.950   2.100  0.00  0.00      B    C  
HETATM 4883  O   ASP B 549      58.794   4.068   1.737  0.00  0.00      B    O  
HETATM 4884  CB  ASP B 549      60.321   2.209   3.545  0.00  0.00      B    C  
HETATM 4885  CG  ASP B 549      60.813   1.884   4.932  0.00  0.00      B    C  
HETATM 4886  OD1 ASP B 549      61.009   2.831   5.720  0.00  0.00      B    O  
HETATM 4887  OD2 ASP B 549      61.029   0.681   5.222  0.00  0.00      B    O1-
HETATM 4888 **** ASP B 549      59.331   4.645   2.353  0.00  0.00      B   LP  
HETATM 4889 **** ASP B 549      58.551   4.401   0.826  0.00  0.00      B   LP  
HETATM 4890 **** ASP B 549      61.378   0.440   6.128  0.00  0.00      B   LP  
HETATM 4891 **** ASP B 549      60.852  -0.036   4.547  0.00  0.00      B   LP  
HETATM 4892 **** ASP B 549      61.357   2.652   6.640  0.00  0.00      B   LP  
HETATM 4893 **** ASP B 549      60.818   3.769   5.431  0.00  0.00      B   LP  
HETATM 4894  N   ASP B 550      57.715   2.118   1.346  0.00  0.00      B    N  
HETATM 4895  CA  ASP B 550      57.351   2.388  -0.053  0.00  0.00      B    C  
HETATM 4896  C   ASP B 550      56.094   3.243  -0.255  0.00  0.00      B    C  
HETATM 4897  O   ASP B 550      55.936   3.852  -1.321  0.00  0.00      B    O  
HETATM 4898  CB  ASP B 550      57.132   1.086  -0.838  0.00  0.00      B    C  
HETATM 4899  CG  ASP B 550      58.413   0.274  -1.058  0.00  0.00      B    C  
HETATM 4900  OD1 ASP B 550      59.538   0.789  -0.826  0.00  0.00      B    O  
HETATM 4901  OD2 ASP B 550      58.267  -0.909  -1.479  0.00  0.00      B    O1-
HETATM 4902  N   PHE B 551      55.181   3.247   0.717  0.00  0.00      B    N  
HETATM 4903  CA  PHE B 551      53.957   4.066   0.626  0.00  0.00      B    C  
HETATM 4904  C   PHE B 551      54.291   5.541   0.376  0.00  0.00      B    C  
HETATM 4905  O   PHE B 551      55.188   6.107   1.000  0.00  0.00      B    O  
HETATM 4906  CB  PHE B 551      53.093   3.937   1.891  0.00  0.00      B    C  
HETATM 4907  CG  PHE B 551      52.274   2.677   1.955  0.00  0.00      B    C  
HETATM 4908  CD1 PHE B 551      51.193   2.481   1.105  0.00  0.00      B    C  
HETATM 4909  CD2 PHE B 551      52.573   1.681   2.897  0.00  0.00      B    C  
HETATM 4910  CE1 PHE B 551      50.440   1.321   1.183  0.00  0.00      B    C  
HETATM 4911  CE2 PHE B 551      51.822   0.511   2.979  0.00  0.00      B    C  
HETATM 4912  CZ  PHE B 551      50.755   0.333   2.131  0.00  0.00      B    C  
HETATM 4913 **** PHE B 551      55.715   5.604   1.685  0.00  0.00      B   LP  
HETATM 4914 **** PHE B 551      55.390   7.070   0.822  0.00  0.00      B   LP  
HETATM 4915  N   LYS B 552      53.581   6.139  -0.567  0.00  0.00      B    N  
HETATM 4916  CA  LYS B 552      53.676   7.578  -0.817  0.00  0.00      B    C  
HETATM 4917  C   LYS B 552      52.295   8.141  -0.568  0.00  0.00      B    C  
HETATM 4918  O   LYS B 552      51.302   7.438  -0.746  0.00  0.00      B    O  
HETATM 4919  CB  LYS B 552      54.096   7.867  -2.269  0.00  0.00      B    C  
HETATM 4920  CG  LYS B 552      55.559   7.619  -2.589  0.00  0.00      B    C  
HETATM 4921  CD  LYS B 552      55.789   7.665  -4.109  0.00  0.00      B    C  
HETATM 4922  CE  LYS B 552      56.981   6.772  -4.536  0.00  0.00      B    C  
HETATM 4923  NZ  LYS B 552      57.220   6.736  -6.034  0.00  0.00      B    N1+
HETATM 4924  N   ALA B 553      52.225   9.417  -0.202  0.00  0.00      B    N  
HETATM 4925  CA  ALA B 553      50.934  10.069   0.057  0.00  0.00      B    C  
HETATM 4926  C   ALA B 553      49.904   9.821  -1.059  0.00  0.00      B    C  
HETATM 4927  O   ALA B 553      48.705   9.663  -0.794  0.00  0.00      B    O  
HETATM 4928  CB  ALA B 553      51.127  11.561   0.322  0.00  0.00      B    C  
HETATM 4929  N   GLU B 554      50.394   9.727  -2.296  0.00  0.00      B    N  
HETATM 4930  CA  GLU B 554      49.546   9.658  -3.479  0.00  0.00      B    C  
HETATM 4931  C   GLU B 554      48.932   8.282  -3.702  0.00  0.00      B    C  
HETATM 4932  O   GLU B 554      48.155   8.099  -4.643  0.00  0.00      B    O  
HETATM 4933  CB  GLU B 554      50.321  10.120  -4.721  0.00  0.00      B    C  
HETATM 4934  CG  GLU B 554      50.943  11.523  -4.580  0.00  0.00      B    C  
HETATM 4935  CD  GLU B 554      52.235  11.545  -3.751  0.00  0.00      B    C  
HETATM 4936  OE1 GLU B 554      52.926  10.506  -3.693  0.00  0.00      B    O  
HETATM 4937  OE2 GLU B 554      52.573  12.602  -3.159  0.00  0.00      B    O1-
[truncated: 159,265 more chars]
